# Supplementary material for: Cavity electrodynamics of van der Waals heterostructures
Source: Nat Phys. 2025 Oct 20;21(12):1926–33. doi: 10.1038/s41567-025-03064-8 (PMC12695651; doi:10.1038/s41567-025-03064-8)
Supplement: Supplementary file 2 — Statistical source data. [file 41567_2025_3064_MOESM2_ESM.xls]

## Sheet: Figure2_b
2b	THz field (kV/cm)
Time	Reference	Bare Graphite
-2.5	0.00354525	0.00131824
-2.49	0.00359339	0.00167445
-2.48	0.0036425	0.00175625
-2.47	0.0036928	0.00131884
-2.46	0.0037444	0.000761545
-2.45	0.00379734	0.000951629
-2.44	0.00385157	0.00129833
-2.43	0.003907	0.0015268
-2.42	0.00396345	0.0018381
-2.41	0.00402075	0.00190554
-2.4	0.00407867	0.00201315
-2.39	0.00413702	0.00237112
-2.38	0.00419562	0.00259513
-2.37	0.0042543	0.0025722
-2.36	0.00431295	0.00210656
-2.35	0.0043715	0.00157381
-2.34	0.00442996	0.00124469
-2.33	0.00448836	0.00130599
-2.32	0.00454682	0.00157676
-2.31	0.00460551	0.00144708
-2.3	0.00466468	0.00132589
-2.29	0.00472464	0.00190098
-2.28	0.00478574	0.00255113
-2.27	0.00484839	0.00276856
-2.26	0.00491307	0.00273892
-2.25	0.00498025	0.00285983
-2.24	0.00505043	0.00317667
-2.23	0.00512408	0.00299362
-2.22	0.00520163	0.00255612
-2.21	0.00528342	0.00222197
-2.2	0.00536969	0.00239486
-2.19	0.00546051	0.00305193
-2.18	0.00555581	0.00333491
-2.17	0.00565531	0.00318938
-2.16	0.00575853	0.00266618
-2.15	0.00586478	0.00183237
-2.14	0.00597324	0.00109907
-2.13	0.00608288	0.000755919
-2.12	0.00619261	0.00102265
-2.11	0.0063013	0.00182377
-2.1	0.00640781	0.00226342
-2.09	0.00651111	0.0025108
-2.08	0.00661032	0.00263855
-2.07	0.0067048	0.00289882
-2.06	0.00679414	0.00339167
-2.05	0.00687827	0.00378297
-2.04	0.00695744	0.00426632
-2.03	0.00703224	0.00462634
-2.02	0.00710354	0.00493668
-2.01	0.00717253	0.00487758
-2	0.00724059	0.0047824
-1.99	0.00730926	0.00443036
-1.98	0.00738014	0.00394758
-1.97	0.00745484	0.00343877
-1.96	0.00753488	0.00323053
-1.95	0.00762159	0.00342756
-1.94	0.00771608	0.00361599
-1.93	0.00781916	0.00377895
-1.92	0.00793132	0.00412351
-1.91	0.00805273	0.00445163
-1.9	0.00818317	0.00453144
-1.89	0.00832214	0.00438256
-1.88	0.00846884	0.00398892
-1.87	0.00862222	0.00373132
-1.86	0.00878109	0.00340877
-1.85	0.00894412	0.00325028
-1.84	0.00910997	0.00348229
-1.83	0.00927731	0.00393147
-1.82	0.00944493	0.0042939
-1.81	0.00961179	0.00437986
-1.8	0.00977703	0.00444126
-1.79	0.00994007	0.00426237
-1.78	0.0101006	0.0040102
-1.77	0.0102585	0.00392141
-1.76	0.0104141	0.00405591
-1.75	0.0105679	0.00447745
-1.74	0.0107206	0.00496572
-1.73	0.0108731	0.00514117
-1.72	0.0110265	0.00526137
-1.71	0.011182	0.0053469
-1.7	0.0113407	0.00540697
-1.69	0.0115038	0.00537913
-1.68	0.0116724	0.00528852
-1.67	0.0118473	0.00543499
-1.66	0.0120294	0.00606633
-1.65	0.0122191	0.00679992
-1.64	0.0124168	0.00691279
-1.63	0.0126227	0.00638487
-1.62	0.0128366	0.0057553
-1.61	0.0130583	0.00565233
-1.6	0.0132873	0.00597357
-1.59	0.0135234	0.00661643
-1.58	0.0137659	0.00714301
-1.57	0.0140144	0.00747318
-1.56	0.0142684	0.00812518
-1.55	0.0145277	0.00864043
-1.54	0.014792	0.00870768
-1.53	0.0150614	0.00852878
-1.52	0.0153358	0.00850014
-1.51	0.0156155	0.00851986
-1.5	0.015901	0.00849317
-1.49	0.0161926	0.00886138
-1.48	0.0164911	0.00955238
-1.47	0.0167969	0.00998683
-1.46	0.0171109	0.00968945
-1.45	0.0174335	0.00919982
-1.44	0.0177655	0.00875525
-1.43	0.0181074	0.00882017
-1.42	0.0184597	0.00901416
-1.41	0.0188226	0.00930998
-1.4	0.0191964	0.00953492
-1.39	0.0195812	0.00984784
-1.38	0.0199767	0.0104774
-1.37	0.020383	0.0112604
-1.36	0.0207996	0.0116828
-1.35	0.0212262	0.0116275
-1.34	0.0216624	0.01122
-1.33	0.0221079	0.0109353
-1.32	0.0225624	0.0112294
-1.31	0.0230257	0.0120226
-1.3	0.0234977	0.012926
-1.29	0.0239788	0.013348
-1.28	0.0244693	0.0133623
-1.27	0.0249699	0.0130329
-1.26	0.0254813	0.0124564
-1.25	0.0260045	0.0121784
-1.24	0.0265408	0.0124922
-1.23	0.0270912	0.0129914
-1.22	0.0276569	0.0136061
-1.21	0.0282391	0.0143488
-1.2	0.0288387	0.0149531
-1.19	0.0294567	0.0151119
-1.18	0.0300938	0.0153731
-1.17	0.0307504	0.015967
-1.16	0.0314268	0.0163034
-1.15	0.0321234	0.0162696
-1.14	0.0328402	0.0163726
-1.13	0.0335772	0.0168421
-1.12	0.0343344	0.0172656
-1.11	0.0351118	0.0175988
-1.1	0.0359095	0.018047
-1.09	0.0367275	0.0188843
-1.08	0.037566	0.0197102
-1.07	0.038425	0.020157
-1.06	0.0393048	0.0203634
-1.05	0.0402055	0.0206115
-1.04	0.0411271	0.0210186
-1.03	0.0420699	0.021407
-1.02	0.043034	0.0220737
-1.01	0.0440193	0.0229435
-1	0.045026	0.0236825
-0.99	0.0460544	0.0243397
-0.98	0.0471047	0.0247017
-0.97	0.0481775	0.0247886
-0.96	0.0492737	0.0251161
-0.95	0.0503944	0.0254957
-0.94	0.0515409	0.0259335
-0.93	0.052715	0.0263514
-0.92	0.0539189	0.027154
-0.91	0.0551547	0.0280754
-0.9	0.0564251	0.0291453
-0.89	0.0577326	0.0303761
-0.88	0.0590797	0.0314195
-0.87	0.060469	0.0321577
-0.86	0.0619027	0.0327722
-0.85	0.0633828	0.0334421
-0.84	0.0649109	0.0340709
-0.83	0.0664884	0.0348348
-0.82	0.0681161	0.0358422
-0.81	0.0697948	0.0370909
-0.8	0.0715246	0.0381751
-0.79	0.0733059	0.0388271
-0.78	0.0751386	0.0396411
-0.77	0.0770229	0.0404719
-0.76	0.0789589	0.0412583
-0.75	0.0809471	0.0422481
-0.74	0.0829882	0.0430935
-0.73	0.085083	0.0440026
-0.72	0.087233	0.0451974
-0.71	0.0894398	0.0465854
-0.7	0.0917053	0.048128
-0.69	0.0940317	0.049721
-0.68	0.0964214	0.0513519
-0.67	0.0988767	0.0528089
-0.66	0.1014	0.0542915
-0.65	0.103995	0.0558423
-0.64	0.106663	0.057447
-0.63	0.109406	0.058939
-0.62	0.112228	0.0600037
-0.61	0.11513	0.0608703
-0.6	0.118115	0.0621716
-0.59	0.121186	0.0640739
-0.58	0.124344	0.0658153
-0.57	0.127593	0.0670297
-0.56	0.130934	0.0681068
-0.55	0.134371	0.0694263
-0.54	0.137906	0.0708754
-0.53	0.141543	0.0728048
-0.52	0.145283	0.075211
-0.51	0.14913	0.0778612
-0.5	0.153086	0.0803577
-0.49	0.157155	0.0825725
-0.48	0.161337	0.0845577
-0.47	0.165637	0.0863732
-0.46	0.170054	0.088399
-0.45	0.174591	0.0907057
-0.44	0.17925	0.092705
-0.43	0.18403	0.0944854
-0.42	0.188934	0.0965022
-0.41	0.193962	0.098834
-0.4	0.199115	0.101388
-0.39	0.204394	0.104241
-0.38	0.209799	0.107199
-0.37	0.215333	0.10994
-0.36	0.220997	0.112394
-0.35	0.226793	0.115066
-0.34	0.232724	0.118261
-0.33	0.238792	0.121704
-0.32	0.245001	0.125018
-0.31	0.251355	0.128039
-0.3	0.257858	0.131114
-0.29	0.264515	0.134277
-0.28	0.271331	0.137684
-0.27	0.27831	0.141366
-0.26	0.285457	0.144802
-0.25	0.292777	0.1482
-0.24	0.300276	0.151586
-0.23	0.307956	0.155161
-0.22	0.315822	0.159142
-0.21	0.323877	0.163375
-0.2	0.332124	0.167238
-0.19	0.340565	0.170973
-0.18	0.349202	0.174889
-0.17	0.358034	0.179102
-0.16	0.367063	0.18383
-0.15	0.376287	0.188706
-0.14	0.385705	0.193489
-0.13	0.395316	0.197917
-0.12	0.405117	0.202085
-0.11	0.415105	0.206387
-0.1	0.425277	0.21107
-0.09	0.435628	0.216019
-0.08	0.446156	0.220992
-0.07	0.456854	0.225938
-0.06	0.46772	0.230737
-0.05	0.478747	0.235722
-0.04	0.489932	0.240915
-0.03	0.501269	0.24637
-0.02	0.512754	0.252084
-0.01	0.524381	0.257516
0	0.536146	0.262616
0.01	0.548042	0.267465
0.02	0.560066	0.272329
0.03	0.572211	0.277518
0.04	0.584471	0.282944
0.05	0.596839	0.288478
0.06	0.60931	0.293808
0.07	0.621876	0.299003
0.08	0.634528	0.304086
0.09	0.647259	0.309515
0.1	0.66006	0.31526
0.11	0.672921	0.321158
0.12	0.685832	0.327239
0.13	0.698783	0.333264
0.14	0.711764	0.33938
0.15	0.724761	0.345587
0.16	0.737764	0.351731
0.17	0.75076	0.35804
0.18	0.763736	0.364214
0.19	0.776677	0.370006
0.2	0.789571	0.375461
0.21	0.802401	0.380846
0.22	0.815152	0.386461
0.23	0.827809	0.392009
0.24	0.840353	0.397538
0.25	0.852767	0.403218
0.26	0.865033	0.408747
0.27	0.877132	0.414241
0.28	0.889044	0.419231
0.29	0.900749	0.423899
0.3	0.912227	0.428653
0.31	0.923456	0.43342
0.32	0.934415	0.437989
0.33	0.945082	0.442178
0.34	0.955436	0.446094
0.35	0.965456	0.449983
0.36	0.975118	0.453932
0.37	0.984401	0.458039
0.38	0.993283	0.461902
0.39	1.00174	0.465662
0.4	1.00976	0.469375
0.41	1.01731	0.47287
0.42	1.02437	0.476364
0.43	1.03092	0.47945
0.44	1.03694	0.482028
0.45	1.04241	0.484301
0.46	1.04731	0.486422
0.47	1.0516	0.488386
0.48	1.05529	0.49026
0.49	1.05833	0.491942
0.5	1.06071	0.49307
0.51	1.06241	0.493871
0.52	1.06342	0.494362
0.53	1.0637	0.494661
0.54	1.06323	0.49462
0.55	1.06201	0.494108
0.56	1.06002	0.493278
0.57	1.05723	0.492423
0.58	1.05363	0.491579
0.59	1.04921	0.490539
0.6	1.04395	0.489351
0.61	1.03785	0.487955
0.62	1.03089	0.48601
0.63	1.02307	0.483574
0.64	1.01437	0.480983
0.65	1.00479	0.478272
0.66	0.994337	0.475308
0.67	0.982994	0.471832
0.68	0.970765	0.468072
0.69	0.95765	0.464219
0.7	0.943653	0.460411
0.71	0.928777	0.456382
0.72	0.913031	0.451971
0.73	0.896421	0.447116
0.74	0.878961	0.441936
0.75	0.860663	0.436355
0.76	0.841543	0.430588
0.77	0.821621	0.424525
0.78	0.800916	0.418302
0.79	0.779451	0.412053
0.8	0.757252	0.405681
0.81	0.734345	0.399201
0.82	0.710758	0.392671
0.83	0.686522	0.385763
0.84	0.661668	0.378671
0.85	0.636227	0.371772
0.86	0.610234	0.364686
0.87	0.583721	0.35751
0.88	0.556725	0.350374
0.89	0.52928	0.343081
0.9	0.501422	0.335619
0.91	0.473189	0.328175
0.92	0.444619	0.320649
0.93	0.415749	0.313449
0.94	0.386621	0.306389
0.95	0.357274	0.299297
0.96	0.327749	0.291511
0.97	0.29809	0.283526
0.98	0.268339	0.276106
0.99	0.23854	0.268835
1	0.208739	0.261738
1.01	0.178981	0.254765
1.02	0.14931	0.247835
1.03	0.119774	0.24126
1.04	0.0904168	0.235078
1.05	0.0612843	0.228915
1.06	0.032421	0.222826
1.07	0.00387096	0.216802
1.08	-0.024323	0.210911
1.09	-0.0521187	0.205082
1.1	-0.0794755	0.19928
1.11	-0.106354	0.193822
1.12	-0.132715	0.188594
1.13	-0.158523	0.183604
1.14	-0.183741	0.178893
1.15	-0.208336	0.17449
1.16	-0.232275	0.170344
1.17	-0.255526	0.166376
1.18	-0.27806	0.162386
1.19	-0.299847	0.158705
1.2	-0.320862	0.155299
1.21	-0.341079	0.152103
1.22	-0.360475	0.149071
1.23	-0.379028	0.146259
1.24	-0.39672	0.143663
1.25	-0.413533	0.141326
1.26	-0.429454	0.139014
1.27	-0.44447	0.136906
1.28	-0.458572	0.134998
1.29	-0.471755	0.133203
1.3	-0.484017	0.131442
1.31	-0.495356	0.129862
1.32	-0.505777	0.128536
1.33	-0.515286	0.127568
1.34	-0.523893	0.126967
1.35	-0.531611	0.126271
1.36	-0.538455	0.125407
1.37	-0.544442	0.124639
1.38	-0.549593	0.12397
1.39	-0.55393	0.123258
1.4	-0.557477	0.12247
1.41	-0.560258	0.121694
1.42	-0.562301	0.121093
1.43	-0.563633	0.120651
1.44	-0.564282	0.120146
1.45	-0.564276	0.119588
1.46	-0.563644	0.119066
1.47	-0.562416	0.118595
1.48	-0.560621	0.118144
1.49	-0.558288	0.117704
1.5	-0.555448	0.117049
1.51	-0.552131	0.11612
1.52	-0.548367	0.114935
1.53	-0.544186	0.113543
1.54	-0.539621	0.112152
1.55	-0.534702	0.110759
1.56	-0.529461	0.10931
1.57	-0.52393	0.107761
1.58	-0.518141	0.106198
1.59	-0.512126	0.104496
1.6	-0.505917	0.102537
1.61	-0.499546	0.100253
1.62	-0.493042	0.0978317
1.63	-0.486437	0.0953346
1.64	-0.47976	0.092609
1.65	-0.473038	0.089629
1.66	-0.466298	0.0864154
1.67	-0.459566	0.083232
1.68	-0.452865	0.0801961
1.69	-0.446217	0.0770303
1.7	-0.439642	0.0736767
1.71	-0.433158	0.0701752
1.72	-0.426782	0.0664586
1.73	-0.420528	0.0625586
1.74	-0.414409	0.0584953
1.75	-0.408436	0.0543361
1.76	-0.402619	0.0500364
1.77	-0.396965	0.0456829
1.78	-0.391481	0.0413542
1.79	-0.386172	0.0372439
1.8	-0.381043	0.033253
1.81	-0.376095	0.02896
1.82	-0.371331	0.0242645
1.83	-0.366752	0.0194277
1.84	-0.362358	0.014563
1.85	-0.358148	0.0096099
1.86	-0.35412	0.00467007
1.87	-0.350274	-0.000177444
1.88	-0.346605	-0.0049276
1.89	-0.343111	-0.00974548
1.9	-0.339787	-0.0146194
1.91	-0.336629	-0.0195038
1.92	-0.333632	-0.0245622
1.93	-0.33079	-0.0295956
1.94	-0.328096	-0.0347013
1.95	-0.325542	-0.0395588
1.96	-0.323122	-0.0439732
1.97	-0.320827	-0.0479953
1.98	-0.318648	-0.0519117
1.99	-0.316575	-0.0557581
2	-0.314601	-0.0592916
2.01	-0.312714	-0.0628091
2.02	-0.310905	-0.0664495
2.03	-0.309165	-0.0700924
2.04	-0.307485	-0.0737752
2.05	-0.305856	-0.0777586
2.06	-0.304269	-0.0819098
2.07	-0.302718	-0.0860951
2.08	-0.301194	-0.0902448
2.09	-0.299692	-0.0943331
2.1	-0.298207	-0.0981117
2.11	-0.296734	-0.101535
2.12	-0.295269	-0.104735
2.13	-0.29381	-0.107718
2.14	-0.292354	-0.110408
2.15	-0.2909	-0.112771
2.16	-0.289446	-0.114971
2.17	-0.287991	-0.117003
2.18	-0.286537	-0.119092
2.19	-0.285081	-0.121101
2.2	-0.283626	-0.122778
2.21	-0.28217	-0.124298
2.22	-0.280715	-0.125705
2.23	-0.279261	-0.127034
2.24	-0.277809	-0.128469
2.25	-0.276359	-0.129882
2.26	-0.274912	-0.13112
2.27	-0.273468	-0.132109
2.28	-0.272029	-0.133007
2.29	-0.270596	-0.133903
2.3	-0.26917	-0.134936
2.31	-0.26775	-0.136066
2.32	-0.26634	-0.137043
2.33	-0.264939	-0.137779
2.34	-0.263549	-0.138328
2.35	-0.26217	-0.138976
2.36	-0.260803	-0.139691
2.37	-0.259448	-0.140468
2.38	-0.258105	-0.141209
2.39	-0.256775	-0.141699
2.4	-0.255456	-0.142145
2.41	-0.254147	-0.142693
2.42	-0.252849	-0.14319
2.43	-0.251558	-0.143813
2.44	-0.250276	-0.144216
2.45	-0.248999	-0.144529
2.46	-0.247726	-0.144835
2.47	-0.246458	-0.145139
2.48	-0.245191	-0.145405
2.49	-0.243927	-0.145747
2.5	-0.242665	-0.146182
2.51	-0.241403	-0.146495
2.52	-0.240143	-0.146744
2.53	-0.238885	-0.146882
2.54	-0.237629	-0.146945
2.55	-0.236375	-0.146869
2.56	-0.235123	-0.146582
2.57	-0.233875	-0.146287
2.58	-0.23263	-0.145989
2.59	-0.231388	-0.145895
2.6	-0.230148	-0.146104
2.61	-0.22891	-0.146696
2.62	-0.227674	-0.14743
2.63	-0.226438	-0.148018
2.64	-0.225201	-0.148396
2.65	-0.223962	-0.148792
2.66	-0.22272	-0.149277
2.67	-0.221474	-0.149713
2.68	-0.220223	-0.149964
2.69	-0.218967	-0.149975
2.7	-0.217706	-0.149837
2.71	-0.216439	-0.149867
2.72	-0.215168	-0.15013
2.73	-0.213892	-0.150624
2.74	-0.212614	-0.151231
2.75	-0.211334	-0.151666
2.76	-0.210054	-0.151908
2.77	-0.208777	-0.152255
2.78	-0.207504	-0.152774
2.79	-0.206238	-0.153268
2.8	-0.204981	-0.153483
2.81	-0.203736	-0.153607
2.82	-0.202505	-0.153883
2.83	-0.201291	-0.154304
2.84	-0.200097	-0.154677
2.85	-0.198925	-0.15483
2.86	-0.197779	-0.154701
2.87	-0.196662	-0.154359
2.88	-0.195575	-0.154044
2.89	-0.194523	-0.153956
2.9	-0.193508	-0.15412
2.91	-0.192533	-0.15435
2.92	-0.191599	-0.154574
2.93	-0.190711	-0.154825
2.94	-0.189868	-0.155118
2.95	-0.189075	-0.155355
2.96	-0.188331	-0.155485
2.97	-0.187638	-0.155602
2.98	-0.186996	-0.155842
2.99	-0.186407	-0.156121
3	-0.185869	-0.156363
3.01	-0.185382	-0.156416
3.02	-0.184945	-0.156336
3.03	-0.184557	-0.15635
3.04	-0.184216	-0.156614
3.05	-0.183921	-0.157158
3.06	-0.183669	-0.157816
3.07	-0.183458	-0.158354
3.08	-0.183287	-0.15885
3.09	-0.183153	-0.159406
3.1	-0.183053	-0.159894
3.11	-0.182986	-0.160222
3.12	-0.182949	-0.160426
3.13	-0.182942	-0.160494
3.14	-0.182961	-0.160357
3.15	-0.183006	-0.160308
3.16	-0.183076	-0.160528
3.17	-0.183169	-0.160789
3.18	-0.183283	-0.160906
3.19	-0.18342	-0.160832
3.2	-0.183577	-0.160625
3.21	-0.183753	-0.16039
3.22	-0.18395	-0.160194
3.23	-0.184164	-0.16004
3.24	-0.184397	-0.159911
3.25	-0.184647	-0.159828
3.26	-0.184914	-0.159818
3.27	-0.185195	-0.159897
3.28	-0.18549	-0.159939
3.29	-0.185798	-0.159864
3.3	-0.186117	-0.159786
3.31	-0.186445	-0.159879
3.32	-0.18678	-0.159987
3.33	-0.18712	-0.160142
3.34	-0.187465	-0.160464
3.35	-0.187811	-0.160855
3.36	-0.188157	-0.161154
3.37	-0.188502	-0.161377
3.38	-0.188843	-0.161517
3.39	-0.189181	-0.161521
3.4	-0.189513	-0.161322
3.41	-0.189838	-0.161002
3.42	-0.190156	-0.160758
3.43	-0.190465	-0.160795
3.44	-0.190765	-0.16102
3.45	-0.191054	-0.161279
3.46	-0.191332	-0.1616
3.47	-0.191597	-0.161998
3.48	-0.191849	-0.162381
3.49	-0.192086	-0.162573
3.5	-0.192309	-0.162489
3.51	-0.192515	-0.162273
3.52	-0.192704	-0.162027
3.53	-0.192875	-0.161905
3.54	-0.193028	-0.161862
3.55	-0.193164	-0.161708
3.56	-0.193281	-0.161469
3.57	-0.19338	-0.161296
3.58	-0.193462	-0.161125
3.59	-0.193527	-0.160905
3.6	-0.193577	-0.160733
3.61	-0.193611	-0.160503
3.62	-0.193631	-0.16029
3.63	-0.193637	-0.16008
3.64	-0.193631	-0.159961
3.65	-0.193612	-0.159965
3.66	-0.193582	-0.160019
3.67	-0.19354	-0.16001
3.68	-0.193487	-0.159949
3.69	-0.193422	-0.159793
3.7	-0.193347	-0.159395
3.71	-0.19326	-0.158774
3.72	-0.193161	-0.158152
3.73	-0.193051	-0.157805
3.74	-0.192928	-0.157872
3.75	-0.192792	-0.15812
3.76	-0.192643	-0.158491
3.77	-0.192479	-0.158839
3.78	-0.1923	-0.158877
3.79	-0.192104	-0.158621
3.8	-0.191891	-0.158074
3.81	-0.191658	-0.157481
3.82	-0.191405	-0.157075
3.83	-0.19113	-0.156812
3.84	-0.190831	-0.156559
3.85	-0.190505	-0.15636
3.86	-0.190153	-0.156138
3.87	-0.189771	-0.156029
3.88	-0.189359	-0.155967
3.89	-0.188916	-0.155915
3.9	-0.188439	-0.155875
3.91	-0.187928	-0.155856
3.92	-0.187382	-0.155781
3.93	-0.186801	-0.155592
3.94	-0.186184	-0.155409
3.95	-0.18553	-0.155175
3.96	-0.184838	-0.154944
3.97	-0.184109	-0.15474
3.98	-0.183341	-0.154569
3.99	-0.182533	-0.154383
4	-0.181685	-0.154161
4.01	-0.180795	-0.153978
4.02	-0.179862	-0.153862
4.03	-0.178885	-0.153844
4.04	-0.177862	-0.153815
4.05	-0.176794	-0.153638
4.06	-0.175678	-0.153166
4.07	-0.174514	-0.152529
4.08	-0.173302	-0.151852
4.09	-0.172041	-0.151183
4.1	-0.170732	-0.150697
4.11	-0.169375	-0.150455
4.12	-0.16797	-0.150189
4.13	-0.166518	-0.149787
4.14	-0.16502	-0.149195
4.15	-0.163477	-0.148452
4.16	-0.16189	-0.147687
4.17	-0.16026	-0.146958
4.18	-0.158588	-0.146245
4.19	-0.156873	-0.145526
4.2	-0.155116	-0.144866
4.21	-0.153317	-0.144372
4.22	-0.151477	-0.144059
4.23	-0.149593	-0.143838
4.24	-0.147667	-0.143574
4.25	-0.145696	-0.143107
4.26	-0.143681	-0.142339
4.27	-0.14162	-0.141436
4.28	-0.139512	-0.140601
4.29	-0.137358	-0.139886
4.3	-0.135156	-0.13927
4.31	-0.132905	-0.138712
4.32	-0.130606	-0.138068
4.33	-0.128257	-0.137358
4.34	-0.125859	-0.136699
4.35	-0.123411	-0.135967
4.36	-0.120912	-0.13502
4.37	-0.118364	-0.13397
4.38	-0.115764	-0.133045
4.39	-0.113114	-0.132214
4.4	-0.110413	-0.131267
4.41	-0.107662	-0.130213
4.42	-0.10486	-0.12901
4.43	-0.102009	-0.127789
4.44	-0.0991085	-0.126586
4.45	-0.0961605	-0.125264
4.46	-0.0931659	-0.124011
4.47	-0.0901261	-0.122716
4.48	-0.0870428	-0.121415
4.49	-0.0839176	-0.120251
4.5	-0.0807524	-0.119149

## Sheet: Figure2_c
frequency	expdata_sigmareal	expdata_sigmimag
0.0509554	0.777294	-1.02048
0.0573249	0.809981	-1.09098
0.0636943	0.843618	-1.15878
0.0700637	0.877315	-1.22488
0.0764332	0.910745	-1.29045
0.0828026	0.9441	-1.35662
0.089172	0.977918	-1.4242
0.0955414	1.01296	-1.49375
0.101911	1.05004	-1.5655
0.10828	1.08989	-1.63943
0.11465	1.13323	-1.71536
0.121019	1.18058	-1.79298
0.127389	1.23245	-1.87195
0.133758	1.28925	-1.95188
0.140127	1.35131	-2.03234
0.146497	1.41894	-2.11285
0.152866	1.49238	-2.1929
0.159236	1.57182	-2.27195
0.165605	1.65736	-2.34937
0.171975	1.749	-2.42449
0.178344	1.84659	-2.49661
0.184713	1.94979	-2.56506
0.191083	2.05809	-2.62927
0.197452	2.17077	-2.68882
0.203822	2.28703	-2.74359
0.210191	2.40605	-2.79379
0.216561	2.52725	-2.83992
0.22293	2.65034	-2.88266
0.229299	2.77535	-2.92268
0.235669	2.90269	-2.96052
0.242038	3.03284	-2.99643
0.248408	3.16624	-3.03042
0.254777	3.30316	-3.0624
0.261147	3.44372	-3.09238
0.267516	3.588	-3.12063
0.273885	3.73633	-3.14773
0.280255	3.88954	-3.17444
0.286624	4.04925	-3.20138
0.292994	4.21779	-3.2286
0.299363	4.39795	-3.25505
0.305733	4.59232	-3.27841
0.312102	4.80278	-3.29523
0.318471	5.03007	-3.30136
0.324841	5.27362	-3.29248
0.33121	5.53171	-3.26455
0.33758	5.80172	-3.21408
0.343949	6.08055	-3.13832
0.350319	6.36468	-3.03514
0.356688	6.65039	-2.90299
0.363058	6.93378	-2.74087
0.369427	7.21082	-2.54824
0.375796	7.4773	-2.32505
0.382166	7.72885	-2.07184
0.388535	7.96075	-1.78972
0.394905	8.16843	-1.48077
0.401274	8.34725	-1.14806
0.407644	8.49297	-0.795864
0.414013	8.60207	-0.429695
0.420382	8.67244	-0.0562064
0.426752	8.70378	0.317279
0.433121	8.69805	0.683509
0.439491	8.65927	1.03624
0.44586	8.59307	1.37109
0.45223	8.50593	1.68614
0.458599	8.40368	1.98184
0.464968	8.2907	2.26043
0.471338	8.16938	2.52503
0.477707	8.04016	2.77856
0.484077	7.90197	3.02297
0.490446	7.75297	3.25871
0.496816	7.59117	3.48456
0.503185	7.41585	3.69823
0.509554	7.22735	3.89663
0.515924	7.02751	4.07673
0.522293	6.81937	4.23626
0.528663	6.60671	4.37415
0.535032	6.39335	4.49066
0.541402	6.18265	4.5872
0.547771	5.97694	4.66576
0.55414	5.77788	4.72872
0.56051	5.58643	4.77838
0.566879	5.40292	4.81669
0.573249	5.22745	4.84527
0.579618	5.05999	4.86552
0.585988	4.90052	4.87864
0.592357	4.74898	4.88585
0.598726	4.6052	4.88835
0.605096	4.46875	4.88726
0.611465	4.33926	4.88408
0.617835	4.21591	4.88002
0.624204	4.09753	4.87607
0.630574	3.98265	4.87289
0.636943	3.86968	4.87067
0.643312	3.75702	4.86902
0.649682	3.64327	4.867
0.656051	3.52735	4.86296
0.662421	3.40905	4.85536
0.66879	3.28882	4.84254
0.67516	3.16769	4.82295
0.681529	3.04725	4.79561
0.687898	2.9294	4.76009
0.694268	2.81606	4.71669
0.700637	2.70901	4.66633
0.707007	2.6095	4.61033
0.713376	2.51833	4.55037
0.719746	2.43584	4.48859
0.726115	2.36165	4.4268
0.732484	2.29487	4.36658
0.738854	2.23422	4.30906
0.745223	2.17816	4.25485
0.751593	2.12519	4.20395
0.757962	2.07401	4.15589
0.764332	2.02353	4.1094
0.770701	1.97354	4.06376
0.77707	1.92417	4.01796
0.78344	1.87599	3.97123
0.789809	1.82982	3.92317
0.796179	1.78654	3.87387
0.802548	1.7469	3.82378
0.808918	1.71142	3.77369
0.815287	1.68012	3.72429
0.821656	1.65281	3.67658
0.828026	1.62898	3.63153
0.834395	1.60783	3.58968
0.840765	1.58835	3.55126
0.847134	1.56957	3.51611
0.853504	1.55059	3.48375
0.859873	1.53078	3.45338
0.866242	1.50978	3.42402
0.872612	1.48754	3.39436
0.878981	1.46461	3.36391
0.885351	1.4417	3.33198
0.89172	1.4197	3.29825
0.89809	1.39954	3.26274
0.904459	1.38205	3.22585
0.910828	1.36788	3.1883
0.917198	1.35733	3.15097
0.923567	1.35019	3.11455
0.929937	1.34614	3.08029
0.936306	1.34436	3.04907
0.942676	1.34374	3.02143
0.949045	1.34293	2.99745
0.955414	1.34055	2.97674
0.961784	1.33544	2.9584
0.968153	1.32672	2.9411
0.974523	1.31407	2.92305
0.980892	1.29781	2.90251
0.987262	1.27909	2.87836
0.993631	1.2595	2.84969
1	1.24087	2.81625

## Sheet: Figure2_d
2d
figure2Dwidthinmicrons	Figure2DconductivityinmS
0.1	5e-05
0.2	0.000103312
0.3	0.00015873
0.4	0.00021597
0.5	0.000274861
0.6	0.000335282
0.7	0.000397145
0.8	0.000460376
0.9	0.000524915
1	0.000590711
1.1	0.000657722
1.2	0.00072591
1.3	0.000795243
1.4	0.000865693
1.5	0.000937235
1.6	0.00100985
1.7	0.00108351
1.8	0.00115821
1.9	0.00123392
2	0.00131064
2.1	0.00138835
2.2	0.00146704
2.3	0.00154669
2.4	0.0016273
2.5	0.00170887
2.6	0.00179137
2.7	0.0018748
2.8	0.00195916
2.9	0.00204444
3	0.00213063
3.1	0.00221772
3.2	0.00230571
3.3	0.0023946
3.4	0.00248438
3.5	0.00257504
3.6	0.00266659
3.7	0.00275901
3.8	0.0028523
3.9	0.00294646
4	0.00304149
4.1	0.00313738
4.2	0.00323413
4.3	0.00333173
4.4	0.00343019
4.5	0.0035295
4.6	0.00362965
4.7	0.00373066
4.8	0.0038325
4.9	0.00393519
5	0.00403872
5.1	0.00414308
5.2	0.00424829
5.3	0.00435432
5.4	0.00446119
5.5	0.0045689
5.6	0.00467743
5.7	0.00478679
5.8	0.00489698
5.9	0.005008
6	0.00511984
6.1	0.00523251
6.2	0.005346
6.3	0.00546031
6.4	0.00557545
6.5	0.00569141
6.6	0.00580819
6.7	0.00592579
6.8	0.00604422
6.9	0.00616346
7	0.00628352
7.1	0.0064044
7.2	0.0065261
7.3	0.00664861
7.4	0.00677195
7.5	0.0068961
7.6	0.00702107
7.7	0.00714685
7.8	0.00727346
7.9	0.00740088
8	0.00752912
8.1	0.00765817
8.2	0.00778804
8.3	0.00791873
8.4	0.00805024
8.5	0.00818256
8.6	0.0083157
8.7	0.00844966
8.8	0.00858444
8.9	0.00872004
9	0.00885645
9.1	0.00899368
9.2	0.00913173
9.3	0.0092706
9.4	0.00941029
9.5	0.00955079
9.6	0.00969212
9.7	0.00983427
9.8	0.00997724
9.9	0.010121
10	0.0102656
10.1	0.0104111
10.2	0.0105573
10.3	0.0107044
10.4	0.0108523
10.5	0.011001
10.6	0.0111506
10.7	0.0113009
10.8	0.0114521
10.9	0.0116042
11	0.011757
11.1	0.0119107
11.2	0.0120652
11.3	0.0122205
11.4	0.0123767
11.5	0.0125337
11.6	0.0126915
11.7	0.0128501
11.8	0.0130096
11.9	0.0131699
12	0.0133311
12.1	0.013493
12.2	0.0136558
12.3	0.0138195
12.4	0.013984
12.5	0.0141493
12.6	0.0143154
12.7	0.0144824
12.8	0.0146502
12.9	0.0148189
13	0.0149884
13.1	0.0151587
13.2	0.0153299
13.3	0.0155019
13.4	0.0156747
13.5	0.0158484
13.6	0.016023
13.7	0.0161984
13.8	0.0163746
13.9	0.0165516
14	0.0167296
14.1	0.0169083
14.2	0.0170879
14.3	0.0172684
14.4	0.0174497
14.5	0.0176318
14.6	0.0178148
14.7	0.0179987
14.8	0.0181834
14.9	0.0183689
15	0.0185553
15.1	0.0187426
15.2	0.0189307
15.3	0.0191197
15.4	0.0193095
15.5	0.0195002
15.6	0.0196917
15.7	0.0198841
15.8	0.0200774
15.9	0.0202715
16	0.0204664
16.1	0.0206623
16.2	0.0208589
16.3	0.0210565
16.4	0.0212549
16.5	0.0214542
16.6	0.0216543
16.7	0.0218553
16.8	0.0220572
16.9	0.02226
17	0.0224636
17.1	0.022668
17.2	0.0228734
17.3	0.0230796
17.4	0.0232867
17.5	0.0234946
17.6	0.0237034
17.7	0.0239131
17.8	0.0241237
17.9	0.0243351
18	0.0245475
18.1	0.0247606
18.2	0.0249747
18.3	0.0251897
18.4	0.0254055
18.5	0.0256222
18.6	0.0258397
18.7	0.0260582
18.8	0.0262775
18.9	0.0264978
19	0.0267189
19.1	0.0269408
19.2	0.0271637
19.3	0.0273874
19.4	0.0276121
19.5	0.0278376
19.6	0.028064
19.7	0.0282913
19.8	0.0285194
19.9	0.0287485
20	0.0289785
20.1	0.0292093
20.2	0.029441
20.3	0.0296736
20.4	0.0299072
20.5	0.0301416
20.6	0.0303769
20.7	0.030613
20.8	0.0308501
20.9	0.0310881
21	0.031327
21.1	0.0315667
21.2	0.0318074
21.3	0.032049
21.4	0.0322914
21.5	0.0325348
21.6	0.032779
21.7	0.0330242
21.8	0.0332703
21.9	0.0335172
22	0.0337651
22.1	0.0340138
22.2	0.0342635
22.3	0.0345141
22.4	0.0347656
22.5	0.0350179
22.6	0.0352712
22.7	0.0355254
22.8	0.0357805
22.9	0.0360365
23	0.0362934
23.1	0.0365512
23.2	0.03681
23.3	0.0370696
23.4	0.0373302
23.5	0.0375916
23.6	0.037854
23.7	0.0381173
23.8	0.0383815
23.9	0.0386466
24	0.0389126
24.1	0.0391796
24.2	0.0394474
24.3	0.0397162
24.4	0.0399859
24.5	0.0402565
24.6	0.040528
24.7	0.0408005
24.8	0.0410738
24.9	0.0413481
25	0.0416233
25.1	0.0418994
25.2	0.0421765
25.3	0.0424544
25.4	0.0427333
25.5	0.0430131
25.6	0.0432939
25.7	0.0435755
25.8	0.0438581
25.9	0.0441416
26	0.044426
26.1	0.0447114
26.2	0.0449977
26.3	0.0452849
26.4	0.045573
26.5	0.0458621
26.6	0.0461521
26.7	0.046443
26.8	0.0467349
26.9	0.0470276
27	0.0473214
27.1	0.047616
27.2	0.0479116
27.3	0.0482081
27.4	0.0485055
27.5	0.0488039
27.6	0.0491032
27.7	0.0494035
27.8	0.0497046
27.9	0.0500067
28	0.0503098
28.1	0.0506138
28.2	0.0509187
28.3	0.0512246
28.4	0.0515314
28.5	0.0518391
28.6	0.0521478
28.7	0.0524574
28.8	0.0527679
28.9	0.0530794
29	0.0533918
29.1	0.0537052
29.2	0.0540195
29.3	0.0543348
29.4	0.054651
29.5	0.0549681
29.6	0.0552862
29.7	0.0556052
29.8	0.0559252
29.9	0.0562461
30	0.056568
30.1	0.0568908
30.2	0.0572146
30.3	0.0575392
30.4	0.0578649
30.5	0.0581915
30.6	0.058519
30.7	0.0588475
30.8	0.0591769
30.9	0.0595073
31	0.0598387
31.1	0.0601709
31.2	0.0605042
31.3	0.0608384
31.4	0.0611735
31.5	0.0615096
31.6	0.0618466
31.7	0.0621846
31.8	0.0625236
31.9	0.0628634
32	0.0632043
32.1	0.0635461
32.2	0.0638888
32.3	0.0642326
32.4	0.0645772
32.5	0.0649228
32.6	0.0652694
32.7	0.0656169
32.8	0.0659654
32.9	0.0663149
33	0.0666653
33.1	0.0670166
33.2	0.0673689
33.3	0.0677222
33.4	0.0680764
33.5	0.0684316
33.6	0.0687878
33.7	0.0691449
33.8	0.069503
33.9	0.069862
34	0.070222
34.1	0.0705829
34.2	0.0709448
34.3	0.0713077
34.4	0.0716715
34.5	0.0720363
34.6	0.0724021
34.7	0.0727688
34.8	0.0731365
34.9	0.0735052
35	0.0738748
35.1	0.0742453
35.2	0.0746169
35.3	0.0749894
35.4	0.0753629
35.5	0.0757373
35.6	0.0761127
35.7	0.0764891
35.8	0.0768664
35.9	0.0772447
36	0.077624
36.1	0.0780042
36.2	0.0783854
36.3	0.0787676
36.4	0.0791507
36.5	0.0795348
36.6	0.0799199
36.7	0.0803059
36.8	0.080693
36.9	0.0810809
37	0.0814699
37.1	0.0818598
37.2	0.0822507
37.3	0.0826426
37.4	0.0830354
37.5	0.0834292
37.6	0.083824
37.7	0.0842198
37.8	0.0846165
37.9	0.0850142
38	0.0854129
38.1	0.0858125
38.2	0.0862131
38.3	0.0866147
38.4	0.0870173
38.5	0.0874208
38.6	0.0878253
38.7	0.0882308
38.8	0.0886373
38.9	0.0890447
39	0.0894531
39.1	0.0898625
39.2	0.0902729
39.3	0.0906842
39.4	0.0910965
39.5	0.0915098
39.6	0.0919241
39.7	0.0923393
39.8	0.0927556
39.9	0.0931728
40	0.0935909
40.1	0.0940101
40.2	0.0944302
40.3	0.0948514
40.4	0.0952734
40.5	0.0956965
40.6	0.0961206
40.7	0.0965456
40.8	0.0969716
40.9	0.0973986
41	0.0978266
41.1	0.0982555
41.2	0.0986855
41.3	0.0991164
41.4	0.0995483
41.5	0.0999811
41.6	0.100415
41.7	0.10085
41.8	0.101286
41.9	0.101722
42	0.10216
42.1	0.102599
42.2	0.103039
42.3	0.10348
42.4	0.103921
42.5	0.104364
42.6	0.104808
42.7	0.105252
42.8	0.105698
42.9	0.106145
43	0.106592
43.1	0.107041
43.2	0.10749
43.3	0.107941
43.4	0.108393
43.5	0.108845
43.6	0.109299
43.7	0.109753
43.8	0.110209
43.9	0.110665
44	0.111123
44.1	0.111581
44.2	0.112041
44.3	0.112501
44.4	0.112962
44.5	0.113425
44.6	0.113888
44.7	0.114353
44.8	0.114818
44.9	0.115284
45	0.115752
45.1	0.11622
45.2	0.116689
45.3	0.11716
45.4	0.117631
45.5	0.118103
45.6	0.118577
45.7	0.119051
45.8	0.119526
45.9	0.120002
46	0.12048
46.1	0.120958
46.2	0.121437
46.3	0.121917
46.4	0.122398
46.5	0.122881
46.6	0.123364
46.7	0.123848
46.8	0.124333
46.9	0.124819
47	0.125306
47.1	0.125795
47.2	0.126284
47.3	0.126774
47.4	0.127265
47.5	0.127757
47.6	0.12825
47.7	0.128744
47.8	0.129239
47.9	0.129736
48	0.130233
48.1	0.130731
48.2	0.13123
48.3	0.13173
48.4	0.132231
48.5	0.132733
48.6	0.133236
48.7	0.13374
48.8	0.134245
48.9	0.134751
49	0.135258
49.1	0.135766
49.2	0.136275
49.3	0.136785
49.4	0.137296
49.5	0.137808
49.6	0.138321
49.7	0.138835
49.8	0.13935
49.9	0.139866
50	0.140383
50.1	0.140901
50.2	0.14142
50.3	0.14194
50.4	0.142461
50.5	0.142983
50.6	0.143506
50.7	0.144029
50.8	0.144554
50.9	0.14508
51	0.145607
51.1	0.146135
51.2	0.146664
51.3	0.147194
51.4	0.147725
51.5	0.148257
51.6	0.14879
51.7	0.149324
51.8	0.149859
51.9	0.150395
52	0.150931
52.1	0.151469
52.2	0.152008
52.3	0.152548
52.4	0.153089
52.5	0.153631
52.6	0.154174
52.7	0.154718
52.8	0.155263
52.9	0.155809
53	0.156355
53.1	0.156903
53.2	0.157452
53.3	0.158002
53.4	0.158553
53.5	0.159105
53.6	0.159658
53.7	0.160212
53.8	0.160767
53.9	0.161323
54	0.161879
54.1	0.162437
54.2	0.162996
54.3	0.163556
54.4	0.164117
54.5	0.164679
54.6	0.165242
54.7	0.165806
54.8	0.166371
54.9	0.166937
55	0.167503
55.1	0.168071
55.2	0.16864
55.3	0.16921
55.4	0.169781
55.5	0.170353
55.6	0.170926
55.7	0.1715
55.8	0.172075
55.9	0.172651
56	0.173228
56.1	0.173806
56.2	0.174384
56.3	0.174964
56.4	0.175545
56.5	0.176127
56.6	0.17671
56.7	0.177294
56.8	0.177879
56.9	0.178465
57	0.179052
57.1	0.17964
57.2	0.180229
57.3	0.180819
57.4	0.18141
57.5	0.182002
57.6	0.182595
57.7	0.183189
57.8	0.183784
57.9	0.18438
58	0.184977
58.1	0.185575
58.2	0.186174
58.3	0.186774
58.4	0.187375
58.5	0.187977
58.6	0.18858
58.7	0.189184
58.8	0.189789
58.9	0.190395
59	0.191002
59.1	0.19161
59.2	0.192219
59.3	0.192829
59.4	0.19344
59.5	0.194052
59.6	0.194665
59.7	0.195279
59.8	0.195894
59.9	0.19651
60	0.197128
60.1	0.197746
60.2	0.198365
60.3	0.198985
60.4	0.199606
60.5	0.200228
60.6	0.200851
60.7	0.201475
60.8	0.2021
60.9	0.202727
61	0.203354
61.1	0.203982
61.2	0.204611
61.3	0.205241
61.4	0.205872
61.5	0.206505
61.6	0.207138
61.7	0.207772
61.8	0.208407
61.9	0.209043
62	0.209681
62.1	0.210319
62.2	0.210958
62.3	0.211598
62.4	0.212239
62.5	0.212882
62.6	0.213525
62.7	0.214169
62.8	0.214815
62.9	0.215461
63	0.216108
63.1	0.216756
63.2	0.217406
63.3	0.218056
63.4	0.218707
63.5	0.21936
63.6	0.220013
63.7	0.220667
63.8	0.221323
63.9	0.221979
64	0.222636
64.1	0.223295
64.2	0.223954
64.3	0.224615
64.4	0.225276
64.5	0.225938
64.6	0.226602
64.7	0.227266
64.8	0.227932
64.9	0.228598
65	0.229265
65.1	0.229934
65.2	0.230603
65.3	0.231274
65.4	0.231945
65.5	0.232618
65.6	0.233291
65.7	0.233966
65.8	0.234641
65.9	0.235318
66	0.235995
66.1	0.236674
66.2	0.237354
66.3	0.238034
66.4	0.238716
66.5	0.239398
66.6	0.240082
66.7	0.240766
66.8	0.241452
66.9	0.242139
67	0.242826
67.1	0.243515
67.2	0.244205
67.3	0.244895
67.4	0.245587
67.5	0.24628
67.6	0.246973
67.7	0.247668
67.8	0.248364
67.9	0.249061
68	0.249758
68.1	0.250457
68.2	0.251157
68.3	0.251858
68.4	0.252559
68.5	0.253262
68.6	0.253966
68.7	0.254671
68.8	0.255376
68.9	0.256083
69	0.256791
69.1	0.2575
69.2	0.25821
69.3	0.258921
69.4	0.259633
69.5	0.260345
69.6	0.261059
69.7	0.261774
69.8	0.26249
69.9	0.263207
70	0.263925
70.1	0.264644
70.2	0.265364
70.3	0.266085
70.4	0.266807
70.5	0.26753
70.6	0.268254
70.7	0.268979
70.8	0.269705
70.9	0.270432
71	0.27116
71.1	0.271889
71.2	0.272619
71.3	0.27335
71.4	0.274083
71.5	0.274816
71.6	0.27555
71.7	0.276285
71.8	0.277021
71.9	0.277758
72	0.278496
72.1	0.279236
72.2	0.279976
72.3	0.280717
72.4	0.281459
72.5	0.282202
72.6	0.282947
72.7	0.283692
72.8	0.284438
72.9	0.285186
73	0.285934
73.1	0.286683
73.2	0.287433
73.3	0.288185
73.4	0.288937
73.5	0.28969
73.6	0.290445
73.7	0.2912
73.8	0.291957
73.9	0.292714
74	0.293472
74.1	0.294232
74.2	0.294992
74.3	0.295754
74.4	0.296516
74.5	0.29728
74.6	0.298044
74.7	0.29881
74.8	0.299576
74.9	0.300344
75	0.301112
75.1	0.301882
75.2	0.302652
75.3	0.303424
75.4	0.304197
75.5	0.30497
75.6	0.305745
75.7	0.306521
75.8	0.307297
75.9	0.308075
76	0.308853
76.1	0.309633
76.2	0.310414
76.3	0.311196
76.4	0.311978
76.5	0.312762
76.6	0.313547
76.7	0.314333
76.8	0.315119
76.9	0.315907
77	0.316696
77.1	0.317486
77.2	0.318277
77.3	0.319068
77.4	0.319861
77.5	0.320655
77.6	0.32145
77.7	0.322246
77.8	0.323043
77.9	0.323841
78	0.32464
78.1	0.32544
78.2	0.326241
78.3	0.327043
78.4	0.327846
78.5	0.32865
78.6	0.329455
78.7	0.330261
78.8	0.331068
78.9	0.331876
79	0.332685
79.1	0.333495
79.2	0.334306
79.3	0.335118
79.4	0.335931
79.5	0.336746
79.6	0.337561
79.7	0.338377
79.8	0.339194
79.9	0.340012
80	0.340832
80.1	0.341652
80.2	0.342473
80.3	0.343295
80.4	0.344119
80.5	0.344943
80.6	0.345768
80.7	0.346595
80.8	0.347422
80.9	0.34825
81	0.34908
81.1	0.34991
81.2	0.350741
81.3	0.351574
81.4	0.352407
81.5	0.353242
81.6	0.354077
81.7	0.354914
81.8	0.355751
81.9	0.35659
82	0.357429
82.1	0.35827
82.2	0.359111
82.3	0.359954
82.4	0.360797
82.5	0.361642
82.6	0.362487
82.7	0.363334
82.8	0.364182
82.9	0.36503
83	0.36588
83.1	0.366731
83.2	0.367582
83.3	0.368435
83.4	0.369289
83.5	0.370144
83.6	0.370999
83.7	0.371856
83.8	0.372714
83.9	0.373573
84	0.374432
84.1	0.375293
84.2	0.376155
84.3	0.377018
84.4	0.377882
84.5	0.378747
84.6	0.379613
84.7	0.38048
84.8	0.381348
84.9	0.382216
85	0.383086
85.1	0.383957
85.2	0.384829
85.3	0.385702
85.4	0.386576
85.5	0.387451
85.6	0.388328
85.7	0.389205
85.8	0.390083
85.9	0.390962
86	0.391842
86.1	0.392723
86.2	0.393605
86.3	0.394488
86.4	0.395373
86.5	0.396258
86.6	0.397144
86.7	0.398031
86.8	0.398919
86.9	0.399809
87	0.400699
87.1	0.40159
87.2	0.402483
87.3	0.403376
87.4	0.40427
87.5	0.405166
87.6	0.406062
87.7	0.406959
87.8	0.407858
87.9	0.408757
88	0.409658
88.1	0.410559
88.2	0.411461
88.3	0.412365
88.4	0.413269
88.5	0.414175
88.6	0.415081
88.7	0.415989
88.8	0.416898
88.9	0.417807
89	0.418718
89.1	0.419629
89.2	0.420542
89.3	0.421456
89.4	0.42237
89.5	0.423286
89.6	0.424203
89.7	0.42512
89.8	0.426039
89.9	0.426959
90	0.427879
90.1	0.428801
90.2	0.429724
90.3	0.430648
90.4	0.431573
90.5	0.432498
90.6	0.433425
90.7	0.434353
90.8	0.435282
90.9	0.436212
91	0.437143
91.1	0.438075
91.2	0.439008
91.3	0.439942
91.4	0.440877
91.5	0.441813
91.6	0.44275
91.7	0.443688
91.8	0.444627
91.9	0.445567
92	0.446508
92.1	0.44745
92.2	0.448393
92.3	0.449337
92.4	0.450282
92.5	0.451228
92.6	0.452176
92.7	0.453124
92.8	0.454073
92.9	0.455023
93	0.455975
93.1	0.456927
93.2	0.45788
93.3	0.458834
93.4	0.45979
93.5	0.460746
93.6	0.461703
93.7	0.462662
93.8	0.463621
93.9	0.464581
94	0.465543
94.1	0.466505
94.2	0.467469
94.3	0.468433
94.4	0.469399
94.5	0.470365
94.6	0.471333
94.7	0.472301
94.8	0.473271
94.9	0.474241
95	0.475213
95.1	0.476185
95.2	0.477159
95.3	0.478134
95.4	0.479109
95.5	0.480086
95.6	0.481064
95.7	0.482042
95.8	0.483022
95.9	0.484003
96	0.484985
96.1	0.485967
96.2	0.486951
96.3	0.487936
96.4	0.488922
96.5	0.489908
96.6	0.490896
96.7	0.491885
96.8	0.492875
96.9	0.493866
97	0.494858
97.1	0.495851
97.2	0.496845
97.3	0.49784
97.4	0.498836
97.5	0.499833
97.6	0.500831
97.7	0.50183
97.8	0.50283
97.9	0.503831
98	0.504833
98.1	0.505836
98.2	0.50684
98.3	0.507845
98.4	0.508851
98.5	0.509859
98.6	0.510867
98.7	0.511876
98.8	0.512886
98.9	0.513897
99	0.51491
99.1	0.515923
99.2	0.516937
99.3	0.517953
99.4	0.518969
99.5	0.519986
99.6	0.521005
99.7	0.522024
99.8	0.523044
99.9	0.524066
100	0.525088
100.1	0.526112
100.2	0.527136
100.3	0.528162
100.4	0.529188
100.5	0.530216
100.6	0.531244
100.7	0.532274
100.8	0.533304
100.9	0.534336
101	0.535368
101.1	0.536402
101.2	0.537437
101.3	0.538472
101.4	0.539509
101.5	0.540547
101.6	0.541585
101.7	0.542625
101.8	0.543666
101.9	0.544708
102	0.54575
102.1	0.546794
102.2	0.547839
102.3	0.548885
102.4	0.549932
102.5	0.55098
102.6	0.552029
102.7	0.553078
102.8	0.554129
102.9	0.555181
103	0.556234
103.1	0.557288
103.2	0.558343
103.3	0.559399
103.4	0.560456
103.5	0.561514
103.6	0.562573
103.7	0.563633
103.8	0.564694
103.9	0.565757
104	0.56682
104.1	0.567884
104.2	0.568949
104.3	0.570015
104.4	0.571082
104.5	0.572151
104.6	0.57322
104.7	0.57429
104.8	0.575361
104.9	0.576434
105	0.577507
105.1	0.578581
105.2	0.579657
105.3	0.580733
105.4	0.58181
105.5	0.582889
105.6	0.583968
105.7	0.585049
105.8	0.58613
105.9	0.587213
106	0.588296
106.1	0.589381
106.2	0.590466
106.3	0.591553
106.4	0.59264
106.5	0.593729
106.6	0.594818
106.7	0.595909
106.8	0.597001
106.9	0.598093
107	0.599187
107.1	0.600282
107.2	0.601377
107.3	0.602474
107.4	0.603572
107.5	0.604671
107.6	0.60577
107.7	0.606871
107.8	0.607973
107.9	0.609076
108	0.61018
108.1	0.611284
108.2	0.61239
108.3	0.613497
108.4	0.614605
108.5	0.615714
108.6	0.616824
108.7	0.617935
108.8	0.619047
108.9	0.62016
109	0.621274
109.1	0.622389
109.2	0.623505
109.3	0.624622
109.4	0.62574
109.5	0.626859
109.6	0.62798
109.7	0.629101
109.8	0.630223
109.9	0.631346
110	0.63247
110.1	0.633595
110.2	0.634722
110.3	0.635849
110.4	0.636977
110.5	0.638107
110.6	0.639237
110.7	0.640368
110.8	0.641501
110.9	0.642634
111	0.643768
111.1	0.644904
111.2	0.64604
111.3	0.647178
111.4	0.648316
111.5	0.649455
111.6	0.650596
111.7	0.651738
111.8	0.65288
111.9	0.654024
112	0.655168
112.1	0.656314
112.2	0.65746
112.3	0.658608
112.4	0.659757
112.5	0.660906
112.6	0.662057
112.7	0.663209
112.8	0.664361
112.9	0.665515
113	0.66667
113.1	0.667826
113.2	0.668982
113.3	0.67014
113.4	0.671299
113.5	0.672459
113.6	0.67362
113.7	0.674782
113.8	0.675945
113.9	0.677108
114	0.678273
114.1	0.679439
114.2	0.680606
114.3	0.681774
114.4	0.682943
114.5	0.684113
114.6	0.685284
114.7	0.686456
114.8	0.68763
114.9	0.688804
115	0.689979
115.1	0.691155
115.2	0.692332
115.3	0.69351
115.4	0.694689
115.5	0.69587
115.6	0.697051
115.7	0.698233
115.8	0.699416
115.9	0.700601
116	0.701786
116.1	0.702972
116.2	0.70416
116.3	0.705348
116.4	0.706537
116.5	0.707728
116.6	0.708919
116.7	0.710112
116.8	0.711305
116.9	0.7125
117	0.713695
117.1	0.714892
117.2	0.716089
117.3	0.717288
117.4	0.718487
117.5	0.719688
117.6	0.720889
117.7	0.722092
117.8	0.723296
117.9	0.7245
118	0.725706
118.1	0.726913
118.2	0.72812
118.3	0.729329
118.4	0.730539
118.5	0.73175
118.6	0.732961
118.7	0.734174
118.8	0.735388
118.9	0.736603
119	0.737819
119.1	0.739036
119.2	0.740253
119.3	0.741472
119.4	0.742692
119.5	0.743913
119.6	0.745135
119.7	0.746358
119.8	0.747582
119.9	0.748807
120	0.750033
120.1	0.75126
120.2	0.752488
120.3	0.753718
120.4	0.754948
120.5	0.756179
120.6	0.757411
120.7	0.758644
120.8	0.759878
120.9	0.761114
121	0.76235
121.1	0.763587
121.2	0.764825
121.3	0.766065
121.4	0.767305
121.5	0.768546
121.6	0.769789
121.7	0.771032
121.8	0.772276
121.9	0.773522
122	0.774768
122.1	0.776016
122.2	0.777264
122.3	0.778514
122.4	0.779764
122.5	0.781016
122.6	0.782268
122.7	0.783522
122.8	0.784776
122.9	0.786032
123	0.787288
123.1	0.788546
123.2	0.789805
123.3	0.791064
123.4	0.792325
123.5	0.793587
123.6	0.794849
123.7	0.796113
123.8	0.797378
123.9	0.798644
124	0.799911
124.1	0.801178
124.2	0.802447
124.3	0.803717
124.4	0.804988
124.5	0.80626
124.6	0.807533
124.7	0.808807
124.8	0.810082
124.9	0.811358
125	0.812635
125.1	0.813913
125.2	0.815192
125.3	0.816472
125.4	0.817753
125.5	0.819035
125.6	0.820318
125.7	0.821602
125.8	0.822887
125.9	0.824173
126	0.82546
126.1	0.826749
126.2	0.828038
126.3	0.829328
126.4	0.830619
126.5	0.831912
126.6	0.833205
126.7	0.834499
126.8	0.835794
126.9	0.837091
127	0.838388
127.1	0.839687
127.2	0.840986
127.3	0.842286
127.4	0.843588
127.5	0.84489
127.6	0.846194
127.7	0.847498
127.8	0.848804
127.9	0.85011
128	0.851418
128.1	0.852726
128.2	0.854036
128.3	0.855347
128.4	0.856658
128.5	0.857971
128.6	0.859285
128.7	0.860599
128.8	0.861915
128.9	0.863232
129	0.864549
129.1	0.865868
129.2	0.867188
129.3	0.868509
129.4	0.869831
129.5	0.871153
129.6	0.872477
129.7	0.873802
129.8	0.875128
129.9	0.876455
130	0.877783
130.1	0.879112
130.2	0.880442
130.3	0.881773
130.4	0.883105
130.5	0.884438
130.6	0.885772
130.7	0.887107
130.8	0.888443
130.9	0.88978
131	0.891118
131.1	0.892457
131.2	0.893798
131.3	0.895139
131.4	0.896481
131.5	0.897824
131.6	0.899168
131.7	0.900514
131.8	0.90186
131.9	0.903207
132	0.904555
132.1	0.905905
132.2	0.907255
132.3	0.908607
132.4	0.909959
132.5	0.911312
132.6	0.912667
132.7	0.914022
132.8	0.915379
132.9	0.916736
133	0.918095
133.1	0.919454
133.2	0.920815
133.3	0.922176
133.4	0.923539
133.5	0.924902
133.6	0.926267
133.7	0.927633
133.8	0.928999
133.9	0.930367
134	0.931736
134.1	0.933105
134.2	0.934476
134.3	0.935848
134.4	0.937221
134.5	0.938594
134.6	0.939969
134.7	0.941345
134.8	0.942722
134.9	0.9441
135	0.945479
135.1	0.946859
135.2	0.94824
135.3	0.949621
135.4	0.951004
135.5	0.952388
135.6	0.953773
135.7	0.955159
135.8	0.956546
135.9	0.957935
136	0.959324
136.1	0.960714
136.2	0.962105
136.3	0.963497
136.4	0.96489
136.5	0.966284
136.6	0.967679
136.7	0.969076
136.8	0.970473
136.9	0.971871
137	0.97327
137.1	0.974671
137.2	0.976072
137.3	0.977474
137.4	0.978878
137.5	0.980282
137.6	0.981687
137.7	0.983094
137.8	0.984501
137.9	0.98591
138	0.987319
138.1	0.98873
138.2	0.990141
138.3	0.991554
138.4	0.992967
138.5	0.994382
138.6	0.995797
138.7	0.997214
138.8	0.998632
138.9	1.00005
139	1.00147
139.1	1.00289
139.2	1.00431
139.3	1.00573
139.4	1.00716
139.5	1.00858
139.6	1.01001
139.7	1.01144
139.8	1.01286
139.9	1.01429
140	1.01572
140.1	1.01715
140.2	1.01859
140.3	1.02002
140.4	1.02145
140.5	1.02289
140.6	1.02432
140.7	1.02576
140.8	1.0272
140.9	1.02864
141	1.03008
141.1	1.03152
141.2	1.03296
141.3	1.0344
141.4	1.03585
141.5	1.03729
141.6	1.03874
141.7	1.04019
141.8	1.04163
141.9	1.04308
142	1.04453
142.1	1.04598
142.2	1.04744
142.3	1.04889
142.4	1.05034
142.5	1.0518
142.6	1.05326
142.7	1.05471
142.8	1.05617
142.9	1.05763
143	1.05909
143.1	1.06055
143.2	1.06202
143.3	1.06348
143.4	1.06494
143.5	1.06641
143.6	1.06788
143.7	1.06934
143.8	1.07081
143.9	1.07228
144	1.07375
144.1	1.07522
144.2	1.0767
144.3	1.07817
144.4	1.07964
144.5	1.08112
144.6	1.0826
144.7	1.08407
144.8	1.08555
144.9	1.08703
145	1.08851
145.1	1.09
145.2	1.09148
145.3	1.09296
145.4	1.09445
145.5	1.09593
145.6	1.09742
145.7	1.09891
145.8	1.1004
145.9	1.10189
146	1.10338
146.1	1.10487
146.2	1.10636
146.3	1.10786
146.4	1.10935
146.5	1.11085
146.6	1.11235
146.7	1.11384
146.8	1.11534
146.9	1.11684
147	1.11834
147.1	1.11985
147.2	1.12135
147.3	1.12285
147.4	1.12436
147.5	1.12587
147.6	1.12737
147.7	1.12888
147.8	1.13039
147.9	1.1319
148	1.13341
148.1	1.13493
148.2	1.13644
148.3	1.13795
148.4	1.13947
148.5	1.14098
148.6	1.1425
148.7	1.14402
148.8	1.14554
148.9	1.14706
149	1.14858
149.1	1.15011
149.2	1.15163
149.3	1.15315
149.4	1.15468
149.5	1.15621
149.6	1.15773
149.7	1.15926
149.8	1.16079
149.9	1.16232
150	1.16385
150.1	1.16539
150.2	1.16692
150.3	1.16846
150.4	1.16999
150.5	1.17153
150.6	1.17307
150.7	1.17461
150.8	1.17615
150.9	1.17769
151	1.17923
151.1	1.18077
151.2	1.18232
151.3	1.18386
151.4	1.18541
151.5	1.18695
151.6	1.1885
151.7	1.19005
151.8	1.1916
151.9	1.19315
152	1.1947
152.1	1.19626
152.2	1.19781
152.3	1.19937
152.4	1.20092
152.5	1.20248
152.6	1.20404
152.7	1.2056
152.8	1.20716
152.9	1.20872
153	1.21028
153.1	1.21185
153.2	1.21341
153.3	1.21498
153.4	1.21654
153.5	1.21811
153.6	1.21968
153.7	1.22125
153.8	1.22282
153.9	1.22439
154	1.22596
154.1	1.22754
154.2	1.22911
154.3	1.23069
154.4	1.23226
154.5	1.23384
154.6	1.23542
154.7	1.237
154.8	1.23858
154.9	1.24016
155	1.24174
155.1	1.24333
155.2	1.24491
155.3	1.2465
155.4	1.24808
155.5	1.24967
155.6	1.25126
155.7	1.25285
155.8	1.25444
155.9	1.25603
156	1.25763
156.1	1.25922
156.2	1.26082
156.3	1.26241
156.4	1.26401
156.5	1.26561
156.6	1.26721
156.7	1.26881
156.8	1.27041
156.9	1.27201
157	1.27361
157.1	1.27522
157.2	1.27682
157.3	1.27843
157.4	1.28004
157.5	1.28164
157.6	1.28325
157.7	1.28486
157.8	1.28647
157.9	1.28809
158	1.2897
158.1	1.29131
158.2	1.29293
158.3	1.29455
158.4	1.29616
158.5	1.29778
158.6	1.2994
158.7	1.30102
158.8	1.30264
158.9	1.30427
159	1.30589
159.1	1.30751
159.2	1.30914
159.3	1.31077
159.4	1.31239
159.5	1.31402
159.6	1.31565
159.7	1.31728
159.8	1.31891
159.9	1.32055
160	1.32218
160.1	1.32382
160.2	1.32545
160.3	1.32709
160.4	1.32873
160.5	1.33037
160.6	1.332
160.7	1.33365
160.8	1.33529
160.9	1.33693
161	1.33857
161.1	1.34022
161.2	1.34187
161.3	1.34351
161.4	1.34516
161.5	1.34681
161.6	1.34846
161.7	1.35011
161.8	1.35176
161.9	1.35342
162	1.35507
162.1	1.35673
162.2	1.35838
162.3	1.36004
162.4	1.3617
162.5	1.36336
162.6	1.36502
162.7	1.36668
162.8	1.36834
162.9	1.37
163	1.37167
163.1	1.37333
163.2	1.375
163.3	1.37667
163.4	1.37833
163.5	1.38
163.6	1.38167
163.7	1.38335
163.8	1.38502
163.9	1.38669
164	1.38837
164.1	1.39004
164.2	1.39172
164.3	1.3934
164.4	1.39507
164.5	1.39675
164.6	1.39844
164.7	1.40012
164.8	1.4018
164.9	1.40348
165	1.40517
165.1	1.40685
165.2	1.40854
165.3	1.41023
165.4	1.41192
165.5	1.41361
165.6	1.4153
165.7	1.41699
165.8	1.41868
165.9	1.42038
166	1.42207
166.1	1.42377
166.2	1.42546
166.3	1.42716
166.4	1.42886
166.5	1.43056
166.6	1.43226
166.7	1.43396
166.8	1.43567
166.9	1.43737
167	1.43908
167.1	1.44078
167.2	1.44249
167.3	1.4442
167.4	1.44591
167.5	1.44762
167.6	1.44933
167.7	1.45104
167.8	1.45275
167.9	1.45447
168	1.45618
168.1	1.4579
168.2	1.45962
168.3	1.46134
168.4	1.46305
168.5	1.46478
168.6	1.4665
168.7	1.46822
168.8	1.46994
168.9	1.47167
169	1.47339
169.1	1.47512
169.2	1.47685
169.3	1.47858
169.4	1.4803
169.5	1.48204
169.6	1.48377
169.7	1.4855
169.8	1.48723
169.9	1.48897
170	1.4907
170.1	1.49244
170.2	1.49418
170.3	1.49592
170.4	1.49766
170.5	1.4994
170.6	1.50114
170.7	1.50288
170.8	1.50463
170.9	1.50637
171	1.50812
171.1	1.50986
171.2	1.51161
171.3	1.51336
171.4	1.51511
171.5	1.51686
171.6	1.51861
171.7	1.52037
171.8	1.52212
171.9	1.52388
172	1.52563
172.1	1.52739
172.2	1.52915
172.3	1.53091
172.4	1.53267
172.5	1.53443
172.6	1.53619
172.7	1.53795
172.8	1.53972
172.9	1.54148
173	1.54325
173.1	1.54502
173.2	1.54678
173.3	1.54855
173.4	1.55032
173.5	1.5521
173.6	1.55387
173.7	1.55564
173.8	1.55742
173.9	1.55919
174	1.56097
174.1	1.56275
174.2	1.56452
174.3	1.5663
174.4	1.56808
174.5	1.56987
174.6	1.57165
174.7	1.57343
174.8	1.57522
174.9	1.577
175	1.57879
175.1	1.58058
175.2	1.58236
175.3	1.58415
175.4	1.58595
175.5	1.58774
175.6	1.58953
175.7	1.59132
175.8	1.59312
175.9	1.59491
176	1.59671
176.1	1.59851
176.2	1.60031
176.3	1.60211
176.4	1.60391
176.5	1.60571
176.6	1.60751
176.7	1.60932
176.8	1.61112
176.9	1.61293
177	1.61474
177.1	1.61654
177.2	1.61835
177.3	1.62016
177.4	1.62197
177.5	1.62379
177.6	1.6256
177.7	1.62741
177.8	1.62923
177.9	1.63105
178	1.63286
178.1	1.63468
178.2	1.6365
178.3	1.63832
178.4	1.64014
178.5	1.64196
178.6	1.64379
178.7	1.64561
178.8	1.64744
178.9	1.64926
179	1.65109
179.1	1.65292
179.2	1.65475
179.3	1.65658
179.4	1.65841
179.5	1.66024
179.6	1.66208
179.7	1.66391
179.8	1.66575
179.9	1.66758
180	1.66942
180.1	1.67126
180.2	1.6731
180.3	1.67494
180.4	1.67678
180.5	1.67863
180.6	1.68047
180.7	1.68231
180.8	1.68416
180.9	1.68601
181	1.68786
181.1	1.6897
181.2	1.69155
181.3	1.69341
181.4	1.69526
181.5	1.69711
181.6	1.69896
181.7	1.70082
181.8	1.70268
181.9	1.70453
182	1.70639
182.1	1.70825
182.2	1.71011
182.3	1.71197
182.4	1.71383
182.5	1.7157
182.6	1.71756
182.7	1.71943
182.8	1.72129
182.9	1.72316
183	1.72503
183.1	1.7269
183.2	1.72877
183.3	1.73064
183.4	1.73251
183.5	1.73438
183.6	1.73626
183.7	1.73813
183.8	1.74001
183.9	1.74189
184	1.74377
184.1	1.74565
184.2	1.74753
184.3	1.74941
184.4	1.75129
184.5	1.75317
184.6	1.75506
184.7	1.75694
184.8	1.75883
184.9	1.76072
185	1.76261
185.1	1.7645
185.2	1.76639
185.3	1.76828
185.4	1.77017
185.5	1.77206
185.6	1.77396
185.7	1.77586
185.8	1.77775
185.9	1.77965
186	1.78155
186.1	1.78345
186.2	1.78535
186.3	1.78725
186.4	1.78915
186.5	1.79106
186.6	1.79296
186.7	1.79487
186.8	1.79678
186.9	1.79868
187	1.80059
187.1	1.8025
187.2	1.80441
187.3	1.80633
187.4	1.80824
187.5	1.81015
187.6	1.81207
187.7	1.81399
187.8	1.8159
187.9	1.81782
188	1.81974
188.1	1.82166
188.2	1.82358
188.3	1.8255
188.4	1.82743
188.5	1.82935
188.6	1.83128
188.7	1.8332
188.8	1.83513
188.9	1.83706
189	1.83899
189.1	1.84092
189.2	1.84285
189.3	1.84478
189.4	1.84672
189.5	1.84865
189.6	1.85059
189.7	1.85252
189.8	1.85446
189.9	1.8564
190	1.85834
190.1	1.86028
190.2	1.86222
190.3	1.86416
190.4	1.86611
190.5	1.86805
190.6	1.87
190.7	1.87195
190.8	1.87389
190.9	1.87584
191	1.87779
191.1	1.87974
191.2	1.88169
191.3	1.88365
191.4	1.8856
191.5	1.88756
191.6	1.88951
191.7	1.89147
191.8	1.89343
191.9	1.89539
192	1.89735
192.1	1.89931
192.2	1.90127
192.3	1.90323
192.4	1.9052
192.5	1.90716
192.6	1.90913
192.7	1.9111
192.8	1.91306
192.9	1.91503
193	1.917
193.1	1.91897
193.2	1.92095
193.3	1.92292
193.4	1.92489
193.5	1.92687
193.6	1.92885
193.7	1.93082
193.8	1.9328
193.9	1.93478
194	1.93676
194.1	1.93874
194.2	1.94073
194.3	1.94271
194.4	1.94469
194.5	1.94668
194.6	1.94867
194.7	1.95065
194.8	1.95264
194.9	1.95463
195	1.95662
195.1	1.95861
195.2	1.96061
195.3	1.9626
195.4	1.96459
195.5	1.96659
195.6	1.96859
195.7	1.97058
195.8	1.97258
195.9	1.97458
196	1.97658
196.1	1.97859
196.2	1.98059
196.3	1.98259
196.4	1.9846
196.5	1.9866
196.6	1.98861
196.7	1.99062
196.8	1.99263
196.9	1.99464
197	1.99665
197.1	1.99866
197.2	2.00067
197.3	2.00269
197.4	2.0047
197.5	2.00672
197.6	2.00874
197.7	2.01075
197.8	2.01277
197.9	2.01479
198	2.01682
198.1	2.01884
198.2	2.02086
198.3	2.02288
198.4	2.02491
198.5	2.02694
198.6	2.02896
198.7	2.03099
198.8	2.03302
198.9	2.03505
199	2.03708
199.1	2.03912
199.2	2.04115
199.3	2.04318
199.4	2.04522
199.5	2.04726
199.6	2.04929
199.7	2.05133
199.8	2.05337
[truncated: 63,536 more rows]
