# Supplementary material for: Cavity electrodynamics of van der Waals heterostructures
Source: Nat Phys. 2025 Oct 20;21(12):1926–33. doi: 10.1038/s41567-025-03064-8 (PMC12695651; doi:10.1038/s41567-025-03064-8)
Supplement: Supplementary file 3 — Statistical source data. [file 41567_2025_3064_MOESM3_ESM.xls]

## Sheet: 3b
timeaxis	Reference	time_m0p0625	time_m0p25	time_0	time_0p5	time_0p25	time_0p125	time_0p0625	time_0p1875	time_1	time_2	time_3	time_5	time_7	time_9	time_11	time_12	time_12p5	time_13	time_15
-2	0.00262934	0.00374458	0.00154983	0.00386363	0.004583	-0.00204963	0.00374458	0.00480369	0.00256744	0.00486318	0.00573927	0.00583116	0.00545788	-0.00133511	0.00259262	-0.0024635	0.00171816	0.00111592	0.00204631	0.00256031
-1.99001	0.00251092	0.00374502	0.00180088	0.00378391	0.00462515	-0.00215663	0.00374502	0.00469713	0.0024201	0.00528329	0.00603584	0.00567827	0.00534877	-0.00172462	0.00245363	-0.00233004	0.00165804	0.00109941	0.00221874	0.00250329
-1.98002	0.00239098	0.00375468	0.00205166	0.00371312	0.0046582	-0.0022214	0.00375468	0.00457991	0.00229533	0.00571285	0.00631378	0.00551095	0.00523123	-0.00208857	0.00231412	-0.00218879	0.00161691	0.00112635	0.00238709	0.00244457
-1.97003	0.00227096	0.00377552	0.00230008	0.00365418	0.00468782	-0.00224126	0.00377552	0.00445416	0.00219555	0.00614072	0.00656384	0.00533493	0.005112	-0.00242954	0.00217669	-0.00204033	0.00159371	0.00119488	0.00254803	0.00238433
-1.96004	0.00215236	0.00380894	0.0025449	0.00360962	0.00471934	-0.00221503	0.00380894	0.00432239	0.00212266	0.00655576	0.00677782	0.00515624	0.00499771	-0.00275024	0.00204347	-0.00188471	0.00158612	0.00130205	0.00269836	0.00232266
-1.95005	0.00203659	0.00385572	0.00278559	0.00358154	0.00475739	-0.00214318	0.00385572	0.0041874	0.00207804	0.00694725	0.00694901	0.00498099	0.00489448	-0.00305325	0.00191617	-0.00172144	0.00159072	0.0014439	0.00283514	0.00225976
-1.94006	0.00192497	0.00391595	0.00302193	0.00357145	0.00480542	-0.00202788	0.00391595	0.0040521	0.00206254	0.00730528	0.00707245	0.00481523	0.00480751	-0.00334081	0.00179614	-0.00154959	0.00160327	0.00161557	0.00295581	0.00219596
-1.93007	0.00181866	0.00398909	0.00325374	0.00358023	0.00486546	-0.0018729	0.00398909	0.00391937	0.00207653	0.00762111	0.00714518	0.0046647	0.00474074	-0.00361468	0.00168448	-0.00136788	0.00161902	0.00181142	0.00305828	0.00213189
-1.92008	0.00171868	0.00407397	0.00348049	0.00360807	0.00493788	-0.00168338	0.00407397	0.00379191	0.00211986	0.00788742	0.00716636	0.00453467	0.00469662	-0.00387604	0.00158211	-0.00117482	0.00163296	0.00202524	0.00314104	0.0020685
-1.91009	0.0016259	0.00416889	0.00370108	0.00365442	0.0050213	-0.00146555	0.00416889	0.00367211	0.00219193	0.00809853	0.00713729	0.00442971	0.00467597	-0.0041255	0.00148985	-0.000968893	0.00164017	0.00225037	0.00320323	0.00200715
-1.9001	0.00154112	0.00427173	0.00391357	0.00371805	0.00511262	-0.00122633	0.00427173	0.00356195	0.00229163	0.00825048	0.00706131	0.0043535	0.00467792	-0.00436306	0.0014085	-0.000748651	0.00163603	0.00247997	0.00324468	0.00194959
-1.89011	0.00146516	0.00438007	0.0041151	0.00379701	0.00520717	-0.000972858	0.00438007	0.00346292	0.00241742	0.0083411	0.00694364	0.00430862	0.00470006	-0.00458819	0.00133888	-0.000512951	0.00161647	0.00270726	0.00326597	0.00189791
-1.88012	0.00139892	0.00449127	0.00430188	0.00388877	0.00529903	-0.000712127	0.00449127	0.00337599	0.00256725	0.00836986	0.00679108	0.00429648	0.00473867	-0.0047999	0.0012818	-0.000261081	0.00157812	0.00292573	0.00326842	0.00185448
-1.87013	0.00134342	0.00460265	0.00446933	0.00399028	0.00538141	-0.000450541	0.00460265	0.00330157	0.0027386	0.00833785	0.00661165	0.00431713	0.004789	-0.00499679	0.00123805	7.0959e-06	0.00151844	0.00312941	0.00325403	0.00182177
-1.86014	0.00129994	0.00471158	0.00461233	0.00409813	0.00544713	-0.000193593	0.00471158	0.00323955	0.00292848	0.00824746	0.00641421	0.0043693	0.0048457	-0.00517709	0.00120833	0.000291028	0.00143578	0.00331313	0.00322542	0.00180226
-1.85015	0.00126994	0.00481554	0.00472554	0.00420868	0.00548913	5.43752e-05	0.00481554	0.00318934	0.00313346	0.00810226	0.006208	0.0044504	0.00490325	-0.00533874	0.00119319	0.000589405	0.0013294	0.00347271	0.00318571	0.00179826
-1.84016	0.00125505	0.00491225	0.00480385	0.00431826	0.00550102	0.000290317	0.00491225	0.00314993	0.00334969	0.00790667	0.00600219	0.00455666	0.00495636	-0.0054794	0.00119294	0.00090013	0.00119945	0.00360513	0.00313832	0.00181173
-1.83017	0.00125698	0.00499972	0.00484284	0.0044233	0.00547754	0.000512518	0.00499972	0.00311995	0.00357302	0.00766573	0.00580544	0.0046833	0.00500038	-0.00559649	0.00120755	0.00122033	0.00104694	0.00370868	0.0030868	0.00184416
-1.82018	0.00127736	0.00507628	0.0048392	0.00452051	0.00541502	0.000720529	0.00507628	0.00309784	0.00379907	0.00738486	0.00562556	0.00482489	0.00503156	-0.00568719	0.00123661	0.0015464	0.000873689	0.00378295	0.00303461	0.00189642
-1.81019	0.00131756	0.00514067	0.00479121	0.00460706	0.00531165	0.000915019	0.00514067	0.00308189	0.00402338	0.00706964	0.00546912	0.00497562	0.00504727	-0.0057485	0.00127926	0.00187411	0.000682227	0.0038289	0.00298486	0.00196872
-1.8002	0.00137848	0.00519198	0.00469905	0.00468064	0.0051677	0.00109756	0.00519198	0.00307039	0.00424154	0.00672569	0.00534125	0.00512976	0.00504609	-0.00577729	0.00133424	0.00219872	0.000475765	0.00384869	0.00294016	0.00206051
-1.79021	0.00146033	0.00522975	0.00456504	0.0047396	0.00498557	0.0012704	0.00522975	0.00306173	0.00444942	0.00635852	0.00524546	0.00528206	0.00502775	-0.00577038	0.00139985	0.00251512	0.000258115	0.00384552	0.00290242	0.00217049
-1.78022	0.00156244	0.00525389	0.00439378	0.00478297	0.00476965	0.00143616	0.00525389	0.00305451	0.00464333	0.00597351	0.00518354	0.00542819	0.00499298	-0.00572472	0.00147406	0.00281799	3.36317e-05	0.00382347	0.00287272	0.00229664
-1.77023	0.00168316	0.00526472	0.00419206	0.00481049	0.00452613	0.00159764	0.00526472	0.0030476	0.00482021	0.00557591	0.00515562	0.00556507	0.0049433	-0.0056375	0.00155457	0.00310198	-0.000192854	0.00378711	0.00285126	0.00243628
-1.76024	0.00181977	0.00526293	0.0039687	0.00482255	0.0042626	0.00175757	0.00526293	0.00304028	0.0049778	0.00517088	0.00516024	0.00569118	0.00488069	-0.00550637	0.00163896	0.00336188	-0.000416105	0.0037413	0.00283741	0.00258613
-1.75025	0.00196849	0.0052495	0.00373416	0.00482017	0.00398766	0.00191844	0.0052495	0.00303221	0.00511481	0.00476355	0.00519451	0.00580674	0.0048073	-0.00532971	0.00172478	0.00359279	-0.000630561	0.00369082	0.00282978	0.00274245
-1.74026	0.00212464	0.00522568	0.00350013	0.00480488	0.00371043	0.00208238	0.00522568	0.00302348	0.00523098	0.00435916	0.00525437	0.00591374	0.00472511	-0.00510676	0.00180968	0.00379031	-0.000830441	0.00364007	0.00282642	0.00290113
-1.73027	0.00228281	0.00519291	0.00327887	0.00477863	0.00344	0.00225109	0.00519291	0.00301461	0.00532714	0.00396305	0.0053348	0.00601588	0.00463567	-0.00483793	0.00189156	0.00395074	-0.00100986	0.00359288	0.00282505	0.00305782
-1.72028	0.00243719	0.0051527	0.00308265	0.00474367	0.00318501	0.00242576	0.0051527	0.00300649	0.00540519	0.00358082	0.00543011	0.00611824	0.00453992	-0.00452488	0.00196863	0.00407123	-0.00116299	0.00355227	0.00282332	0.00320805
-1.71029	0.00258186	0.0051066	0.002923	0.00470246	0.0029532	0.00260711	0.0051066	0.00300031	0.00546798	0.00321828	0.00553427	0.00622698	0.00443811	-0.00417066	0.00203948	0.00415002	-0.00128421	0.00352035	0.00281913	0.00334737
-1.7003	0.00271122	0.00505604	0.00281006	0.00465754	0.00275109	0.00279537	0.00505604	0.00299746	0.00551916	0.00288144	0.00564113	0.0063488	0.00432974	-0.00377972	0.00210312	0.00418653	-0.00136827	0.00349831	0.00281088	0.00347151
-1.69031	0.00282037	0.00500233	0.00275202	0.00461148	0.00258374	0.0029903	0.00500233	0.0029994	0.00556293	0.00257644	0.00574472	0.00649036	0.00421373	-0.00335785	0.00215898	0.00418159	-0.00141054	0.00348643	0.00279772	0.00357646
-1.68032	0.00290542	0.0049465	0.00275459	0.00456679	0.00245462	0.00319124	0.0049465	0.0030076	0.00560381	0.00230935	0.00583944	0.0066577	0.00408856	-0.00291202	0.00220688	0.00413751	-0.0014071	0.00348424	0.00277974	0.00365866
-1.67033	0.00296377	0.00488935	0.00282061	0.00452591	0.0023656	0.0033971	0.00488935	0.00302332	0.0056463	0.00208599	0.00592027	0.00685567	0.00395258	-0.00245015	0.00224696	0.00405816	-0.001355	0.00349062	0.00275805	0.00371509
-1.66034	0.00299435	0.00483137	0.00294991	0.00449116	0.00231704	0.00360644	0.00483137	0.00304758	0.00569455	0.0019117	0.00598296	0.00708734	0.00380425	-0.00198079	0.00227963	0.00394897	-0.00125233	0.00350408	0.00273477	0.00374347
-1.65035	0.00299766	0.00477281	0.0031392	0.00446474	0.00230794	0.00381746	0.00477281	0.00308103	0.0057521	0.00179097	0.00602406	0.00735366	0.00364247	-0.0015128	0.00230547	0.00381684	-0.00109833	0.0035229	0.00271293	0.0037423
-1.64036	0.00297576	0.00471367	0.00338233	0.00444873	0.00233621	0.00402811	0.00471367	0.0031239	0.00582159	0.00172723	0.00604111	0.00765317	0.00346683	-0.00105492	0.00232514	0.00366996	-0.000893456	0.00354534	0.00269629	0.003711
-1.63037	0.00293209	0.00465387	0.00367054	0.00444505	0.0023989	0.00423612	0.00465387	0.00317596	0.00590457	0.00172255	0.0060326	0.0079819	0.00327782	-0.000615495	0.00233935	0.00351754	-0.000639318	0.00356983	0.00268909	0.00365001
-1.62038	0.00287128	0.00459328	0.00399301	0.00445548	0.00249253	0.00443914	0.00459328	0.00323652	0.0060014	0.00177739	0.00599802	0.00833349	0.00307695	-0.000202059	0.00234876	0.00336941	-0.000338636	0.00359502	0.00269567	0.00356078
-1.61039	0.00279875	0.00453185	0.00433746	0.0044816	0.00261336	0.00463483	0.00453185	0.0033045	0.00611116	0.00189045	0.00593783	0.00869944	0.00286679	0.000178875	0.00235395	0.0032356	4.90937e-06	0.0036199	0.00272015	0.00344577
-1.6004	0.00272039	0.00446974	0.00469085	0.00452476	0.00275763	0.00482103	0.00446974	0.00337846	0.00623179	0.00205863	0.00585341	0.00906957	0.00265086	0.00052203	0.00235545	0.00312578	0.000386859	0.00364375	0.00276608	0.00330841
-1.59041	0.00264209	0.00440742	0.00504011	0.00458599	0.00292182	0.00499588	0.00440742	0.00345672	0.00636021	0.00227704	0.00574699	0.0094326	0.00243345	0.000823476	0.00235373	0.00304873	0.000802195	0.00366609	0.0028361	0.00315295
-1.58042	0.00256934	0.00434573	0.00537289	0.00466594	0.00310278	0.00515803	0.00434573	0.00353745	0.00649256	0.00253918	0.00562152	0.00977679	0.00221941	0.00108065	0.0023492	0.00301183	0.00124558	0.0036866	0.00293166	0.00298432
-1.57043	0.00250692	0.00428591	0.00567819	0.00476484	0.00329783	0.00530671	0.00428591	0.00361879	0.00662451	0.0028372	0.00548056	0.0100907	0.00201381	0.00129232	0.00234232	0.00302054	0.00171157	0.00370502	0.00305282	0.00280788
-1.56044	0.00245852	0.00422963	0.00594692	0.00488236	0.0035048	0.00544186	0.00422963	0.00369892	0.00675156	0.00316227	0.0053281	0.0103637	0.00182161	0.00145846	0.0023336	0.00307804	0.00219488	0.00372102	0.00319819	0.0026292
-1.55045	0.00242658	0.00417892	0.00617233	0.00501763	0.00372204	0.00556418	0.00417892	0.00377618	0.00686947	0.00350506	0.0051684	0.0105869	0.00164736	0.00158013	0.00232371	0.00318494	0.00269049	0.00373409	0.00336487	0.00245378
-1.54046	0.00241216	0.0041361	0.00635021	0.00516917	0.00394827	0.00567508	0.0041361	0.00384913	0.0069745	0.00385616	0.0050058	0.0107535	0.00149493	0.00165927	0.00231347	0.00333923	0.00319381	0.00374353	0.00354856	0.00228676
-1.53047	0.00241497	0.00410365	0.00647898	0.00533491	0.00418251	0.00577663	0.00410365	0.00391659	0.00706376	0.0042067	0.00484452	0.0108591	0.00136733	0.00169856	0.00230397	0.00353629	0.00370072	0.00374838	0.00374379	0.00213273
-1.52048	0.00243344	0.00408408	0.00655953	0.00551224	0.0044239	0.00587136	0.00408408	0.00397763	0.00713544	0.00454869	0.00468849	0.0109022	0.00126658	0.00170126	0.00229653	0.00376922	0.00420755	0.00374746	0.00394414	0.00199547
-1.51049	0.00246495	0.00407981	0.00659501	0.00569811	0.00467151	0.00596211	0.00407981	0.00403164	0.00718889	0.00487555	0.00454116	0.010884	0.00119376	0.00167109	0.00229276	0.00402918	0.00471099	0.00373948	0.00414259	0.00187786
-1.5005	0.00250612	0.00409295	0.00659036	0.00588913	0.00492417	0.00605173	0.00409295	0.00407827	0.00722474	0.00518232	0.0044054	0.0108085	0.00114907	0.00161213	0.00229454	0.00430598	0.005208	0.0037231	0.0043319	0.00178178
-1.49051	0.00255313	0.00412528	0.00655184	0.00608173	0.00518035	0.00614281	0.00412528	0.00411744	0.00724485	0.0054659	0.00428338	0.0106818	0.00113206	0.00152881	0.00230399	0.00458873	0.0056956	0.0036971	0.00450494	0.00170815
-1.48052	0.00260209	0.00417806	0.00648653	0.00627236	0.00543796	0.00623749	0.00417806	0.00414931	0.00725216	0.00572503	0.0041765	0.0105124	0.00114183	0.00142581	0.00232341	0.00486655	0.00617072	0.00366054	0.0046551	0.00165697
-1.47053	0.00264941	0.00425205	0.00640172	0.00645762	0.00569431	0.00633718	0.00425205	0.00417429	0.00725048	0.00596025	0.00408543	0.0103101	0.00117735	0.00130815	0.00235524	0.00512923	0.00663	0.00361286	0.00477661	0.00162751
-1.46054	0.00269214	0.00434742	0.00630445	0.00663446	0.00594613	0.00644243	0.00434742	0.00419304	0.00724431	0.00617362	0.00401013	0.0100855	0.00123771	0.00118107	0.00240196	0.00536787	0.00706967	0.00355402	0.00486473	0.00161848
-1.45055	0.00272822	0.00446384	0.00620108	0.00680036	0.00618952	0.00655288	0.00446384	0.0042065	0.00723846	0.00636836	0.00394996	0.00984992	0.00132233	0.00105011	0.002466	0.00557543	0.00748546	0.00348458	0.00491604	0.00162829
-1.44056	0.00275667	0.00460046	0.00609698	0.00695341	0.00642019	0.00666726	0.00460046	0.00421589	0.00723781	0.00654852	0.00390382	0.00961415	0.00143117	0.000920979	0.00254965	0.00574711	0.00787254	0.00340574	0.00492849	0.00165524
-1.43057	0.00277775	0.00475606	0.0059963	0.00709242	0.00663352	0.00678349	0.00475606	0.00422279	0.007247	0.00671844	0.00387034	0.00938835	0.00156474	0.000799527	0.00265492	0.00588048	0.00822561	0.00331932	0.00490144	0.00169776
-1.42058	0.00279286	0.00492906	0.0059019	0.00721699	0.0068249	0.00689894	0.00492906	0.00422916	0.00727017	0.00688238	0.00384804	0.00918153	0.0017241	0.000691606	0.00278347	0.00597556	0.008539	0.00322768	0.00483559	0.00175458
-1.41059	0.00280455	0.00511769	0.00581538	0.00732744	0.00698994	0.00701065	0.00511769	0.00423736	0.00731075	0.00704407	0.00383551	0.00900119	0.00191072	0.000602931	0.00293647	0.00603461	0.00880689	0.00313369	0.00473293	0.00182483
-1.4006	0.00281627	0.00532	0.00573719	0.00742485	0.00712482	0.00711564	0.00532	0.00425018	0.00737133	0.00720646	0.00383163	0.00885312	0.00212624	0.000538902	0.00311454	0.00606174	0.00902355	0.00304049	0.00459647	0.00190808
-1.39061	0.00283214	0.00553396	0.00566683	0.0075109	0.00722655	0.00721127	0.00553396	0.00427082	0.00745354	0.00737144	0.00383563	0.00874132	0.00237224	0.000504436	0.00331766	0.00606248	0.00918364	0.00295144	0.00443014	0.0020043
-1.38062	0.00285666	0.00575753	0.0056031	0.0075878	0.00729324	0.00729549	0.00575753	0.00430284	0.00755806	0.00753983	0.00384726	0.00866796	0.00264986	0.000503787	0.00354513	0.00604316	0.00928255	0.00286986	0.00423852	0.00211379
-1.37063	0.00289439	0.00598863	0.00554439	0.0076581	0.00732437	0.00736712	0.00598863	0.00435007	0.00768464	0.00771131	0.00386681	0.00863353	0.00295952	0.000540404	0.00379554	0.0060103	0.00931671	0.00279896	0.00402662	0.00223699
-1.36064	0.00294966	0.0062252	0.00548893	0.00772459	0.00732091	0.00742599	0.0062252	0.00441649	0.00783225	0.00788462	0.00389509	0.00863701	0.00330067	0.000616819	0.00406679	0.00597004	0.00928391	0.00274161	0.00379974	0.00237432
-1.35065	0.00302626	0.00646518	0.00543508	0.00779008	0.00728538	0.00747304	0.00646518	0.00450611	0.00799917	0.00805771	0.00393337	0.00867611	0.00367156	0.000734585	0.00435613	0.00592758	0.00918355	0.00270029	0.0035633	0.00252594
-1.34066	0.0031273	0.00670649	0.00538158	0.00785725	0.00722185	0.00751022	0.00670649	0.00462271	0.00818318	0.00822806	0.00398333	0.00874752	0.0040691	0.000894264	0.00466022	0.0058868	0.00901685	0.0026769	0.0033227	0.00269158
-1.33067	0.003255	0.00694707	0.00532775	0.00792851	0.00713582	0.00754039	0.00694707	0.00476974	0.00838179	0.00839292	0.00404684	0.00884722	0.00448892	0.00109547	0.00497526	0.00585	0.00878693	0.00267279	0.00308328	0.00287038
-1.32068	0.00341066	0.00718487	0.00527364	0.00800584	0.00703399	0.00756708	0.00718487	0.00495003	0.00859235	0.00854962	0.00412589	0.00897075	0.00492535	0.00133696	0.00529707	0.00581777	0.0084989	0.00268864	0.00285024	0.00306079
-1.31069	0.00359468	0.00741789	0.00522025	0.00809071	0.006924	0.00759412	0.00741789	0.00516569	0.0088123	0.00869582	0.00422236	0.0091134	0.00537171	0.00161675	0.00562124	0.00578912	0.00815975	0.00272449	0.00262864	0.00326051
-1.3007	0.00380663	0.00764428	0.00516953	0.00818399	0.00681405	0.00762535	0.00764428	0.0054179	0.00903924	0.00882967	0.00433792	0.00927045	0.00582044	0.00193226	0.00594327	0.00576167	0.00777822	0.00277973	0.00242336	0.00346658
-1.29071	0.00404537	0.00786236	0.00512452	0.00828588	0.00671254	0.00766424	0.00786236	0.0057068	0.00927106	0.00894997	0.00447387	0.00943737	0.00626349	0.00228047	0.00625868	0.00573207	0.00736452	0.00285315	0.00223911	0.00367544
-1.28072	0.00430924	0.00807077	0.00508935	0.00839593	0.00662769	0.00771351	0.00807077	0.00603144	0.00950602	0.0090562	0.00463103	0.00960984	0.00669256	0.00265803	0.00656314	0.00569636	0.00692999	0.00294302	0.00208036	0.00388317
-1.27073	0.00459618	0.00826857	0.00506916	0.00851305	0.0065671	0.00777491	0.00826857	0.00638974	0.00974273	0.0091485	0.00480973	0.00978392	0.00709942	0.00306143	0.00685256	0.00565058	0.00648672	0.00304712	0.00195126	0.00408566
-1.26074	0.00490396	0.00845532	0.00507005	0.00863561	0.00653749	0.00784902	0.00845532	0.00677855	0.00998011	0.00922756	0.00500972	0.00995605	0.0074762	0.00348707	0.00712319	0.00559115	0.00604708	0.00316285	0.00185556	0.00427888
-1.25075	0.00523023	0.00863121	0.00509895	0.00876148	0.00654439	0.00793514	0.00863121	0.00719373	0.0102174	0.00929454	0.00523021	0.0101231	0.00781559	0.00393132	0.00737164	0.0055154	0.0056232	0.00328733	0.00179647	0.00445917
-1.24076	0.00557265	0.00879709	0.0051633	0.00888821	0.00659196	0.00803133	0.00879709	0.0076303	0.0104539	0.00935086	0.00546994	0.0102823	0.00811102	0.0043906	0.00759493	0.00542184	0.00522654	0.00341751	0.00177645	0.00462344
-1.23077	0.00592893	0.00895451	0.00527083	0.00901317	0.00668286	0.00813461	0.00895451	0.0080826	0.010689	0.00939808	0.00572714	0.0104314	0.00835682	0.00486139	0.00779053	0.00531044	0.00486734	0.00355027	0.00179709	0.00476935
-1.22078	0.00629678	0.00910569	0.00542914	0.00913371	0.00681826	0.00824112	0.00910569	0.0085445	0.0109223	0.00943771	0.0059997	0.0105685	0.00854824	0.00534025	0.00795634	0.00518269	0.00455427	0.00368254	0.00185889	0.00489549
-1.21079	0.00667392	0.00925347	0.00564527	0.00924732	0.00699786	0.00834652	0.00925347	0.00900963	0.0111529	0.00947115	0.00628513	0.010692	0.00868159	0.00582385	0.00809072	0.00504156	0.00429406	0.0038114	0.00196117	0.00500138
-1.2008	0.007058	0.00940117	0.00592521	0.00935182	0.00722005	0.00844635	0.00940117	0.0094716	0.01138	0.00949953	0.00658065	0.0108007	0.00875421	0.00630895	0.00819246	0.00489132	0.00409124	0.00393422	0.00210193	0.0050875
-1.19081	0.00744651	0.00955244	0.00627338	0.00944548	0.00748205	0.00853641	0.00955244	0.00992419	0.0116024	0.00952376	0.00688322	0.0108939	0.00876455	0.0067925	0.00826083	0.00473728	0.00394803	0.00404869	0.00227786	0.00515519
-1.18082	0.00783672	0.00971109	0.00669217	0.00952715	0.00778012	0.00861317	0.00971109	0.0103616	0.011819	0.00954448	0.00718953	0.010971	0.00871221	0.00727162	0.00829559	0.0045854	0.00386434	0.00415297	0.00248437	0.00520653
-1.17083	0.00822572	0.00988084	0.00718145	0.00959634	0.00810981	0.00867407	0.00988084	0.0107785	0.0120283	0.00956211	0.007496	0.011032	0.00859797	0.00774367	0.00829699	0.00444196	0.00383786	0.00424571	0.00271574	0.00524412
-1.16084	0.00861032	0.0100651	0.00773822	0.00965324	0.00846609	0.00871778	0.0100651	0.0111703	0.0122291	0.009577	0.0077988	0.0110768	0.00842386	0.00820631	0.00826585	0.00431309	0.00386429	0.00432607	0.00296534	0.00527094
-1.15085	0.00898722	0.0102668	0.00835638	0.00969877	0.00884362	0.00874436	0.0102668	0.0115332	0.0124201	0.00958942	0.00809385	0.011106	0.00819317	0.00865753	0.00820355	0.00420448	0.00393769	0.00439381	0.00322595	0.00529009
-1.14086	0.00935304	0.0104882	0.00902658	0.00973447	0.00923683	0.00875531	0.0104882	0.0118645	0.0126006	0.00959977	0.00837682	0.0111201	0.0079105	0.00909568	0.00811211	0.00412107	0.00405089	0.00444921	0.00349011	0.00530466
-1.13087	0.0097045	0.0107306	0.0097364	0.00976245	0.00964007	0.00875344	0.0107306	0.0121621	0.0127701	0.00960863	0.00864325	0.0111199	0.00758171	0.00951948	0.00799417	0.00406677	0.00419591	0.00449307	0.0037505	0.00531761
-1.12088	0.0100386	0.0109945	0.0104705	0.00978526	0.0100477	0.00874273	0.0109945	0.0124252	0.0129287	0.00961685	0.00888859	0.0111066	0.00721383	0.009928	0.00785301	0.00404441	0.00436446	0.00452666	0.00400039	0.00533161
-1.11089	0.0103527	0.0112793	0.0112112	0.00980576	0.0104542	0.00872805	0.0112793	0.0126537	0.0130772	0.00962564	0.00910837	0.0110814	0.00681492	0.0103206	0.00769258	0.0040556	0.0045484	0.00455163	0.00423393	0.00534907
-1.1009	0.010645	0.0115834	0.0119391	0.00982699	0.0108541	0.00871481	0.0115834	0.0128488	0.0132171	0.00963657	0.00929841	0.0110458	0.00639382	0.0106969	0.00751741	0.00410086	0.00474015	0.00456996	0.00444655	0.00537214
-1.09091	0.0109143	0.0119041	0.0126336	0.00985197	0.0112422	0.00870858	0.0119041	0.0130122	0.0133507	0.00965161	0.00945499	0.0110016	0.00595989	0.0110566	0.00733261	0.0041796	0.00493302	0.00458387	0.00463517	0.00540277
-1.08092	0.0111604	0.0122381	0.0132743	0.00988361	0.0116134	0.0087147	0.0122381	0.0131468	0.0134806	0.00967305	0.00957511	0.0109507	0.00552266	0.0113994	0.00714377	0.00429038	0.00512154	0.00459572	0.0047983	0.00544282
-1.07093	0.0113842	0.0125811	0.0138416	0.0099246	0.011963	0.00873793	0.0125811	0.0132562	0.0136099	0.00970351	0.00965668	0.0108956	0.00509146	0.011725	0.00695687	0.00443097	0.00530156	0.00460793	0.00493614	0.00549415
-1.06094	0.0115873	0.0129285	0.0143175	0.00997729	0.0122868	0.00878217	0.0129285	0.0133444	0.013742	0.00974579	0.00969877	0.010839	0.00467506	0.0120328	0.00677818	0.00459859	0.00547041	0.00462295	0.00505042	0.00555879
-1.05095	0.0117726	0.0132752	0.0146871	0.0100437	0.012581	0.00885019	0.0132752	0.0134164	0.01388	0.00980282	0.0097017	0.0107841	0.00428131	0.012322	0.00661413	0.00479007	0.00562686	0.00464319	0.00514423	0.00563896
-1.04096	0.0119434	0.0136159	0.014939	0.0101253	0.0128425	0.00894354	0.0136159	0.0134772	0.0140271	0.00987753	0.00966719	0.0107344	0.00391692	0.0125913	0.00647119	0.00500198	0.00577103	0.00467097	0.00522175	0.00573722
-1.03097	0.0121041	0.0139455	0.0150657	0.0102234	0.0130691	0.00906249	0.0139455	0.0135323	0.0141855	0.00997274	0.00959832	0.010694	0.00358723	0.0128395	0.00635572	0.00523078	0.00590429	0.00470856	0.00528788	0.00585643
-1.02098	0.0122591	0.0142592	0.0150647	0.010339	0.0132597	0.00920616	0.0142592	0.0135872	0.0143569	0.010091	0.00949949	0.0106671	0.00329615	0.0130647	0.00627387	0.00547292	0.00602902	0.0047581	0.00534787	0.00599978
-1.01099	0.0124132	0.0145527	0.0149382	0.0104727	0.013414	0.00937261	0.0145527	0.0136474	0.0145422	0.0102347	0.0093763	0.0106585	0.00304621	0.0132652	0.00623143	0.00572494	0.00614848	0.00482169	0.0054069	0.00617065
-1.001	0.0125713	0.0148223	0.0146934	0.0106249	0.0135334	0.00955917	0.0148223	0.0137184	0.0147411	0.0104056	0.00923531	0.0106728	0.0028387	0.0134391	0.00623365	0.00598354	0.00626652	0.00490134	0.00546972	0.00637251
-0.991009	0.0127379	0.0150652	0.014342	0.0107961	0.0136201	0.00976264	0.0150652	0.0138051	0.0149524	0.0106049	0.00908379	0.0107147	0.00267393	0.0135846	0.00628519	0.00624564	0.00638741	0.00499901	0.00554039	0.00660876
-0.981019	0.0129171	0.0152794	0.0138997	0.0109869	0.0136776	0.00997968	0.0152794	0.0139121	0.0151743	0.0108334	0.00892949	0.0107886	0.00255153	0.0137004	0.00638993	0.00650849	0.00651568	0.00511664	0.00562196	0.00688246
-0.971029	0.0131125	0.0154641	0.0133856	0.0111978	0.0137109	0.0102071	0.0154641	0.0140434	0.015404	0.0110912	0.00878029	0.0108984	0.00247083	0.0137857	0.00655086	0.00676967	0.00665589	0.00525613	0.00571641	0.00719616
-0.961039	0.0133271	0.0156192	0.0128215	0.0114295	0.0137256	0.0104421	0.0156192	0.0142024	0.0156385	0.0113774	0.00864399	0.0110474	0.00243122	0.0138401	0.00676996	0.00702728	0.00681254	0.00541932	0.00582457	0.00755161
-0.951049	0.0135631	0.0157461	0.0122306	0.0116831	0.0137282	0.0106826	0.0157461	0.0143916	0.0158746	0.0116908	0.00852807	0.011238	0.00243244	0.0138644	0.0070481	0.00727991	0.00698999	0.00560799	0.0059462	0.00794959
-0.941059	0.0138222	0.015847	0.0116368	0.0119596	0.0137258	0.0109274	0.015847	0.0146129	0.0161094	0.0120291	0.00843946	0.0114714	0.0024749	0.0138602	0.00738494	0.00752679	0.00719232	0.00582384	0.00608014	0.00838967
-0.931069	0.0141054	0.0159249	0.0110637	0.0122605	0.0137258	0.0111761	0.0159249	0.0148672	0.0163406	0.0123895	0.00838444	0.0117477	0.00255979	0.01383	0.00777888	0.00776783	0.00742331	0.00606838	0.00622454	0.0088701
-0.921079	0.0144134	0.015984	0.0105334	0.0125871	0.0137354	0.0114292	0.015984	0.0151548	0.0165665	0.0127686	0.00836851	0.0120657	0.00268912	0.0137777	0.00822701	0.00800363	0.00768638	0.00634296	0.0063771	0.0093877
-0.911089	0.0147463	0.016029	0.0100663	0.0129407	0.0137617	0.0116882	0.016029	0.0154747	0.0167867	0.0131624	0.00839631	0.0124229	0.00286568	0.0137078	0.00872515	0.00823548	0.00798453	0.00664868	0.00653541	0.00993786
-0.901099	0.0151043	0.0160656	0.00967976	0.0133227	0.013811	0.0119554	0.0160656	0.0158257	0.0170018	0.0135664	0.00847159	0.0128159	0.00309278	0.0136261	0.00926788	0.00846532	0.00832033	0.0069863	0.00669719	0.0105146
-0.891109	0.0154871	0.0160996	0.00938833	0.0137338	0.013889	0.0122333	0.0160996	0.0162053	0.017214	0.0139762	0.00859715	0.0132399	0.00337397	0.013539	0.0098487	0.0086956	0.00869582	0.00735624	0.00686059	0.0111108
-0.881119	0.0158949	0.0161373	0.00920303	0.0141745	0.0140003	0.0125251	0.0161373	0.0166107	0.0174262	0.0143872	0.00877484	0.0136896	0.00371263	0.0134534	0.0104602	0.00892914	0.00911246	0.00775854	0.00702437	0.0117182
-0.871129	0.0163275	0.0161853	0.00913147	0.0146447	0.0141486	0.012834	0.0161853	0.0170385	0.017643	0.0147951	0.00900549	0.0141588	0.00411157	0.013377	0.0110942	0.00916892	0.00957109	0.00819276	0.00718802	0.012328
-0.861139	0.0167852	0.01625	0.00917788	0.0151435	0.0143363	0.013163	0.01625	0.0174846	0.0178694	0.0151963	0.00928889	0.0146412	0.00457256	0.0133172	0.0117421	0.00941785	0.0100718	0.00865802	0.00735189	0.0129311
-0.851149	0.0172683	0.0163377	0.00934331	0.0156691	0.0145649	0.0135149	0.0163377	0.0179451	0.0181113	0.0155876	0.00962378	0.0151306	0.00509598	0.0132816	0.0123954	0.0096785	0.0106137	0.00915295	0.00751712	0.0135182
-0.841159	0.0177774	0.016454	0.00962602	0.0162192	0.014835	0.0138922	0.016454	0.0184158	0.0183748	0.0159672	0.0100078	0.0156209	0.00568045	0.0132772	0.0130455	0.00995291	0.0111953	0.00967571	0.00768562	0.0140808
-0.831169	0.0183128	0.0166043	0.0100218	0.0167904	0.0151462	0.0142966	0.0166043	0.0188927	0.0186657	0.0163343	0.0104378	0.0161066	0.00632266	0.0133106	0.0136846	0.0102424	0.0118137	0.0102239	0.0078599	0.014611
-0.821179	0.0188753	0.016793	0.0105245	0.017379	0.0154974	0.0147296	0.016793	0.019372	0.0189898	0.0166893	0.0109092	0.016583	0.00701735	0.0133873	0.0143057	0.0105474	0.0124652	0.0107949	0.00804292	0.0151024
-0.811189	0.0194654	0.0170236	0.0111263	0.0179806	0.0158872	0.0151917	0.0170236	0.0198508	0.0193521	0.0170341	0.0114172	0.0170466	0.0077573	0.0135117	0.0149027	0.0108673	0.013145	0.0113854	0.00823793	0.0155501
-0.801199	0.0200834	0.0172987	0.0118183	0.0185907	0.0163139	0.0156831	0.0172987	0.0203266	0.0197565	0.0173718	0.0119561	0.0174947	0.00853369	0.013687	0.0154711	0.011201	0.0138471	0.0119918	0.00844821	0.0159511
-0.791209	0.0207298	0.0176198	0.0125911	0.0192047	0.0167755	0.0162036	0.0176198	0.0207979	0.020206	0.0177066	0.01252	0.0179261	0.0093364	0.0139151	0.0160077	0.0115461	0.0145646	0.0126102	0.00867697	0.0163043
-0.781219	0.0214046	0.0179871	0.0134347	0.0198184	0.0172706	0.0167522	0.0179871	0.0212642	0.0207025	0.0180438	0.013103	0.0183409	0.0101546	0.0141963	0.016511	0.0119002	0.0152895	0.0132366	0.00892716	0.0166108
-0.771229	0.022108	0.0184002	0.014339	0.0204285	0.0177975	0.017328	0.0184002	0.0217259	0.0212466	0.0183892	0.0136997	0.0187401	0.0109772	0.0145296	0.0169808	0.0122603	0.0160136	0.0138667	0.00920135	0.0168739
-0.761239	0.0228397	0.0188574	0.0152944	0.0210323	0.0183555	0.0179295	0.0188574	0.0221844	0.0218379	0.0187488	0.0143054	0.0191263	0.0117936	0.0149124	0.0174183	0.0126235	0.0167277	0.0144963	0.00950166	0.0170987
-0.751249	0.0236	0.0193564	0.0162916	0.0216283	0.0189438	0.0185555	0.0193564	0.0226422	0.0224749	0.0191284	0.0149164	0.0195026	0.0125943	0.0153413	0.0178262	0.0129876	0.017423	0.0151213	0.00982977	0.0172922
-0.741259	0.0243889	0.0198942	0.017322	0.0222166	0.0195625	0.0192045	0.0198942	0.0231023	0.0231555	0.0195336	0.0155304	0.0198733	0.0133715	0.0158113	0.018208	0.0133508	0.0180907	0.0157378	0.0101868	0.0174626
-0.731269	0.0252068	0.0204676	0.0183776	0.0227983	0.0202119	0.0198751	0.0204676	0.0235684	0.0238769	0.0199687	0.0161469	0.0202434	0.0141191	0.0163171	0.0185682	0.0137126	0.0187226	0.0163422	0.0105736	0.0176195
-0.721279	0.0260547	0.021073	0.0194518	0.0233762	0.0208926	0.020566	0.021073	0.0240446	0.0246359	0.0204369	0.0167666	0.0206179	0.0148339	0.0168526	0.0189118	0.0140736	0.0193116	0.0169317	0.0109905	0.017773
-0.711289	0.0269337	0.0217071	0.0205386	0.0239544	0.0216056	0.0212761	0.0217071	0.024535	0.0254294	0.0209402	0.0173918	0.0210026	0.015515	0.0174116	0.0192441	0.0144356	0.0198521	0.0175039	0.0114375	0.0179336
-0.701299	0.0278456	0.022367	0.0216335	0.0245379	0.0223518	0.0220044	0.022367	0.0250437	0.0262541	0.021479	0.0180264	0.0214028	0.0161642	0.0179879	0.0195708	0.0148021	0.02034	0.0180572	0.0119143	0.0181116
-0.691309	0.0287929	0.0230502	0.0227331	0.0251326	0.023132	0.0227503	0.0230502	0.0255745	0.0271068	0.0220523	0.018675	0.0218239	0.0167857	0.0185757	0.0198974	0.0151774	0.0207734	0.0185907	0.0124206	0.0183166
-0.681319	0.0297782	0.0237549	0.0238352	0.025745	0.0239465	0.0235132	0.0237549	0.0261306	0.0279848	0.0226579	0.019343	0.0222708	0.0173859	0.0191697	0.0202291	0.0155673	0.0211525	0.0191045	0.0129557	0.0185575
-0.671329	0.0308047	0.0244803	0.024939	0.0263818	0.0247954	0.0242929	0.0244803	0.0267149	0.0288856	0.0232927	0.0200358	0.0227479	0.0179731	0.0197657	0.0205711	0.015978	0.0214797	0.0195994	0.013519	0.0188418
-0.661339	0.0318757	0.0252261	0.0260447	0.0270493	0.025678	0.0250894	0.0252261	0.0273294	0.029807	0.0239532	0.0207589	0.0232588	0.018557	0.0203601	0.0209282	0.0164164	0.0217597	0.020077	0.0141097	0.0191753
-0.651349	0.0329943	0.0259932	0.0271537	0.0277535	0.0265932	0.0259028	0.0259932	0.0279754	0.0307474	0.0246359	0.0215167	0.0238064	0.0191478	0.0209507	0.0213049	0.0168892	0.0219993	0.0205397	0.0147269	0.0195624
-0.641359	0.0341635	0.0267829	0.0282684	0.0284995	0.027539	0.0267335	0.0267829	0.0286537	0.0317053	0.0253379	0.0223127	0.0243927	0.0197562	0.021536	0.0217051	0.0174031	0.0222072	0.0209904	0.0153697	0.0200054
-0.631369	0.0353857	0.0275974	0.0293918	0.0292914	0.0285132	0.0275822	0.0275974	0.0293646	0.0326793	0.0260572	0.0231491	0.0250189	0.0203927	0.0221157	0.0221325	0.017964	0.0223936	0.0214327	0.0160371	0.0205047
-0.621379	0.0366626	0.0284392	0.0305278	0.0301323	0.0295129	0.0284496	0.0284392	0.0301081	0.0336686	0.0267936	0.0240265	0.0256853	0.0210668	0.0226903	0.0225906	0.0185768	0.0225698	0.0218705	0.0167279	0.0210591
-0.611389	0.037995	0.0293111	0.0316802	0.0310238	0.0305355	0.0293368	0.0293111	0.0308839	0.0346722	0.0275489	0.0249442	0.0263911	0.0217871	0.0232608	0.0230823	0.0192454	0.022748	0.0223081	0.0174412	0.0216655
-0.601399	0.0393825	0.030216	0.0328531	0.0319667	0.031578	0.030245	0.030216	0.0316916	0.0356893	0.0283267	0.0258998	0.0271351	0.0225607	0.0238287	0.0236102	0.0199722	0.0229404	0.0227499	0.0181756	0.0223194
-0.591409	0.040824	0.0311569	0.0340504	0.0329604	0.0326381	0.0311754	0.0311569	0.0325313	0.0367195	0.0291332	0.02689	0.027915	0.023393	0.0243959	0.0241768	0.0207582	0.0231589	0.0232005	0.01893	0.0230153
-0.581419	0.0423174	0.0321362	0.0352755	0.0340034	0.0337139	0.0321296	0.0321362	0.0334031	0.0377621	0.0299766	0.0279101	0.0287282	0.0242874	0.0249641	0.0247841	0.0216027	0.0234149	0.0236644	0.0197032	0.0237465
-0.571429	0.0438598	0.0331563	0.0365309	0.0350937	0.0348042	0.0331092	0.0331563	0.0343076	0.038817	0.0308669	0.0289551	0.0295713	0.0252454	0.0255348	0.0254339	0.0225036	0.0237186	0.0241463	0.0204942	0.0245063
-0.561439	0.0454477	0.0342189	0.0378184	0.0362287	0.0359087	0.034116	0.0342189	0.0352461	0.0398841	0.0318154	0.0300196	0.030441	0.0262667	0.0261094	0.0261275	0.0234575	0.0240786	0.0246507	0.021302	0.0252876
-0.551449	0.0470775	0.0353253	0.0391387	0.0374053	0.0370281	0.0351519	0.0353253	0.0362201	0.0409637	0.0328342	0.0310982	0.0313336	0.0273491	0.0266888	0.0268663	0.0244594	0.0245023	0.0251819	0.0221256	0.0260837
-0.541459	0.0487459	0.0364762	0.0404917	0.0386206	0.038164	0.0362187	0.0364762	0.037232	0.0420564	0.033935	0.0321858	0.0322456	0.0284886	0.0272738	0.0276511	0.0255034	0.024995	0.0257443	0.0229644	0.0268885
-0.531469	0.0504499	0.0376721	0.0418757	0.0398719	0.0393186	0.0373185	0.0376721	0.0382846	0.0431632	0.0351288	0.033278	0.0331736	0.0296798	0.0278651	0.0284825	0.0265827	0.0255604	0.0263419	0.0238179	0.0276971
-0.521479	0.0521875	0.038913	0.0432885	0.0411568	0.0404946	0.0384533	0.038913	0.0393809	0.0442856	0.0364249	0.0343707	0.034115	0.0309163	0.0284633	0.0293612	0.0276899	0.0262005	0.0269785	0.0246859	0.0285056
-0.511489	0.0539581	0.0401987	0.0447269	0.0424733	0.0416953	0.0396253	0.0401987	0.0405246	0.0454256	0.0378298	0.0354612	0.0350676	0.0321906	0.0290695	0.0302872	0.0288172	0.0269155	0.0276579	0.0255683	0.0293115
-0.501499	0.0557624	0.0415292	0.0461873	0.0438201	0.0429239	0.0408364	0.0415292	0.0417192	0.0465853	0.0393471	0.0365473	0.0360301	0.0334949	0.0296854	0.0312608	0.029957	0.0277045	0.0283833	0.0264654	0.0301138
-0.491508	0.0576028	0.0429042	0.0476656	0.0451965	0.0441833	0.0420888	0.0429042	0.0429685	0.0477675	0.0409764	0.0376278	0.0370023	0.0348215	0.0303135	0.0322817	0.031102	0.0285651	0.0291577	0.0273774	0.0309128
-0.481518	0.0594834	0.0443238	0.0491581	0.0466028	0.0454763	0.0433847	0.0443238	0.0442762	0.0489752	0.0427133	0.0387024	0.0379851	0.036163	0.0309577	0.0333498	0.0322455	0.0294941	0.0299835	0.0283051	0.0317101
-0.471528	0.06141	0.0457885	0.050661	0.0480396	0.0468048	0.0447262	0.0457885	0.0456457	0.0502116	0.0445497	0.0397718	0.0389805	0.0375129	0.031623	0.0344644	0.0333821	0.0304874	0.0308628	0.0292491	0.0325085
-0.461538	0.06339	0.0472992	0.0521717	0.0495085	0.0481704	0.0461157	0.0472992	0.04708	0.05148	0.0464734	0.0408374	0.0399916	0.0388658	0.0323161	0.0356249	0.0345076	0.0315404	0.0317971	0.0302103	0.0333116
-0.451548	0.0654318	0.0488571	0.0536883	0.0510117	0.0495737	0.0475555	0.0488571	0.0485818	0.0527839	0.0484689	0.0419013	0.0410228	0.040218	0.033045	0.0368304	0.0356192	0.032648	0.0327873	0.0311898	0.0341236
-0.441558	0.0675451	0.0504641	0.05521	0.0525521	0.0510149	0.0490481	0.0504641	0.0501533	0.0541267	0.0505183	0.0429665	0.0420793	0.0415678	0.0338191	0.0380797	0.036716	0.0338047	0.033834	0.0321887	0.0349491
-0.431568	0.0697397	0.0521221	0.0567374	0.054133	0.0524939	0.0505963	0.0521221	0.051796	0.055512	0.0526018	0.0440369	0.0431675	0.0429151	0.0346487	0.0393716	0.0377987	0.0350051	0.0349369	0.0332084	0.0357928
-0.421578	0.0720258	0.0538335	0.0582724	0.0557582	0.0540099	0.0522029	0.0538335	0.0535111	0.0569431	0.0546991	0.0451168	0.044294	0.0442619	0.0355451	0.0407046	0.0388699	0.0362434	0.0360955	0.0342503	0.0366591
-0.411588	0.0744129	0.0556008	0.0598183	0.0574319	0.0555623	0.0538706	0.0556008	0.0552991	0.0584235	0.0567902	0.0462115	0.0454662	0.045612	0.0365196	0.0420769	0.0399335	0.0375138	0.0373089	0.0353158	0.0375523
-0.401598	0.0769098	0.0574265	0.0613794	0.0591584	0.0571507	0.0556024	0.0574265	0.0571599	0.0599567	0.0588565	0.0473268	0.0466914	0.0469709	0.0375835	0.0434868	0.0409949	0.0388108	0.0385758	0.0364068	0.038476
-0.391608	0.079524	0.0593127	0.0629612	0.0609421	0.0587747	0.0574009	0.0593127	0.059093	0.0615463	0.0608819	0.0484689	0.047977	0.0483451	0.0387471	0.0449325	0.0420603	0.0401288	0.0398945	0.0375248	0.0394333
-0.381618	0.0822613	0.0612613	0.0645698	0.0627874	0.0604345	0.0592687	0.0612613	0.0610977	0.063196	0.0628537	0.0496448	0.04933	0.0497418	0.0400194	0.046412	0.0431367	0.0414626	0.0412633	0.0386718	0.0404268
-0.371628	0.0851258	0.0632736	0.066212	0.0646984	0.0621307	0.0612078	0.0632736	0.0631728	0.0649095	0.064763	0.0508614	0.0507567	0.0511687	0.0414079	0.0479237	0.0442311	0.0428071	0.0426803	0.0398496	0.0414584
-0.361638	0.0881198	0.0653501	0.0678946	0.0666787	0.0638645	0.0632198	0.0653501	0.0653169	0.066691	0.0666051	0.0521259	0.0522628	0.052633	0.0429175	0.0494658	0.0453504	0.0441581	0.0441435	0.0410601	0.0425296
-0.351648	0.0912433	0.0674909	0.0696248	0.0687316	0.0656373	0.0653053	0.0674909	0.0675285	0.0685445	0.0683801	0.0534452	0.0538531	0.0541414	0.044551	0.0510368	0.046501	0.0455118	0.0456511	0.042305	0.0436412
-0.341658	0.0944948	0.0696951	0.0714092	0.0708598	0.0674509	0.0674644	0.0696951	0.0698062	0.0704742	0.070092	0.0548259	0.0555312	0.0556992	0.0463084	0.0526354	0.0476882	0.0468653	0.0472008	0.0435859	0.0447937
-0.331668	0.0978708	0.0719614	0.0732543	0.0730651	0.0693073	0.0696963	0.0719614	0.0721484	0.0724839	0.0717493	0.056274	0.0572997	0.0573107	0.0481873	0.0542605	0.0489167	0.0482167	0.0487907	0.0449043	0.0459874
-0.321678	0.101367	0.0742879	0.0751658	0.0753489	0.0712085	0.0719994	0.0742879	0.074554	0.0745775	0.0733637	0.0577947	0.0591601	0.0589785	0.0501826	0.0559112	0.0501897	0.0495649	0.0504186	0.0462614	0.0472221
-0.311688	0.104977	0.0766722	0.077149	0.0777118	0.0731561	0.0743714	0.0766722	0.0770217	0.076758	0.0749497	0.0593921	0.0611129	0.0607037	0.0522871	0.0575869	0.0515095	0.0509102	0.0520821	0.0476579	0.0484976
-0.301698	0.108696	0.079112	0.0792085	0.0801536	0.0751517	0.0768094	0.079112	0.0795509	0.0790282	0.0765241	0.0610691	0.0631572	0.0624865	0.0544916	0.0592874	0.0528775	0.0522539	0.0537791	0.0490943	0.0498134
-0.291708	0.112516	0.081605	0.081348	0.0826738	0.0771963	0.0793103	0.081605	0.0821409	0.0813897	0.0781047	0.0628278	0.0652914	0.0643257	0.0567854	0.0610126	0.0542943	0.0535984	0.055507	0.0505708	0.0511691
-0.281718	0.116432	0.0841492	0.0835706	0.0852713	0.0792905	0.0818712	0.0841492	0.0847916	0.083843	0.0797099	0.0646686	0.0675127	0.06622	0.0591571	0.0627627	0.0557601	0.0549471	0.0572632	0.0520873	0.0525643
-0.271728	0.120438	0.0867431	0.0858787	0.0879448	0.0814346	0.0844892	0.0867431	0.0875032	0.0863879	0.0813575	0.0665912	0.0698174	0.0681677	0.0615943	0.0645385	0.0572747	0.0563044	0.059045	0.0536434	0.0539985
-0.261738	0.124529	0.0893861	0.0882741	0.0906927	0.0836284	0.0871623	0.0893861	0.0902763	0.0890227	0.0830646	0.0685942	0.0722012	0.0701676	0.0640849	0.0663408	0.0588382	0.0576752	0.0608499	0.0552387	0.0554714
-0.251748	0.128701	0.0920783	0.0907579	0.0935134	0.0858713	0.0898893	0.0920783	0.0931115	0.0917446	0.0848464	0.0706755	0.0746588	0.072219	0.066617	0.0681711	0.0604509	0.0590653	0.062675	0.0568727	0.056983
-0.241758	0.132953	0.0948208	0.0933307	0.0964054	0.0881629	0.0926701	0.0948208	0.09601	0.09455	0.0867162	0.0728324	0.0771844	0.0743226	0.0691797	0.0700311	0.0621136	0.0604809	0.0645178	0.058545	0.0585335
-0.231768	0.137284	0.0976155	0.0959929	0.0993673	0.0905028	0.0955055	0.0976155	0.0989728	0.0974345	0.0886849	0.075062	0.0797717	0.0764798	0.071763	0.0719232	0.0638277	0.0619281	0.0663762	0.0602556	0.0601233
-0.221778	0.141693	0.100465	0.0987443	0.102398	0.0928905	0.0983978	0.100465	0.102001	0.100393	0.0907608	0.0773614	0.0824138	0.0786936	0.0743582	0.0738502	0.0655951	0.0634137	0.0682482	0.0620045	0.0617531
-0.211788	0.146183	0.103373	0.101584	0.105496	0.0953264	0.10135	0.103373	0.105096	0.103421	0.0929496	0.079728	0.0851036	0.0809676	0.0769583	0.0758153	0.067418	0.0649439	0.0701323	0.0637926	0.0634242
-0.201798	0.150755	0.106343	0.104513	0.108661	0.0978109	0.104365	0.106343	0.108258	0.106513	0.0952541	0.0821596	0.0878338	0.0833063	0.0795577	0.0778224	0.0692991	0.0665251	0.0720279	0.0656208	0.0651381
-0.191808	0.155415	0.109378	0.10753	0.111892	0.100345	0.107448	0.109378	0.111487	0.109665	0.0976749	0.0846547	0.0905975	0.0857145	0.0821526	0.0798755	0.0712411	0.0681635	0.0739348	0.0674909	0.0668967
-0.181818	0.160165	0.112483	0.110633	0.115189	0.102931	0.110603	0.112483	0.114783	0.112874	0.10021	0.0872123	0.0933876	0.0881967	0.0847407	0.0819793	0.0732466	0.0698648	0.0758538	0.069405	0.0687019
-0.171828	0.16501	0.115659	0.113825	0.11855	0.105572	0.113832	0.115659	0.118145	0.116137	0.102856	0.0898322	0.0961978	0.0907568	0.0873213	0.0841383	0.0753176	0.0716345	0.0777865	0.0713655	0.0705562
-0.161838	0.169955	0.11891	0.117103	0.121976	0.108269	0.117138	0.11891	0.121571	0.119453	0.105606	0.0925145	0.0990226	0.0933975	0.0898951	0.0863572	0.0774558	0.0734775	0.0797354	0.0733752	0.0724618
-0.151848	0.175005	0.122236	0.120469	0.125464	0.111026	0.120522	0.122236	0.125058	0.122822	0.108453	0.0952599	0.101857	0.0961199	0.092464	0.0886405	0.0796621	0.0753986	0.0817039	0.0754371	0.0744213
-0.141858	0.180164	0.125637	0.123922	0.129014	0.113846	0.123983	0.125637	0.128602	0.126247	0.111389	0.0980692	0.104699	0.0989233	0.0950309	0.0909923	0.0819365	0.0774015	0.0836962	0.0775541	0.0764368
-0.131868	0.185436	0.129112	0.127463	0.132625	0.116733	0.127521	0.129112	0.132198	0.129729	0.114406	0.100943	0.107544	0.101805	0.0975995	0.093416	0.0842783	0.0794898	0.0857169	0.0797287	0.0785103
-0.121878	0.190825	0.132657	0.131092	0.136295	0.11969	0.13113	0.132657	0.135842	0.133273	0.117492	0.103882	0.110394	0.104761	0.100174	0.0959142	0.0866861	0.0816661	0.0877714	0.0819632	0.0806435
-0.111888	0.196333	0.136269	0.134808	0.140023	0.12272	0.134807	0.136269	0.139527	0.136882	0.120641	0.106885	0.113248	0.107785	0.102759	0.0984885	0.0891578	0.0839324	0.0898652	0.0842592	0.0828377
-0.101898	0.201964	0.139942	0.138611	0.143807	0.125824	0.138546	0.139942	0.143249	0.14056	0.123842	0.109951	0.11611	0.11087	0.105359	0.101139	0.0916908	0.0862898	0.0920038	0.0866176	0.0850934
-0.0919081	0.20772	0.14367	0.142497	0.147645	0.129005	0.142339	0.14367	0.147002	0.144311	0.127089	0.113078	0.118983	0.114007	0.107976	0.103866	0.0942824	0.0887387	0.0941924	0.0890383	0.0874109
-0.0819181	0.2136	0.147448	0.146465	0.151537	0.132264	0.146181	0.147448	0.150781	0.14814	0.130375	0.116262	0.121871	0.117188	0.110615	0.106666	0.0969297	0.0912786	0.0964358	0.0915203	0.0897898
-0.0719281	0.219607	0.151268	0.150509	0.155481	0.1356	0.150065	0.151268	0.154582	0.152048	0.133694	0.119498	0.124781	0.120403	0.113278	0.109537	0.0996298	0.0939079	0.0987378	0.0940616	0.0922289
-0.0619381	0.225741	0.155125	0.154624	0.159476	0.139014	0.153985	0.155125	0.158403	0.156037	0.137044	0.122781	0.127719	0.123646	0.115964	0.112473	0.10238	0.0966245	0.101101	0.096659	0.0947265
-0.0519481	0.232001	0.159014	0.158801	0.16352	0.142504	0.157938	0.159014	0.162243	0.160107	0.140422	0.126104	0.130689	0.126907	0.118673	0.115469	0.105178	0.0994251	0.103527	0.0993087	0.0972804
-0.041958	0.238387	0.162931	0.163033	0.167614	0.146069	0.161921	0.162931	0.166101	0.164257	0.143828	0.129462	0.133698	0.130182	0.121403	0.118518	0.108022	0.102306	0.106015	0.102006	0.0998876
-0.031968	0.244898	0.166872	0.167309	0.171755	0.149705	0.165931	0.166872	0.16998	0.168483	0.147263	0.132846	0.136751	0.133464	0.124152	0.121613	0.110909	0.105262	0.108564	0.104744	0.102545
-0.021978	0.25153	0.170835	0.171619	0.175944	0.153411	0.169969	0.170835	0.173883	0.172782	0.150729	0.13625	0.139851	0.136751	0.126913	0.124748	0.113838	0.108289	0.11117	0.107519	0.105248
-0.011988	0.258284	0.174821	0.17595	0.180179	0.157182	0.174037	0.174821	0.177815	0.177149	0.154227	0.13967	0.143	0.140039	0.129681	0.127913	0.116807	0.111379	0.113828	0.110323	0.107992
-0.001998	0.265154	0.178831	0.180291	0.184458	0.161015	0.178137	0.178831	0.181782	0.181575	0.157761	0.1431	0.146197	0.143325	0.132451	0.131103	0.119813	0.114528	0.116533	0.113151	0.110774
0.00799201	0.272138	0.182868	0.18463	0.188779	0.164905	0.182273	0.182868	0.185789	0.186055	0.161335	0.146537	0.149442	0.14661	0.135216	0.13431	0.122854	0.117727	0.119277	0.115995	0.113587
0.017982	0.279231	0.186935	0.188958	0.193141	0.168847	0.186447	0.186935	0.189844	0.19058	0.164949	0.149979	0.152731	0.149892	0.137971	0.137529	0.125927	0.12097	0.122052	0.118851	0.116426
0.027972	0.286427	0.191036	0.193264	0.197541	0.172835	0.190663	0.191036	0.193953	0.195141	0.168607	0.153425	0.15606	0.153169	0.140709	0.140755	0.129028	0.124248	0.124851	0.121712	0.119287
0.037962	0.293721	0.195178	0.19754	0.201975	0.176864	0.194924	0.195178	0.19812	0.199729	0.172309	0.156877	0.159421	0.156442	0.143427	0.143984	0.132153	0.127553	0.127664	0.124575	0.122164
0.047952	0.301105	0.199364	0.20178	0.20644	0.180927	0.199232	0.199364	0.20235	0.204335	0.176055	0.160335	0.162807	0.159707	0.146121	0.147213	0.135297	0.130877	0.130485	0.127434	0.125053
0.0579421	0.308572	0.203599	0.205979	0.210931	0.185017	0.203587	0.203599	0.206645	0.20895	0.179842	0.163802	0.16621	0.162964	0.148791	0.150441	0.138455	0.134211	0.133306	0.130288	0.127948
0.0679321	0.316112	0.207887	0.210134	0.215444	0.189128	0.207989	0.207887	0.211006	0.213566	0.183669	0.16728	0.169622	0.16621	0.151438	0.153667	0.141621	0.137546	0.136122	0.133134	0.130846
0.0779221	0.323716	0.212231	0.214244	0.219975	0.193251	0.212433	0.212231	0.215432	0.218173	0.187529	0.17077	0.173033	0.169441	0.154062	0.15689	0.144789	0.140873	0.138928	0.13597	0.133744
0.0879121	0.331371	0.21663	0.218308	0.224519	0.197381	0.216917	0.21663	0.21992	0.222763	0.191417	0.174275	0.176435	0.172656	0.156669	0.16011	0.147952	0.144183	0.141721	0.138796	0.136639
0.0979021	0.339067	0.221086	0.222327	0.22907	0.201509	0.221433	0.221086	0.224464	0.22733	0.195325	0.177794	0.179821	0.175851	0.159262	0.163326	0.151106	0.147467	0.144499	0.141611	0.139528
0.107892	0.346791	0.225597	0.226303	0.233624	0.20563	0.225975	0.225597	0.229057	0.231866	0.199246	0.181324	0.183182	0.179022	0.161848	0.166537	0.154244	0.150719	0.147262	0.144415	0.142411
0.117882	0.354527	0.230157	0.23024	0.238177	0.209738	0.230534	0.230157	0.233691	0.236364	0.203171	0.184862	0.186512	0.182166	0.164433	0.169743	0.157363	0.153929	0.150009	0.14721	0.145285
0.127872	0.362263	0.234761	0.234139	0.242723	0.213827	0.2351	0.234761	0.238356	0.24082	0.207088	0.188403	0.189806	0.18528	0.167024	0.172939	0.160457	0.157093	0.152742	0.149996	0.148151
0.137862	0.369983	0.239404	0.238003	0.247257	0.217893	0.239661	0.239404	0.24304	0.24523	0.210988	0.19194	0.193057	0.188361	0.169626	0.176122	0.163524	0.160203	0.155461	0.152775	0.151007
0.147852	0.377671	0.244075	0.241836	0.251776	0.221932	0.244206	0.244075	0.247733	0.249588	0.214861	0.195463	0.196263	0.191405	0.172244	0.179286	0.166561	0.163257	0.158169	0.155547	0.153853
0.157842	0.385311	0.248766	0.245641	0.256273	0.225941	0.248725	0.248766	0.252422	0.253893	0.218695	0.198963	0.199418	0.194411	0.174883	0.182423	0.169565	0.166249	0.160866	0.158313	0.156687
0.167832	0.392886	0.253467	0.249418	0.260745	0.229917	0.253204	0.253467	0.257095	0.258143	0.222481	0.202429	0.202518	0.197374	0.177544	0.185526	0.172536	0.169179	0.163552	0.161075	0.15951
0.177822	0.400381	0.258167	0.253171	0.265186	0.233858	0.257632	0.258167	0.261742	0.262337	0.226208	0.205849	0.205561	0.200292	0.180228	0.188583	0.17547	0.172046	0.166226	0.163833	0.162318
0.187812	0.40778	0.262855	0.256902	0.269591	0.237762	0.261997	0.262855	0.26635	0.266473	0.229867	0.209211	0.208542	0.203159	0.182934	0.191586	0.178366	0.174849	0.168886	0.166587	0.165111
0.197802	0.415067	0.26752	0.260611	0.273954	0.241626	0.266289	0.26752	0.270909	0.270554	0.23345	0.212504	0.211458	0.205972	0.185659	0.194522	0.181222	0.177588	0.171529	0.169337	0.167885
0.207792	0.422229	0.272152	0.2643	0.278269	0.245448	0.270498	0.272152	0.275409	0.274578	0.236948	0.215718	0.214304	0.208723	0.188397	0.197379	0.184033	0.180266	0.174151	0.172081	0.170638
0.217782	0.429251	0.276739	0.267971	0.282529	0.249224	0.274614	0.276739	0.279841	0.278547	0.240354	0.218842	0.217078	0.211407	0.191144	0.200148	0.186795	0.182882	0.176745	0.174818	0.173365
0.227772	0.436122	0.281273	0.271625	0.286729	0.252949	0.278629	0.281273	0.284197	0.282461	0.243663	0.221867	0.219774	0.214015	0.19389	0.202817	0.189503	0.185437	0.179305	0.177544	0.176062
0.237762	0.44283	0.285743	0.275263	0.290861	0.256617	0.282536	0.285743	0.28847	0.28632	0.246868	0.224785	0.222388	0.216537	0.196629	0.205376	0.192149	0.187932	0.181825	0.180256	0.178725
0.247752	0.449366	0.290141	0.278885	0.294919	0.260221	0.286328	0.290141	0.292652	0.290121	0.249965	0.227589	0.224915	0.218965	0.199351	0.207817	0.194725	0.190365	0.184296	0.182947	0.181348
0.257742	0.455722	0.294457	0.282492	0.298896	0.263752	0.290002	0.294457	0.296738	0.293864	0.252948	0.230272	0.22735	0.221287	0.202045	0.210131	0.197222	0.192735	0.186712	0.185612	0.183926
0.267732	0.461889	0.298683	0.286084	0.302785	0.2672	0.293552	0.298683	0.300722	0.297546	0.255815	0.23283	0.229689	0.223493	0.204701	0.212313	0.199631	0.195039	0.189064	0.188241	0.186454
0.277722	0.467861	0.302811	0.289661	0.306578	0.270555	0.296977	0.302811	0.3046	0.30116	0.258559	0.235257	0.231925	0.225571	0.20731	0.214357	0.201941	0.197271	0.191347	0.190826	0.188926
0.287712	0.473633	0.306832	0.29322	0.31027	0.273804	0.300274	0.306832	0.308366	0.304701	0.261177	0.23755	0.234055	0.227512	0.209859	0.21626	0.204142	0.199427	0.193554	0.193356	0.191335
0.297702	0.479198	0.310738	0.296759	0.313854	0.276935	0.30344	0.310738	0.312016	0.308161	0.263663	0.239706	0.236073	0.229306	0.212337	0.218019	0.206224	0.2015	0.195681	0.195819	0.193676
0.307692	0.484552	0.31452	0.300272	0.317322	0.279935	0.306475	0.31452	0.315546	0.31153	0.266011	0.241722	0.237973	0.230946	0.214733	0.219632	0.208178	0.203482	0.197723	0.198204	0.195942
0.317682	0.489687	0.31817	0.303755	0.320669	0.282791	0.309377	0.31817	0.318951	0.314798	0.268215	0.243597	0.23975	0.232426	0.217034	0.221097	0.209996	0.205365	0.199677	0.200495	0.198126
0.327672	0.494598	0.321678	0.307199	0.323889	0.285491	0.312143	0.321678	0.322227	0.317952	0.270267	0.24533	0.241397	0.233741	0.219228	0.222415	0.211671	0.207142	0.201539	0.202682	0.200222
0.337662	0.499278	0.325036	0.310593	0.326975	0.288022	0.314772	0.325036	0.325369	0.320979	0.272159	0.246919	0.24291	0.23489	0.2213	0.223586	0.213197	0.208805	0.203307	0.20475	0.202222
0.347652	0.503718	0.328234	0.313927	0.329921	0.290373	0.317259	0.328234	0.328371	0.323866	0.273882	0.248366	0.244281	0.235873	0.223238	0.224608	0.214571	0.210347	0.204978	0.206686	0.20412
0.357642	0.507908	0.331262	0.317186	0.332721	0.292535	0.3196	0.331262	0.331229	0.326598	0.275428	0.249669	0.245505	0.236693	0.225027	0.225482	0.215789	0.211761	0.20655	0.208481	0.205908
0.367632	0.511837	0.334111	0.320355	0.335368	0.294498	0.321788	0.334111	0.333937	0.329161	0.276788	0.250831	0.246577	0.237352	0.226652	0.226209	0.216852	0.213043	0.20802	0.210122	0.207578
0.377622	0.515494	0.336771	0.323415	0.337858	0.296255	0.323818	0.336771	0.336488	0.331541	0.277954	0.251851	0.24749	0.237856	0.228098	0.226787	0.21776	0.214188	0.209383	0.211602	0.209124
0.387612	0.518863	0.339234	0.326348	0.340182	0.297799	0.325681	0.339234	0.338876	0.333727	0.278917	0.252731	0.24824	0.238212	0.229354	0.227218	0.218512	0.215195	0.210635	0.212914	0.210539
0.397602	0.521931	0.341492	0.329134	0.342335	0.299126	0.327369	0.341492	0.341094	0.335707	0.27967	0.253469	0.248821	0.238426	0.230404	0.2275	0.219113	0.216062	0.211772	0.214053	0.211816
0.407592	0.524682	0.343535	0.331751	0.344311	0.300229	0.328873	0.343535	0.343137	0.33747	0.280209	0.254065	0.249232	0.238504	0.231238	0.227635	0.219564	0.216788	0.212787	0.215017	0.212951
0.417582	0.527097	0.345358	0.334181	0.346104	0.301107	0.330184	0.345358	0.344996	0.339009	0.280527	0.254518	0.249467	0.238452	0.231847	0.227621	0.219869	0.217373	0.213674	0.215806	0.213938
0.427572	0.529159	0.346953	0.3364	0.347708	0.301756	0.331293	0.346953	0.346665	0.340316	0.280624	0.254824	0.249527	0.238275	0.232222	0.227459	0.220031	0.217819	0.214425	0.21642	0.214773
0.437562	0.530851	0.348317	0.338391	0.349116	0.302173	0.332193	0.348317	0.348139	0.341389	0.280495	0.25498	0.24941	0.237976	0.23236	0.22715	0.220054	0.218126	0.215035	0.216864	0.215452
0.447552	0.532153	0.349445	0.340135	0.350324	0.302358	0.332875	0.349445	0.34941	0.342223	0.280142	0.254979	0.249117	0.237558	0.232257	0.226694	0.219941	0.218294	0.215497	0.217144	0.215975
0.457542	0.533048	0.350333	0.341615	0.351325	0.302309	0.333335	0.350333	0.350474	0.342818	0.279565	0.254816	0.248648	0.237022	0.231915	0.226091	0.219695	0.218325	0.215805	0.217265	0.216339
0.467532	0.533518	0.350982	0.342818	0.352114	0.302024	0.333569	0.350982	0.351324	0.343173	0.278766	0.254483	0.248007	0.236365	0.231338	0.225344	0.21932	0.218218	0.215955	0.217236	0.216544
0.477522	0.533545	0.35139	0.343733	0.352688	0.301504	0.333572	0.35139	0.351957	0.343291	0.277747	0.253973	0.247196	0.235586	0.23053	0.224453	0.218817	0.217972	0.215943	0.217064	0.21659
0.487513	0.533115	0.351558	0.344351	0.35304	0.300748	0.333345	0.351558	0.352369	0.343173	0.276511	0.253279	0.246218	0.234679	0.229499	0.22342	0.218189	0.217585	0.215767	0.21676	0.216478
0.497503	0.532212	0.351489	0.344668	0.353167	0.299758	0.332887	0.351489	0.352556	0.342821	0.275061	0.252394	0.245075	0.23364	0.228257	0.222246	0.217436	0.217056	0.215426	0.216331	0.216209
0.507492	0.530826	0.351184	0.344681	0.353065	0.298535	0.332198	0.351184	0.352515	0.342239	0.273402	0.251313	0.243771	0.232463	0.226813	0.220932	0.216561	0.216381	0.214923	0.215784	0.215784
0.517483	0.528944	0.350649	0.344392	0.35273	0.297081	0.33128	0.350649	0.352243	0.341427	0.271536	0.250032	0.242308	0.231141	0.225179	0.21948	0.215562	0.215558	0.214258	0.215128	0.215206
0.527473	0.526561	0.349886	0.343805	0.352159	0.295399	0.330135	0.349886	0.351739	0.340389	0.269468	0.248549	0.240687	0.229668	0.223368	0.217891	0.21444	0.214583	0.213436	0.214367	0.214476
0.537463	0.523671	0.3489	0.342928	0.351351	0.293494	0.328764	0.3489	0.350999	0.339123	0.2672	0.246865	0.238909	0.228038	0.221391	0.216164	0.213195	0.213455	0.212461	0.213506	0.213597
0.547453	0.52027	0.347696	0.341768	0.350301	0.29137	0.327169	0.347696	0.35002	0.337631	0.264737	0.244981	0.236973	0.226245	0.21926	0.2143	0.211826	0.212169	0.211337	0.212548	0.21257
0.557443	0.516359	0.346278	0.340337	0.34901	0.289034	0.325351	0.346278	0.348801	0.33591	0.262082	0.242902	0.234878	0.224284	0.216986	0.212299	0.21033	0.210726	0.210071	0.211494	0.211398
0.567433	0.511941	0.344651	0.338647	0.347477	0.286493	0.323308	0.344651	0.347338	0.33396	0.25924	0.240636	0.232622	0.222151	0.214578	0.21016	0.208709	0.209124	0.208665	0.210344	0.210083
0.577423	0.50702	0.342818	0.336709	0.3457	0.283754	0.32104	0.342818	0.345627	0.331777	0.256214	0.238188	0.230203	0.219842	0.212046	0.207881	0.20696	0.207363	0.207124	0.209095	0.208628
0.587413	0.501604	0.340781	0.334535	0.343681	0.280824	0.318544	0.340781	0.343665	0.329357	0.25301	0.235567	0.227618	0.217355	0.209397	0.205463	0.205083	0.205445	0.205452	0.207745	0.207035
0.597403	0.495701	0.338544	0.332138	0.341421	0.277711	0.315818	0.338544	0.341447	0.326699	0.249632	0.232782	0.224863	0.214689	0.206637	0.202905	0.203077	0.203371	0.203649	0.20629	0.205307
0.607393	0.489322	0.336108	0.329529	0.33892	0.274422	0.312859	0.336108	0.33897	0.323797	0.246086	0.229842	0.221937	0.211843	0.203772	0.200205	0.200944	0.201145	0.201717	0.204723	0.203445
0.617383	0.482478	0.333472	0.326715	0.336182	0.270965	0.309662	0.333472	0.336229	0.320648	0.242377	0.226752	0.218836	0.208816	0.200808	0.197366	0.198683	0.198771	0.199654	0.20304	0.201455
0.627373	0.475183	0.330636	0.323706	0.333209	0.267345	0.306226	0.330636	0.333221	0.31725	0.238512	0.22352	0.215561	0.20561	0.197748	0.194387	0.196296	0.196254	0.197461	0.201235	0.199337
0.637363	0.467448	0.327601	0.320505	0.330002	0.263567	0.302548	0.327601	0.329943	0.313602	0.234497	0.220152	0.21211	0.202225	0.194596	0.191272	0.193785	0.193598	0.195135	0.199302	0.197095
0.647353	0.459287	0.324364	0.317118	0.326566	0.259636	0.298626	0.324364	0.326393	0.309702	0.230337	0.21665	0.208485	0.198664	0.191353	0.188023	0.191152	0.190809	0.192674	0.197236	0.194732
0.657343	0.450712	0.320924	0.313545	0.322904	0.255553	0.294462	0.320924	0.322572	0.305552	0.226038	0.213017	0.204688	0.194929	0.188023	0.184645	0.188399	0.187894	0.190076	0.195032	0.192251
0.667333	0.441738	0.317279	0.309785	0.319018	0.25132	0.290057	0.317279	0.31848	0.301153	0.221606	0.209255	0.200724	0.191024	0.184606	0.181145	0.185529	0.184857	0.187339	0.192687	0.189655
0.677323	0.432375	0.313429	0.305838	0.314911	0.246937	0.285415	0.313429	0.31412	0.29651	0.217044	0.205365	0.196596	0.186954	0.181103	0.177528	0.182544	0.181704	0.184463	0.190198	0.186948
0.687313	0.422635	0.309374	0.301701	0.310587	0.242403	0.280543	0.309374	0.309499	0.291628	0.212357	0.201347	0.192312	0.182725	0.177515	0.173804	0.179446	0.178442	0.181449	0.187565	0.184132
0.697303	0.412532	0.305115	0.297369	0.306048	0.237717	0.275448	0.305115	0.304623	0.286514	0.207548	0.197202	0.187879	0.178344	0.173841	0.169982	0.176239	0.175075	0.178299	0.184787	0.181213
0.707293	0.402075	0.300653	0.292839	0.301299	0.232875	0.270141	0.300653	0.299501	0.281175	0.20262	0.19293	0.183305	0.173822	0.170081	0.166071	0.172924	0.17161	0.175018	0.181867	0.178193
0.717283	0.391278	0.295993	0.288108	0.296342	0.227875	0.264631	0.295993	0.294145	0.275622	0.197575	0.188533	0.178598	0.169169	0.166235	0.162084	0.169503	0.168052	0.171612	0.178808	0.175077
0.727273	0.38015	0.291138	0.283174	0.291181	0.222716	0.258931	0.291138	0.288567	0.269863	0.192416	0.184014	0.173768	0.1644	0.162301	0.158029	0.165978	0.164406	0.16809	0.175614	0.171872
0.737263	0.368706	0.286096	0.278037	0.285822	0.217394	0.253053	0.286096	0.282781	0.263911	0.187145	0.179375	0.168824	0.159531	0.15828	0.15392	0.162352	0.160679	0.16446	0.172291	0.168582
0.747253	0.356958	0.280873	0.272697	0.280268	0.21191	0.24701	0.280873	0.2768	0.257774	0.181764	0.174622	0.163775	0.154581	0.154171	0.149766	0.158626	0.156877	0.160735	0.168847	0.165214
0.757243	0.344919	0.275479	0.267159	0.274526	0.206263	0.240815	0.275479	0.270641	0.251466	0.176277	0.169759	0.15863	0.149568	0.149975	0.145578	0.154804	0.153005	0.156925	0.16529	0.161776
0.767233	0.332606	0.269922	0.26143	0.268604	0.200456	0.234479	0.269922	0.264319	0.244996	0.170687	0.164793	0.153399	0.144515	0.145693	0.141367	0.150889	0.14907	0.153045	0.16163	0.158276
0.777223	0.320035	0.264213	0.255518	0.262507	0.194493	0.228013	0.264213	0.257847	0.238376	0.165	0.159731	0.148091	0.139444	0.141327	0.137141	0.146886	0.145079	0.149107	0.157876	0.154722
0.787213	0.307223	0.258362	0.249434	0.256246	0.188379	0.221428	0.258362	0.251241	0.231617	0.159222	0.15458	0.142715	0.134376	0.136881	0.132909	0.1428	0.141037	0.145122	0.154041	0.151123
0.797203	0.294189	0.252378	0.243193	0.249831	0.182122	0.214732	0.252378	0.244513	0.224728	0.15336	0.149349	0.137279	0.129335	0.13236	0.128678	0.138638	0.136951	0.141104	0.150134	0.14749
0.807193	0.280955	0.246271	0.23681	0.24327	0.175733	0.207933	0.246271	0.237677	0.217719	0.147423	0.144046	0.131794	0.12434	0.127769	0.124454	0.134409	0.132828	0.137062	0.14617	0.143831
0.817183	0.267541	0.240051	0.230301	0.236575	0.169222	0.201039	0.240051	0.230744	0.210602	0.141422	0.138679	0.126269	0.11941	0.123117	0.120244	0.130121	0.128676	0.133006	0.142159	0.140157
0.827173	0.253971	0.233725	0.223684	0.229759	0.162604	0.194055	0.233725	0.223724	0.203386	0.135368	0.133258	0.120714	0.114561	0.118413	0.11605	0.125787	0.124499	0.128943	0.138114	0.136475
0.837163	0.240267	0.227302	0.216978	0.222831	0.155892	0.186987	0.227302	0.216629	0.19608	0.129272	0.127791	0.115139	0.109805	0.113666	0.111878	0.121418	0.120306	0.12488	0.134048	0.132796
0.847153	0.226453	0.220788	0.210198	0.215804	0.149103	0.179843	0.220788	0.209467	0.188697	0.123148	0.122289	0.109555	0.10515	0.108889	0.107728	0.117026	0.116103	0.120821	0.129972	0.129126
0.857143	0.212553	0.21419	0.20336	0.20869	0.142254	0.172628	0.21419	0.202247	0.181246	0.117009	0.116761	0.103973	0.100603	0.104093	0.103605	0.112627	0.111898	0.11677	0.125899	0.125472
0.867133	0.198592	0.207513	0.19648	0.201501	0.13536	0.16535	0.207513	0.194978	0.173738	0.110868	0.111216	0.0984051	0.0961638	0.0992913	0.0995103	0.108232	0.107698	0.112729	0.121838	0.121841
0.877123	0.184594	0.200764	0.18957	0.194246	0.12844	0.158015	0.200764	0.187669	0.166187	0.104738	0.105664	0.0928629	0.0918306	0.0944984	0.0954456	0.103858	0.10351	0.108702	0.1178	0.118237
0.887113	0.170582	0.193947	0.182639	0.186939	0.12151	0.150634	0.193947	0.180328	0.158602	0.0986322	0.100115	0.0873582	0.0875985	0.0897281	0.0914135	0.0995172	0.0993451	0.104689	0.113793	0.114662
0.897103	0.156581	0.187069	0.175696	0.179588	0.114586	0.143216	0.187069	0.172965	0.150998	0.0925618	0.0945774	0.0819026	0.0834597	0.0849943	0.0874171	0.0952237	0.0952109	0.100693	0.109825	0.11112
0.907093	0.142614	0.180136	0.168745	0.172205	0.107682	0.135772	0.180136	0.165587	0.143386	0.0865379	0.0890612	0.0765076	0.0794053	0.080311	0.0834597	0.0909899	0.0911178	0.096715	0.105903	0.107609
0.917083	0.128703	0.173154	0.161791	0.1648	0.100813	0.128316	0.173154	0.158204	0.135777	0.0805704	0.0835744	0.0711842	0.0754251	0.0756916	0.0795457	0.0868277	0.0870766	0.092759	0.10203	0.104129
0.927073	0.114871	0.166131	0.154834	0.157383	0.0939906	0.120861	0.166131	0.150826	0.128184	0.074668	0.0781246	0.0659427	0.071509	0.0711488	0.0756805	0.0827474	0.0830986	0.0888282	0.0982104	0.100678
0.937063	0.101142	0.159074	0.147875	0.149964	0.0872271	0.11342	0.159074	0.143461	0.120617	0.0688386	0.072719	0.0607926	0.0676478	0.0666945	0.0718701	0.0787583	0.0791956	0.0849271	0.0944465	0.0972528
0.947053	0.0875353	0.151992	0.140914	0.142554	0.0805326	0.106011	0.151992	0.136117	0.113086	0.0630889	0.0673638	0.0557429	0.0638335	0.0623397	0.0681216	0.0748684	0.0753798	0.0810611	0.0907394	0.0938492
0.957043	0.0740743	0.144893	0.13395	0.135161	0.073916	0.0986484	0.144893	0.128802	0.1056	0.0574248	0.0620648	0.0508015	0.06006	0.058094	0.0644428	0.0710842	0.0716631	0.0772364	0.0870892	0.0904631
0.967033	0.0607798	0.137786	0.126984	0.127798	0.0673854	0.0913484	0.137786	0.121524	0.0981661	0.0518515	0.0568272	0.0459759	0.0563237	0.0539658	0.0608421	0.0674112	0.068057	0.0734599	0.0834956	0.0870902
0.977023	0.0476727	0.130682	0.120016	0.120474	0.060948	0.084127	0.130682	0.114289	0.0907913	0.0463737	0.0516559	0.0412727	0.0526233	0.0499623	0.0573281	0.0638535	0.0645721	0.0697391	0.0799577	0.0837267
0.987013	0.0347733	0.123588	0.113048	0.113199	0.0546103	0.0769996	0.123588	0.107102	0.0834814	0.0409957	0.0465556	0.0366979	0.0489601	0.0460892	0.0539096	0.0604143	0.0612179	0.0660819	0.0764749	0.0803696
0.997003	0.0221012	0.116515	0.106085	0.105984	0.0483782	0.0699809	0.116515	0.0999662	0.0762417	0.0357216	0.0415314	0.0322574	0.0453378	0.042351	0.0505948	0.0570961	0.0580019	0.0624966	0.0730467	0.0770175
1.00699	0.00967506	0.109471	0.0991329	0.0988394	0.0422572	0.0630845	0.109471	0.0928861	0.0690772	0.0305554	0.0365886	0.0279564	0.0417621	0.0387511	0.0473917	0.0539004	0.0549297	0.0589914	0.0696729	0.0736705
1.01698	-0.00248753	0.102467	0.0921999	0.091774	0.0362526	0.0563228	0.102467	0.0858635	0.0619928	0.0255015	0.0317333	0.0238	0.0382403	0.0352918	0.0443069	0.0508284	0.0520043	0.0555746	0.0663544	0.0703308
1.02697	-0.0143704	0.0955098	0.0852961	0.0847977	0.0303694	0.0497062	0.0955098	0.0789002	0.054994	0.0205643	0.0269718	0.0197931	0.0347811	0.0319746	0.0413463	0.0478808	0.0492262	0.0522543	0.0630927	0.067003
1.03696	-0.0259587	0.0886083	0.0784334	0.0779194	0.0246126	0.0432438	0.0886083	0.0719976	0.0480865	0.0157486	0.0223117	0.0159403	0.0313937	0.0288004	0.0385139	0.0450577	0.0465932	0.0490382	0.0598904	0.0636942
1.04695	-0.0372395	0.0817699	0.0716249	0.0711473	0.0189871	0.0369424	0.0817699	0.0651573	0.0412772	0.0110596	0.0177608	0.012246	0.0280875	0.0257699	0.0358125	0.0423591	0.0441002	0.0459338	0.0567511	0.0604134
1.05694	-0.0482014	0.0750017	0.0648844	0.0644889	0.0134973	0.030807	0.0750017	0.058381	0.0345739	0.00650262	0.0133276	0.00871401	0.0248717	0.0228831	0.033243	0.0397847	0.0417398	0.0429479	0.0536791	0.0571723
1.06693	-0.0588347	0.0683103	0.0582261	0.0579507	0.00814788	0.0248404	0.0683103	0.0516714	0.0279854	0.00208358	0.00902091	0.00534768	0.0217547	0.0201404	0.0308048	0.0373337	0.0395021	0.0400869	0.0506798	0.0539838
1.07692	-0.0691311	0.0617018	0.051664	0.0515383	0.00294289	0.0190438	0.0617018	0.0450322	0.0215212	-0.00219158	0.00484946	0.00214959	0.0187439	0.0175419	0.0284954	0.0350049	0.0373757	0.0373565	0.0477588	0.0508624
1.08691	-0.079084	0.0551814	0.045211	0.0452562	-0.00211387	0.0134163	0.0551814	0.0384684	0.0151919	-0.00631677	0.000821737	-0.000878554	0.0158457	0.0150877	0.0263113	0.0327965	0.0353478	0.0347615	0.0449222	0.0478231
1.0969	-0.0886877	0.0487541	0.0388784	0.0391078	-0.0070191	0.00795561	0.0487541	0.0319863	0.00900823	-0.010286	-0.00305437	-0.00373614	0.0130649	0.0127779	0.0242474	0.0307063	0.033405	0.0323059	0.0421763	0.0448805
1.10689	-0.0979372	0.0424244	0.0326761	0.0330956	-0.0117701	0.00265827	0.0424244	0.0255935	0.00298118	-0.0140934	-0.00677187	-0.00642371	0.0104051	0.0106125	0.022298	0.0287312	0.0315342	0.0299925	0.0395272	0.0420489
1.11688	-0.106828	0.0361964	0.0266115	0.0272207	-0.0163647	-0.00248023	0.0361964	0.0192992	-0.00287865	-0.0177338	-0.0103249	-0.00894302	0.00786866	0.00859085	0.0204567	0.0268675	0.029723	0.0278232	0.0369804	0.0393407
1.12687	-0.115357	0.0300737	0.0206898	0.0214836	-0.0208015	-0.00746494	0.0300737	0.0131133	-0.00856136	-0.0212022	-0.0137088	-0.011297	0.00545683	0.00671188	0.0187168	0.0251107	0.0279606	0.0257986	0.0345409	0.0367664
1.13686	-0.123518	0.0240599	0.0149137	0.0158834	-0.0250799	-0.0123011	0.0240599	0.00704678	-0.0140582	-0.0244947	-0.0169203	-0.0134899	0.00316981	0.00497356	0.0170717	0.0234556	0.0262384	0.023918	0.0322131	0.0343337
1.14685	-0.131307	0.018158	0.00928403	0.0104187	-0.0291996	-0.0169938	0.018158	0.00111093	-0.0193619	-0.0276085	-0.0199574	-0.0155265	0.00100709	0.00337279	0.0155154	0.0218963	0.0245502	0.0221797	0.03	0.0320477
1.15684	-0.138719	0.0123714	0.00379946	0.00508725	-0.0331612	-0.0215476	0.0123714	-0.00468301	-0.0244668	-0.0305416	-0.0228194	-0.017413	-0.00103241	0.00190521	0.0140424	0.0204264	0.0228932	0.0205805	0.0279041	0.0299104
1.16683	-0.145748	0.00670313	-0.00154269	-0.000113601	-0.0369656	-0.0259667	0.00670313	-0.0103243	-0.0293695	-0.0332936	-0.0255066	-0.0191555	-0.00295012	0.000565088	0.0126482	0.0190393	0.0212674	0.0191163	0.0259264	0.0279206
1.17682	-0.152388	0.00115642	-0.0067461	-0.0051869	-0.0406142	-0.030254	0.00115642	-0.015803	-0.0340683	-0.0358654	-0.0280199	-0.0207608	-0.00474769	-0.00065465	0.0113296	0.017728	0.0196762	0.017782	0.024067	0.0260749
1.18681	-0.158633	-0.00426541	-0.0118149	-0.0101358	-0.0441086	-0.0344118	-0.00426541	-0.0211105	-0.0385639	-0.0382594	-0.030361	-0.0222355	-0.0064268	-0.00176236	0.0100842	0.0164859	0.0181258	0.0165717	0.022325	0.0243671
1.1968	-0.164478	-0.00955889	-0.0167532	-0.0149634	-0.0474502	-0.0384412	-0.00955889	-0.0262398	-0.0428586	-0.0404795	-0.0325318	-0.0235859	-0.00798911	-0.00276747	0.00891097	0.0153065	0.0166249	0.0154789	0.0206985	0.0227896
1.20679	-0.169916	-0.0147204	-0.0215646	-0.0196725	-0.0506405	-0.0423427	-0.0147204	-0.0311858	-0.0469568	-0.0425311	-0.0345343	-0.0248181	-0.00943617	-0.00368018	0.00780965	0.0141838	0.015184	0.0144966	0.0191847	0.0213334
1.21678	-0.174944	-0.0197461	-0.0262514	-0.0242655	-0.0536807	-0.0461157	-0.0197461	-0.0359449	-0.0508644	-0.0444208	-0.0363701	-0.0259373	-0.0107694	-0.00451114	0.00678089	0.0131125	0.013815	0.0136178	0.0177803	0.019989
1.22677	-0.179559	-0.0246322	-0.0308151	-0.0287442	-0.0565718	-0.0497593	-0.0246322	-0.040516	-0.0545882	-0.0461566	-0.038041	-0.0269481	-0.0119902	-0.00527105	0.0058258	0.0120882	0.0125297	0.0128352	0.0164811	0.0187469
1.23676	-0.183762	-0.0293746	-0.0352553	-0.0331096	-0.0593141	-0.0532725	-0.0293746	-0.0448994	-0.0581363	-0.0477471	-0.0395484	-0.0278543	-0.0130997	-0.00597023	0.00494566	0.0111071	0.0113395	0.0121415	0.0152828	0.0175978
1.24675	-0.187555	-0.0339696	-0.0395704	-0.037362	-0.0619078	-0.0566538	-0.0339696	-0.0490973	-0.0615171	-0.0492021	-0.0408933	-0.0286588	-0.0140993	-0.0066183	0.00414158	0.0101665	0.0102546	0.0115297	0.0141806	0.0165335
1.25674	-0.190941	-0.0384132	-0.0437574	-0.0415011	-0.0643525	-0.0599022	-0.0384132	-0.0531131	-0.064739	-0.0505312	-0.0420769	-0.0293641	-0.0149905	-0.00722383	0.00341418	0.00926438	0.00928283	0.0109925	0.0131696	0.0155467
1.26673	-0.19393	-0.0427021	-0.0478119	-0.0455256	-0.0666476	-0.0630169	-0.0427021	-0.0569516	-0.0678105	-0.0517444	-0.0431004	-0.0299717	-0.0157747	-0.00779409	0.00276327	0.00839949	0.00842922	0.0105231	0.0122447	0.0146313
1.27672	-0.196532	-0.0468329	-0.0517287	-0.0494338	-0.0687923	-0.0659978	-0.0468329	-0.060618	-0.0707393	-0.0528511	-0.0439655	-0.0304829	-0.0164541	-0.00833492	0.00218758	0.00757116	0.00769572	0.0101145	0.0114009	0.0137821
1.28671	-0.19876	-0.050803	-0.0555021	-0.0532234	-0.070786	-0.0688449	-0.050803	-0.0641182	-0.0735324	-0.05386	-0.0446744	-0.0308983	-0.0170311	-0.00885061	0.00168463	0.00677918	0.00708081	0.00975943	0.0106333	0.0129949
1.2967	-0.200632	-0.0546101	-0.0591264	-0.0568915	-0.072628	-0.0715592	-0.0546101	-0.067458	-0.0761955	-0.0547786	-0.0452302	-0.0312185	-0.0175089	-0.00934399	0.0012506	0.00602361	0.00657954	0.0094509	0.009937	0.0122663
1.30669	-0.202166	-0.0582527	-0.0625962	-0.0604353	-0.0743184	-0.0741418	-0.0582527	-0.070643	-0.0787334	-0.0556134	-0.0456373	-0.0314438	-0.0178911	-0.00981644	0.000880351	0.00530467	0.00618375	0.00918162	0.00930722	0.0115931
1.31668	-0.203383	-0.0617299	-0.0659066	-0.0638517	-0.0758577	-0.0765941	-0.0617299	-0.0736785	-0.0811494	-0.0563688	-0.0459011	-0.0315747	-0.0181822	-0.0102681	0.000567556	0.00462258	0.00588246	0.00894427	0.00873925	0.0109721
1.32667	-0.204304	-0.0650415	-0.069054	-0.0671377	-0.0772471	-0.0789178	-0.0650415	-0.076569	-0.0834455	-0.0570479	-0.0460286	-0.0316116	-0.0183877	-0.010698	0.000304867	0.00397745	0.00566243	0.00873152	0.00822844	0.0104
1.33666	-0.204954	-0.0681883	-0.072036	-0.0702907	-0.078489	-0.0811141	-0.0681883	-0.0793182	-0.0856226	-0.057652	-0.0460281	-0.0315554	-0.0185135	-0.0111042	8.41945e-05	0.00336918	0.00550884	0.00853618	0.00777019	0.00987333
1.34665	-0.205354	-0.0711717	-0.0748516	-0.0733084	-0.0795866	-0.0831843	-0.0711717	-0.0819289	-0.08768	-0.0581807	-0.0459091	-0.0314073	-0.0185664	-0.0114843	-0.000102977	0.00279743	0.00540599	0.00835131	0.00735992	0.00938777
1.35664	-0.205529	-0.0739941	-0.0775017	-0.0761888	-0.0805443	-0.0851287	-0.0739941	-0.0844033	-0.0896166	-0.0586322	-0.0456824	-0.0311687	-0.0185539	-0.011835	-0.000265247	0.00226152	0.00533804	0.00817047	0.00699302	0.00893862
1.36663	-0.2055	-0.0766587	-0.0799885	-0.0789307	-0.0813671	-0.0869473	-0.0766587	-0.0867428	-0.0914299	-0.0590039	-0.0453595	-0.0308422	-0.0184836	-0.0121532	-0.00041096	0.00176044	0.00528968	0.00798786	0.00666491	0.00852067
1.37662	-0.205289	-0.0791694	-0.0823158	-0.0815334	-0.0820613	-0.0886394	-0.0791694	-0.0889481	-0.0931173	-0.0592923	-0.0449528	-0.0304307	-0.0183637	-0.012435	-0.000547888	0.00129279	0.00524667	0.00779851	0.00637103	0.00812829
1.38661	-0.204916	-0.0815312	-0.0844888	-0.0839969	-0.0826336	-0.0902037	-0.0815312	-0.0910196	-0.0946756	-0.0594937	-0.0444746	-0.0299382	-0.018202	-0.0126771	-0.000682972	0.000856753	0.0051963	0.00759839	0.00610683	0.00775568
1.3966	-0.204399	-0.0837496	-0.0865141	-0.0863217	-0.0830914	-0.0916381	-0.0837496	-0.0929577	-0.0961016	-0.0596048	-0.043937	-0.0293697	-0.0180062	-0.0128759	-0.000822125	0.000450071	0.00512767	0.00738449	0.00586787	0.00739698
1.40659	-0.203753	-0.085831	-0.0883991	-0.0885093	-0.083442	-0.0929407	-0.085831	-0.0947625	-0.0973923	-0.059623	-0.0433519	-0.0287314	-0.0177833	-0.0130283	-0.000970119	6.99816e-05	0.00503183	0.0071548	0.0056498	0.00704654
1.41658	-0.202991	-0.0877823	-0.0901521	-0.0905618	-0.0836929	-0.0941094	-0.0877823	-0.0964347	-0.0985451	-0.0595469	-0.0427298	-0.0280303	-0.0175393	-0.0131316	-0.00113055	-0.000286808	0.00490181	0.00690824	0.00544841	0.00669901
1.42657	-0.202126	-0.089611	-0.0917817	-0.0924818	-0.0838513	-0.0951422	-0.089611	-0.0979754	-0.099558	-0.0593767	-0.0420804	-0.0272749	-0.0172794	-0.0131841	-0.00130591	-0.000624162	0.00473247	0.0066445	0.00525963	0.00634957
1.43656	-0.201165	-0.0913251	-0.093297	-0.094273	-0.083924	-0.0960381	-0.0913251	-0.0993864	-0.10043	-0.0591145	-0.0414115	-0.0264747	-0.0170074	-0.0131847	-0.00149769	-0.000946531	0.00452034	0.00636386	0.00507952	0.00599391
1.44655	-0.200116	-0.0929329	-0.0947072	-0.0959394	-0.0839168	-0.096797	-0.0929329	-0.10067	-0.101161	-0.0587643	-0.0407298	-0.02564	-0.0167256	-0.0131335	-0.00170657	-0.00125894	0.00426338	0.00606688	0.00490423	0.00562832
1.45654	-0.198984	-0.0944428	-0.0960212	-0.0974859	-0.083835	-0.0974197	-0.0944428	-0.10183	-0.101751	-0.0583319	-0.0400399	-0.0247823	-0.0164354	-0.013032	-0.00193265	-0.00156696	0.00396071	0.0057542	0.00472999	0.00524967
1.46653	-0.197772	-0.0958632	-0.0972478	-0.0989179	-0.0836827	-0.0979087	-0.0958632	-0.102871	-0.102204	-0.0578251	-0.0393451	-0.0239133	-0.0161367	-0.0128831	-0.00217569	-0.00187658	0.00361242	0.00542626	0.00455297	0.00485528
1.47652	-0.196482	-0.0972024	-0.0983951	-0.100241	-0.0834634	-0.0982679	-0.0972024	-0.103799	-0.102523	-0.0572531	-0.038647	-0.023045	-0.0158287	-0.0126913	-0.00243534	-0.00219411	0.00321936	0.00508307	0.00436924	0.0044429
1.48651	-0.195117	-0.0984684	-0.0994707	-0.101463	-0.0831794	-0.0985026	-0.0984684	-0.104619	-0.102713	-0.0566266	-0.0379462	-0.0221897	-0.01551	-0.0124627	-0.00271134	-0.00252595	0.00278306	0.00472409	0.00417472	0.00401056
1.4965	-0.193676	-0.0996687	-0.100481	-0.10259	-0.0828325	-0.0986194	-0.0996687	-0.105338	-0.102781	-0.0559566	-0.0372423	-0.0213588	-0.0151789	-0.0122049	-0.00300372	-0.00287843	0.00230562	0.00434808	0.00396507	0.00355649
1.50649	-0.192161	-0.10081	-0.101433	-0.103628	-0.082424	-0.0986259	-0.10081	-0.105965	-0.102735	-0.0552546	-0.0365346	-0.0205634	-0.0148343	-0.0119266	-0.00331287	-0.00325752	0.00178971	0.00395311	0.00373574	0.00307905
1.51648	-0.190574	-0.101899	-0.102331	-0.104586	-0.0819544	-0.0985306	-0.101899	-0.106508	-0.102583	-0.054532	-0.0358221	-0.0198131	-0.0144759	-0.0116378	-0.00363964	-0.0036686	0.00123863	0.00353662	0.00348191	0.00257662
1.52647	-0.188917	-0.102941	-0.10318	-0.105471	-0.0814244	-0.0983421	-0.102941	-0.106974	-0.102336	-0.0537994	-0.035104	-0.0191163	-0.0141044	-0.0113489	-0.00398532	-0.00411623	0.000656312	0.00309551	0.00319859	0.00204762
1.53646	-0.187197	-0.103941	-0.103981	-0.106291	-0.0808347	-0.0980693	-0.103941	-0.107372	-0.102006	-0.0530665	-0.0343804	-0.0184798	-0.0137225	-0.0110705	-0.00435158	-0.00460394	4.73729e-05	0.00262629	0.00288073	0.00149049
1.54645	-0.185417	-0.104902	-0.104738	-0.107051	-0.0801861	-0.0977204	-0.104902	-0.107711	-0.101604	-0.052342	-0.0336521	-0.0179085	-0.0133349	-0.0108129	-0.00474036	-0.00513414	-0.000582899	0.00212529	0.00252335	0.000903707
1.55644	-0.183586	-0.105827	-0.10545	-0.107759	-0.0794798	-0.097303	-0.105827	-0.107997	-0.101142	-0.0516328	-0.0329208	-0.0174055	-0.0129483	-0.0105856	-0.00515373	-0.005708	-0.0012286	0.00158887	0.00212168	0.000285835
1.56643	-0.181714	-0.106719	-0.106118	-0.108422	-0.0787178	-0.0968237	-0.106719	-0.108239	-0.100632	-0.0509447	-0.0321896	-0.0169721	-0.0125716	-0.0103967	-0.00559374	-0.00632548	-0.00188333	0.00101355	0.00167138	-0.000364445
1.57642	-0.179812	-0.107579	-0.106739	-0.109045	-0.0779025	-0.0962878	-0.107579	-0.108442	-0.100085	-0.050282	-0.0314624	-0.0166075	-0.0122158	-0.0102528	-0.00606229	-0.00698543	-0.0025404	0.000396245	0.00116869	-0.00104827
1.58641	-0.177894	-0.108408	-0.107312	-0.109632	-0.077037	-0.0956997	-0.108408	-0.108611	-0.0995116	-0.0496476	-0.0307441	-0.0163096	-0.0118929	-0.0101584	-0.00656089	-0.00768575	-0.0031931	-0.000265622	0.000610578	-0.00176655
1.5964	-0.175972	-0.109206	-0.107832	-0.110189	-0.0761251	-0.0950625	-0.109206	-0.108751	-0.0989214	-0.0490433	-0.0300401	-0.0160749	-0.0116165	-0.0101162	-0.00709065	-0.00842361	-0.00383499	-0.000974034	-5.14249e-06	-0.00251992
1.60639	-0.174063	-0.109973	-0.108296	-0.110718	-0.0751712	-0.0943784	-0.109973	-0.108865	-0.0983219	-0.0484702	-0.0293564	-0.0158987	-0.0113997	-0.0101267	-0.00765212	-0.0091957	-0.0044603	-0.0017303	-0.000679742	-0.00330873
1.61638	-0.172181	-0.110708	-0.108699	-0.111223	-0.07418	-0.0936494	-0.110708	-0.108954	-0.0977191	-0.0479282	-0.0286987	-0.0157756	-0.0112556	-0.0101889	-0.00824525	-0.00999849	-0.0050643	-0.00253501	-0.00141356	-0.004133
1.62637	-0.17034	-0.111412	-0.109036	-0.111706	-0.0731568	-0.0928768	-0.111412	-0.109019	-0.0971171	-0.0474169	-0.0280727	-0.0157	-0.0111954	-0.0103001	-0.0088694	-0.0108285	-0.00564364	-0.00338807	-0.00220604	-0.00499236
1.63636	-0.168554	-0.112083	-0.109301	-0.112166	-0.0721072	-0.0920624	-0.112083	-0.109058	-0.0965183	-0.0469353	-0.027483	-0.0156662	-0.0112283	-0.0104568	-0.0095234	-0.0116826	-0.0061967	-0.00428868	-0.00305579	-0.0058861
1.64635	-0.166835	-0.112718	-0.109491	-0.112606	-0.0710367	-0.0912085	-0.112718	-0.10907	-0.0959235	-0.0464816	-0.0269336	-0.0156689	-0.0113604	-0.0106549	-0.0102056	-0.0125581	-0.00672383	-0.00523537	-0.00396068	-0.0068131
1.65634	-0.165193	-0.113318	-0.1096	-0.113024	-0.0699513	-0.0903184	-0.113318	-0.109052	-0.0953316	-0.0460539	-0.0264274	-0.0157033	-0.0115943	-0.0108907	-0.0109139	-0.0134527	-0.00722754	-0.00622603	-0.00491799	-0.00777179
1.66633	-0.163636	-0.11388	-0.109626	-0.113419	-0.0688566	-0.0893963	-0.11388	-0.108999	-0.0947408	-0.0456492	-0.0259661	-0.0157656	-0.0119286	-0.0111607	-0.0116461	-0.0143648	-0.00771253	-0.00725797	-0.00592448	-0.00876018
1.67632	-0.16217	-0.114403	-0.109565	-0.11379	-0.0677584	-0.0884479	-0.114403	-0.108908	-0.094148	-0.0452641	-0.0255503	-0.0158531	-0.012358	-0.011463	-0.0123998	-0.0152935	-0.00818565	-0.00832789	-0.00697654	-0.00977579
1.68631	-0.160797	-0.114882	-0.109417	-0.114135	-0.0666625	-0.0874799	-0.114882	-0.108774	-0.0935499	-0.0448941	-0.0251796	-0.0159639	-0.0128736	-0.0117968	-0.0131727	-0.016238	-0.00865574	-0.00943199	-0.00807022	-0.0108157
1.6963	-0.159519	-0.115316	-0.109182	-0.11445	-0.0655746	-0.0865001	-0.115316	-0.108592	-0.0929428	-0.0445338	-0.0248528	-0.0160974	-0.0134628	-0.0121634	-0.0139626	-0.017198	-0.00913329	-0.010566	-0.00920133	-0.0118765
1.70629	-0.158333	-0.115702	-0.108862	-0.114735	-0.0645003	-0.085517	-0.115702	-0.108359	-0.0923234	-0.0441768	-0.0245681	-0.016254	-0.0141107	-0.0125655	-0.0147678	-0.0181734	-0.00963003	-0.0117251	-0.0103655	-0.0129544
1.71628	-0.157237	-0.116036	-0.10846	-0.114985	-0.0634453	-0.0845391	-0.116036	-0.10807	-0.0916891	-0.0438158	-0.0243232	-0.0164347	-0.0148003	-0.0130076	-0.0155869	-0.0191639	-0.0101585	-0.0129043	-0.011558	-0.0140452
1.72627	-0.156226	-0.116314	-0.107983	-0.115197	-0.0624152	-0.0835747	-0.116314	-0.107723	-0.0910378	-0.0434426	-0.024116	-0.0166413	-0.0155141	-0.0134957	-0.0164188	-0.0201688	-0.0107313	-0.0140982	-0.012774	-0.0151444
1.73626	-0.155294	-0.116532	-0.107438	-0.115371	-0.0614153	-0.0826312	-0.116532	-0.107316	-0.0903683	-0.0430482	-0.0239442	-0.0168758	-0.0162348	-0.0140364	-0.0172632	-0.0211873	-0.0113609	-0.0153012	-0.0140085	-0.0162476
1.74625	-0.154436	-0.116686	-0.106833	-0.115502	-0.060451	-0.0817142	-0.116686	-0.106849	-0.0896806	-0.0426236	-0.0238059	-0.0171401	-0.0169465	-0.014637	-0.0181203	-0.0222179	-0.0120583	-0.0165076	-0.0152561	-0.01735
1.75624	-0.153644	-0.116774	-0.10618	-0.11559	-0.0595273	-0.0808277	-0.116774	-0.106323	-0.0889754	-0.04216	-0.0236994	-0.0174362	-0.017636	-0.0153045	-0.0189905	-0.0232584	-0.0128333	-0.0177117	-0.0165114	-0.0184473
1.76623	-0.152912	-0.11679	-0.10549	-0.115633	-0.0586487	-0.079973	-0.11679	-0.10574	-0.088254	-0.0416491	-0.0236236	-0.0177654	-0.0182928	-0.0160452	-0.019875	-0.0243062	-0.0136932	-0.0189081	-0.0177688	-0.0195352
1.77622	-0.152235	-0.116734	-0.104777	-0.11563	-0.0578193	-0.0791489	-0.116734	-0.105103	-0.0875186	-0.0410841	-0.0235776	-0.0181283	-0.0189109	-0.0168641	-0.020775	-0.0253579	-0.0146428	-0.0200915	-0.0190227	-0.0206099
1.78621	-0.151605	-0.116603	-0.104054	-0.115581	-0.0570423	-0.078352	-0.116603	-0.104417	-0.0867716	-0.0404597	-0.023561	-0.0185249	-0.0194881	-0.0177643	-0.0216921	-0.0264093	-0.015684	-0.0212569	-0.0202675	-0.0216682
1.7962	-0.15102	-0.116397	-0.103334	-0.115488	-0.0563202	-0.077576	-0.116397	-0.103688	-0.0860155	-0.0397731	-0.0235735	-0.0189544	-0.0200269	-0.0187466	-0.0226278	-0.0274561	-0.0168154	-0.0223998	-0.021498	-0.0227075
1.80619	-0.150473	-0.116114	-0.102631	-0.11535	-0.0556546	-0.0768134	-0.116114	-0.10292	-0.0852527	-0.0390242	-0.0236149	-0.0194154	-0.0205337	-0.0198095	-0.0235836	-0.0284931	-0.0180324	-0.023516	-0.0227094	-0.0237255
1.81618	-0.149962	-0.115758	-0.101958	-0.11517	-0.0550459	-0.076055	-0.115758	-0.102122	-0.0844853	-0.0382158	-0.0236853	-0.0199059	-0.0210191	-0.0209488	-0.0245605	-0.0295151	-0.0193272	-0.0246019	-0.0238975	-0.0247208
1.82617	-0.149481	-0.11533	-0.101325	-0.114949	-0.0544934	-0.0752915	-0.11533	-0.101299	-0.0837151	-0.0373538	-0.0237845	-0.0204236	-0.0214965	-0.022158	-0.0255594	-0.0305164	-0.020689	-0.0256543	-0.0250587	-0.0256925
1.83616	-0.149027	-0.114833	-0.100744	-0.114691	-0.0539955	-0.0745138	-0.114833	-0.100457	-0.0829433	-0.0364474	-0.0239125	-0.020966	-0.0219816	-0.023428	-0.0265804	-0.0314914	-0.0221044	-0.0266702	-0.0261902	-0.0266398
1.84615	-0.148597	-0.114271	-0.10022	-0.114396	-0.0535497	-0.0737142	-0.114271	-0.099604	-0.0821706	-0.0355085	-0.0240693	-0.0215311	-0.0224917	-0.024748	-0.0276227	-0.0324346	-0.0235577	-0.0276471	-0.0272901	-0.0275625
1.85614	-0.148186	-0.11365	-0.0997601	-0.114069	-0.0531522	-0.0728871	-0.11365	-0.0987445	-0.0813976	-0.0345514	-0.0242547	-0.0221171	-0.0230441	-0.0261052	-0.0286849	-0.0333404	-0.0250318	-0.0285829	-0.0283575	-0.0284604
1.86613	-0.14779	-0.112975	-0.0993665	-0.113711	-0.0527991	-0.0720295	-0.112975	-0.0978841	-0.0806245	-0.0335925	-0.0244691	-0.0227233	-0.0236554	-0.0274859	-0.0297646	-0.034204	-0.0265083	-0.0294753	-0.0293919	-0.029333
1.87612	-0.147405	-0.11225	-0.0990397	-0.113325	-0.0524854	-0.0711418	-0.11225	-0.0970271	-0.0798512	-0.0326493	-0.0247126	-0.0233496	-0.0243406	-0.0288755	-0.0308584	-0.0350209	-0.0279685	-0.0303224	-0.0303937	-0.0301799
1.88611	-0.147027	-0.111483	-0.0987774	-0.112912	-0.052206	-0.0702274	-0.111483	-0.0961775	-0.0790781	-0.0317398	-0.0249858	-0.023997	-0.025112	-0.0302591	-0.031962	-0.0357875	-0.029394	-0.0311224	-0.0313637	-0.0310002
1.8961	-0.146651	-0.110679	-0.0985752	-0.112474	-0.0519557	-0.0692936	-0.110679	-0.0953385	-0.0783056	-0.0308816	-0.0252898	-0.0246674	-0.0259787	-0.0316221	-0.0330701	-0.0365009	-0.0307673	-0.0318735	-0.0323027	-0.0317925
1.90609	-0.146272	-0.109844	-0.0984264	-0.112012	-0.0517292	-0.0683504	-0.109844	-0.0945126	-0.0775347	-0.0300913	-0.025626	-0.0253638	-0.0269457	-0.0329502	-0.0341765	-0.0371595	-0.0320724	-0.0325738	-0.0332116	-0.0325551
1.91608	-0.145887	-0.108982	-0.0983227	-0.111526	-0.0515212	-0.0674103	-0.108982	-0.0937018	-0.0767667	-0.0293834	-0.0259961	-0.0260896	-0.0280143	-0.0342302	-0.0352743	-0.0377628	-0.0332951	-0.0332218	-0.034091	-0.0332854
1.92607	-0.14549	-0.108101	-0.0982546	-0.111016	-0.0513267	-0.0664878	-0.108101	-0.0929077	-0.0760035	-0.0287701	-0.0264022	-0.0268488	-0.0291814	-0.0354501	-0.0363559	-0.0383114	-0.0344237	-0.0338158	-0.0349409	-0.0339805
1.93606	-0.145079	-0.107205	-0.0982115	-0.110482	-0.0511411	-0.0655979	-0.107205	-0.0921312	-0.0752473	-0.0282607	-0.0268464	-0.0276452	-0.0304398	-0.0365991	-0.0374136	-0.0388075	-0.0354493	-0.0343547	-0.0357606	-0.0346368
1.94605	-0.144651	-0.1063	-0.0981824	-0.109923	-0.0509601	-0.064756	-0.1063	-0.0913731	-0.0745007	-0.027861	-0.027331	-0.0284822	-0.0317788	-0.0376684	-0.038439	-0.0392539	-0.0363656	-0.0348371	-0.0365486	-0.0352505
1.95604	-0.144202	-0.105392	-0.0981561	-0.109339	-0.0507798	-0.0639758	-0.105392	-0.0906339	-0.0737663	-0.0275737	-0.027858	-0.0293625	-0.0331843	-0.0386505	-0.0394241	-0.0396547	-0.0371696	-0.0352624	-0.0373023	-0.035817
1.96603	-0.143732	-0.104487	-0.0981216	-0.108727	-0.0505969	-0.0632697	-0.104487	-0.0899137	-0.0730468	-0.0273982	-0.0284288	-0.0302874	-0.0346398	-0.0395402	-0.0403608	-0.0400146	-0.0378606	-0.0356302	-0.0380184	-0.0363317
1.97602	-0.143238	-0.10359	-0.0980685	-0.108087	-0.0504086	-0.0626468	-0.10359	-0.0892125	-0.0723442	-0.0273308	-0.0290441	-0.0312566	-0.0361272	-0.0403337	-0.0412416	-0.0403385	-0.0384409	-0.0359404	-0.0386929	-0.0367898
1.98601	-0.14272	-0.102708	-0.0979869	-0.107419	-0.0502125	-0.0621133	-0.102708	-0.0885302	-0.0716601	-0.0273651	-0.0297037	-0.032268	-0.0376269	-0.0410296	-0.0420596	-0.0406312	-0.038915	-0.0361935	-0.0393209	-0.0371861
1.996	-0.142178	-0.101845	-0.0978677	-0.106722	-0.0500072	-0.0616714	-0.101845	-0.0878664	-0.070995	-0.0274929	-0.0304062	-0.0333177	-0.0391197	-0.041628	-0.0428088	-0.040897	-0.0392892	-0.0363904	-0.0398973	-0.0375159
2.00599	-0.141612	-0.101009	-0.0977028	-0.105995	-0.0497917	-0.0613197	-0.101009	-0.0872209	-0.0703486	-0.0277043	-0.0311489	-0.0343995	-0.0405864	-0.042131	-0.043484	-0.0411393	-0.0395712	-0.0365324	-0.0404168	-0.0377742
2.01598	-0.141021	-0.100202	-0.0974849	-0.10524	-0.0495661	-0.061053	-0.100202	-0.086593	-0.0697197	-0.0279885	-0.031928	-0.0355056	-0.0420095	-0.0425421	-0.0440815	-0.0413602	-0.0397697	-0.0366211	-0.0408745	-0.0379566
2.02597	-0.140406	-0.0994295	-0.0972079	-0.104458	-0.0493313	-0.0608627	-0.0994295	-0.0859823	-0.0691057	-0.0283343	-0.0327383	-0.0366263	-0.0433727	-0.0428663	-0.0445983	-0.0415599	-0.0398935	-0.0366587	-0.0412658	-0.038059
2.03596	-0.139767	-0.0986928	-0.0968667	-0.103651	-0.0490893	-0.0607373	-0.0986928	-0.0853882	-0.0685034	-0.0287308	-0.0335737	-0.0377507	-0.0446624	-0.0431097	-0.0450332	-0.0417374	-0.0399517	-0.0366473	-0.041587	-0.0380776
2.04595	-0.139105	-0.0979932	-0.0964571	-0.102821	-0.0488429	-0.060663	-0.0979932	-0.0848099	-0.0679089	-0.0291678	-0.0344268	-0.0388672	-0.0458672	-0.0432795	-0.0453859	-0.0418894	-0.0399526	-0.0365895	-0.0418353	-0.0380095
2.05594	-0.13842	-0.0973296	-0.0959765	-0.10197	-0.0485961	-0.0606246	-0.0973296	-0.0842465	-0.0673176	-0.0296359	-0.0352901	-0.0399635	-0.0469782	-0.0433833	-0.0456573	-0.0420115	-0.0399035	-0.0364879	-0.0420093	-0.0378526
2.06593	-0.137712	-0.0966993	-0.0954234	-0.101102	-0.0483539	-0.0606059	-0.0966993	-0.083697	-0.0667251	-0.0301268	-0.0361554	-0.0410275	-0.0479894	-0.0434289	-0.0458497	-0.0420978	-0.039811	-0.036345	-0.0421086	-0.0376053
2.07592	-0.13698	-0.0960981	-0.0947978	-0.10022	-0.0481218	-0.0605911	-0.0960981	-0.0831601	-0.0661273	-0.0306337	-0.0370146	-0.0420479	-0.0488972	-0.0434243	-0.0459659	-0.0421413	-0.03968	-0.0361634	-0.0421345	-0.0372672
2.08591	-0.136224	-0.0955196	-0.0941012	-0.0993267	-0.0479061	-0.0605647	-0.0955196	-0.082634	-0.0655207	-0.0311507	-0.0378602	-0.0430142	-0.0497	-0.0433771	-0.0460099	-0.0421352	-0.0395144	-0.0359454	-0.0420891	-0.0368387
2.0959	-0.135444	-0.0949564	-0.0933369	-0.0984259	-0.0477134	-0.060513	-0.0949564	-0.0821168	-0.0649026	-0.0316735	-0.0386849	-0.0439177	-0.0503987	-0.0432946	-0.045986	-0.0420726	-0.0393168	-0.0356932	-0.0419759	-0.0363215
2.10589	-0.13464	-0.0944	-0.0925097	-0.0975205	-0.0475501	-0.0604239	-0.0944	-0.0816058	-0.0642717	-0.0321984	-0.0394828	-0.0447513	-0.0509955	-0.0431837	-0.045899	-0.0419474	-0.0390887	-0.0354087	-0.0417989	-0.035718
2.11588	-0.133809	-0.0938414	-0.0916261	-0.0966132	-0.0474223	-0.0602879	-0.0938414	-0.0810981	-0.0636282	-0.0327229	-0.0402488	-0.0455101	-0.0514943	-0.0430504	-0.0457538	-0.0417551	-0.0388305	-0.0350932	-0.0415628	-0.0350316
2.12587	-0.132953	-0.0932717	-0.0906942	-0.0957065	-0.0473354	-0.0600978	-0.0932717	-0.0805899	-0.0629735	-0.0332448	-0.0409793	-0.0461914	-0.0518999	-0.0429005	-0.0455554	-0.0414929	-0.0385421	-0.0347477	-0.0412724	-0.0342666
2.13586	-0.132069	-0.0926825	-0.0897234	-0.0948029	-0.0472936	-0.0598491	-0.0926825	-0.0800771	-0.0623109	-0.0337628	-0.041672	-0.0467948	-0.052218	-0.0427391	-0.0453085	-0.04116	-0.0382228	-0.0343726	-0.0409323	-0.0334281
2.14585	-0.131157	-0.0920664	-0.0887239	-0.0939042	-0.0472997	-0.0595401	-0.0920664	-0.0795552	-0.0616446	-0.0342757	-0.0423259	-0.0473223	-0.0524546	-0.0425709	-0.0450175	-0.0407578	-0.0378715	-0.0339678	-0.0405463	-0.0325216
2.15584	-0.130216	-0.0914177	-0.0877068	-0.0930126	-0.0473547	-0.0591715	-0.0914177	-0.0790194	-0.0609802	-0.0347827	-0.0429415	-0.0477778	-0.0526165	-0.0424002	-0.0446864	-0.0402897	-0.0374868	-0.0335325	-0.0401176	-0.0315534
2.16583	-0.129244	-0.0907326	-0.0866834	-0.0921297	-0.0474581	-0.058746	-0.0907326	-0.0784647	-0.0603241	-0.0352831	-0.0435205	-0.0481674	-0.0527103	-0.0422313	-0.0443183	-0.0397611	-0.037067	-0.0330652	-0.0396482	-0.0305298
2.17582	-0.128242	-0.0900093	-0.0856649	-0.0912575	-0.0476074	-0.0582685	-0.0900093	-0.0778863	-0.059683	-0.0357766	-0.0440657	-0.0484989	-0.0527428	-0.0420677	-0.043916	-0.0391787	-0.0366104	-0.032564	-0.0391387	-0.0294574
2.18581	-0.127209	-0.0892485	-0.0846616	-0.090398	-0.0477982	-0.057745	-0.0892485	-0.0772797	-0.0590641	-0.0362631	-0.0445806	-0.0487814	-0.0527207	-0.0419129	-0.0434815	-0.0385499	-0.0361148	-0.032026	-0.0385882	-0.0283429
2.1958	-0.126145	-0.0884528	-0.0836831	-0.0895532	-0.0480248	-0.057183	-0.0884528	-0.0766411	-0.0584738	-0.0367427	-0.0450697	-0.0490254	-0.0526506	-0.0417697	-0.0430161	-0.0378824	-0.0355779	-0.0314481	-0.0379946	-0.0271924
2.20579	-0.12505	-0.0876269	-0.0827374	-0.0887253	-0.04828	-0.0565902	-0.0876269	-0.0759679	-0.0579182	-0.0372161	-0.0455379	-0.0492418	-0.0525387	-0.0416401	-0.0425202	-0.0371837	-0.0349967	-0.0308267	-0.0373545	-0.0260123
2.21578	-0.123925	-0.0867773	-0.0818311	-0.0879168	-0.0485555	-0.0559748	-0.0867773	-0.0752583	-0.057402	-0.0376839	-0.0459899	-0.0494419	-0.052391	-0.0415252	-0.0419937	-0.0364602	-0.0343679	-0.0301578	-0.0366634	-0.0248082
2.22577	-0.122773	-0.0859115	-0.0809688	-0.08713	-0.0488426	-0.0553451	-0.0859115	-0.0745123	-0.0569288	-0.0381476	-0.0464309	-0.049637	-0.0522132	-0.0414248	-0.0414357	-0.0357167	-0.0336879	-0.0294373	-0.0359161	-0.0235852
2.23576	-0.121595	-0.0850379	-0.0801535	-0.0863674	-0.0491324	-0.0547087	-0.0850379	-0.0737311	-0.0565006	-0.0386085	-0.0468655	-0.0498374	-0.0520101	-0.0413372	-0.0408448	-0.0349565	-0.0329524	-0.028661	-0.0351072	-0.0223481
2.24575	-0.120395	-0.0841653	-0.0793861	-0.0856312	-0.0494161	-0.054073	-0.0841653	-0.0729179	-0.0561178	-0.0390686	-0.0472979	-0.0500528	-0.0517863	-0.0412589	-0.0402187	-0.0341807	-0.0321569	-0.027825	-0.0342313	-0.0211008
2.25574	-0.119177	-0.083302	-0.0786662	-0.0849233	-0.0496853	-0.0534448	-0.083302	-0.0720773	-0.0557789	-0.0395296	-0.0477315	-0.050291	-0.0515456	-0.0411846	-0.0395549	-0.0333885	-0.0312967	-0.0269259	-0.0332835	-0.0198466
2.26573	-0.117945	-0.0824558	-0.0779916	-0.0842453	-0.049933	-0.0528302	-0.0824558	-0.0712155	-0.0554809	-0.0399935	-0.048169	-0.050558	-0.0512911	-0.0411072	-0.0388503	-0.0325769	-0.0303671	-0.0259607	-0.03226	-0.0185881
2.27572	-0.116706	-0.0816335	-0.0773589	-0.0835982	-0.0501527	-0.0522348	-0.0816335	-0.0703399	-0.0552191	-0.040462	-0.0486121	-0.0508578	-0.0510251	-0.0410177	-0.0381016	-0.0317418	-0.029364	-0.0249273	-0.0311582	-0.017327
2.28571	-0.115465	-0.0808402	-0.0767639	-0.0829821	-0.0503395	-0.0516637	-0.0808402	-0.0694591	-0.0549876	-0.0409363	-0.0490615	-0.0511914	-0.0507493	-0.0409058	-0.0373052	-0.0308775	-0.0282838	-0.0238246	-0.0299773	-0.0160643
2.2957	-0.114228	-0.0800796	-0.0762016	-0.0823966	-0.0504898	-0.0511218	-0.0800796	-0.0685823	-0.0547792	-0.0414172	-0.0495168	-0.0515576	-0.0504646	-0.04076	-0.0364577	-0.0299777	-0.0271239	-0.0226525	-0.0287185	-0.0148003
2.30569	-0.113001	-0.079354	-0.0756665	-0.0818402	-0.0506015	-0.0506133	-0.079354	-0.067719	-0.054586	-0.0419044	-0.0499769	-0.0519521	-0.0501713	-0.0405684	-0.0355558	-0.029036	-0.0258829	-0.021412	-0.0273849	-0.0135346
2.31568	-0.111792	-0.0786636	-0.0751531	-0.0813107	-0.0506734	-0.0501427	-0.0786636	-0.0668786	-0.0543999	-0.042397	-0.0504394	-0.0523683	-0.0498692	-0.0403187	-0.0345968	-0.0280462	-0.0245607	-0.0201057	-0.0259816	-0.0122661
2.32567	-0.110606	-0.0780073	-0.0746559	-0.0808051	-0.0507058	-0.0497138	-0.0780073	-0.0660701	-0.0542122	-0.042893	-0.0509014	-0.0527971	-0.0495574	-0.0399995	-0.0335782	-0.0270028	-0.023159	-0.0187369	-0.0245158	-0.010993
2.33566	-0.109449	-0.0773827	-0.0741695	-0.0803195	-0.0507	-0.0493305	-0.0773827	-0.0653012	-0.054015	-0.0433892	-0.0513592	-0.0532274	-0.0492348	-0.0396003	-0.0324987	-0.0259015	-0.0216809	-0.0173105	-0.0229962	-0.00971332
2.34565	-0.108328	-0.0767865	-0.0736891	-0.0798497	-0.050658	-0.0489961	-0.0767865	-0.0645787	-0.0538007	-0.0438814	-0.0518088	-0.0536467	-0.0488996	-0.0391123	-0.0313576	-0.0247396	-0.0201312	-0.0158322	-0.0214328	-0.00842458
2.35564	-0.107248	-0.0762143	-0.0732103	-0.0793907	-0.0505828	-0.0487137	-0.0762143	-0.0639074	-0.0535628	-0.0443647	-0.0522458	-0.0540414	-0.0485497	-0.0385285	-0.0301554	-0.0235157	-0.0185157	-0.0143086	-0.0198367	-0.00712425
2.36563	-0.106212	-0.0756616	-0.0727294	-0.0789377	-0.0504777	-0.0484852	-0.0756616	-0.0632906	-0.053296	-0.0448329	-0.0526653	-0.0543976	-0.0481824	-0.0378443	-0.0288938	-0.0222303	-0.0168418	-0.012747	-0.0182194	-0.00580977
2.37562	-0.105224	-0.0751238	-0.0722434	-0.0784856	-0.0503465	-0.0483121	-0.0751238	-0.0627294	-0.0529965	-0.0452798	-0.0530628	-0.054702	-0.0477946	-0.0370574	-0.0275753	-0.0208855	-0.0151172	-0.0111551	-0.0165922	-0.00447883
2.38561	-0.104288	-0.0745966	-0.0717498	-0.0780295	-0.0501933	-0.0481944	-0.0745966	-0.0622229	-0.052662	-0.0456986	-0.0534336	-0.0549419	-0.0473826	-0.036168	-0.0262037	-0.0194847	-0.0133506	-0.00954054	-0.0149658	-0.00312943
2.3956	-0.103404	-0.0740763	-0.0712471	-0.077565	-0.0500225	-0.0481308	-0.0740763	-0.0617681	-0.0522922	-0.0460827	-0.053773	-0.0551064	-0.046942	-0.0351783	-0.0247835	-0.0180328	-0.0115503	-0.00791091	-0.0133499	-0.00176013
2.40559	-0.102575	-0.07356	-0.0707345	-0.0770881	-0.0498384	-0.0481187	-0.07356	-0.0613605	-0.0518882	-0.0464256	-0.0540765	-0.0551865	-0.0464678	-0.0340926	-0.0233202	-0.0165358	-0.0097248	-0.00627323	-0.0117526	-0.000370066
2.41558	-0.1018	-0.0730456	-0.0702117	-0.0765956	-0.0496453	-0.0481539	-0.0730456	-0.0609936	-0.0514531	-0.046722	-0.0543397	-0.0551756	-0.0459545	-0.0329167	-0.0218196	-0.0150003	-0.00788179	-0.00463377	-0.0101804	0.00104087
2.42557	-0.101078	-0.0725322	-0.0696791	-0.0760851	-0.0494478	-0.0482307	-0.0725322	-0.0606599	-0.0509913	-0.0469673	-0.0545582	-0.0550697	-0.0453963	-0.0316577	-0.0202881	-0.0134335	-0.0060283	-0.00299779	-0.00863739	0.00247203
2.43556	-0.100407	-0.0720198	-0.0691378	-0.0755551	-0.0492498	-0.0483422	-0.0720198	-0.0603509	-0.0505084	-0.0471583	-0.0547277	-0.0548676	-0.0447871	-0.0303233	-0.0187319	-0.0118432	-0.00417042	-0.00136936	-0.00712575	0.003922
2.44555	-0.0997833	-0.0715093	-0.068589	-0.0750049	-0.0490555	-0.0484803	-0.0715093	-0.0600574	-0.0500112	-0.0472935	-0.0548438	-0.0545704	-0.0441209	-0.0289219	-0.0171572	-0.0102367	-0.00231327	0.000248676	-0.00564542	0.00538863
2.45554	-0.0992042	-0.0710022	-0.0680344	-0.0744347	-0.0488685	-0.0486362	-0.0710022	-0.0597705	-0.0495071	-0.0473728	-0.0549022	-0.0541819	-0.0433921	-0.0274618	-0.0155699	-0.00862164	-0.000461044	0.0018548	-0.00419442	0.00686909
2.46553	-0.098665	-0.0705008	-0.0674758	-0.0738455	-0.0486921	-0.0488007	-0.0705008	-0.0594815	-0.0490036	-0.0473981	-0.0548987	-0.0537079	-0.0425962	-0.0259513	-0.0139755	-0.00700495	0.0013829	0.00344871	-0.00276903	0.00835995
2.47552	-0.0981608	-0.0700073	-0.0669148	-0.0732389	-0.0485292	-0.0489645	-0.0700073	-0.0591826	-0.0485084	-0.0473727	-0.0548289	-0.0531559	-0.04173	-0.0243984	-0.0123786	-0.00539321	0.0032158	0.00503118	-0.00136421	0.00985733
2.48551	-0.0976863	-0.069524	-0.0663531	-0.0726171	-0.0483821	-0.0491191	-0.069524	-0.058867	-0.0480285	-0.0473014	-0.0546889	-0.0525346	-0.0407917	-0.0228106	-0.0107834	-0.0037923	0.00503527	0.00660385	2.59845e-05	0.011357
2.4955	-0.0972364	-0.0690528	-0.065792	-0.0719826	-0.0482525	-0.0492566	-0.0690528	-0.0585296	-0.0475705	-0.0471905	-0.054475	-0.0518533	-0.0397819	-0.0211952	-0.00919334	-0.00220731	0.00683898	0.00816895	0.0014079	0.0128546
2.50549	-0.0968059	-0.0685951	-0.0652325	-0.0713381	-0.0481416	-0.0493704	-0.0685951	-0.0581669	-0.0471396	-0.0470467	-0.0541843	-0.0511217	-0.0387032	-0.0195589	-0.00761122	-0.000642385	0.00862439	0.00972897	0.00278784	0.0143456
2.51548	-0.09639	-0.0681514	-0.0646753	-0.0706865	-0.0480501	-0.0494556	-0.0681514	-0.0577771	-0.0467402	-0.0468777	-0.0538144	-0.0503491	-0.0375604	-0.0179082	-0.00603929	0.000899335	0.0103885	0.0112863	0.00417153	0.0158254
2.52547	-0.0959842	-0.0677213	-0.0641208	-0.0700305	-0.0479779	-0.0495088	-0.0677213	-0.0573604	-0.046375	-0.0466911	-0.0533641	-0.0495443	-0.0363604	-0.0162495	-0.00447932	0.00241586	0.0121277	0.0128431	0.00556378	0.0172898
2.53546	-0.0955849	-0.0673035	-0.0635689	-0.0693727	-0.0479247	-0.0495286	-0.0673035	-0.0569186	-0.0460458	-0.0464942	-0.0528333	-0.048715	-0.0351122	-0.0145889	-0.00293273	0.00390638	0.0138374	0.0144006	0.00696809	0.0187347
2.54545	-0.0951889	-0.0668957	-0.0630195	-0.0687157	-0.0478897	-0.0495157	-0.0668957	-0.0564553	-0.045753	-0.0462937	-0.0522237	-0.0478678	-0.0338259	-0.0129324	-0.00140066	0.00537132	0.0155124	0.0159591	0.00838648	0.0201562
2.55544	-0.0947937	-0.066495	-0.0624724	-0.0680616	-0.0478718	-0.0494721	-0.066495	-0.0559753	-0.0454958	-0.0460955	-0.051538	-0.0470078	-0.0325122	-0.011286	0.000115883	0.00681232	0.0171467	0.0175179	0.00981929	0.0215507
2.56543	-0.0943975	-0.0660979	-0.0619271	-0.0674125	-0.0478699	-0.0494017	-0.0660979	-0.0554843	-0.0452725	-0.0459041	-0.050781	-0.0461389	-0.0311823	-0.00965564	0.001616	0.00823213	0.0187336	0.0190749	0.0112652	0.022915
2.57542	-0.0939988	-0.0657005	-0.0613836	-0.0667703	-0.0478826	-0.0493095	-0.0657005	-0.0549889	-0.0450807	-0.0457226	-0.0499588	-0.0452635	-0.0298464	-0.00804691	0.00309879	0.00963449	0.0202661	0.0206267	0.0127213	0.0242461
2.58541	-0.0935961	-0.0652992	-0.0608418	-0.0661367	-0.0479087	-0.0492017	-0.0652992	-0.054496	-0.0449177	-0.0455528	-0.0490788	-0.0443828	-0.0285135	-0.00646521	0.00456336	0.0110239	0.0217374	0.0221688	0.0141834	0.0255415
2.5954	-0.0931885	-0.0648904	-0.0603021	-0.0655134	-0.047947	-0.0490848	-0.0648904	-0.0540122	-0.0447802	-0.0453948	-0.0481499	-0.0434969	-0.0271907	-0.00491543	0.00600877	0.0124052	0.0231408	0.0236953	0.015646	0.0267989
2.60539	-0.0927743	-0.0644713	-0.0597649	-0.0649022	-0.0479965	-0.0489656	-0.0644713	-0.0535438	-0.0446652	-0.0452474	-0.0471816	-0.0426049	-0.0258824	-0.00340186	0.00743408	0.0137835	0.0244707	0.0251997	0.0171027	0.0280163
2.61538	-0.0923522	-0.0640403	-0.0592312	-0.0643048	-0.0480562	-0.0488507	-0.0640403	-0.0530965	-0.0445697	-0.0451081	-0.0461839	-0.0417056	-0.0245904	-0.00192801	0.00883833	0.0151633	0.0257222	0.0266745	0.0185469	0.0291917
2.62537	-0.0919199	-0.0635963	-0.0587021	-0.0637234	-0.0481251	-0.0487461	-0.0635963	-0.0526747	-0.0444911	-0.0449734	-0.0451667	-0.040797	-0.0233137	-0.000496465	0.0102205	0.0165485	0.0268923	0.0281121	0.0199714	0.0303238
2.63536	-0.0914751	-0.0631399	-0.0581791	-0.0631597	-0.0482021	-0.0486568	-0.0631399	-0.0522819	-0.0444272	-0.0448388	-0.0441396	-0.039877	-0.0220484	0.000891191	0.0115798	0.0179417	0.0279795	0.0295047	0.0213694	0.0314114
2.64535	-0.0910151	-0.0626725	-0.0576636	-0.0626161	-0.0482859	-0.048587	-0.0626725	-0.0519201	-0.0443763	-0.0446991	-0.0431111	-0.0389435	-0.0207882	0.00223447	0.0129152	0.0193439	0.0289841	0.0308447	0.0227341	0.0324532
2.65534	-0.090537	-0.0621969	-0.0571573	-0.0620947	-0.0483749	-0.0485395	-0.0621969	-0.05159	-0.0443371	-0.0445486	-0.0420883	-0.0379946	-0.019525	0.00353395	0.0142259	0.0207539	0.0299085	0.0321251	0.0240594	0.0334488
2.66533	-0.090038	-0.0617167	-0.0566619	-0.0615976	-0.0484669	-0.0485159	-0.0617167	-0.051291	-0.0443089	-0.0443813	-0.0410769	-0.0370285	-0.0182494	0.00479122	0.015511	0.0221688	0.0307568	0.0333396	0.02534	0.0343974
2.67532	-0.0895156	-0.0612361	-0.0561792	-0.0611267	-0.0485593	-0.0485165	-0.0612361	-0.0510212	-0.0442915	-0.0441914	-0.0400804	-0.0360436	-0.0169515	0.00600877	0.0167695	0.0235828	0.0315347	0.0344828	0.026571	0.0352988
2.68531	-0.0889682	-0.0607599	-0.0557108	-0.0606837	-0.0486488	-0.0485404	-0.0607599	-0.0507774	-0.0442849	-0.0439727	-0.0391006	-0.0350388	-0.0156216	0.00718978	0.0180006	0.0249883	0.0322494	0.0355505	0.0277486	0.0361531
2.6953	-0.088395	-0.0602927	-0.0552584	-0.0602701	-0.0487313	-0.0485857	-0.0602927	-0.0505557	-0.0442895	-0.0437197	-0.038137	-0.0340133	-0.0142511	0.00833791	0.0192032	0.0263755	0.032909	0.0365397	0.0288693	0.0369604
2.70529	-0.0877966	-0.0598391	-0.0548235	-0.0598865	-0.0488025	-0.0486498	-0.0598391	-0.0503511	-0.0443058	-0.043427	-0.0371878	-0.0329666	-0.0128333	0.00945705	0.0203762	0.0277327	0.0335222	0.0374486	0.0299306	0.0377209
2.71528	-0.0871752	-0.0594031	-0.0544079	-0.0595335	-0.0488573	-0.0487296	-0.0594031	-0.0501583	-0.0443342	-0.0430898	-0.0362493	-0.0318984	-0.0113635	0.0105511	0.0215183	0.0290471	0.0340979	0.0382767	0.0309305	0.0384353
2.72527	-0.0865343	-0.0589881	-0.0540131	-0.0592105	-0.0488904	-0.0488213	-0.0589881	-0.0499714	-0.0443751	-0.0427041	-0.0353171	-0.0308089	-0.00983992	0.0116235	0.0226283	0.030305	0.034645	0.0390244	0.0318674	0.0391041
2.73526	-0.0858791	-0.0585965	-0.0536407	-0.0589168	-0.0488965	-0.0489213	-0.0585965	-0.0497848	-0.044429	-0.0422663	-0.0343859	-0.0296983	-0.00826354	0.0126775	0.0237047	0.0314928	0.0351713	0.0396934	0.0327401	0.0397278
2.74525	-0.0852159	-0.0582297	-0.0532924	-0.0586507	-0.0488705	-0.0490259	-0.0582297	-0.0495925	-0.0444956	-0.0417742	-0.0334506	-0.0285673	-0.00663818	0.0137152	0.0247462	0.0325971	0.0356842	0.0402861	0.033548	0.0403069
2.75524	-0.0845523	-0.0578885	-0.0529696	-0.0584101	-0.0488077	-0.0491313	-0.0578885	-0.0493894	-0.0445745	-0.0412262	-0.0325063	-0.0274165	-0.00497034	0.0147384	0.0257516	0.0336059	0.0361893	0.0408057	0.0342907	0.0408418
2.76523	-0.0838963	-0.0575726	-0.0526737	-0.0581923	-0.0487042	-0.0492343	-0.0575726	-0.0491706	-0.0446648	-0.040622	-0.031549	-0.0262471	-0.00326878	0.0157476	0.0267198	0.0345087	0.0366911	0.0412559	0.0349683	0.0413327
2.77522	-0.0832559	-0.0572812	-0.0524057	-0.0579943	-0.048557	-0.0493315	-0.0572812	-0.0489322	-0.044765	-0.0399625	-0.0305762	-0.0250603	-0.00154405	0.0167428	0.0276501	0.0352973	0.0371924	0.0416407	0.035581	0.0417796
2.78521	-0.0826387	-0.0570128	-0.0521662	-0.0578126	-0.0483642	-0.04942	-0.0570128	-0.0486711	-0.044873	-0.0392499	-0.0295868	-0.0238576	0.000192112	0.017723	0.0285423	0.0359662	0.037694	0.0419643	0.0361299	0.0421824
2.7952	-0.0820513	-0.056766	-0.0519553	-0.0576436	-0.0481254	-0.0494967	-0.056766	-0.0483853	-0.0449861	-0.0384875	-0.0285816	-0.0226407	0.00192739	0.0186868	0.0293967	0.0365127	0.0381954	0.0422308	0.0366164	0.0425406
2.80519	-0.0814987	-0.0565392	-0.0517727	-0.0574836	-0.0478412	-0.049559	-0.0565392	-0.0480738	-0.0451011	-0.03768	-0.027563	-0.0214118	0.00364952	0.0196324	0.0302141	0.0369371	0.0386942	0.0424443	0.0370426	0.0428537
2.81518	-0.0809843	-0.0563309	-0.051617	-0.057329	-0.0475135	-0.049604	-0.0563309	-0.0477371	-0.0452143	-0.0368333	-0.0265351	-0.0201729	0.00534685	0.0205578	0.0309964	0.0372426	0.0391866	0.0426086	0.0374111	0.0431209
2.82517	-0.080509	-0.0561401	-0.0514864	-0.057176	-0.0471453	-0.0496291	-0.0561401	-0.0473764	-0.0453213	-0.0359545	-0.0255037	-0.0189266	0.0070088	0.0214609	0.0317456	0.0374356	0.0396674	0.0427272	0.0377254	0.0433416
2.83516	-0.0800718	-0.055966	-0.0513783	-0.0570213	-0.0467404	-0.0496316	-0.055966	-0.0469943	-0.0454178	-0.0350516	-0.0244752	-0.0176753	0.00862621	0.0223398	0.0324646	0.0375248	0.0401304	0.0428034	0.0379893	0.043515
2.84515	-0.0796693	-0.0558084	-0.0512896	-0.0568618	-0.0463033	-0.0496091	-0.0558084	-0.0465941	-0.045499	-0.0341335	-0.0234571	-0.0164217	0.0101916	0.0231932	0.0331568	0.0375215	0.0405685	0.0428399	0.0382076	0.0436404
2.85514	-0.0792963	-0.0556672	-0.051217	-0.0566946	-0.0458386	-0.0495593	-0.0556672	-0.04618	-0.0455603	-0.0332098	-0.0224567	-0.0151683	0.0116991	0.0240199	0.0338257	0.0374387	0.040974	0.0428392	0.0383851	0.0437175
2.86513	-0.0789461	-0.0555426	-0.0511567	-0.0565173	-0.0453508	-0.0494803	-0.0555426	-0.0457567	-0.0455969	-0.0322905	-0.0214808	-0.0139177	0.0131447	0.0248193	0.0344749	0.0372908	0.0413392	0.0428037	0.0385271	0.0437457
2.87512	-0.0786109	-0.0554348	-0.0511055	-0.0563278	-0.0448444	-0.0493709	-0.0554348	-0.045329	-0.0456047	-0.0313859	-0.0205356	-0.0126719	0.0145257	0.0255911	0.0351076	0.037093	0.0416564	0.0427351	0.0386389	0.0437252
2.88511	-0.0782821	-0.0553438	-0.0510603	-0.0561245	-0.0443228	-0.0492305	-0.0553438	-0.044902	-0.0455798	-0.0305061	-0.0196258	-0.0114331	0.015841	0.0263352	0.0357266	0.0368607	0.0419184	0.0426353	0.0387254	0.0436559
2.8951	-0.0779515	-0.0552692	-0.0510188	-0.0559063	-0.0437891	-0.0490594	-0.0552692	-0.0444802	-0.045519	-0.0296609	-0.0187543	-0.0102028	0.0170904	0.0270517	0.036334	0.036609	0.0421187	0.0425059	0.0387914	0.0435383
2.90509	-0.0776115	-0.0552098	-0.0509794	-0.0556725	-0.0432454	-0.0488588	-0.0552098	-0.044068	-0.0454199	-0.0288596	-0.0179223	-0.00898194	0.0182744	0.0277407	0.0369307	0.0363521	0.0422518	0.0423484	0.0388406	0.0433729
2.91508	-0.0772553	-0.0551637	-0.0509418	-0.0554229	-0.0426928	-0.048631	-0.0551637	-0.0436688	-0.0452809	-0.0281105	-0.0171289	-0.00777127	0.0193941	0.0284018	0.0375165	0.0361027	0.0423135	0.0421642	0.0388761	0.0431602
2.92507	-0.0768779	-0.0551282	-0.0509062	-0.0551575	-0.0421318	-0.0483792	-0.0551282	-0.0432853	-0.0451012	-0.0274206	-0.0163713	-0.00657084	0.0204511	0.0290347	0.0380898	0.0358713	0.0423007	0.0419547	0.0388996	0.042901
2.93506	-0.0764761	-0.0550993	-0.050874	-0.0548769	-0.0415624	-0.0481075	-0.0550993	-0.042919	-0.0448811	-0.0267955	-0.0156452	-0.00538029	0.0214469	0.0296381	0.0386476	0.0356664	0.0422119	0.0417209	0.0389119	0.0425961
2.94505	-0.0760486	-0.0550725	-0.050847	-0.0545821	-0.0409839	-0.0478208	-0.0550725	-0.0425707	-0.0446217	-0.026239	-0.0149449	-0.00419886	0.0223831	0.0302107	0.0391859	0.0354936	0.0420468	0.0414639	0.0389124	0.042246
2.95505	-0.0755963	-0.0550421	-0.0508274	-0.0542742	-0.0403959	-0.0475244	-0.0550421	-0.0422402	-0.0443251	-0.025753	-0.0142636	-0.00302549	0.0232614	0.0307505	0.0396993	0.0353555	0.0418067	0.0411845	0.0388992	0.0418516
2.96503	-0.0751217	-0.0550022	-0.0508173	-0.0539545	-0.0397979	-0.0472234	-0.0550022	-0.0419265	-0.0439942	-0.025337	-0.0135943	-0.00185899	0.0240837	0.0312552	0.0401818	0.0352519	0.0414937	0.0408833	0.0388696	0.0414136
2.97502	-0.0746293	-0.0549464	-0.0508179	-0.0536244	-0.0391898	-0.0469231	-0.0549464	-0.0416278	-0.0436328	-0.0249884	-0.0129301	-0.000698205	0.0248517	0.0317222	0.0406269	0.0351798	0.0411112	0.0405605	0.0388198	0.0409326
2.98501	-0.0741248	-0.0548681	-0.0508297	-0.0532855	-0.0385722	-0.046628	-0.0548681	-0.041342	-0.0432453	-0.0247026	-0.0122646	0.000457778	0.0255677	0.032149	0.0410279	0.0351331	0.0406633	0.0402158	0.0387453	0.0404095
2.995	-0.0736149	-0.0547614	-0.0508515	-0.0529388	-0.0379463	-0.0463416	-0.0547614	-0.0410667	-0.0428366	-0.0244726	-0.0115924	0.00160943	0.0262339	0.0325334	0.0413783	0.035104	0.0401548	0.0398487	0.0386412	0.0398455
3.005	-0.0731069	-0.054621	-0.0508806	-0.0525856	-0.0373144	-0.0460662	-0.054621	-0.0407996	-0.0424121	-0.0242894	-0.0109096	0.00275659	0.0268533	0.0328736	0.0416724	0.0350822	0.039591	0.0394584	0.0385027	0.0392419
3.01499	-0.0726082	-0.0544422	-0.050912	-0.0522267	-0.0366794	-0.0458028	-0.0544422	-0.0405386	-0.0419776	-0.0241427	-0.0102137	0.00389828	0.0274289	0.0331682	0.0419052	0.0350568	0.0389773	0.0390434	0.0383247	0.0386003
3.02498	-0.0721261	-0.0542221	-0.0509389	-0.0518627	-0.0360447	-0.0455508	-0.0542221	-0.0402822	-0.0415389	-0.0240207	-0.00950372	0.00503262	0.0279643	0.0334168	0.0420729	0.0350159	0.0383195	0.0386023	0.0381029	0.0379232
3.03497	-0.0716669	-0.0539587	-0.0509526	-0.0514936	-0.0354147	-0.045308	-0.0539587	-0.0400293	-0.0411019	-0.0239109	-0.00878017	0.00615674	0.0284634	0.0336199	0.0421732	0.034948	0.0376234	0.0381333	0.0378334	0.0372131
3.04495	-0.0712363	-0.0536519	-0.0509429	-0.0511195	-0.0347935	-0.0450711	-0.0536519	-0.0397795	-0.0406723	-0.0238004	-0.00804484	0.00726683	0.0289303	0.0337788	0.0422047	0.034842	0.0368945	0.0376345	0.037513	0.0364734
3.05495	-0.0708386	-0.0533029	-0.0508984	-0.05074	-0.0341858	-0.0448353	-0.0533029	-0.0395334	-0.0402553	-0.0236765	-0.00730041	0.00835825	0.0293691	0.0338953	0.0421677	0.0346887	0.0361386	0.0371043	0.0371395	0.035708
3.06494	-0.070477	-0.0529143	-0.0508076	-0.0503546	-0.0335955	-0.0445954	-0.0529143	-0.0392921	-0.0398558	-0.0235271	-0.00655004	0.00942568	0.0297839	0.0339724	0.0420633	0.0344807	0.035361	0.036541	0.0367117	0.0349211
3.07493	-0.0701532	-0.0524899	-0.0506588	-0.0499627	-0.0330263	-0.0443456	-0.0524899	-0.039057	-0.0394777	-0.0233414	-0.00579693	0.0104634	0.0301787	0.0340132	0.0418934	0.0342128	0.0345667	0.0359434	0.0362289	0.0341174
3.08492	-0.0698676	-0.0520347	-0.0504418	-0.0495637	-0.0324809	-0.0440802	-0.0520347	-0.0388304	-0.0391242	-0.0231099	-0.00504388	0.0114658	0.0305569	0.0340211	0.0416606	0.0338827	0.0337607	0.0353108	0.0356919	0.033302
3.09491	-0.069619	-0.051554	-0.0501477	-0.0491573	-0.0319614	-0.0437939	-0.051554	-0.0386144	-0.0387975	-0.0228248	-0.00429287	0.0124273	0.0309214	0.0339999	0.0413679	0.0334908	0.0329473	0.0346427	0.0351017	0.0324798
3.1049	-0.0694055	-0.0510535	-0.0497705	-0.0487434	-0.0314684	-0.0434827	-0.0510535	-0.0384111	-0.0384987	-0.0224803	-0.00354477	0.0133432	0.0312748	0.0339529	0.0410181	0.0330402	0.0321302	0.0339396	0.0344603	0.0316558
3.11489	-0.0692238	-0.0505388	-0.0493068	-0.0483219	-0.0310018	-0.0431436	-0.0505388	-0.0382225	-0.0382275	-0.0220726	-0.00279911	0.0142097	0.0316187	0.0338832	0.0406138	0.0325364	0.0313129	0.0332023	0.0337702	0.0308347
3.12488	-0.0690699	-0.050015	-0.0487567	-0.0478936	-0.0305602	-0.0427752	-0.050015	-0.0380499	-0.0379827	-0.0215999	-0.00205404	0.0150245	0.0319543	0.0337935	0.0401573	0.0319873	0.0304979	0.0324322	0.0330344	0.0300207
3.13487	-0.0689392	-0.0494864	-0.048124	-0.0474592	-0.0301414	-0.0423779	-0.0494864	-0.0378939	-0.0377616	-0.0210623	-0.00130638	0.0157866	0.0322818	0.0336861	0.0396503	0.0314023	0.0296869	0.0316311	0.032256	0.0292173
3.14486	-0.0688263	-0.0489563	-0.0474159	-0.0470202	-0.0297425	-0.0419537	-0.0489563	-0.0377543	-0.0375605	-0.0204615	-0.000551861	0.0164967	0.0326013	0.0335625	0.0390944	0.030792	0.0288811	0.0308015	0.0314386	0.0284273
3.15485	-0.0687257	-0.0484269	-0.0466428	-0.0465781	-0.0293601	-0.0415061	-0.0484269	-0.03763	-0.0373745	-0.0198008	0.00021457	0.0171572	0.032912	0.0334241	0.0384904	0.0301676	0.0280806	0.0299459	0.0305854	0.0276525
3.16484	-0.0686316	-0.0478992	-0.0458182	-0.0461348	-0.0289904	-0.04104	-0.0478992	-0.037519	-0.0371981	-0.0190847	0.000998277	0.0177718	0.0332128	0.0332718	0.0378392	0.0295402	0.0272851	0.0290671	0.0297	0.0268937
3.17483	-0.0685378	-0.047373	-0.0449575	-0.0456925	-0.02863	-0.0405612	-0.047373	-0.0374184	-0.0370249	-0.0183186	0.00180445	0.0183456	0.0335023	0.0331064	0.0371419	0.0289203	0.0264935	0.0281681	0.0287857	0.0261506
3.18482	-0.0684382	-0.0468473	-0.0440779	-0.0452533	-0.0282756	-0.0400759	-0.0468473	-0.0373248	-0.0368483	-0.0175086	0.00263755	0.0188844	0.0337786	0.0329284	0.0363994	0.0283172	0.0257043	0.0272518	0.0278456	0.0254219
3.19481	-0.0683265	-0.0463201	-0.043197	-0.0448195	-0.0279243	-0.0395901	-0.0463201	-0.0372339	-0.0366615	-0.0166615	0.00350081	0.0193945	0.0340396	0.0327389	0.0356136	0.0277388	0.0249157	0.0263211	0.0268827	0.0247054
3.2048	-0.0681963	-0.0457895	-0.042332	-0.0443932	-0.0275741	-0.0391097	-0.0457895	-0.0371417	-0.0364579	-0.015784	0.00439574	0.0198821	0.0342831	0.0325386	0.0347868	0.0271905	0.024126	0.0253784	0.0258998	0.0239979
3.21479	-0.0680413	-0.0452532	-0.0414992	-0.0439762	-0.0272238	-0.0386392	-0.0452532	-0.0370439	-0.0362315	-0.0148832	0.00532177	0.0203531	0.0345062	0.0323289	0.0339221	0.0266757	0.0233337	0.0244263	0.0248994	0.0232954
3.22478	-0.0678551	-0.0447094	-0.040713	-0.0435705	-0.0268729	-0.0381819	-0.0447094	-0.0369364	-0.0359771	-0.0139662	0.00627595	0.0208125	0.0347063	0.0321111	0.0330235	0.026195	0.0225378	0.0234671	0.023884	0.0225934
3.23477	-0.0676315	-0.0441571	-0.0399849	-0.0431776	-0.0265219	-0.0377396	-0.0441571	-0.0368158	-0.0356902	-0.0130398	0.00725288	0.021264	0.03488	0.031887	0.0320958	0.0257465	0.0217379	0.0225028	0.022856	0.0218871
3.24476	-0.0673646	-0.0435966	-0.0393237	-0.0427987	-0.0261717	-0.0373119	-0.0435966	-0.0366792	-0.035368	-0.0121107	0.00824476	0.0217102	0.035024	0.0316583	0.0311444	0.0253254	0.0209344	0.0215353	0.0218178	0.0211714
3.25475	-0.0670488	-0.0430291	-0.0387347	-0.042435	-0.0258238	-0.0368971	-0.0430291	-0.0365247	-0.0350087	-0.0111855	0.00924156	0.0221517	0.0351348	0.0314264	0.0301753	0.0249244	0.0201286	0.0205663	0.0207721	0.0204415
3.26474	-0.0666794	-0.0424577	-0.0382201	-0.0420873	-0.0254799	-0.0364915	-0.0424577	-0.0363512	-0.0346122	-0.0102704	0.0102314	0.0225882	0.0352084	0.0311926	0.0291947	0.024534	0.0193227	0.0195975	0.0197214	0.0196927
3.27473	-0.0662523	-0.0418869	-0.0377787	-0.0417562	-0.0251418	-0.0360899	-0.0418869	-0.0361585	-0.0341798	-0.00937143	0.0112012	0.0230175	0.0352414	0.0309575	0.0282086	0.0241426	0.0185196	0.0186305	0.018669	0.0189209
3.28472	-0.0657649	-0.0413226	-0.0374065	-0.0414424	-0.0248109	-0.0356863	-0.0413226	-0.0359473	-0.033714	-0.00849409	0.0121369	0.0234367	0.03523	0.0307209	0.027223	0.0237368	0.0177228	0.0176669	0.017618	0.0181228
3.29471	-0.0652158	-0.040772	-0.037097	-0.0411461	-0.0244879	-0.0352738	-0.040772	-0.0357189	-0.0332189	-0.00764368	0.0130248	0.0238419	0.0351712	0.0304818	0.0262432	0.0233025	0.0169362	0.0167083	0.0165723	0.0172958
3.3047	-0.0646053	-0.0402432	-0.0368421	-0.0408674	-0.024173	-0.0348454	-0.0402432	-0.0354754	-0.0326992	-0.00682499	0.0138515	0.0242287	0.0350621	0.030238	0.0252737	0.0228248	0.0161636	0.0157565	0.0155359	0.0164385
3.31469	-0.0639355	-0.039745	-0.0366325	-0.0406063	-0.0238655	-0.0343945	-0.039745	-0.035219	-0.0321606	-0.00604234	0.0146053	0.0245929	0.034901	0.0299861	0.0243183	0.0222891	0.0154085	0.0148131	0.0145129	0.0155502
3.32468	-0.0632106	-0.039286	-0.0364587	-0.0403626	-0.0235636	-0.0339151	-0.039286	-0.0349525	-0.0316092	-0.00529948	0.0152763	0.0249302	0.0346868	0.0297218	0.0233797	0.0216816	0.0146738	0.0138798	0.0135077	0.0146314
3.33467	-0.0624364	-0.0388745	-0.0363109	-0.0401356	-0.0232647	-0.0334024	-0.0388745	-0.0346784	-0.0310508	-0.00459955	0.0158572	0.0252372	0.0344195	0.0294397	0.0224597	0.02099	0.0139613	0.0129583	0.0125246	0.0136833
3.34466	-0.0616207	-0.0385178	-0.0361806	-0.0399244	-0.0229656	-0.0328533	-0.0385178	-0.0343992	-0.0304913	-0.00394496	0.0163437	0.0255113	0.0341004	0.0291337	0.021559	0.0202041	0.0132715	0.01205	0.0115673	0.0127081
3.35465	-0.0607728	-0.0382216	-0.0360601	-0.0397279	-0.0226624	-0.032266	-0.0382216	-0.0341174	-0.0299359	-0.00333738	0.0167344	0.0257506	0.0337319	0.0287974	0.0206776	0.0193164	0.0126033	0.0111564	0.0106393	0.0117087
3.36464	-0.0599033	-0.03799	-0.0359431	-0.0395445	-0.0223511	-0.0316409	-0.03799	-0.033835	-0.0293888	-0.00277768	0.0170311	0.0259544	0.0333172	0.0284242	0.0198147	0.0183226	0.0119541	0.0102786	0.00974307	0.0106886
3.37463	-0.0590237	-0.0378245	-0.0358249	-0.039372	-0.0220277	-0.03098	-0.0378245	-0.0335537	-0.0288532	-0.00226586	0.0172385	0.026123	0.0328607	0.0280078	0.0189689	0.0172219	0.0113194	0.0094173	0.00888017	0.00965143
3.38462	-0.0581459	-0.0377245	-0.0357022	-0.0392083	-0.0216888	-0.030287	-0.0377245	-0.0332748	-0.0283313	-0.00180111	0.0173637	0.0262574	0.0323671	0.0275427	0.0181383	0.0160172	0.0106932	0.00857289	0.00805099	0.00860138
3.39461	-0.0572816	-0.0376866	-0.0355731	-0.0390506	-0.0213318	-0.0295671	-0.0376866	-0.0329994	-0.0278241	-0.00138172	0.0174159	0.0263592	0.0318417	0.0270243	0.0173205	0.0147154	0.0100683	0.00774534	0.00725465	0.00754262
3.4046	-0.0564422	-0.0377049	-0.0354365	-0.038896	-0.020955	-0.0288266	-0.0377049	-0.0327286	-0.0273314	-0.0010052	0.0174056	0.0264305	0.0312895	0.0264497	0.0165132	0.013327	0.00943606	0.0069341	0.006489	0.00647937
3.41459	-0.0556379	-0.0377714	-0.0352921	-0.0387416	-0.0205583	-0.0280728	-0.0377714	-0.032463	-0.0268526	-0.000668246	0.0173442	0.0264736	0.030715	0.0258174	0.0157135	0.0118657	0.00878748	0.00613822	0.00575068	0.00541579
3.42458	-0.0548776	-0.0378761	-0.0351398	-0.0385846	-0.0201429	-0.0273133	-0.0378761	-0.0322035	-0.0263863	-0.000366874	0.0172429	0.0264906	0.0301222	0.0251278	0.0149188	0.0103485	0.00811322	0.00535626	0.00503527	0.00435592
3.43457	-0.0541685	-0.0380072	-0.0349797	-0.0384221	-0.0197112	-0.0265559	-0.0380072	-0.0319508	-0.025931	-9.64618e-05	0.0171128	0.0264835	0.0295137	0.0243832	0.0141264	0.00879444	0.00740423	0.00458644	0.00433754	0.00330367
3.44456	-0.0535157	-0.0381521	-0.0348113	-0.0382517	-0.019267	-0.025808	-0.0381521	-0.0317058	-0.0254854	0.000148139	0.0169633	0.0264539	0.0288907	0.0235876	0.0133334	0.00722435	0.00665229	0.00382668	0.00365175	0.00226276
3.45455	-0.0529224	-0.0382976	-0.034634	-0.0380716	-0.0188152	-0.0250764	-0.0382976	-0.0314698	-0.0250488	0.000372504	0.016803	0.0264028	0.0282531	0.0227469	0.0125373	0.0056599	0.0058504	0.0030747	0.00297197	0.00123678
3.46454	-0.0523897	-0.0384307	-0.0344465	-0.0378805	-0.0183611	-0.0243669	-0.0384307	-0.0312439	-0.024621	0.000582517	0.0166384	0.0263312	0.0275992	0.0218681	0.0117355	0.00412279	0.00499325	0.00232814	0.00229247	0.000229126
3.47453	-0.0519165	-0.0385391	-0.0342472	-0.0376777	-0.0179105	-0.0236842	-0.0385391	-0.0310296	-0.024203	0.000784262	0.0164747	0.0262393	0.0269259	0.0209595	0.0109258	0.00263393	0.0040775	0.00158467	0.00160806	-0.000756974
3.48452	-0.0515001	-0.0386118	-0.0340342	-0.0374634	-0.0174687	-0.0230317	-0.0386118	-0.0308283	-0.0237969	0.000983898	0.016315	0.0261274	0.0262292	0.0200302	0.010106	0.00121267	0.00310201	0.000842138	0.000914344	-0.00171849
3.49451	-0.0511363	-0.0386394	-0.0338057	-0.0372382	-0.0170408	-0.0224114	-0.0386394	-0.0306415	-0.0234055	0.00118755	0.0161616	0.0259955	0.0255041	0.0190892	0.00927459	-0.000123932	0.00206793	9.86388e-05	0.000208048	-0.00265262
3.5045	-0.0508194	-0.0386146	-0.0335601	-0.0370037	-0.0166306	-0.0218237	-0.0386146	-0.0304705	-0.0230327	0.00140116	0.0160154	0.0258438	0.0247457	0.0181456	0.0084301	-0.00136171	0.000978686	-0.000647359	-0.000512875	-0.00355685
3.51449	-0.050543	-0.0385326	-0.0332967	-0.0367619	-0.0162405	-0.0212681	-0.0385326	-0.0303163	-0.0226827	0.00163041	0.0158767	0.0256729	0.0239493	0.0172077	0.00757166	-0.00248982	-0.000160204	-0.00139695	-0.00124915	-0.00442897
3.52448	-0.0503001	-0.0383908	-0.0330157	-0.0365152	-0.0158716	-0.0207426	-0.0383908	-0.0301795	-0.0223602	0.00188057	0.0157454	0.0254834	0.023111	0.0162826	0.00669883	-0.00350112	-0.00134135	-0.00215073	-0.0020002	-0.00526717
3.53447	-0.0500838	-0.0381892	-0.0327187	-0.0362661	-0.0155232	-0.0202444	-0.0381892	-0.0300602	-0.0220693	0.00215638	0.0156214	0.0252766	0.0222287	0.0153762	0.00581163	-0.00439223	-0.00255586	-0.00290877	-0.00276422	-0.00607006
3.54446	-0.049887	-0.0379301	-0.0324086	-0.0360176	-0.015193	-0.01977	-0.0379301	-0.0299576	-0.0218137	0.00246191	0.0155048	0.0250539	0.0213018	0.0144927	0.00491053	-0.00516361	-0.00379371	-0.00367059	-0.00353839	-0.00683668
3.55445	-0.0497037	-0.0376179	-0.03209	-0.0357722	-0.0148773	-0.0193156	-0.0376179	-0.0298704	-0.021596	0.00280049	0.0153958	0.0248173	0.0203325	0.0136343	0.00399636	-0.00581935	-0.00504419	-0.00443514	-0.00431905	-0.00756654
3.56444	-0.0495285	-0.0372588	-0.0317688	-0.0355323	-0.014571	-0.0188772	-0.0372588	-0.0297964	-0.0214172	0.00317453	0.0152952	0.0245687	0.0193254	0.0128012	0.00307027	-0.00636687	-0.00629636	-0.00520088	-0.00510198	-0.00825957
3.57443	-0.0493571	-0.0368605	-0.031452	-0.0353	-0.0142681	-0.0184511	-0.0368605	-0.0297328	-0.0212769	0.0035855	0.0152034	0.0243099	0.0182878	0.0119919	0.00213359	-0.00681648	-0.00753947	-0.00596575	-0.00588264	-0.0089161
3.58442	-0.0491865	-0.0364316	-0.0311475	-0.0350768	-0.0139623	-0.018034	-0.0364316	-0.0296761	-0.0211729	0.00403374	0.0151212	0.0240427	0.0172295	0.0112029	0.00118776	-0.00718086	-0.00876328	-0.00672723	-0.0066564	-0.00953672
3.59441	-0.0490152	-0.0359812	-0.0308636	-0.0348638	-0.0136469	-0.0176234	-0.0359812	-0.0296222	-0.0211011	0.00451851	0.0150488	0.0237678	0.0161628	0.010429	0.000234199	-0.00747445	-0.00995845	-0.00748243	-0.00741877	-0.0101223
3.6044	-0.048843	-0.0355187	-0.0306081	-0.0346615	-0.0133157	-0.0172178	-0.0355187	-0.0295669	-0.021056	0.0050379	0.0149859	0.0234854	0.0151016	0.00966392	-0.000725756	-0.00771278	-0.0111167	-0.00822809	-0.00816557	-0.0106737
3.61439	-0.0486707	-0.035053	-0.0303884	-0.0344699	-0.0129633	-0.0168166	-0.035053	-0.0295056	-0.0210308	0.00558884	0.0149315	0.0231945	0.0140612	0.00890032	-0.00169091	-0.00791177	-0.0122311	-0.00896072	-0.00889299	-0.0111919
3.62438	-0.0485004	-0.0345927	-0.0302104	-0.0342885	-0.0125851	-0.0164201	-0.0345927	-0.029434	-0.0210176	0.00616718	0.0148833	0.0228928	0.013057	0.00813036	-0.00266023	-0.00808712	-0.0132958	-0.00967664	-0.00959775	-0.0116777
3.63437	-0.0483349	-0.0341451	-0.0300782	-0.0341164	-0.0121782	-0.0160299	-0.0341451	-0.0293481	-0.0210083	0.00676775	0.0148384	0.0225766	0.0121045	0.00734614	-0.0036328	-0.00825359	-0.0143064	-0.0103721	-0.010277	-0.0121319
3.64436	-0.0481774	-0.0337167	-0.0299941	-0.0339524	-0.0117411	-0.0156482	-0.0337167	-0.0292443	-0.0209946	0.00738447	0.0147928	0.022241	0.0112177	0.00654011	-0.00460777	-0.00842444	-0.0152597	-0.0110435	-0.0109285	-0.0125552
3.65435	-0.0480313	-0.0333122	-0.0299577	-0.0337951	-0.011274	-0.015278	-0.0333122	-0.0291199	-0.0209686	0.00801058	0.0147418	0.0218798	0.0104085	0.00570549	-0.0055842	-0.00861093	-0.0161535	-0.0116872	-0.0115503	-0.0129481
3.66434	-0.0478996	-0.0329355	-0.0299664	-0.033643	-0.0107789	-0.0149228	-0.0329355	-0.0289727	-0.0209233	0.00863871	0.0146802	0.0214857	0.00968626	0.00483667	-0.00656098	-0.00882188	-0.0169865	-0.0123	-0.0121409	-0.0133112
3.67433	-0.0477845	-0.0325885	-0.0300154	-0.0334943	-0.0102594	-0.0145861	-0.0325885	-0.0288018	-0.020853	0.00926118	0.0146028	0.0210505	0.00905706	0.0039295	-0.00753663	-0.00906337	-0.0177579	-0.0128791	-0.0126994	-0.0136451
3.68432	-0.0476877	-0.032272	-0.0300979	-0.0333475	-0.00972057	-0.0142714	-0.032272	-0.0286068	-0.0207534	0.00987013	0.0145044	0.0205659	0.00852319	0.00298154	-0.00850917	-0.00933859	-0.0184675	-0.0134224	-0.0132248	-0.0139509
3.69431	-0.0476091	-0.0319854	-0.0302053	-0.0332007	-0.00916892	-0.0139819	-0.0319854	-0.0283885	-0.0206219	0.0104578	0.0143809	0.0200232	0.00808301	0.00199221	-0.00947601	-0.00964776	-0.0191154	-0.0139282	-0.0137169	-0.0142298
3.7043	-0.0475477	-0.0317272	-0.030328	-0.0330524	-0.00861189	-0.0137199	-0.0317272	-0.0281483	-0.0204575	0.0110165	0.0142286	0.0194144	0.00773102	0.000962868	-0.0104338	-0.00998824	-0.0197016	-0.0143957	-0.0141753	-0.0144839
3.71429	-0.047501	-0.0314947	-0.030456	-0.032901	-0.0080576	-0.0134871	-0.0314947	-0.0278884	-0.020261	0.0115392	0.0140454	0.018732	0.00745798	-0.000103217	-0.0113786	-0.0103548	-0.0202262	-0.0148251	-0.0146002	-0.0147156
3.72428	-0.0474652	-0.0312849	-0.030579	-0.0327451	-0.00751447	-0.013284	-0.0312849	-0.0276115	-0.0200346	0.0120192	0.0138302	0.0179701	0.00725132	-0.00120096	-0.0123055	-0.0107398	-0.0206893	-0.0152172	-0.0149922	-0.0149284
3.73427	-0.0474355	-0.0310942	-0.0306873	-0.0325833	-0.00699086	-0.0131101	-0.0310942	-0.0273208	-0.0197815	0.0124507	0.0135832	0.0171243	0.00709573	-0.00232361	-0.0132091	-0.0111338	-0.0210908	-0.0155737	-0.0153518	-0.0151262
3.74426	-0.0474061	-0.030919	-0.0307725	-0.0324146	-0.00649461	-0.0129637	-0.030919	-0.0270196	-0.0195063	0.0128284	0.0133056	0.0161921	0.00697383	-0.00346302	-0.0140835	-0.0115264	-0.0214304	-0.0158971	-0.0156801	-0.0153136
3.75425	-0.0473711	-0.0307558	-0.0308272	-0.0322379	-0.00603271	-0.0128421	-0.0307558	-0.0267114	-0.019214	0.013148	0.0129994	0.0151734	0.00686693	-0.0046099	-0.0149226	-0.0119061	-0.0217082	-0.0161905	-0.0159785	-0.0154959
3.76424	-0.0473246	-0.0306018	-0.0308459	-0.0320526	-0.00561096	-0.0127414	-0.0306018	-0.0263995	-0.0189099	0.0134064	0.0126669	0.0140703	0.00675584	-0.00575412	-0.0157201	-0.0122617	-0.0219242	-0.0164577	-0.0162485	-0.0156783
3.77423	-0.0472609	-0.0304546	-0.0308249	-0.0318584	-0.00523365	-0.0126571	-0.0304546	-0.0260873	-0.0185995	0.0136011	0.0123107	0.0128879	0.00662171	-0.00688503	-0.0164702	-0.0125827	-0.022079	-0.0167027	-0.016492	-0.0158664
3.78422	-0.0471754	-0.0303126	-0.0307624	-0.0316554	-0.00490335	-0.0125839	-0.0303126	-0.0257777	-0.0182879	0.0137311	0.0119327	0.0116333	0.00644677	-0.00799182	-0.0171672	-0.0128596	-0.0221734	-0.0169297	-0.016711	-0.0160652
3.79421	-0.0470647	-0.0301751	-0.0306581	-0.0314441	-0.00462083	-0.0125164	-0.0301751	-0.0254734	-0.01798	0.0137963	0.0115343	0.0103164	0.00621501	-0.0090638	-0.0178067	-0.013085	-0.0222094	-0.0171429	-0.0169076	-0.0162794
3.8042	-0.0469268	-0.0300422	-0.0305135	-0.0312255	-0.00438496	-0.0124486	-0.0300422	-0.0251767	-0.0176797	0.0137977	0.011116	0.00894921	0.00591285	-0.0100908	-0.0183849	-0.0132538	-0.0221894	-0.0173463	-0.0170841	-0.0165128
3.81419	-0.0467614	-0.0299148	-0.0303312	-0.031001	-0.00419282	-0.0123749	-0.0299148	-0.0248893	-0.0173907	0.0137377	0.0106771	0.0075458	0.00552956	-0.0110631	-0.0188994	-0.0133634	-0.0221172	-0.0175436	-0.017243	-0.0167682
3.82418	-0.0465698	-0.0297945	-0.0301149	-0.0307727	-0.00403984	-0.01229	-0.0297945	-0.0246126	-0.0171156	0.0136197	0.0102158	0.00612177	0.00505762	-0.0119724	-0.019349	-0.0134142	-0.0219974	-0.017738	-0.0173866	-0.0170471
3.83417	-0.046355	-0.0296833	-0.0298689	-0.0305428	-0.00392009	-0.012189	-0.0296833	-0.0243475	-0.0168564	0.0134482	0.00972953	0.00469389	0.00449298	-0.0128112	-0.019734	-0.0134093	-0.0218358	-0.0179322	-0.0175174	-0.0173499
3.84416	-0.0461215	-0.0295834	-0.0295977	-0.0303138	-0.00382656	-0.0120678	-0.0295834	-0.0240946	-0.0166147	0.0132287	0.00921471	0.00327957	0.00383508	-0.0135735	-0.020056	-0.0133546	-0.0216392	-0.0181282	-0.017638	-0.0176756
3.85415	-0.0458748	-0.0294969	-0.029306	-0.0300886	-0.0037516	-0.011923	-0.0294969	-0.023854	-0.0163912	0.0129675	0.00866752	0.00189627	0.00308689	-0.0142548	-0.0203179	-0.0132583	-0.0214153	-0.0183277	-0.0177512	-0.0180221
3.86414	-0.0456214	-0.0294257	-0.0289983	-0.0298697	-0.0036873	-0.0117521	-0.0294257	-0.0236257	-0.0161867	0.0126717	0.00808412	0.000560892	0.00225462	-0.0148521	-0.0205236	-0.0131308	-0.0211728	-0.0185314	-0.0178596	-0.0183862
3.87413	-0.0453682	-0.0293709	-0.0286787	-0.0296597	-0.00362594	-0.0115538	-0.0293709	-0.0234092	-0.0160013	0.0123484	0.00746105	-0.000710754	0.0013475	-0.0153643	-0.0206781	-0.0129836	-0.0209206	-0.01874	-0.0179663	-0.0187641
3.88412	-0.0451222	-0.029333	-0.028351	-0.0294608	-0.00356038	-0.0113276	-0.029333	-0.0232042	-0.0158354	0.0120052	0.00679572	-0.00190458	0.000377314	-0.0157916	-0.0207871	-0.0128293	-0.0206681	-0.0189536	-0.0180744	-0.0191512
3.89411	-0.0448898	-0.0293114	-0.0280183	-0.0292746	-0.00348442	-0.0110738	-0.0293114	-0.0230104	-0.0156889	0.0116493	0.00608674	-0.00300874	-0.000642117	-0.0161363	-0.0208568	-0.0126805	-0.0204248	-0.0191718	-0.0181872	-0.019543
3.9041	-0.044677	-0.0293047	-0.0276836	-0.0291021	-0.0033931	-0.0107939	-0.0293047	-0.0228276	-0.015562	0.0112875	0.00533424	-0.00401402	-0.00169554	-0.016402	-0.0208937	-0.0125489	-0.0201996	-0.0193945	-0.0183078	-0.0199346
3.91409	-0.0444885	-0.0293101	-0.0273492	-0.0289436	-0.00328288	-0.01049	-0.0293101	-0.0226558	-0.015455	0.0109258	0.00454004	-0.00491423	-0.00276694	-0.0165941	-0.0209043	-0.0124455	-0.0200013	-0.0196209	-0.0184397	-0.0203219
3.92408	-0.0443279	-0.0293241	-0.0270173	-0.0287985	-0.00315182	-0.0101652	-0.0293241	-0.0224956	-0.015368	0.0105696	0.00370779	-0.0057064	-0.00384028	-0.0167194	-0.0208948	-0.0123789	-0.0198377	-0.0198505	-0.018586	-0.020701
3.93407	-0.0441971	-0.0293423	-0.0266901	-0.0286657	-0.00299954	-0.00982297	-0.0293423	-0.0223476	-0.0153011	0.0102227	0.00284294	-0.00639084	-0.00490019	-0.0167858	-0.0208711	-0.0123559	-0.0197154	-0.0200824	-0.0187495	-0.0210689
3.94406	-0.0440966	-0.0293595	-0.0263695	-0.0285432	-0.00282718	-0.00946757	-0.0293595	-0.0222129	-0.0152545	0.00988815	0.00195258	-0.00697106	-0.00593269	-0.0168024	-0.0208386	-0.0123805	-0.0196402	-0.0203158	-0.0189328	-0.0214234
3.95405	-0.044025	-0.0293702	-0.0260573	-0.0284285	-0.00263728	-0.00910365	-0.0293702	-0.022093	-0.015228	0.00956748	0.00104527	-0.0074536	-0.00692581	-0.0167789	-0.0208019	-0.0124539	-0.0196164	-0.0205495	-0.0191379	-0.0217633
3.96404	-0.0439793	-0.0293688	-0.0257557	-0.0283185	-0.00243355	-0.00873627	-0.0293688	-0.0219893	-0.0152214	0.00926121	0.00013069	-0.00784763	-0.00787009	-0.0167257	-0.0207652	-0.0125748	-0.0196471	-0.0207822	-0.0193661	-0.0220882
3.97403	-0.0439553	-0.0293499	-0.0254667	-0.0282102	-0.00222063	-0.00837078	-0.0293499	-0.0219034	-0.0152339	0.00896877	-0.00078071	-0.00816447	-0.00875904	-0.0166534	-0.0207316	-0.0127393	-0.0197338	-0.0210124	-0.0196179	-0.0223987
3.98402	-0.0439471	-0.0293086	-0.0251923	-0.0281	-0.00200381	-0.00801274	-0.0293086	-0.0218365	-0.0152645	0.00868868	-0.00167812	-0.00841712	-0.00958926	-0.0165723	-0.0207036	-0.0129416	-0.0198771	-0.0212381	-0.0198932	-0.0226965
3.99401	-0.043948	-0.0292405	-0.0249345	-0.027985	-0.00178878	-0.00766779	-0.0292405	-0.0217894	-0.0153118	0.00841875	-0.00255079	-0.00861953	-0.0103606	-0.0164923	-0.0206828	-0.0131741	-0.0200761	-0.0214572	-0.0201911	-0.0229837
4.004	-0.0439503	-0.0291424	-0.0246952	-0.0278624	-0.00158131	-0.00734156	-0.0291424	-0.0217625	-0.0153741	0.00815627	-0.00338845	-0.00878605	-0.0110759	-0.0164226	-0.0206702	-0.0134285	-0.020329	-0.0216673	-0.02051	-0.0232633
4.01399	-0.0439458	-0.0290125	-0.0244759	-0.0277297	-0.00138703	-0.00703953	-0.0290125	-0.0217551	-0.0154492	0.00789818	-0.00418168	-0.00893077	-0.0117406	-0.0163714	-0.0206661	-0.0136959	-0.0206331	-0.0218658	-0.0208478	-0.0235388
4.02398	-0.0439265	-0.0288499	-0.024278	-0.0275854	-0.00121124	-0.00676692	-0.0288499	-0.0217656	-0.0155347	0.00764128	-0.00492229	-0.0090669	-0.0123627	-0.0163454	-0.0206703	-0.0139683	-0.020985	-0.0220503	-0.021202	-0.0238142
4.03397	-0.0438843	-0.0286552	-0.0241023	-0.0274287	-0.00105867	-0.00652851	-0.0286552	-0.0217917	-0.0156279	0.00738231	-0.00560358	-0.0092063	-0.0129512	-0.0163502	-0.0206822	-0.0142383	-0.0213807	-0.0222186	-0.02157	-0.0240937
4.04396	-0.043812	-0.0284306	-0.0239495	-0.0272593	-0.000933432	-0.00632856	-0.0284306	-0.0218299	-0.0157263	0.00711806	-0.00622058	-0.00935906	-0.0135164	-0.0163898	-0.0207005	-0.0145005	-0.0218156	-0.0223687	-0.0219491	-0.0243817
4.05395	-0.0437033	-0.0281794	-0.0238197	-0.027078	-0.000838842	-0.00617059	-0.0281794	-0.0218761	-0.0158268	0.00684546	-0.00677017	-0.00953315	-0.0140683	-0.0164666	-0.020724	-0.0147516	-0.0222848	-0.0224996	-0.0223371	-0.0246828
4.06394	-0.0435531	-0.0279059	-0.0237128	-0.0268863	-0.000777425	-0.00605732	-0.0279059	-0.0219255	-0.0159267	0.00656155	-0.0072512	-0.00973426	-0.0146164	-0.0165819	-0.0207513	-0.0149908	-0.0227833	-0.0226111	-0.0227322	-0.0250017
4.07393	-0.0433581	-0.0276156	-0.0236285	-0.0266863	-0.000750871	-0.00599057	-0.0276156	-0.021973	-0.0160231	0.0062635	-0.00766445	-0.00996574	-0.0151685	-0.0167352	-0.0207808	-0.0152199	-0.0233058	-0.0227041	-0.0231329	-0.0253427
4.08392	-0.0431164	-0.0273146	-0.0235661	-0.0264805	-0.000760053	-0.00597115	-0.0273146	-0.0220136	-0.0161133	0.00594857	-0.00801257	-0.0102286	-0.0157307	-0.0169255	-0.0208113	-0.0154432	-0.0238466	-0.0227809	-0.0235386	-0.0257102
4.09391	-0.0428284	-0.0270093	-0.0235251	-0.0262719	-0.000805062	-0.00599885	-0.0270093	-0.0220426	-0.0161944	0.00561412	-0.00829993	-0.0105218	-0.0163062	-0.0171504	-0.0208415	-0.0156674	-0.0244001	-0.0228449	-0.0239495	-0.0261085
4.1039	-0.042496	-0.0267062	-0.0235051	-0.0260638	-0.000885264	-0.00607247	-0.0267062	-0.0220561	-0.0162635	0.0052576	-0.00853244	-0.0108422	-0.0168956	-0.017407	-0.0208706	-0.0159013	-0.0249605	-0.0229008	-0.0243662	-0.0265413
4.11389	-0.0421231	-0.0264116	-0.0235054	-0.0258592	-0.000999385	-0.00618984	-0.0264116	-0.022051	-0.0163177	0.00487651	-0.00871724	-0.0111852	-0.0174966	-0.0176918	-0.0208982	-0.0161549	-0.025522	-0.0229547	-0.0247899	-0.0270122
4.12388	-0.0417153	-0.0261313	-0.0235258	-0.025661	-0.00114559	-0.00634793	-0.0261313	-0.0220255	-0.016354	0.00446848	-0.00886248	-0.0115448	-0.0181042	-0.0180008	-0.0209244	-0.0164389	-0.0260788	-0.0230132	-0.0252223	-0.0275243
4.13387	-0.0412796	-0.0258702	-0.0235659	-0.0254719	-0.00132162	-0.00654295	-0.0258702	-0.021979	-0.0163692	0.00403128	-0.00897695	-0.0119142	-0.0187105	-0.0183298	-0.0209496	-0.0167641	-0.0266252	-0.0230837	-0.0256651	-0.0280801
4.14386	-0.0408241	-0.0256323	-0.0236256	-0.0252939	-0.00152484	-0.00677049	-0.0256323	-0.0219123	-0.0163602	0.00356289	-0.00906974	-0.0122859	-0.019306	-0.018674	-0.0209749	-0.0171402	-0.027156	-0.0231737	-0.0261204	-0.0286818
4.15385	-0.0403578	-0.0254201	-0.0237045	-0.0251286	-0.00175245	-0.00702566	-0.0254201	-0.0218273	-0.0163236	0.00306159	-0.00914995	-0.0126526	-0.0198792	-0.0190286	-0.0210018	-0.0175757	-0.0276663	-0.0232907	-0.0265897	-0.0293305
4.16384	-0.03989	-0.0252351	-0.0238019	-0.0249768	-0.00200152	-0.00730324	-0.0252351	-0.0217272	-0.0162561	0.00252603	-0.00922631	-0.0130069	-0.0204179	-0.0193881	-0.0210324	-0.0180768	-0.0281523	-0.0234415	-0.0270743	-0.0300269
4.17383	-0.0394298	-0.0250774	-0.0239171	-0.0248389	-0.00226914	-0.00759779	-0.0250774	-0.0216159	-0.0161549	0.00195531	-0.00930693	-0.0133419	-0.0209095	-0.019747	-0.0210689	-0.0186471	-0.028611	-0.0236319	-0.0275752	-0.0307707
4.18382	-0.0389862	-0.0249459	-0.0240486	-0.0247145	-0.00255251	-0.0079038	-0.0249459	-0.0214979	-0.0160174	0.00134907	-0.009399	-0.0136519	-0.0213418	-0.0200988	-0.0211141	-0.019287	-0.0290406	-0.0238664	-0.0280927	-0.0315607
4.19381	-0.0385672	-0.0248384	-0.0241945	-0.0246028	-0.00284905	-0.00821576	-0.0248384	-0.0213779	-0.0158414	0.000707537	-0.00950857	-0.0139317	-0.0217037	-0.020437	-0.0211707	-0.0199938	-0.029441	-0.0241483	-0.0286262	-0.0323949
4.2038	-0.0381797	-0.0247517	-0.0243522	-0.0245025	-0.00315642	-0.00852826	-0.0247517	-0.0212604	-0.015626	3.15621e-05	-0.00964045	-0.014178	-0.0219856	-0.0207547	-0.0212415	-0.0207618	-0.0298134	-0.024479	-0.029175	-0.0332699
4.21379	-0.0378291	-0.024682	-0.0245185	-0.0244121	-0.00347259	-0.00883607	-0.024682	-0.0211497	-0.0153711	-0.000677321	-0.00979801	-0.0143883	-0.0221798	-0.0210444	-0.021329	-0.0215822	-0.030161	-0.0248584	-0.0297375	-0.0341817
4.22378	-0.0375192	-0.0246252	-0.0246895	-0.0243297	-0.00379581	-0.0091342	-0.0246252	-0.0210492	-0.0150777	-0.0014169	-0.00998325	-0.0145621	-0.0222812	-0.0212992	-0.0214355	-0.0224439	-0.0304884	-0.0252849	-0.0303116	-0.0351251
4.23377	-0.0372521	-0.0245772	-0.024861	-0.0242536	-0.00412466	-0.00941796	-0.0245772	-0.0209617	-0.0147483	-0.00218426	-0.0101968	-0.0147	-0.0222871	-0.0215122	-0.021563	-0.0233337	-0.0308018	-0.0257557	-0.0308953	-0.0360938
4.24376	-0.0370281	-0.0245338	-0.0250283	-0.0241819	-0.00445794	-0.00968309	-0.0245338	-0.0208889	-0.0143867	-0.00297583	-0.0104378	-0.0148045	-0.0221977	-0.0216774	-0.0217126	-0.0242373	-0.0311087	-0.0262667	-0.0314859	-0.0370809
4.25375	-0.0368458	-0.0244916	-0.0251868	-0.024113	-0.00479464	-0.0099258	-0.0244916	-0.0208313	-0.0139983	-0.00378737	-0.0107046	-0.0148794	-0.0220157	-0.0217901	-0.0218849	-0.0251396	-0.0314173	-0.0268133	-0.0320812	-0.0380787
4.26374	-0.0367022	-0.0244474	-0.0253319	-0.0240456	-0.00513391	-0.0101429	-0.0244474	-0.0207884	-0.0135893	-0.00461401	-0.0109943	-0.0149296	-0.0217464	-0.0218469	-0.0220799	-0.026026	-0.0317368	-0.0273906	-0.0326788	-0.0390791
4.27373	-0.0365929	-0.0243991	-0.0254592	-0.0239785	-0.00547493	-0.010332	-0.0243991	-0.0207589	-0.0131674	-0.00545032	-0.0113035	-0.0149616	-0.0213974	-0.0218468	-0.0222966	-0.0268824	-0.0320761	-0.0279935	-0.033277	-0.0400736
4.28372	-0.0365127	-0.0243452	-0.0255651	-0.0239107	-0.00581689	-0.0104914	-0.0243452	-0.0207404	-0.0127406	-0.00629035	-0.0116282	-0.0149823	-0.0209784	-0.0217908	-0.0225334	-0.0276964	-0.0324438	-0.0286174	-0.0338741	-0.0410537
4.29371	-0.0364553	-0.0242848	-0.0256463	-0.0238415	-0.00615894	-0.0106205	-0.0242848	-0.0207297	-0.0123177	-0.00712773	-0.0119644	-0.0149996	-0.0205004	-0.0216825	-0.0227882	-0.0284575	-0.0328479	-0.0292585	-0.0344691	-0.0420114
4.3037	-0.0364145	-0.024218	-0.0257006	-0.0237706	-0.00650016	-0.0107195	-0.024218	-0.020723	-0.0119074	-0.00795579	-0.0123079	-0.0150214	-0.0199759	-0.0215279	-0.0230582	-0.0291575	-0.0332949	-0.0299137	-0.0350617	-0.0429392
4.31369	-0.036384	-0.0241449	-0.0257265	-0.0236974	-0.0068396	-0.01079	-0.0241449	-0.0207162	-0.011518	-0.00876764	-0.0126552	-0.0150558	-0.0194177	-0.0213352	-0.0233402	-0.0297906	-0.0337898	-0.0305808	-0.0356518	-0.0438305
4.32368	-0.0363578	-0.0240663	-0.0257233	-0.0236218	-0.00717626	-0.0108344	-0.0240663	-0.0207047	-0.0111574	-0.00955639	-0.0130029	-0.0151103	-0.0188389	-0.0211148	-0.023631	-0.030354	-0.034336	-0.0312589	-0.0362402	-0.04468
4.33367	-0.036331	-0.0239829	-0.0256913	-0.0235435	-0.0075092	-0.0108562	-0.0239829	-0.0206838	-0.0108323	-0.0103152	-0.0133485	-0.0151918	-0.0182526	-0.0208785	-0.0239272	-0.0308469	-0.0349348	-0.0319479	-0.0368277	-0.0454836
4.34366	-0.0362994	-0.0238953	-0.0256311	-0.023462	-0.0078376	-0.0108597	-0.0238953	-0.0206491	-0.0105484	-0.0110377	-0.0136901	-0.015306	-0.0176707	-0.0206388	-0.0242258	-0.0312715	-0.0355857	-0.0326487	-0.0374158	-0.0462393
4.35365	-0.0362603	-0.0238039	-0.0255443	-0.0233769	-0.00816084	-0.0108499	-0.0238039	-0.0205962	-0.0103097	-0.0117179	-0.0140266	-0.0154574	-0.0171043	-0.0204085	-0.0245242	-0.0316319	-0.0362865	-0.0333628	-0.0380061	-0.0469463
4.36364	-0.036212	-0.0237087	-0.0254326	-0.0232874	-0.00847855	-0.0108325	-0.0237087	-0.0205212	-0.0101193	-0.0123504	-0.0143577	-0.0156489	-0.016563	-0.0201998	-0.0248201	-0.0319341	-0.0370333	-0.0340923	-0.0386002	-0.0476061
4.37363	-0.0361544	-0.0236092	-0.0252979	-0.0231927	-0.00879074	-0.010813	-0.0236092	-0.0204206	-0.00997842	-0.0129307	-0.0146833	-0.0158818	-0.0160545	-0.0200235	-0.0251122	-0.0321858	-0.037821	-0.0348393	-0.0391998	-0.0482214
4.38362	-0.0360883	-0.0235047	-0.0251423	-0.0230917	-0.00909779	-0.0107972	-0.0235047	-0.0202917	-0.00988734	-0.0134552	-0.0150042	-0.0161553	-0.0155848	-0.0198885	-0.0254002	-0.0323959	-0.0386436	-0.0356061	-0.0398062	-0.0487969
4.39361	-0.0360158	-0.0233938	-0.024968	-0.0229832	-0.00940045	-0.0107903	-0.0233938	-0.0201327	-0.00984507	-0.0139214	-0.0153213	-0.016467	-0.0151578	-0.0198012	-0.0256843	-0.0325744	-0.0394945	-0.0363943	-0.0404208	-0.0493383
4.4036	-0.0359393	-0.0232752	-0.0247766	-0.0228661	-0.00969983	-0.0107968	-0.0232752	-0.0199425	-0.00984979	-0.014328	-0.0156356	-0.0168127	-0.0147756	-0.0197652	-0.0259659	-0.0327319	-0.0403667	-0.0372054	-0.0410444	-0.0498522
4.41359	-0.0358617	-0.0231476	-0.0245699	-0.0227389	-0.00999731	-0.0108205	-0.0231476	-0.0197212	-0.009899	-0.0146746	-0.0159481	-0.0171866	-0.0144383	-0.0197811	-0.0262472	-0.0328794	-0.0412535	-0.0380397	-0.0416775	-0.0503461
4.42358	-0.035786	-0.0230098	-0.0243493	-0.0226005	-0.0102944	-0.0108639	-0.0230098	-0.01947	-0.00998982	-0.014962	-0.0162596	-0.0175814	-0.0141441	-0.0198464	-0.0265314	-0.0330279	-0.0421484	-0.0388968	-0.0423201	-0.0508274
4.43357	-0.0357148	-0.022861	-0.0241158	-0.0224502	-0.0105927	-0.0109284	-0.022861	-0.0191911	-0.0101192	-0.0151922	-0.0165709	-0.0179886	-0.0138901	-0.0199564	-0.0268223	-0.0331886	-0.0430453	-0.0397756	-0.0429719	-0.0513033
4.44356	-0.0356497	-0.0227011	-0.0238703	-0.0222872	-0.0108935	-0.0110141	-0.0227011	-0.0188879	-0.010284	-0.0153681	-0.016882	-0.0183988	-0.0136721	-0.0201037	-0.0271241	-0.033372	-0.0439391	-0.0406736	-0.0436322	-0.0517802
4.45355	-0.0355915	-0.0225307	-0.0236134	-0.0221115	-0.011198	-0.0111197	-0.0225307	-0.0185649	-0.0104813	-0.0154935	-0.0171932	-0.018802	-0.0134851	-0.0202798	-0.0274415	-0.0335883	-0.044825	-0.0415876	-0.0442998	-0.0522637
4.46354	-0.0355398	-0.0223512	-0.0233457	-0.0219235	-0.0115068	-0.0112431	-0.0223512	-0.0182275	-0.0107082	-0.0155732	-0.0175044	-0.019188	-0.0133236	-0.0204751	-0.0277795	-0.0338468	-0.0456991	-0.0425137	-0.0449734	-0.0527578
4.47353	-0.0354929	-0.0221647	-0.0230677	-0.0217244	-0.0118198	-0.0113808	-0.0221647	-0.0178818	-0.010962	-0.0156123	-0.0178154	-0.0195463	-0.0131823	-0.0206799	-0.0281427	-0.0341559	-0.0465582	-0.0434471	-0.0456515	-0.0532652
4.48352	-0.0354475	-0.0219742	-0.0227797	-0.0215156	-0.0121366	-0.0115289	-0.0219742	-0.0175348	-0.0112401	-0.015617	-0.0181262	-0.0198673	-0.0130563	-0.0208854	-0.0285358	-0.0345226	-0.0473999	-0.0443827	-0.0463323	-0.0537869
4.49351	-0.0353994	-0.0217831	-0.0224823	-0.0212997	-0.0124559	-0.0116827	-0.0217831	-0.0171934	-0.0115399	-0.0155936	-0.0184373	-0.0201418	-0.0129412	-0.0210842	-0.0289628	-0.0349525	-0.048222	-0.0453151	-0.047014	-0.0543224
4.5035	-0.0353431	-0.0215952	-0.0221764	-0.0210793	-0.0127757	-0.0118376	-0.0215952	-0.0168651	-0.0118584	-0.0155487	-0.0187494	-0.0203614	-0.012834	-0.0212707	-0.029427	-0.0354497	-0.049023	-0.0462386	-0.0476948	-0.0548696
4.51349	-0.0352723	-0.0214142	-0.0218628	-0.0208578	-0.0130936	-0.0119888	-0.0214142	-0.016557	-0.0121925	-0.0154894	-0.0190638	-0.0205194	-0.0127328	-0.021442	-0.0299308	-0.0360166	-0.0498019	-0.0471479	-0.0483726	-0.0554254
4.52348	-0.0351805	-0.0212437	-0.0215428	-0.0206388	-0.0134066	-0.012132	-0.0212437	-0.0162757	-0.0125387	-0.0154224	-0.0193826	-0.0206101	-0.0126372	-0.0215978	-0.0304758	-0.0366537	-0.0505579	-0.0480378	-0.0490455	-0.0559856
4.53347	-0.035061	-0.0210867	-0.021218	-0.0204261	-0.0137115	-0.0122636	-0.0210867	-0.0160274	-0.0128926	-0.0153547	-0.0197084	-0.0206297	-0.0125483	-0.0217406	-0.0310622	-0.0373596	-0.0512905	-0.0489037	-0.0497116	-0.0565454
4.54346	-0.0349076	-0.0209452	-0.0208904	-0.0202235	-0.0140052	-0.0123808	-0.0209452	-0.0158171	-0.0132496	-0.0152928	-0.0200442	-0.020576	-0.0124691	-0.0218756	-0.0316892	-0.0381311	-0.0519996	-0.0497413	-0.0503687	-0.0570997
4.55345	-0.0347147	-0.0208204	-0.0205622	-0.0200345	-0.0142843	-0.0124818	-0.0208204	-0.015649	-0.0136042	-0.0152426	-0.0203933	-0.0204489	-0.0124036	-0.0220101	-0.0323548	-0.0389635	-0.0526853	-0.0505473	-0.0510148	-0.0576435
4.56344	-0.034478	-0.0207121	-0.0202361	-0.0198622	-0.0145461	-0.0125659	-0.0207121	-0.0155261	-0.0139506	-0.0152096	-0.0207588	-0.0202499	-0.0123573	-0.0221535	-0.0330557	-0.0398502	-0.0533476	-0.0513189	-0.0516479	-0.0581722
4.57343	-0.0341947	-0.0206189	-0.0199149	-0.0197092	-0.014788	-0.0126335	-0.0206189	-0.0154502	-0.0142825	-0.0151983	-0.0211432	-0.0199824	-0.0123365	-0.0223159	-0.0337877	-0.0407836	-0.053987	-0.0520539	-0.0522657	-0.0586817
4.58342	-0.0338638	-0.0205382	-0.0196019	-0.0195773	-0.0150082	-0.0126863	-0.0205382	-0.0154216	-0.0145936	-0.0152123	-0.0215485	-0.0196515	-0.0123485	-0.0225082	-0.0345454	-0.0417549	-0.0546037	-0.0527511	-0.0528662	-0.0591686
4.59341	-0.033486	-0.0204663	-0.0193002	-0.0194676	-0.0152056	-0.0127265	-0.0204663	-0.0154398	-0.0148776	-0.0152543	-0.021975	-0.0192638	-0.0124004	-0.0227408	-0.0353227	-0.0427548	-0.0551981	-0.0534097	-0.0534474	-0.0596306
4.6034	-0.0330639	-0.0203987	-0.0190132	-0.0193804	-0.0153794	-0.0127574	-0.0203987	-0.015503	-0.0151286	-0.0153256	-0.0224213	-0.0188271	-0.0124996	-0.0230232	-0.0361129	-0.0437734	-0.0557703	-0.0540294	-0.0540072	-0.0600659
4.61339	-0.032602	-0.0203304	-0.0187442	-0.0193149	-0.01553	-0.0127828	-0.0203304	-0.0156085	-0.0153415	-0.0154265	-0.0228841	-0.0183504	-0.0126526	-0.0233632	-0.0369089	-0.044801	-0.0563204	-0.0546104	-0.054544	-0.0604739
4.62338	-0.0321064	-0.0202559	-0.018496	-0.0192699	-0.0156579	-0.0128066	-0.0202559	-0.0157528	-0.0155119	-0.0155562	-0.0233579	-0.0178432	-0.0128652	-0.0237664	-0.0377035	-0.045828	-0.0568479	-0.0551532	-0.0550563	-0.0608547
4.63337	-0.0315844	-0.02017	-0.0182714	-0.0192433	-0.0157646	-0.0128326	-0.02017	-0.0159318	-0.0156368	-0.0157129	-0.0238347	-0.0173153	-0.0131421	-0.0242357	-0.0384897	-0.0468455	-0.0573524	-0.0556585	-0.0555431	-0.0612088
4.64336	-0.0310445	-0.0200678	-0.0180725	-0.0192324	-0.0158517	-0.0128645	-0.0200678	-0.016141	-0.0157148	-0.0158941	-0.0243046	-0.0167767	-0.0134862	-0.0247715	-0.0392609	-0.0478453	-0.0578328	-0.0561268	-0.0560036	-0.0615374
4.65335	-0.0304957	-0.0199454	-0.0179007	-0.0192345	-0.0159213	-0.0129054	-0.0199454	-0.0163754	-0.0157458	-0.0160965	-0.0247557	-0.0162369	-0.013899	-0.025371	-0.0400113	-0.0488205	-0.0582878	-0.056559	-0.0564379	-0.0618422
4.66334	-0.0299472	-0.0197995	-0.0177569	-0.0192462	-0.0159757	-0.0129576	-0.0197995	-0.0166302	-0.0157315	-0.0163166	-0.0251748	-0.0157046	-0.0143802	-0.026029	-0.0407361	-0.0497649	-0.0587159	-0.0569554	-0.0568461	-0.0621246
4.67333	-0.0294078	-0.0196283	-0.0176411	-0.0192643	-0.0160172	-0.0130225	-0.0196283	-0.0169	-0.0156752	-0.0165507	-0.025548	-0.0151877	-0.0149278	-0.0267379	-0.0414314	-0.0506737	-0.0591154	-0.0573162	-0.0572293	-0.0623867
4.68332	-0.028886	-0.019431	-0.0175525	-0.0192857	-0.0160484	-0.0131006	-0.019431	-0.0171798	-0.0155818	-0.016795	-0.0258611	-0.0146932	-0.0155381	-0.0274881	-0.042095	-0.0515434	-0.0594845	-0.0576416	-0.0575886	-0.0626299
4.69331	-0.0283889	-0.0192083	-0.0174895	-0.0193073	-0.0160716	-0.0131915	-0.0192083	-0.0174645	-0.0154576	-0.0170463	-0.0261007	-0.0142266	-0.016206	-0.0282688	-0.0427259	-0.0523713	-0.0598215	-0.0579312	-0.0579258	-0.0628558
4.7033	-0.0279226	-0.0189618	-0.0174497	-0.0193265	-0.016089	-0.0132939	-0.0189618	-0.0177491	-0.01531	-0.0173015	-0.0262551	-0.0137921	-0.016925	-0.0290683	-0.0433247	-0.0531558	-0.0601252	-0.0581848	-0.0582428	-0.0630657
4.71329	-0.0274918	-0.0186944	-0.0174301	-0.0193409	-0.0161029	-0.013406	-0.0186944	-0.0180285	-0.015147	-0.0175581	-0.0263144	-0.013393	-0.0176879	-0.029875	-0.0438935	-0.0538962	-0.0603946	-0.0584019	-0.0585416	-0.0632604
4.72328	-0.0270994	-0.0184098	-0.0174272	-0.0193483	-0.0161154	-0.0135251	-0.0184098	-0.0182978	-0.0149775	-0.0178139	-0.0262719	-0.0130314	-0.0184867	-0.0306775	-0.0444358	-0.0545926	-0.0606293	-0.0585823	-0.0588244	-0.0634407
4.73327	-0.0267468	-0.0181123	-0.0174368	-0.0193471	-0.0161284	-0.0136488	-0.0181123	-0.0185521	-0.01481	-0.0180674	-0.0261238	-0.0127081	-0.0193131	-0.031466	-0.0449564	-0.0552457	-0.0608296	-0.0587259	-0.0590932	-0.0636067
4.74326	-0.0264342	-0.0178066	-0.0174547	-0.0193357	-0.0161436	-0.0137743	-0.0178066	-0.0187867	-0.0146531	-0.0183168	-0.0258703	-0.0124237	-0.020159	-0.0322319	-0.0454611	-0.0558567	-0.0609966	-0.0588333	-0.0593494	-0.0637583
4.75325	-0.02616	-0.0174975	-0.0174764	-0.0193127	-0.0161629	-0.013899	-0.0174975	-0.0189968	-0.0145143	-0.0185609	-0.0255148	-0.012178	-0.0210166	-0.0329686	-0.0459566	-0.056427	-0.0611319	-0.0589053	-0.0595945	-0.063895
4.76324	-0.0259218	-0.0171899	-0.0174974	-0.0192772	-0.0161877	-0.0140208	-0.0171899	-0.0191779	-0.0144002	-0.018798	-0.0250644	-0.0119702	-0.0218786	-0.033672	-0.0464498	-0.0569586	-0.0612382	-0.058944	-0.0598291	-0.0640161
4.77323	-0.025716	-0.0168883	-0.0175133	-0.019228	-0.0162195	-0.0141381	-0.0168883	-0.019326	-0.0143162	-0.0190263	-0.0245291	-0.0117997	-0.0227386	-0.0343402	-0.0469481	-0.0574537	-0.0613185	-0.058952	-0.0600536	-0.0641206
4.78322	-0.0255384	-0.0165969	-0.0175201	-0.0191642	-0.0162596	-0.0142498	-0.0165969	-0.0194372	-0.0142658	-0.0192434	-0.0239215	-0.0116655	-0.0235913	-0.0349738	-0.0474586	-0.0579149	-0.0613766	-0.0589332	-0.0602676	-0.0642072
4.79321	-0.0253846	-0.0163192	-0.0175139	-0.0190851	-0.0163089	-0.0143552	-0.0163192	-0.0195084	-0.0142511	-0.0194465	-0.0232558	-0.0115668	-0.0244322	-0.0355757	-0.0479877	-0.0583448	-0.0614165	-0.058892	-0.0604705	-0.0642746
4.8032	-0.0252496	-0.0160583	-0.0174912	-0.0189899	-0.0163683	-0.0144544	-0.0160583	-0.0195372	-0.014272	-0.0196323	-0.0225473	-0.0115025	-0.025258	-0.0361507	-0.0485411	-0.0587465	-0.0614423	-0.0588342	-0.0606609	-0.0643214
4.81319	-0.0251289	-0.0158164	-0.0174491	-0.0188783	-0.0164383	-0.0145475	-0.0158164	-0.0195221	-0.0143269	-0.0197973	-0.0218113	-0.0114715	-0.0260666	-0.0367057	-0.0491232	-0.0591232	-0.0614582	-0.0587658	-0.0608374	-0.0643462
4.82318	-0.0250179	-0.0155955	-0.017385	-0.0187498	-0.0165189	-0.0146352	-0.0155955	-0.0194626	-0.0144126	-0.0199377	-0.0210625	-0.0114725	-0.0268563	-0.0372489	-0.049737	-0.0594784	-0.0614681	-0.0586934	-0.0609981	-0.0643477
4.83317	-0.0249126	-0.0153966	-0.017297	-0.0186047	-0.01661	-0.0147179	-0.0153966	-0.0193594	-0.0145245	-0.0200498	-0.0203141	-0.0115036	-0.0276266	-0.0377892	-0.0503841	-0.0598156	-0.0614752	-0.0586238	-0.0611409	-0.0643248
4.84316	-0.0248093	-0.0152203	-0.0171835	-0.0184434	-0.0167107	-0.0147962	-0.0152203	-0.0192143	-0.0146568	-0.0201304	-0.0195776	-0.0115627	-0.0283772	-0.0383361	-0.051064	-0.0601386	-0.0614824	-0.0585631	-0.0612639	-0.0642764
4.85315	-0.024705	-0.0150667	-0.0170437	-0.0182669	-0.01682	-0.0148702	-0.0150667	-0.0190307	-0.0148031	-0.0201772	-0.018862	-0.0116467	-0.0291079	-0.0388992	-0.0517748	-0.0604509	-0.0614914	-0.0585173	-0.0613651	-0.0642017
4.86314	-0.0245974	-0.0149353	-0.0168774	-0.0180766	-0.0169364	-0.01494	-0.0149353	-0.0188128	-0.0149566	-0.0201887	-0.0181738	-0.011752	-0.0298186	-0.0394872	-0.0525126	-0.0607559	-0.0615031	-0.0584908	-0.0614427	-0.0641001
4.87313	-0.0244846	-0.0148252	-0.0166849	-0.0178746	-0.0170579	-0.015005	-0.0148252	-0.0185662	-0.0151106	-0.0201653	-0.0175174	-0.0118741	-0.030509	-0.0401077	-0.053272	-0.0610565	-0.0615173	-0.058487	-0.0614949	-0.0639711
4.88312	-0.0243654	-0.0147353	-0.0164674	-0.0176632	-0.0171824	-0.0150648	-0.0147353	-0.0182974	-0.0152589	-0.0201087	-0.0168949	-0.012008	-0.0311782	-0.0407668	-0.0540464	-0.0613551	-0.0615328	-0.0585074	-0.0615205	-0.0638144
4.89311	-0.0242392	-0.0146638	-0.016227	-0.0174452	-0.0173075	-0.0151183	-0.0146638	-0.0180138	-0.015396	-0.0200221	-0.016307	-0.0121482	-0.0318245	-0.0414686	-0.0548277	-0.0616535	-0.0615471	-0.0585518	-0.0615184	-0.0636299
4.9031	-0.0241056	-0.0146089	-0.0159662	-0.0172236	-0.0174307	-0.0151648	-0.0146089	-0.017723	-0.0155175	-0.0199107	-0.015753	-0.0122888	-0.0324455	-0.0422147	-0.0556071	-0.0619526	-0.0615568	-0.0586183	-0.0614877	-0.0634175
4.91309	-0.0239651	-0.0145683	-0.0156886	-0.0170017	-0.0175496	-0.0152034	-0.0145683	-0.017433	-0.0156203	-0.0197807	-0.0152321	-0.0124242	-0.0330384	-0.0430044	-0.0563754	-0.0622524	-0.061558	-0.0587028	-0.0614281	-0.0631773
4.92308	-0.0238179	-0.0145394	-0.0153983	-0.0167825	-0.0176623	-0.0152339	-0.0145394	-0.0171518	-0.0157026	-0.0196395	-0.0147437	-0.0125493	-0.0335991	-0.0438345	-0.0571232	-0.0625519	-0.0615459	-0.0588001	-0.0613395	-0.0629097
4.93307	-0.0236648	-0.0145196	-0.0151004	-0.0165687	-0.0177667	-0.0152563	-0.0145196	-0.0168869	-0.0157639	-0.0194952	-0.0142877	-0.0126597	-0.0341235	-0.0446991	-0.0578411	-0.0628494	-0.0615155	-0.0589032	-0.0612221	-0.0626151
4.94306	-0.0235067	-0.0145058	-0.0148002	-0.0163629	-0.0178617	-0.0152715	-0.0145058	-0.0166449	-0.015805	-0.0193555	-0.0138656	-0.0127525	-0.0346068	-0.0455902	-0.0585205	-0.0631418	-0.0614618	-0.0590047	-0.0610768	-0.0622943
4.95305	-0.0233445	-0.0144952	-0.0145035	-0.0161669	-0.0179464	-0.0152812	-0.0144952	-0.0164316	-0.0158278	-0.0192278	-0.0134802	-0.0128265	-0.0350446	-0.046498	-0.0591537	-0.0634256	-0.0613803	-0.0590964	-0.0609046	-0.0619483
4.96304	-0.0231792	-0.0144847	-0.0142163	-0.0159818	-0.0180206	-0.0152878	-0.0144847	-0.0162517	-0.0158348	-0.0191183	-0.0131361	-0.0128822	-0.0354327	-0.0474112	-0.0597338	-0.0636964	-0.0612671	-0.0591702	-0.0607073	-0.0615788
4.97303	-0.0230119	-0.0144713	-0.0139445	-0.0158082	-0.018085	-0.0152949	-0.0144713	-0.0161082	-0.0158296	-0.0190314	-0.0128394	-0.0129223	-0.0357676	-0.0483179	-0.0602555	-0.0639491	-0.0611194	-0.0592185	-0.0604872	-0.0611877
4.98302	-0.0228435	-0.0144523	-0.0136936	-0.0156459	-0.0181405	-0.0153065	-0.0144523	-0.0160028	-0.0158156	-0.0189695	-0.0125975	-0.0129518	-0.0360472	-0.0492058	-0.0607149	-0.0641784	-0.0609358	-0.0592347	-0.0602471	-0.0607776
4.99301	-0.022675	-0.0144252	-0.0134687	-0.015494	-0.0181889	-0.0153275	-0.0144252	-0.0159358	-0.0157966	-0.0189326	-0.0124185	-0.0129774	-0.0362706	-0.0500632	-0.0611096	-0.0643788	-0.0607162	-0.0592131	-0.0599905	-0.0603516
5.003	-0.0225075	-0.0143882	-0.0132739	-0.0153512	-0.0182321	-0.0153631	-0.0143882	-0.015906	-0.0157761	-0.018918	-0.0123107	-0.0130075	-0.0364391	-0.0508799	-0.0614388	-0.0645445	-0.0604624	-0.0591499	-0.0597214	-0.0599133
5.01299	-0.0223421	-0.0143397	-0.0131124	-0.0152158	-0.0182724	-0.0154187	-0.0143397	-0.0159107	-0.0157574	-0.0189208	-0.0122821	-0.0130519	-0.0365558	-0.0516468	-0.0617031	-0.06467	-0.0601777	-0.0590427	-0.0594443	-0.0594666
5.02298	-0.0221801	-0.0142789	-0.0129863	-0.0150856	-0.0183124	-0.0154996	-0.0142789	-0.0159463	-0.0157432	-0.0189336	-0.0123393	-0.013121	-0.036626	-0.0523574	-0.0619044	-0.0647502	-0.059867	-0.0588907	-0.0591642	-0.0590159
5.03297	-0.0220229	-0.0142059	-0.0128964	-0.0149588	-0.0183544	-0.0156107	-0.0142059	-0.016008	-0.0157357	-0.0189476	-0.0124872	-0.0132257	-0.0366571	-0.0530075	-0.0620459	-0.0647802	-0.0595367	-0.058695	-0.0588861	-0.0585654
5.04296	-0.021872	-0.0141214	-0.0128422	-0.0148334	-0.0184003	-0.0157562	-0.0141214	-0.0160907	-0.0157368	-0.0189526	-0.0127281	-0.013376	-0.0366586	-0.0535953	-0.0621313	-0.0647561	-0.059194	-0.0584578	-0.058615	-0.0581194
5.05295	-0.0217292	-0.014027	-0.0128223	-0.0147078	-0.0184519	-0.0159394	-0.014027	-0.0161885	-0.0157478	-0.0189378	-0.0130617	-0.0135811	-0.0366415	-0.0541216	-0.0621655	-0.0646746	-0.0588469	-0.0581828	-0.0583558	-0.0576816
5.06294	-0.0215964	-0.0139249	-0.012834	-0.0145807	-0.01851	-0.0161622	-0.0139249	-0.0162955	-0.0157694	-0.0188925	-0.0134845	-0.0138486	-0.0366183	-0.0545895	-0.0621533	-0.0645333	-0.0585037	-0.0578744	-0.0581124	-0.0572554
5.07293	-0.0214758	-0.0138181	-0.0128739	-0.0144515	-0.018575	-0.0164253	-0.0138181	-0.016406	-0.0158025	-0.0188071	-0.0139895	-0.0141839	-0.0366022	-0.0550037	-0.0621001	-0.0643311	-0.0581721	-0.0575378	-0.0578883	-0.056843
5.08292	-0.0213693	-0.0137102	-0.0129378	-0.0143198	-0.0186462	-0.016728	-0.0137102	-0.0165145	-0.0158473	-0.0186734	-0.0145669	-0.0145902	-0.0366065	-0.0553705	-0.0620108	-0.064068	-0.0578594	-0.0571787	-0.0576855	-0.0564459
5.09291	-0.0212791	-0.013605	-0.0130212	-0.0141858	-0.018722	-0.0170676	-0.013605	-0.0166158	-0.0159041	-0.018485	-0.0152039	-0.0150681	-0.0366442	-0.055697	-0.0618903	-0.0637452	-0.0575713	-0.0568027	-0.0575047	-0.0560647
5.1029	-0.0212071	-0.0135067	-0.0131194	-0.0140502	-0.0188002	-0.0174404	-0.0135067	-0.0167057	-0.0159732	-0.0182384	-0.0158854	-0.0156156	-0.036727	-0.0559904	-0.061743	-0.0633654	-0.0573121	-0.0564154	-0.0573452	-0.0556988
5.11289	-0.0211548	-0.0134192	-0.0132277	-0.0139138	-0.0188775	-0.0178407	-0.0134192	-0.0167802	-0.0160549	-0.0179325	-0.0165946	-0.0162285	-0.0368653	-0.0562574	-0.0615727	-0.0629326	-0.0570842	-0.0560223	-0.0572047	-0.0553466
5.12288	-0.0211235	-0.0133463	-0.0133416	-0.0137778	-0.0189501	-0.0182616	-0.0133463	-0.0168364	-0.0161493	-0.0175691	-0.0173133	-0.0169	-0.0370669	-0.0565039	-0.0613827	-0.0624518	-0.0568876	-0.0556282	-0.0570793	-0.0550059
5.13287	-0.0211139	-0.0132913	-0.0134568	-0.0136435	-0.0190133	-0.018695	-0.0132913	-0.0168717	-0.0162566	-0.0171525	-0.0180233	-0.0176219	-0.0373371	-0.0567347	-0.0611757	-0.0619296	-0.0567202	-0.0552378	-0.0569639	-0.0546741
5.14286	-0.0211261	-0.0132567	-0.0135697	-0.013512	-0.0190626	-0.0191319	-0.0132567	-0.0168844	-0.0163771	-0.0166896	-0.0187065	-0.0183844	-0.037678	-0.0569525	-0.0609539	-0.0613733	-0.0565778	-0.054855	-0.0568521	-0.0543481
5.15285	-0.0211596	-0.0132442	-0.013677	-0.0133846	-0.0190928	-0.0195625	-0.0132442	-0.0168734	-0.0165105	-0.016189	-0.0193461	-0.019177	-0.0380888	-0.0571586	-0.060719	-0.0607909	-0.0564543	-0.0544834	-0.0567371	-0.0540249
5.16284	-0.0212132	-0.0132545	-0.0137756	-0.0132621	-0.0190992	-0.0199766	-0.0132545	-0.0168379	-0.0166568	-0.0156609	-0.0199268	-0.0199886	-0.0385651	-0.0573523	-0.0604724	-0.0601911	-0.0563418	-0.0541259	-0.0566112	-0.053702
5.17283	-0.0212853	-0.0132872	-0.0138633	-0.0131453	-0.0190772	-0.0203642	-0.0132872	-0.0167776	-0.0168154	-0.0151162	-0.0204357	-0.0208083	-0.0390999	-0.0575316	-0.0602151	-0.0595826	-0.0562312	-0.053785	-0.0564673	-0.0533774
5.18282	-0.0213735	-0.013341	-0.0139379	-0.0130344	-0.019023	-0.0207154	-0.013341	-0.0166928	-0.0169854	-0.0145663	-0.0208625	-0.0216255	-0.0396832	-0.0576928	-0.0599481	-0.0589741	-0.0561126	-0.0534626	-0.0562985	-0.0530499
5.19281	-0.0214754	-0.0134134	-0.0139977	-0.0129296	-0.0189334	-0.0210212	-0.0134134	-0.0165838	-0.0171655	-0.0140218	-0.0211999	-0.0224304	-0.0403025	-0.0578312	-0.0596722	-0.0583738	-0.0559761	-0.05316	-0.0560988	-0.0527192
5.2028	-0.0215881	-0.0135014	-0.0140413	-0.0128308	-0.0188063	-0.0212733	-0.0135014	-0.0164513	-0.0173542	-0.0134928	-0.0214433	-0.0232141	-0.0409439	-0.0579416	-0.0593883	-0.0577891	-0.0558118	-0.0528779	-0.0558635	-0.0523858
5.21279	-0.0217087	-0.0136008	-0.0140675	-0.0127374	-0.0186406	-0.0214649	-0.0136008	-0.0162962	-0.0175493	-0.012988	-0.0215915	-0.0239691	-0.0415921	-0.0580187	-0.0590972	-0.0572266	-0.0556108	-0.0526165	-0.0555892	-0.0520511
5.22278	-0.0218343	-0.0137073	-0.0140755	-0.0126491	-0.0184364	-0.0215905	-0.0137073	-0.0161199	-0.0177486	-0.0125147	-0.0216457	-0.0246889	-0.0422313	-0.0580573	-0.0587997	-0.0566915	-0.0553658	-0.0523753	-0.0552745	-0.0517171
5.23277	-0.0219625	-0.013816	-0.014065	-0.012565	-0.018195	-0.0216464	-0.013816	-0.0159236	-0.0179493	-0.0120783	-0.0216101	-0.0253684	-0.0428459	-0.0580528	-0.0584967	-0.0561876	-0.0550709	-0.052153	-0.0549192	-0.0513862
5.24276	-0.0220909	-0.0139221	-0.0140362	-0.0124845	-0.0179187	-0.0216305	-0.0139221	-0.015709	-0.0181487	-0.0116828	-0.0214906	-0.0260038	-0.043421	-0.0580017	-0.0581887	-0.0557174	-0.0547225	-0.0519478	-0.0545247	-0.0510608
5.25275	-0.0222177	-0.0140207	-0.0139896	-0.0124068	-0.0176109	-0.0215425	-0.0140207	-0.015478	-0.018344	-0.0113306	-0.0212952	-0.0265925	-0.0439435	-0.0579019	-0.0578763	-0.0552818	-0.0543191	-0.0517572	-0.0540939	-0.050743
5.26274	-0.0223415	-0.0141072	-0.0139267	-0.0123314	-0.0172758	-0.0213838	-0.0141072	-0.0152325	-0.0185324	-0.0110227	-0.0210332	-0.0271331	-0.0444018	-0.0577523	-0.0575598	-0.0548804	-0.0538616	-0.051578	-0.0536306	-0.0504345
5.27273	-0.0224612	-0.0141776	-0.0138496	-0.0122579	-0.0169184	-0.0211576	-0.0141776	-0.0149747	-0.0187117	-0.0107593	-0.0207147	-0.0276254	-0.044787	-0.0575536	-0.0572389	-0.0545114	-0.0533533	-0.0514065	-0.0531395	-0.050136
5.28272	-0.0225762	-0.0142281	-0.0137612	-0.0121859	-0.0165441	-0.0208685	-0.0142281	-0.0147069	-0.0188798	-0.0105398	-0.0203504	-0.0280701	-0.0450929	-0.057308	-0.0569133	-0.0541716	-0.0527991	-0.0512386	-0.0526254	-0.0498473
5.29271	-0.022686	-0.0142554	-0.0136652	-0.0121154	-0.0161586	-0.0205223	-0.0142554	-0.0144314	-0.0190353	-0.0103635	-0.0199514	-0.0284691	-0.0453162	-0.0570188	-0.056582	-0.0538572	-0.0522061	-0.0510699	-0.0520934	-0.0495668
5.3027	-0.0227903	-0.0142571	-0.013566	-0.0120467	-0.0157675	-0.020126	-0.0142571	-0.0141506	-0.0191774	-0.0102295	-0.0195284	-0.0288253	-0.0454567	-0.0566908	-0.0562438	-0.0535631	-0.0515823	-0.0508957	-0.051548	-0.0492921
5.31269	-0.0228887	-0.014231	-0.0134684	-0.0119803	-0.0153766	-0.0196874	-0.014231	-0.0138668	-0.0193062	-0.0101374	-0.0190921	-0.0291422	-0.0455169	-0.0563296	-0.0558971	-0.053284	-0.0509367	-0.0507114	-0.0509934	-0.0490194
5.32268	-0.0229806	-0.0141754	-0.0133776	-0.0119168	-0.0149914	-0.0192149	-0.0141754	-0.0135822	-0.0194224	-0.0100869	-0.0186528	-0.0294244	-0.0455026	-0.0559418	-0.0555399	-0.0530138	-0.0502786	-0.0505127	-0.050433	-0.0487443
5.33267	-0.0230651	-0.0140894	-0.0132987	-0.011857	-0.0146169	-0.0187174	-0.0140894	-0.0132991	-0.0195274	-0.0100785	-0.0182203	-0.0296772	-0.0454217	-0.0555341	-0.0551705	-0.0527465	-0.0496171	-0.0502953	-0.0498692	-0.0484617
5.34266	-0.023141	-0.013972	-0.0132365	-0.011802	-0.0142579	-0.0182039	-0.013972	-0.0130195	-0.0196235	-0.0101128	-0.0178039	-0.0299065	-0.0452847	-0.0551136	-0.0547866	-0.052476	-0.0489605	-0.0500557	-0.0493038	-0.0481664
5.35265	-0.0232065	-0.0138231	-0.0131952	-0.0117528	-0.0139185	-0.0176833	-0.0138231	-0.0127455	-0.0197135	-0.0101907	-0.0174125	-0.0301185	-0.0451035	-0.054687	-0.0543866	-0.0521963	-0.0483162	-0.0497909	-0.0487378	-0.0478533
5.36264	-0.0232596	-0.0136427	-0.013178	-0.0117106	-0.0136027	-0.0171643	-0.0136427	-0.012479	-0.0198004	-0.0103129	-0.0170545	-0.0303197	-0.0448915	-0.0542608	-0.053969	-0.0519017	-0.0476901	-0.0494987	-0.0481717	-0.0475177
5.37263	-0.0232979	-0.0134311	-0.0131865	-0.0116762	-0.0133137	-0.0166551	-0.0134311	-0.0122218	-0.0198877	-0.0104799	-0.016738	-0.0305165	-0.0446628	-0.0538404	-0.0535326	-0.051587	-0.0470865	-0.0491773	-0.0476056	-0.0471558
5.38262	-0.0233188	-0.0131893	-0.0132211	-0.0116506	-0.0130544	-0.0161634	-0.0131893	-0.011976	-0.0199786	-0.0106912	-0.0164701	-0.0307149	-0.0444314	-0.0534304	-0.053077	-0.0512475	-0.0465078	-0.0488263	-0.0470395	-0.046765
5.39261	-0.0233195	-0.0129185	-0.0132804	-0.0116344	-0.0128275	-0.0156962	-0.0129185	-0.0117433	-0.0200762	-0.0109455	-0.0162575	-0.0309205	-0.0442112	-0.0530343	-0.0526023	-0.050879	-0.0459548	-0.0484455	-0.0464736	-0.0463436
5.4026	-0.0232975	-0.0126206	-0.0133612	-0.011628	-0.0126348	-0.0152595	-0.0126206	-0.0115259	-0.0201832	-0.01124	-0.0161061	-0.0311377	-0.0440148	-0.0526538	-0.0521093	-0.0504781	-0.0454266	-0.0480359	-0.0459085	-0.0458916
5.41259	-0.0232506	-0.012298	-0.013459	-0.0116314	-0.0124781	-0.0148584	-0.012298	-0.0113256	-0.0203014	-0.0115704	-0.0160206	-0.0313701	-0.0438537	-0.0522895	-0.0515995	-0.050042	-0.0449208	-0.0475991	-0.0453452	-0.0454101
5.42258	-0.0231771	-0.0119535	-0.0135678	-0.0116444	-0.0123586	-0.014497	-0.0119535	-0.0111443	-0.0204319	-0.0119309	-0.0160047	-0.0316199	-0.0437372	-0.0519404	-0.0510748	-0.0495687	-0.044434	-0.047137	-0.0447855	-0.0449012
5.43257	-0.0230762	-0.0115909	-0.0136805	-0.0116664	-0.0122768	-0.0141781	-0.0115909	-0.0109839	-0.020575	-0.012314	-0.0160603	-0.0318876	-0.0436729	-0.0516039	-0.0505378	-0.0490569	-0.0439616	-0.0466523	-0.0442318	-0.0443682
5.44256	-0.0229477	-0.0112142	-0.0137895	-0.0116967	-0.0122329	-0.0139036	-0.0112142	-0.0108459	-0.0207296	-0.0127111	-0.0161878	-0.0321727	-0.0436655	-0.0512763	-0.0499914	-0.0485062	-0.0434987	-0.0461481	-0.0436869	-0.0438147
5.45255	-0.0227923	-0.010828	-0.013887	-0.0117341	-0.0122262	-0.0136738	-0.010828	-0.0107313	-0.020894	-0.0131124	-0.0163859	-0.032473	-0.0437178	-0.0509529	-0.0494386	-0.047917	-0.04304	-0.0456274	-0.0431543	-0.0432448
5.46254	-0.0226117	-0.0104374	-0.0139658	-0.0117775	-0.0122552	-0.0134881	-0.0104374	-0.010641	-0.0210652	-0.0135078	-0.0166511	-0.0327855	-0.0438298	-0.050628	-0.0488826	-0.0472906	-0.0425806	-0.0450937	-0.0426375	-0.0426626
5.47253	-0.0224085	-0.0100477	-0.0140191	-0.0118257	-0.0123177	-0.0133447	-0.0100477	-0.0105749	-0.0212396	-0.0138868	-0.0169783	-0.0331059	-0.0439994	-0.0502956	-0.0483264	-0.0466292	-0.0421155	-0.0445502	-0.0421398	-0.0420717
5.48252	-0.0221858	-0.00966426	-0.0140416	-0.0118774	-0.0124102	-0.0132406	-0.00966426	-0.0105323	-0.0214126	-0.0142398	-0.0173604	-0.0334294	-0.0442225	-0.0499498	-0.047773	-0.0459362	-0.0416407	-0.0440004	-0.0416644	-0.0414752
5.49251	-0.0219475	-0.00929238	-0.0140294	-0.0119314	-0.0125286	-0.0131719	-0.00929238	-0.0105116	-0.0215794	-0.0145579	-0.0177887	-0.0337513	-0.0444931	-0.0495851	-0.0472248	-0.0452158	-0.0411526	-0.0434472	-0.0412134	-0.0408755
5.5025	-0.0216977	-0.00893699	-0.0139803	-0.0119869	-0.0126673	-0.0131342	-0.00893699	-0.0105104	-0.0217345	-0.0148339	-0.0182532	-0.0340667	-0.044804	-0.0491969	-0.046684	-0.0444737	-0.0406487	-0.0428936	-0.0407883	-0.0402743
5.51249	-0.0214406	-0.00860254	-0.0138938	-0.0120431	-0.01282	-0.0131222	-0.00860254	-0.0105255	-0.0218725	-0.0150627	-0.0187429	-0.0343715	-0.045147	-0.0487818	-0.0461524	-0.0437164	-0.0401272	-0.0423421	-0.0403891	-0.0396722
5.52248	-0.0211807	-0.00829283	-0.0137714	-0.0120998	-0.0129791	-0.0131306	-0.00829283	-0.0105531	-0.0219879	-0.0152413	-0.0192464	-0.0346622	-0.0455131	-0.0483378	-0.0456312	-0.0429518	-0.0395873	-0.0417952	-0.0400145	-0.0390694
5.53247	-0.0209218	-0.00801081	-0.0136158	-0.0121567	-0.0131364	-0.0131537	-0.00801081	-0.0105887	-0.0220757	-0.0153692	-0.019752	-0.0349367	-0.0458934	-0.0478649	-0.0451214	-0.0421885	-0.0390289	-0.0412547	-0.0396619	-0.0384655
5.54246	-0.0206678	-0.0077586	-0.013431	-0.0122142	-0.013283	-0.0131865	-0.0077586	-0.0106276	-0.0221311	-0.015448	-0.0202485	-0.0351941	-0.0462787	-0.0473646	-0.0446237	-0.0414361	-0.0384526	-0.0407221	-0.0393273	-0.0378601
5.55245	-0.0204221	-0.00753736	-0.0132221	-0.0122725	-0.0134096	-0.0132241	-0.00753736	-0.010665	-0.0221498	-0.015482	-0.0207255	-0.0354349	-0.0466606	-0.0468405	-0.0441385	-0.0407049	-0.0378599	-0.0401985	-0.0390055	-0.0372525
5.56244	-0.0201877	-0.00734737	-0.0129945	-0.0123323	-0.0135071	-0.0132625	-0.00734737	-0.0106965	-0.0221284	-0.0154769	-0.0211738	-0.0356607	-0.0470308	-0.0462976	-0.0436662	-0.0400051	-0.0372524	-0.0396846	-0.0386903	-0.0366426
5.57243	-0.0199673	-0.0071881	-0.0127538	-0.0123942	-0.0135664	-0.0132987	-0.0071881	-0.0107182	-0.022064	-0.0154401	-0.0215857	-0.0358744	-0.047382	-0.0457421	-0.0432073	-0.039347	-0.0366323	-0.0391804	-0.0383752	-0.036031
5.58242	-0.0197633	-0.00705831	-0.0125057	-0.0124589	-0.0135796	-0.0133307	-0.00705831	-0.0107269	-0.0219549	-0.01538	-0.021955	-0.0360798	-0.0477078	-0.0451812	-0.0427621	-0.03874	-0.0360023	-0.0386857	-0.0380532	-0.0354188
5.59241	-0.0195781	-0.00695619	-0.012255	-0.0125265	-0.0135398	-0.0133576	-0.00695619	-0.0107207	-0.0218	-0.0153053	-0.0222777	-0.0362811	-0.0480025	-0.0446227	-0.0423312	-0.0381925	-0.0353649	-0.0381993	-0.0377178	-0.0348083
5.6024	-0.0194138	-0.00687954	-0.0120061	-0.0125974	-0.0134418	-0.0133798	-0.00687954	-0.0106987	-0.0215991	-0.0152245	-0.0225516	-0.0364828	-0.0482615	-0.0440743	-0.0419154	-0.0377108	-0.0347232	-0.0377199	-0.037363	-0.0342028
5.61239	-0.0192727	-0.00682588	-0.0117628	-0.0126712	-0.0132823	-0.0133987	-0.00682588	-0.0106615	-0.0213532	-0.0151456	-0.0227763	-0.0366892	-0.0484808	-0.0435432	-0.0415156	-0.0372992	-0.0340802	-0.0372454	-0.0369839	-0.0336064
5.62238	-0.0191572	-0.00679261	-0.0115278	-0.012747	-0.0130605	-0.0134165	-0.00679261	-0.0106108	-0.0210641	-0.0150753	-0.0229535	-0.0369041	-0.0486574	-0.043036	-0.041133	-0.0369593	-0.0334393	-0.0367736	-0.0365769	-0.0330241
5.63237	-0.0190698	-0.00677712	-0.0113034	-0.0128237	-0.0127779	-0.0134365	-0.00677712	-0.0105498	-0.0207343	-0.0150192	-0.0230864	-0.0371306	-0.0487894	-0.0425577	-0.0407685	-0.0366895	-0.0328037	-0.0363015	-0.0361399	-0.0324614
5.64236	-0.0190129	-0.00677679	-0.0110913	-0.0128993	-0.0124385	-0.013462	-0.00677679	-0.0104826	-0.0203677	-0.0149811	-0.0231799	-0.0373706	-0.0488753	-0.0421125	-0.0404234	-0.0364852	-0.0321772	-0.0358264	-0.0356727	-0.0319242
5.65235	-0.0189889	-0.00678909	-0.0108925	-0.0129715	-0.0120487	-0.0134967	-0.00678909	-0.0104143	-0.0199685	-0.0149634	-0.0232401	-0.0376249	-0.0489145	-0.0417025	-0.0400986	-0.0363383	-0.0315637	-0.0353453	-0.0351766	-0.0314184
5.66234	-0.0189999	-0.00681153	-0.0107082	-0.0130373	-0.0116173	-0.0135442	-0.00681153	-0.0103503	-0.0195419	-0.0149668	-0.0232742	-0.0378932	-0.0489072	-0.0413285	-0.0397949	-0.036238	-0.0309674	-0.0348553	-0.0346546	-0.0309495
5.67233	-0.0190477	-0.0068416	-0.0105394	-0.0130935	-0.0111545	-0.0136074	-0.0068416	-0.0102963	-0.0190936	-0.0149908	-0.0232906	-0.038174	-0.0488542	-0.0409899	-0.0395127	-0.0361706	-0.0303928	-0.0343542	-0.0341111	-0.0305222
5.68232	-0.019133	-0.00687676	-0.0103871	-0.0131366	-0.0106721	-0.0136889	-0.00687676	-0.010258	-0.01863	-0.0150338	-0.0232981	-0.0384647	-0.0487568	-0.0406848	-0.039252	-0.0361204	-0.0298447	-0.03384	-0.033552	-0.0301406
5.69231	-0.019256	-0.00691437	-0.0102523	-0.0131627	-0.0101828	-0.0137902	-0.00691437	-0.0102403	-0.0181573	-0.0150933	-0.0233059	-0.0387623	-0.0486169	-0.0404099	-0.0390123	-0.0360703	-0.029328	-0.0333118	-0.0329835	-0.0298073
5.7023	-0.0194157	-0.00695167	-0.0101365	-0.0131684	-0.00969915	-0.0139118	-0.00695167	-0.0102476	-0.017682	-0.0151669	-0.0233236	-0.0390629	-0.048437	-0.0401614	-0.0387927	-0.0360025	-0.0288477	-0.0327692	-0.0324126	-0.0295239
5.71229	-0.0196097	-0.00698579	-0.0100409	-0.0131502	-0.00923362	-0.0140531	-0.00698579	-0.0102829	-0.0172105	-0.0152517	-0.0233608	-0.0393627	-0.0482195	-0.0399347	-0.0385918	-0.0358997	-0.028409	-0.032213	-0.0318465	-0.0292904
5.72228	-0.0198348	-0.00701378	-0.00996681	-0.0131051	-0.00879754	-0.0142127	-0.00701378	-0.010348	-0.0167486	-0.0153455	-0.0234266	-0.0396578	-0.0479674	-0.0397249	-0.0384075	-0.0357456	-0.0280167	-0.031645	-0.0312919	-0.0291052
5.73227	-0.0200859	-0.00703276	-0.00991538	-0.0130309	-0.00840085	-0.0143879	-0.00703276	-0.0104435	-0.0163014	-0.0154465	-0.0235297	-0.0399451	-0.0476835	-0.0395268	-0.0382377	-0.0355262	-0.0276752	-0.0310678	-0.030755	-0.0289655
5.74226	-0.0203573	-0.00704003	-0.00988729	-0.012926	-0.00805164	-0.0145753	-0.00704003	-0.0105682	-0.0158733	-0.0155538	-0.023678	-0.0402217	-0.0473706	-0.0393354	-0.0380795	-0.03523	-0.0273882	-0.0304851	-0.0302412	-0.0288672
5.75225	-0.0206421	-0.00703328	-0.00988271	-0.0127895	-0.00775594	-0.0147708	-0.00703328	-0.0107198	-0.0154677	-0.015667	-0.0238783	-0.0404856	-0.0470314	-0.0391459	-0.0379304	-0.0348491	-0.0271587	-0.029901	-0.0297549	-0.0288048
5.76224	-0.0209325	-0.00701081	-0.0099011	-0.012622	-0.00751756	-0.0149697	-0.00701081	-0.0108945	-0.0150867	-0.0157867	-0.0241358	-0.040736	-0.046668	-0.0389536	-0.0377872	-0.0343795	-0.0269882	-0.0293202	-0.0292991	-0.028772
5.77223	-0.0212206	-0.00697174	-0.00994114	-0.0124247	-0.00733812	-0.0151668	-0.00697174	-0.0110875	-0.0147314	-0.0159142	-0.0244542	-0.0409725	-0.0462825	-0.0387544	-0.0376472	-0.0338212	-0.0268774	-0.0287476	-0.0288757	-0.0287614
5.78222	-0.0214983	-0.00691617	-0.0100007	-0.0122	-0.00721713	-0.0153572	-0.00691617	-0.0112931	-0.0144015	-0.016051	-0.0248352	-0.0411958	-0.0458763	-0.0385447	-0.0375076	-0.0331781	-0.0268251	-0.0281878	-0.0284855	-0.0287651
5.79221	-0.0217576	-0.0068454	-0.0100767	-0.0119513	-0.00715226	-0.0155355	-0.0068454	-0.0115052	-0.0140958	-0.0161989	-0.0252781	-0.0414071	-0.0454504	-0.0383216	-0.0373658	-0.0324581	-0.0268289	-0.0276454	-0.0281283	-0.0287749
5.8022	-0.0219912	-0.00676196	-0.0101657	-0.0116829	-0.00713958	-0.0156969	-0.00676196	-0.0117173	-0.0138121	-0.0163596	-0.0257801	-0.041608	-0.0450056	-0.038083	-0.0372195	-0.0316724	-0.0268846	-0.0271242	-0.0278026	-0.0287823
5.81219	-0.0221926	-0.0066696	-0.0102636	-0.0113998	-0.00717389	-0.0158366	-0.0066696	-0.0119231	-0.0135475	-0.0165344	-0.0263356	-0.0418005	-0.044542	-0.0378275	-0.0370666	-0.030835	-0.0269865	-0.0266274	-0.0275067	-0.0287787
5.82218	-0.0223565	-0.00657321	-0.0103658	-0.0111075	-0.00724906	-0.0159504	-0.00657321	-0.0121165	-0.0132984	-0.0167239	-0.0269366	-0.041986	-0.04406	-0.0375549	-0.0369054	-0.029962	-0.0271275	-0.026157	-0.027238	-0.0287559
5.83217	-0.022479	-0.00647865	-0.0104683	-0.0108119	-0.00735838	-0.0160346	-0.00647865	-0.0122921	-0.0130609	-0.0169279	-0.0275728	-0.042166	-0.0435596	-0.037266	-0.0367342	-0.0290705	-0.0272994	-0.0257143	-0.026994	-0.0287062
5.84216	-0.0225573	-0.00639239	-0.0105669	-0.0105189	-0.00749483	-0.0160863	-0.00639239	-0.0124453	-0.0128312	-0.0171453	-0.0282316	-0.0423411	-0.0430408	-0.0369627	-0.0365515	-0.0281781	-0.0274929	-0.0252994	-0.0267719	-0.0286225
5.85215	-0.0225905	-0.00632125	-0.0106582	-0.0102343	-0.00765138	-0.0161032	-0.00632125	-0.0125723	-0.0126056	-0.0173737	-0.0288987	-0.0425113	-0.0425042	-0.0366482	-0.036356	-0.0273021	-0.0276979	-0.0249117	-0.0265692	-0.0284988
5.86214	-0.0225787	-0.00627189	-0.0107399	-0.00996345	-0.00782115	-0.0160839	-0.00627189	-0.0126704	-0.0123806	-0.0176101	-0.0295586	-0.0426755	-0.0419506	-0.0363265	-0.0361462	-0.0264582	-0.0279042	-0.0245495	-0.0263838	-0.0283299
5.87213	-0.0225238	-0.00625046	-0.0108104	-0.00971122	-0.00799769	-0.0160279	-0.00625046	-0.012738	-0.0121534	-0.0178505	-0.030195	-0.042832	-0.0413812	-0.0360027	-0.0359206	-0.0256602	-0.0281014	-0.0242108	-0.0262139	-0.0281121
5.88212	-0.0224285	-0.00626215	-0.0108694	-0.00948164	-0.00817501	-0.0159359	-0.00626215	-0.0127741	-0.011922	-0.0180902	-0.0307918	-0.0429784	-0.0407982	-0.0356827	-0.0356777	-0.0249197	-0.0282794	-0.0238926	-0.0260581	-0.0278433
5.89211	-0.022297	-0.00631082	-0.0109178	-0.00927789	-0.00834777	-0.0158094	-0.00631082	-0.0127788	-0.011685	-0.0183244	-0.0313335	-0.0431115	-0.0402042	-0.0353726	-0.0354158	-0.024245	-0.028429	-0.0235921	-0.0259158	-0.0275227
5.9021	-0.0221339	-0.00639865	-0.0109575	-0.00910218	-0.00851135	-0.0156511	-0.00639865	-0.0127528	-0.0114418	-0.0185481	-0.0318065	-0.0432279	-0.0396029	-0.0350788	-0.0351329	-0.0236416	-0.0285419	-0.0233062	-0.0257866	-0.0271511
5.91209	-0.0219446	-0.00652602	-0.0109915	-0.00895581	-0.00866192	-0.0154647	-0.00652602	-0.0126974	-0.0111928	-0.0187569	-0.0321994	-0.0433243	-0.0389985	-0.034807	-0.0348272	-0.023112	-0.0286111	-0.0230319	-0.0256702	-0.0267312
5.92208	-0.0217348	-0.0066913	-0.0110232	-0.00883912	-0.00879651	-0.0152549	-0.0066913	-0.0126143	-0.0109392	-0.0189468	-0.0325038	-0.0433975	-0.0383962	-0.0345626	-0.0344969	-0.0226554	-0.0286313	-0.0227663	-0.025567	-0.0262672
5.93207	-0.0215102	-0.00689095	-0.0110566	-0.00875162	-0.00891307	-0.0150271	-0.00689095	-0.0125053	-0.0106829	-0.0191148	-0.032715	-0.0434449	-0.0378018	-0.0343496	-0.0341401	-0.0222689	-0.0285989	-0.022507	-0.0254769	-0.0257645
5.94206	-0.0212766	-0.00711962	-0.0110954	-0.00869207	-0.00901047	-0.0147876	-0.00711962	-0.0123725	-0.0104266	-0.0192591	-0.0328321	-0.0434649	-0.0372215	-0.0341705	-0.0337554	-0.0219472	-0.0285125	-0.0222521	-0.0254001	-0.0252301
5.95205	-0.0210394	-0.00737038	-0.0111433	-0.00865862	-0.00908861	-0.0145427	-0.00737038	-0.0122181	-0.0101738	-0.019379	-0.0328582	-0.0434567	-0.0366622	-0.0340262	-0.0333418	-0.0216833	-0.0283724	-0.0219999	-0.0253361	-0.0246721
5.96204	-0.0208036	-0.00763507	-0.0112029	-0.00864894	-0.00914832	-0.0142991	-0.00763507	-0.0120442	-0.00992825	-0.0194751	-0.0328004	-0.0434208	-0.0361307	-0.0339158	-0.0328989	-0.0214694	-0.0281813	-0.0217493	-0.0252843	-0.0240993
5.97203	-0.0205733	-0.00790472	-0.0112761	-0.00866036	-0.00919141	-0.0140632	-0.00790472	-0.011853	-0.00969431	-0.0195495	-0.0326695	-0.0433587	-0.0356342	-0.0338365	-0.0324268	-0.0212973	-0.0279436	-0.0214998	-0.0252434	-0.0235209
5.98202	-0.0203525	-0.00816997	-0.0113636	-0.00869002	-0.00922055	-0.0138406	-0.00816997	-0.0116467	-0.00947654	-0.0196052	-0.0324793	-0.0432729	-0.0351791	-0.0337835	-0.0319267	-0.0211589	-0.0276656	-0.0212513	-0.0252116	-0.0229468
5.99201	-0.020144	-0.00842151	-0.0114645	-0.00873492	-0.00923921	-0.0136364	-0.00842151	-0.0114277	-0.00927958	-0.0196461	-0.032246	-0.0431668	-0.0347717	-0.0337509	-0.0314002	-0.0210468	-0.0273554	-0.021004	-0.0251867	-0.0223862
6.002	-0.0199503	-0.00865057	-0.0115769	-0.00879208	-0.00925144	-0.0134544	-0.00865057	-0.0111984	-0.00910799	-0.0196772	-0.0319873	-0.0430442	-0.0344173	-0.0337312	-0.0308503	-0.0209549	-0.027022	-0.0207588	-0.0251656	-0.0218483
6.01199	-0.0197731	-0.00884927	-0.0116975	-0.00885851	-0.00926177	-0.013297	-0.00884927	-0.0109618	-0.00896601	-0.0197035	-0.0317212	-0.0429092	-0.0341201	-0.0337163	-0.0302803	-0.0208783	-0.0266757	-0.0205167	-0.0251451	-0.0213416
6.02198	-0.0196134	-0.00901094	-0.0118219	-0.00893132	-0.00927491	-0.0131655	-0.00901094	-0.0107209	-0.00885733	-0.0197302	-0.0314656	-0.0427656	-0.0338832	-0.0336981	-0.0296944	-0.0208136	-0.0263271	-0.0202793	-0.0251216	-0.0208736
6.03197	-0.0194718	-0.00913042	-0.0119451	-0.0090077	-0.00929557	-0.0130593	-0.00913042	-0.0104791	-0.00878489	-0.0197626	-0.0312366	-0.0426167	-0.0337079	-0.0336683	-0.0290974	-0.0207594	-0.0259869	-0.0200485	-0.0250912	-0.0204506
6.04196	-0.0193487	-0.00920414	-0.0120618	-0.00908493	-0.00932815	-0.0129769	-0.00920414	-0.0102401	-0.00875066	-0.0198052	-0.0310482	-0.0424651	-0.0335943	-0.0336196	-0.0284946	-0.0207152	-0.0256656	-0.0198267	-0.0250503	-0.0200777
6.05195	-0.0192438	-0.00923022	-0.0121663	-0.00916036	-0.00937653	-0.0129153	-0.00923022	-0.0100081	-0.00875546	-0.019862	-0.0309114	-0.0423123	-0.0335403	-0.033546	-0.0278912	-0.0206823	-0.0253725	-0.0196163	-0.0249954	-0.0197588
6.06194	-0.0191569	-0.00920839	-0.0122537	-0.00923144	-0.00944381	-0.0128707	-0.00920839	-0.00978714	-0.0087988	-0.0199359	-0.0308339	-0.0421586	-0.0335427	-0.0334429	-0.0272927	-0.0206625	-0.0251159	-0.0194203	-0.0249234	-0.019496
6.07193	-0.0190875	-0.00913987	-0.0123196	-0.00929568	-0.00953215	-0.0128389	-0.00913987	-0.00958156	-0.00887885	-0.0200287	-0.0308196	-0.0420031	-0.0335965	-0.0333076	-0.0267043	-0.0206585	-0.0249024	-0.0192418	-0.0248318	-0.0192904
6.08192	-0.019035	-0.00902721	-0.0123606	-0.00935067	-0.00964256	-0.0128152	-0.00902721	-0.00939545	-0.00899235	-0.0201413	-0.0308688	-0.0418439	-0.0336953	-0.0331395	-0.0261309	-0.020673	-0.0247366	-0.0190841	-0.0247189	-0.0191414
6.09191	-0.0189989	-0.00887398	-0.0123746	-0.00939413	-0.00977485	-0.0127955	-0.00887398	-0.00923262	-0.00913474	-0.020273	-0.0309782	-0.0416782	-0.0338318	-0.0329399	-0.0255769	-0.0207086	-0.0246211	-0.0189504	-0.0245836	-0.0190474
6.1019	-0.0189787	-0.0086845	-0.0123609	-0.00942389	-0.00992758	-0.0127759	-0.0086845	-0.00909636	-0.00930028	-0.020422	-0.0311417	-0.0415024	-0.0339982	-0.0327122	-0.0250461	-0.0207672	-0.0245563	-0.0188439	-0.024426	-0.0190053
6.11189	-0.0189735	-0.0084636	-0.0123201	-0.00943796	-0.0100981	-0.0127536	-0.0084636	-0.00898924	-0.00948227	-0.0205854	-0.0313504	-0.0413128	-0.0341863	-0.0324613	-0.0245417	-0.0208498	-0.0245402	-0.0187675	-0.0242468	-0.0190113
6.12188	-0.0189829	-0.00821627	-0.0122541	-0.00943458	-0.0102827	-0.0127269	-0.00821627	-0.00891296	-0.00967333	-0.0207593	-0.0315938	-0.0411058	-0.034388	-0.0321937	-0.0240662	-0.0209564	-0.024569	-0.0187234	-0.0240479	-0.0190606
6.13187	-0.0190059	-0.00794745	-0.0121657	-0.00941225	-0.0104768	-0.0126952	-0.00794745	-0.00886818	-0.00986577	-0.0209389	-0.0318602	-0.0408781	-0.0345959	-0.0319164	-0.0236215	-0.0210855	-0.0246371	-0.0187134	-0.0238317	-0.0191475
6.14186	-0.0190418	-0.00766182	-0.0120587	-0.00936979	-0.0106749	-0.0126593	-0.00766182	-0.00885448	-0.010052	-0.0211191	-0.0321375	-0.0406272	-0.0348033	-0.0316373	-0.0232088	-0.0212343	-0.0247371	-0.0187383	-0.0236018	-0.0192661
6.15185	-0.0190895	-0.00736364	-0.0119372	-0.00930641	-0.0108714	-0.012621	-0.00736364	-0.00887026	-0.0102247	-0.021294	-0.0324138	-0.0403517	-0.0350049	-0.0313639	-0.0228288	-0.0213985	-0.0248608	-0.0187981	-0.023362	-0.0194099
6.16184	-0.019148	-0.00705664	-0.011805	-0.00922169	-0.0110606	-0.0125832	-0.00705664	-0.00891284	-0.0103775	-0.0214582	-0.0326781	-0.0400513	-0.0351966	-0.0311034	-0.0224816	-0.0215725	-0.0249991	-0.0188917	-0.0231168	-0.0195722
6.17183	-0.0192159	-0.00674401	-0.0116661	-0.00911561	-0.0112368	-0.0125495	-0.00674401	-0.00897853	-0.0105053	-0.0216059	-0.0329207	-0.0397269	-0.0353755	-0.0308617	-0.0221673	-0.0217494	-0.0251429	-0.0190169	-0.0228709	-0.0197463
6.18182	-0.019292	-0.0064284	-0.0115231	-0.0089886	-0.0113952	-0.0125239	-0.0064284	-0.00906276	-0.0106042	-0.0217325	-0.0331333	-0.0393805	-0.0355402	-0.0306434	-0.0218853	-0.0219215	-0.0252831	-0.0191705	-0.0226292	-0.0199256
6.19181	-0.0193747	-0.00611198	-0.0113781	-0.00884147	-0.0115318	-0.0125104	-0.00611198	-0.00916029	-0.0106721	-0.0218335	-0.0333097	-0.0390153	-0.0356902	-0.0304512	-0.021635	-0.0220803	-0.0254114	-0.0193485	-0.0223964	-0.0201037
6.2018	-0.0194626	-0.00579651	-0.0112317	-0.00867543	-0.0116438	-0.0125127	-0.00579651	-0.00926547	-0.0107087	-0.0219059	-0.0334452	-0.0386352	-0.0358257	-0.030286	-0.0214156	-0.0222169	-0.0255203	-0.019546	-0.0221768	-0.0202745
6.21179	-0.0195544	-0.0054835	-0.0110829	-0.00849201	-0.0117296	-0.012534	-0.0054835	-0.00937247	-0.0107152	-0.0219476	-0.0335371	-0.0382446	-0.0359475	-0.0301462	-0.0212264	-0.0223222	-0.0256039	-0.0197576	-0.0219742	-0.0204325
6.22178	-0.0196488	-0.00517432	-0.0109297	-0.00829307	-0.0117893	-0.0125766	-0.00517432	-0.0094756	-0.0106948	-0.0219577	-0.033584	-0.037848	-0.0360562	-0.0300283	-0.0210665	-0.0223879	-0.0256578	-0.0199774	-0.0217917	-0.0205727
6.23177	-0.0197447	-0.00487028	-0.0107684	-0.00808071	-0.0118247	-0.0126418	-0.00487028	-0.00956951	-0.0106521	-0.0219368	-0.0335863	-0.0374496	-0.0361521	-0.0299271	-0.0209351	-0.0224059	-0.025679	-0.0201998	-0.0216312	-0.0206907
6.24176	-0.0198412	-0.00457282	-0.0105944	-0.00785724	-0.0118387	-0.01273	-0.00457282	-0.00964946	-0.0105929	-0.0218868	-0.0335454	-0.0370533	-0.0362345	-0.0298353	-0.0208315	-0.0223699	-0.0256665	-0.020419	-0.0214937	-0.0207829
6.25175	-0.0199378	-0.0042835	-0.0104024	-0.00762514	-0.0118359	-0.0128402	-0.0042835	-0.00971153	-0.010524	-0.0218108	-0.0334637	-0.0366621	-0.0363021	-0.0297446	-0.0207548	-0.0222748	-0.0256207	-0.0206299	-0.0213788	-0.0208465
6.26174	-0.0200339	-0.00400415	-0.0101866	-0.00738701	-0.0118219	-0.0129708	-0.00400415	-0.00975276	-0.0104524	-0.0217134	-0.0333443	-0.036278	-0.036352	-0.0296456	-0.0207044	-0.0221174	-0.0255437	-0.0208278	-0.0212849	-0.0208794
6.27173	-0.0201293	-0.00373685	-0.00994124	-0.00714554	-0.011803	-0.0131192	-0.00373685	-0.00977126	-0.0103857	-0.0215998	-0.0331912	-0.0359021	-0.0363805	-0.0295289	-0.0206797	-0.0218971	-0.0254386	-0.0210091	-0.021209	-0.0208805
6.28172	-0.0202237	-0.00348395	-0.00966131	-0.00690348	-0.0117862	-0.0132822	-0.00348395	-0.00976622	-0.0103306	-0.0214765	-0.0330086	-0.0355344	-0.0363824	-0.029385	-0.02068	-0.0216154	-0.0253096	-0.0211707	-0.0211471	-0.0208494
6.29171	-0.020317	-0.00324803	-0.00934275	-0.00666363	-0.0117783	-0.0134563	-0.00324803	-0.00973794	-0.0102934	-0.0213502	-0.0328009	-0.0351738	-0.0363519	-0.0292054	-0.0207044	-0.0212764	-0.0251614	-0.0213107	-0.0210941	-0.0207865
6.3017	-0.0204087	-0.00303188	-0.00898305	-0.00642881	-0.0117857	-0.013638	-0.00303188	-0.00968774	-0.0102794	-0.0212282	-0.0325731	-0.0348187	-0.0362826	-0.0289828	-0.0207522	-0.0208869	-0.024999	-0.0214279	-0.0210442	-0.0206931
6.31169	-0.0204983	-0.00283839	-0.00858165	-0.00620184	-0.0118142	-0.0138235	-0.00283839	-0.00961783	-0.0102922	-0.0211179	-0.03233	-0.0344667	-0.0361678	-0.0287117	-0.0208221	-0.0204558	-0.0248274	-0.0215221	-0.020991	-0.0205713
6.32168	-0.0205847	-0.00267051	-0.00814016	-0.00598553	-0.0118683	-0.0140097	-0.00267051	-0.00953117	-0.0103343	-0.0210262	-0.0320766	-0.0341154	-0.0360015	-0.0283883	-0.0209127	-0.0199942	-0.0246507	-0.0215937	-0.0209283	-0.0204235
6.33167	-0.0206666	-0.00253107	-0.0076626	-0.00578264	-0.011951	-0.0141939	-0.00253107	-0.0094313	-0.0104062	-0.0209598	-0.0318176	-0.0337623	-0.0357782	-0.0280114	-0.0210221	-0.0195145	-0.0244725	-0.0216435	-0.0208501	-0.0202529
6.34166	-0.020742	-0.00242277	-0.00715538	-0.00559586	-0.0120636	-0.0143736	-0.00242277	-0.00932215	-0.0105071	-0.0209244	-0.0315578	-0.0334052	-0.0354939	-0.027582	-0.021148	-0.0190304	-0.0242955	-0.021673	-0.0207513	-0.0200633
6.35165	-0.0208088	-0.002348	-0.00662715	-0.00542776	-0.0122059	-0.0145473	-0.002348	-0.00920783	-0.0106344	-0.020925	-0.0313013	-0.0330424	-0.0351461	-0.0271034	-0.0212873	-0.0185555	-0.0241211	-0.0216839	-0.0206277	-0.0198585
6.36164	-0.0208641	-0.00230874	-0.00608853	-0.00528076	-0.0123756	-0.014714	-0.00230874	-0.00909246	-0.0107845	-0.020965	-0.0310519	-0.032673	-0.0347342	-0.026581	-0.0214365	-0.0181033	-0.0239492	-0.0216779	-0.0204769	-0.0196426
6.37163	-0.0209052	-0.00230652	-0.00555164	-0.00515704	-0.0125691	-0.0148731	-0.00230652	-0.00897998	-0.0109527	-0.0210466	-0.0308126	-0.032297	-0.03426	-0.026022	-0.0215915	-0.0176861	-0.0237791	-0.0216568	-0.0202982	-0.0194201
6.38162	-0.0209288	-0.00234227	-0.00502949	-0.00505851	-0.012781	-0.0150248	-0.00234227	-0.00887404	-0.0111333	-0.0211706	-0.0305857	-0.0319149	-0.033727	-0.0254353	-0.0217473	-0.0173143	-0.0236086	-0.0216222	-0.0200926	-0.019195
6.39161	-0.0209321	-0.00241632	-0.00453536	-0.00498675	-0.0130053	-0.0151694	-0.00241632	-0.00877781	-0.0113207	-0.021336	-0.0303726	-0.0315285	-0.0331409	-0.0248304	-0.0218987	-0.0169959	-0.023435	-0.0215759	-0.0198634	-0.0189717
6.4016	-0.0209123	-0.00252831	-0.00408198	-0.00494293	-0.0132348	-0.0153075	-0.00252831	-0.00869396	-0.0115088	-0.0215406	-0.0301735	-0.0311399	-0.0325093	-0.0242178	-0.0220401	-0.0167362	-0.0232549	-0.021519	-0.0196154	-0.0187539
6.41159	-0.0208671	-0.00267722	-0.00368084	-0.00492774	-0.0134624	-0.0154402	-0.00267722	-0.00862452	-0.011692	-0.0217803	-0.0299881	-0.0307519	-0.0318411	-0.0236078	-0.0221658	-0.0165375	-0.023065	-0.0214529	-0.0193553	-0.0185453
6.42158	-0.0207949	-0.00286137	-0.00334146	-0.00494141	-0.0136809	-0.0155681	-0.00286137	-0.00857089	-0.0118651	-0.0220498	-0.0298148	-0.0303677	-0.0311461	-0.0230106	-0.0222699	-0.016399	-0.0228622	-0.0213784	-0.0190909	-0.0183491
6.43157	-0.0206948	-0.0030785	-0.00307079	-0.00498361	-0.0138838	-0.0156921	-0.0030785	-0.00853382	-0.0120239	-0.0223429	-0.0296518	-0.0299905	-0.0304348	-0.0224356	-0.0223472	-0.016317	-0.022644	-0.0212964	-0.0188309	-0.0181683
6.44156	-0.020567	-0.00332577	-0.00287274	-0.00505347	-0.0140653	-0.0158124	-0.00332577	-0.0085134	-0.0121647	-0.022652	-0.0294963	-0.0296238	-0.0297178	-0.0218912	-0.0223928	-0.0162854	-0.0224089	-0.0212075	-0.0185846	-0.0180052
6.45155	-0.0204123	-0.00359993	-0.00274793	-0.00514957	-0.0142209	-0.0159292	-0.00359993	-0.00850912	-0.0122848	-0.0229693	-0.0293455	-0.0292705	-0.0290048	-0.0213844	-0.0224027	-0.0162962	-0.0221567	-0.0211122	-0.0183606	-0.0178621
6.46154	-0.0202326	-0.0038974	-0.00269358	-0.00526995	-0.0143474	-0.016042	-0.0038974	-0.00851993	-0.0123828	-0.0232865	-0.0291965	-0.0289334	-0.0283051	-0.0209212	-0.0223742	-0.0163401	-0.0218887	-0.0210112	-0.0181674	-0.0177404
6.47153	-0.0200306	-0.00421439	-0.00270371	-0.00541216	-0.0144434	-0.01615	-0.00421439	-0.00854433	-0.0124577	-0.0235953	-0.0290467	-0.0286147	-0.0276262	-0.0205057	-0.0223056	-0.0164072	-0.0216077	-0.0209047	-0.0180117	-0.0176414
6.48152	-0.0198095	-0.004547	-0.00276944	-0.00557331	-0.0145088	-0.0162519	-0.004547	-0.00858047	-0.0125096	-0.0238877	-0.0288937	-0.0283164	-0.0269742	-0.0201409	-0.0221964	-0.0164881	-0.0213178	-0.0207933	-0.0178989	-0.017566
6.49151	-0.0195732	-0.00489134	-0.0028796	-0.00575012	-0.014545	-0.0163456	-0.00489134	-0.00862627	-0.0125394	-0.0241566	-0.0287361	-0.0280395	-0.0263532	-0.0198281	-0.0220476	-0.0165741	-0.0210246	-0.0206775	-0.0178324	-0.0175144
6.5015	-0.0193257	-0.00524363	-0.00302135	-0.00593903	-0.0145548	-0.016429	-0.00524363	-0.00867956	-0.0125483	-0.0243956	-0.0285727	-0.0277847	-0.0257656	-0.0195674	-0.0218617	-0.0166582	-0.0207348	-0.0205577	-0.0178132	-0.0174867
6.51149	-0.0190713	-0.00560023	-0.00318105	-0.00613625	-0.0145422	-0.0164995	-0.00560023	-0.0087382	-0.0125382	-0.0245995	-0.0284033	-0.0275521	-0.0252116	-0.0193578	-0.0216418	-0.0167353	-0.0204556	-0.0204346	-0.0178403	-0.0174824
6.52148	-0.0188139	-0.00595769	-0.00334501	-0.00633792	-0.0145121	-0.0165547	-0.00595769	-0.00880022	-0.0125112	-0.0247647	-0.0282283	-0.0273413	-0.02469	-0.0191969	-0.0213924	-0.0168026	-0.0201947	-0.0203088	-0.0179103	-0.0175004
6.53147	-0.0185572	-0.00631276	-0.00350034	-0.00654019	-0.01447	-0.016592	-0.00631276	-0.00886396	-0.0124699	-0.0248887	-0.0280485	-0.0271514	-0.0241979	-0.0190816	-0.0211186	-0.0168593	-0.0199595	-0.0201811	-0.0180177	-0.0175392
6.54146	-0.0183042	-0.00666237	-0.00363566	-0.00673933	-0.0144219	-0.0166093	-0.00666237	-0.0089281	-0.012417	-0.0249708	-0.0278649	-0.026981	-0.0237313	-0.0190076	-0.0208258	-0.0169069	-0.0197571	-0.0200523	-0.0181554	-0.0175965
6.55145	-0.0180575	-0.00700359	-0.0037417	-0.00693186	-0.0143735	-0.016605	-0.00700359	-0.00899182	-0.0123553	-0.0250115	-0.0276791	-0.0268285	-0.0232856	-0.01897	-0.0205196	-0.0169484	-0.0195933	-0.0199234	-0.0183147	-0.0176696
6.56144	-0.0178189	-0.00733358	-0.00381175	-0.00711467	-0.0143309	-0.0165784	-0.00733358	-0.00905471	-0.0122881	-0.0250126	-0.027492	-0.0266917	-0.022856	-0.0189631	-0.0202053	-0.0169883	-0.0194727	-0.0197953	-0.0184859	-0.0177551
6.57143	-0.0175894	-0.00764957	-0.00384187	-0.00728509	-0.0142992	-0.0165296	-0.00764957	-0.00911685	-0.0122185	-0.0249772	-0.0273048	-0.0265679	-0.0224375	-0.0189803	-0.0198879	-0.0170316	-0.0193983	-0.0196692	-0.0186589	-0.0178487
6.58142	-0.0173695	-0.00794877	-0.00383099	-0.00744104	-0.0142835	-0.0164597	-0.00794877	-0.0091787	-0.0121499	-0.024909	-0.027118	-0.0264542	-0.0220262	-0.0190148	-0.019572	-0.0170834	-0.0193712	-0.0195461	-0.0188234	-0.0179458
6.59141	-0.0171591	-0.00822841	-0.00378075	-0.00758108	-0.0142876	-0.0163706	-0.00822841	-0.00924101	-0.0120856	-0.0248124	-0.0269317	-0.0263474	-0.0216188	-0.0190591	-0.0192609	-0.0171483	-0.0193906	-0.0194271	-0.0189694	-0.0180413
6.6014	-0.0169574	-0.00848572	-0.00369521	-0.00770445	-0.0143147	-0.0162656	-0.00848572	-0.0093047	-0.012029	-0.0246922	-0.0267457	-0.0262437	-0.0212134	-0.0191055	-0.0189577	-0.0172301	-0.0194537	-0.0193132	-0.019088	-0.0181297
6.61139	-0.0167637	-0.00871792	-0.00358045	-0.00781111	-0.0143673	-0.0161483	-0.00871792	-0.00937068	-0.0119834	-0.0245532	-0.0265592	-0.0261394	-0.0208096	-0.0191464	-0.0186642	-0.0173311	-0.019556	-0.0192053	-0.0191713	-0.0182055
6.62138	-0.0165769	-0.00892234	-0.00344406	-0.00790173	-0.0144466	-0.0160231	-0.00892234	-0.00943977	-0.0119519	-0.0243998	-0.0263714	-0.0260302	-0.0204084	-0.0191742	-0.0183818	-0.0174524	-0.0196909	-0.0191039	-0.019213	-0.0182632
6.63137	-0.0163961	-0.00909644	-0.00329459	-0.00797766	-0.014553	-0.0158944	-0.00909644	-0.00951248	-0.0119371	-0.024236	-0.0261811	-0.0259118	-0.0200121	-0.019182	-0.0181109	-0.017593	-0.0198508	-0.0190095	-0.0192084	-0.0182976
6.64136	-0.0162206	-0.00923794	-0.00314098	-0.00804082	-0.0146862	-0.0157665	-0.00923794	-0.00958896	-0.011941	-0.0240654	-0.0259873	-0.0257799	-0.0196244	-0.0191635	-0.0178518	-0.017751	-0.0200267	-0.0189221	-0.0191549	-0.0183043
6.65135	-0.0160499	-0.00934488	-0.00299211	-0.00809362	-0.0148449	-0.0156433	-0.00934488	-0.00966887	-0.0119652	-0.0238906	-0.0257893	-0.0256303	-0.01925	-0.0191138	-0.0176042	-0.017923	-0.0202088	-0.0188413	-0.019052	-0.0182794
6.66134	-0.0158842	-0.00941571	-0.0028563	-0.00813878	-0.0150271	-0.0155276	-0.00941571	-0.00975144	-0.0120101	-0.0237137	-0.0255866	-0.0254589	-0.0188942	-0.0190295	-0.0173677	-0.0181045	-0.0203868	-0.0187665	-0.0189013	-0.0182203
6.67133	-0.0157239	-0.00944936	-0.002741	-0.00817919	-0.0152305	-0.0154211	-0.00944936	-0.00983541	-0.0120755	-0.023536	-0.0253793	-0.0252621	-0.0185624	-0.018909	-0.0171423	-0.018291	-0.0205506	-0.0186962	-0.018706	-0.0181254
6.68132	-0.0155703	-0.00944531	-0.00265254	-0.0082177	-0.015452	-0.0153241	-0.00944531	-0.00991921	-0.0121598	-0.0233581	-0.0251679	-0.0250368	-0.01826	-0.0187526	-0.0169278	-0.0184774	-0.0206902	-0.0186287	-0.0184718	-0.0179942
6.69131	-0.0154249	-0.00940358	-0.00259598	-0.00825691	-0.0156886	-0.0152353	-0.00940358	-0.010001	-0.0122609	-0.0231804	-0.0249536	-0.0247806	-0.017992	-0.018563	-0.0167246	-0.0186591	-0.0207967	-0.0185621	-0.0182055	-0.0178277
6.7013	-0.0152898	-0.00932476	-0.00257507	-0.00829904	-0.0159369	-0.0151521	-0.00932476	-0.0100789	-0.0123755	-0.0230028	-0.0247379	-0.0244918	-0.0177623	-0.0183449	-0.0165334	-0.0188319	-0.0208622	-0.0184937	-0.0179158	-0.0176277
6.71129	-0.0151676	-0.00920992	-0.00259233	-0.00834568	-0.0161934	-0.0150704	-0.00920992	-0.010151	-0.0124996	-0.0228253	-0.0245229	-0.0241699	-0.0175739	-0.018105	-0.0163556	-0.0189925	-0.0208805	-0.018421	-0.0176122	-0.0173972
6.72128	-0.0150609	-0.00906065	-0.00264907	-0.00839772	-0.0164548	-0.0149851	-0.00906065	-0.010216	-0.0126287	-0.0226477	-0.0243106	-0.0238151	-0.0174288	-0.0178521	-0.0161927	-0.0191382	-0.0208475	-0.0183411	-0.017305	-0.0171399
6.73127	-0.0149727	-0.00887893	-0.00274565	-0.0084552	-0.0167179	-0.0148907	-0.00887893	-0.0102727	-0.0127581	-0.0224702	-0.0241035	-0.0234289	-0.0173275	-0.017596	-0.0160469	-0.0192672	-0.020761	-0.0182513	-0.0170049	-0.0168602
6.74126	-0.0149058	-0.00866709	-0.00288155	-0.00851734	-0.0169799	-0.0147811	-0.00866709	-0.0103205	-0.0128834	-0.0222931	-0.023904	-0.0230137	-0.0172697	-0.0173476	-0.0159205	-0.0193784	-0.0206214	-0.0181491	-0.0167223	-0.0165626
6.75125	-0.014863	-0.0084278	-0.00305561	-0.00858246	-0.017238	-0.0146509	-0.0084278	-0.0103596	-0.0130002	-0.0221174	-0.0237143	-0.022573	-0.0172541	-0.0171181	-0.015816	-0.0194709	-0.0204317	-0.0180322	-0.0164671	-0.0162519
6.76124	-0.0148466	-0.00816401	-0.00326614	-0.00864816	-0.0174899	-0.0144955	-0.00816401	-0.0103906	-0.0131052	-0.021944	-0.0235365	-0.0221114	-0.0172789	-0.0169181	-0.015736	-0.0195445	-0.0201972	-0.0178989	-0.0162485	-0.0159327
6.77123	-0.0148587	-0.00787895	-0.00351106	-0.00871136	-0.0177334	-0.0143114	-0.00787895	-0.0104146	-0.0131959	-0.0217743	-0.0233725	-0.021634	-0.0173417	-0.0167573	-0.0156825	-0.0195986	-0.0199259	-0.0177481	-0.0160739	-0.0156092
6.78122	-0.0149007	-0.00757616	-0.00378796	-0.00876856	-0.0179668	-0.0140973	-0.00757616	-0.0104333	-0.0132711	-0.0216096	-0.0232238	-0.0211468	-0.0174403	-0.0166435	-0.0156577	-0.0196329	-0.0196275	-0.0175793	-0.0159493	-0.0152852
6.79121	-0.0149732	-0.00725953	-0.00409419	-0.00881602	-0.0181886	-0.0138534	-0.00725953	-0.0104486	-0.0133308	-0.0214515	-0.0230916	-0.0206563	-0.0175726	-0.0165824	-0.0156626	-0.0196464	-0.0193138	-0.0173926	-0.0158785	-0.0149639
6.8012	-0.0150762	-0.00693333	-0.00442682	-0.00885005	-0.0183975	-0.0135823	-0.00693333	-0.0104623	-0.0133763	-0.021301	-0.0229772	-0.0201691	-0.0177368	-0.0165765	-0.015698	-0.0196381	-0.0189978	-0.0171887	-0.0158633	-0.0146479
6.81119	-0.0152086	-0.00660232	-0.00478262	-0.00886722	-0.0185926	-0.0132888	-0.00660232	-0.0104764	-0.01341	-0.0211589	-0.0228812	-0.0196919	-0.0179315	-0.0166258	-0.0157635	-0.0196068	-0.0186929	-0.0169688	-0.0159032	-0.0143394
6.82118	-0.0153687	-0.00627175	-0.00515803	-0.00886468	-0.0187731	-0.0129794	-0.00627175	-0.0104925	-0.0134352	-0.0210257	-0.0228042	-0.019231	-0.018156	-0.0167267	-0.015858	-0.0195511	-0.0184129	-0.0167345	-0.0159952	-0.0140401
6.83117	-0.0155537	-0.00594738	-0.00554911	-0.00884034	-0.0189386	-0.0126624	-0.00594738	-0.0105116	-0.0134559	-0.0209007	-0.0227466	-0.0187925	-0.0184096	-0.016873	-0.0159793	-0.0194699	-0.0181705	-0.0164878	-0.0161345	-0.0137515
6.84116	-0.0157598	-0.00563549	-0.00595144	-0.00879309	-0.0190888	-0.0123473	-0.00563549	-0.0105342	-0.0134765	-0.020783	-0.0227083	-0.0183814	-0.0186919	-0.0170554	-0.0161245	-0.0193627	-0.0179773	-0.0162304	-0.0163142	-0.0134746
6.85115	-0.0159824	-0.0053428	-0.00636017	-0.00872291	-0.0192237	-0.012044	-0.0053428	-0.0105605	-0.0135012	-0.0206708	-0.0226891	-0.0180023	-0.0190024	-0.0172628	-0.0162896	-0.0192294	-0.0178428	-0.0159642	-0.0165259	-0.013211
6.86114	-0.0162163	-0.00507634	-0.00676994	-0.00863095	-0.0193437	-0.0117628	-0.00507634	-0.0105898	-0.0135338	-0.0205615	-0.0226883	-0.0176582	-0.0193398	-0.0174824	-0.0164701	-0.0190714	-0.0177737	-0.0156908	-0.0167599	-0.012962
6.87113	-0.0164554	-0.00484328	-0.00717497	-0.0085195	-0.0194493	-0.0115134	-0.00484328	-0.0106209	-0.0135772	-0.0204522	-0.022705	-0.0173515	-0.0197022	-0.0177006	-0.0166608	-0.018891	-0.0177739	-0.0154116	-0.0170056	-0.0127294
6.88112	-0.0166931	-0.00465064	-0.0075691	-0.00839193	-0.0195412	-0.0113046	-0.00465064	-0.0106523	-0.0136336	-0.0203396	-0.0227376	-0.0170833	-0.0200863	-0.0179042	-0.0168563	-0.018692	-0.0178436	-0.0151275	-0.0172521	-0.0125152
6.89111	-0.0169227	-0.00450509	-0.00794593	-0.00825252	-0.0196205	-0.0111437	-0.00450509	-0.0106822	-0.013704	-0.0202203	-0.0227843	-0.0168535	-0.0204873	-0.0180808	-0.0170513	-0.0184796	-0.0179799	-0.0148394	-0.0174888	-0.0123219
6.9011	-0.0171371	-0.00441255	-0.00829897	-0.00810626	-0.0196884	-0.0110362	-0.00441255	-0.0107088	-0.0137883	-0.0200909	-0.0228429	-0.0166611	-0.0208984	-0.0182199	-0.0172402	-0.0182601	-0.0181761	-0.0145477	-0.0177054	-0.0121525
6.91109	-0.0173295	-0.00437792	-0.00862181	-0.00795857	-0.0197461	-0.0109856	-0.00437792	-0.01073	-0.013885	-0.0199485	-0.0229108	-0.0165042	-0.0213113	-0.0183137	-0.0174184	-0.0180411	-0.0184225	-0.0142528	-0.0178926	-0.0120098
6.92108	-0.0174935	-0.00440474	-0.00890837	-0.00781501	-0.019795	-0.0109934	-0.00440474	-0.0107445	-0.0139922	-0.0197907	-0.0229854	-0.0163803	-0.0217155	-0.0183571	-0.0175813	-0.0178306	-0.0187067	-0.0139553	-0.0180425	-0.0118971
6.93107	-0.0176232	-0.00449492	-0.00915304	-0.00768101	-0.0198364	-0.0110589	-0.00449492	-0.0107509	-0.0141068	-0.0196161	-0.0230641	-0.0162864	-0.022099	-0.0183488	-0.0177253	-0.0176368	-0.0190139	-0.0136561	-0.0181486	-0.0118175
6.94106	-0.0177132	-0.00464852	-0.00935099	-0.00756151	-0.0198715	-0.0111797	-0.00464852	-0.0107486	-0.0142256	-0.019424	-0.0231445	-0.016219	-0.0224483	-0.018291	-0.0178478	-0.0174677	-0.0193279	-0.0133564	-0.0182062	-0.0117736
6.95105	-0.0177595	-0.0048636	-0.00949824	-0.00746076	-0.0199012	-0.0113516	-0.0048636	-0.0107375	-0.0143451	-0.0192147	-0.0232246	-0.0161747	-0.0227489	-0.0181893	-0.0179465	-0.0173305	-0.0196315	-0.013058	-0.0182125	-0.0117677
6.96104	-0.0177589	-0.00513621	-0.00959194	-0.00738204	-0.0199263	-0.0115694	-0.00513621	-0.010718	-0.0144618	-0.0189897	-0.0233032	-0.0161503	-0.0229858	-0.0180526	-0.0180205	-0.0172311	-0.0199075	-0.0127636	-0.0181664	-0.011801
6.97103	-0.0177093	-0.00546039	-0.00963038	-0.00732752	-0.0199469	-0.0118268	-0.00546039	-0.0106912	-0.014573	-0.0187514	-0.0233798	-0.0161426	-0.0231444	-0.0178925	-0.0180691	-0.0171738	-0.0201394	-0.0124765	-0.0180688	-0.0118741
6.98102	-0.0176101	-0.00582838	-0.00961314	-0.00729815	-0.0199629	-0.012117	-0.00582838	-0.0106584	-0.014676	-0.018503	-0.0234546	-0.0161488	-0.023211	-0.0177225	-0.0180926	-0.0171608	-0.0203121	-0.0122009	-0.0179222	-0.011986
6.99101	-0.0174616	-0.0062309	-0.00954106	-0.00729365	-0.0199737	-0.0124333	-0.0062309	-0.0106217	-0.0147692	-0.0182485	-0.023529	-0.0161664	-0.0231734	-0.0175575	-0.0180915	-0.0171919	-0.0204122	-0.0119414	-0.0177305	-0.0121349
7.001	-0.0172653	-0.00665744	-0.00941624	-0.00731254	-0.0199783	-0.0127689	-0.00665744	-0.0105833	-0.0148513	-0.0179923	-0.023605	-0.0161934	-0.0230219	-0.0174123	-0.0180665	-0.0172651	-0.0204289	-0.0117033	-0.0174993	-0.0123173
7.01099	-0.017024	-0.0070967	-0.00924196	-0.00735226	-0.0199753	-0.0131178	-0.0070967	-0.0105456	-0.0149219	-0.0177391	-0.0236852	-0.0162279	-0.0227498	-0.0173015	-0.0180185	-0.0173756	-0.0203539	-0.011492	-0.0172348	-0.012529
7.02098	-0.0167411	-0.00753708	-0.00902257	-0.00740936	-0.0199631	-0.0134745	-0.00753708	-0.0105111	-0.0149811	-0.0174937	-0.0237725	-0.0162683	-0.0223537	-0.0172377	-0.0179485	-0.0175172	-0.0201818	-0.0113127	-0.0169443	-0.0127642
7.03097	-0.0164212	-0.0079671	-0.00876333	-0.0074797	-0.0199396	-0.0138341	-0.0079671	-0.0104821	-0.0150295	-0.0172606	-0.02387	-0.0163131	-0.0218345	-0.0172314	-0.017857	-0.0176815	-0.0199101	-0.0111706	-0.0166354	-0.0130167
7.04096	-0.0160691	-0.00837587	-0.00847028	-0.00755875	-0.019903	-0.0141926	-0.00837587	-0.010461	-0.0150678	-0.0170441	-0.0239802	-0.0163608	-0.0211971	-0.0172898	-0.0177447	-0.0178593	-0.0195389	-0.0110698	-0.0163161	-0.0132793
7.05095	-0.0156907	-0.00875349	-0.00815001	-0.00764178	-0.0198512	-0.0145467	-0.00875349	-0.0104497	-0.0150969	-0.016848	-0.024105	-0.0164098	-0.0204507	-0.0174167	-0.017612	-0.0180403	-0.0190711	-0.0110136	-0.0159943	-0.0135448
7.06094	-0.0152918	-0.0090914	-0.00780952	-0.00772421	-0.0197825	-0.0148935	-0.0090914	-0.01045	-0.0151175	-0.0166754	-0.0242452	-0.0164584	-0.0196084	-0.0176115	-0.017459	-0.0182141	-0.0185121	-0.0110039	-0.0156778	-0.0138058
7.07093	-0.0148787	-0.00938259	-0.007456	-0.00780179	-0.0196954	-0.0152306	-0.00938259	-0.0104632	-0.0151305	-0.0165286	-0.0244001	-0.0165045	-0.0186871	-0.0178698	-0.0172862	-0.0183705	-0.0178689	-0.0110413	-0.0153736	-0.0140554
7.08092	-0.0144579	-0.0096218	-0.00709666	-0.00787083	-0.0195888	-0.0155557	-0.0096218	-0.0104903	-0.015136	-0.0164095	-0.0245672	-0.016546	-0.0177069	-0.018183	-0.0170939	-0.0185	-0.0171506	-0.0111246	-0.0150884	-0.0142873
7.09091	-0.0140357	-0.00980549	-0.00673857	-0.00792836	-0.019462	-0.0158666	-0.00980549	-0.0105316	-0.0151343	-0.016319	-0.0247427	-0.0165805	-0.01669	-0.0185388	-0.0168828	-0.0185945	-0.0163678	-0.011251	-0.0148277	-0.014496
7.1009	-0.0136187	-0.00993186	-0.00638847	-0.00797225	-0.0193149	-0.0161609	-0.00993186	-0.0105872	-0.015125	-0.0162575	-0.0249208	-0.0166056	-0.0156601	-0.0189218	-0.016654	-0.018647	-0.015532	-0.011416	-0.0145964	-0.0146773
7.11089	-0.0132129	-0.0100006	-0.00605266	-0.00800122	-0.019148	-0.016436	-0.0100006	-0.0106567	-0.0151075	-0.0162248	-0.0250943	-0.0166187	-0.0146414	-0.0193141	-0.0164093	-0.0186526	-0.014656	-0.0116137	-0.0143983	-0.0148281
7.12088	-0.0128245	-0.0100129	-0.00573688	-0.00801487	-0.0189621	-0.016689	-0.0100129	-0.0107392	-0.015081	-0.01622	-0.0252546	-0.0166175	-0.0136574	-0.0196961	-0.0161511	-0.018608	-0.0137529	-0.0118368	-0.0142359	-0.0149469
7.13087	-0.0124591	-0.00997091	-0.00544617	-0.00801358	-0.0187586	-0.0169167	-0.00997091	-0.0108331	-0.0150444	-0.016242	-0.0253925	-0.0165999	-0.01273	-0.0200475	-0.0158822	-0.0185123	-0.0128364	-0.012077	-0.014111	-0.0150332
7.14086	-0.0121221	-0.00987754	-0.00518484	-0.00799846	-0.0185392	-0.0171158	-0.00987754	-0.0109365	-0.0149968	-0.0162889	-0.0254985	-0.0165642	-0.0118786	-0.0203485	-0.0156064	-0.0183662	-0.0119207	-0.0123251	-0.0140241	-0.0150881
7.15085	-0.0118183	-0.00973632	-0.0049564	-0.0079712	-0.0183061	-0.0172828	-0.00973632	-0.0110472	-0.0149369	-0.0163586	-0.0255631	-0.016509	-0.0111191	-0.0205806	-0.0153277	-0.0181723	-0.0110197	-0.0125719	-0.0139751	-0.0151136
7.16084	-0.011552	-0.00955102	-0.00476352	-0.0079339	-0.0180612	-0.0174142	-0.00955102	-0.0111623	-0.0148639	-0.0164488	-0.0255778	-0.0164337	-0.0104635	-0.0207275	-0.0150508	-0.0179349	-0.0101475	-0.012808	-0.0139626	-0.0151129
7.17083	-0.0113268	-0.00932548	-0.00460804	-0.00788895	-0.0178068	-0.0175066	-0.00932548	-0.0112787	-0.0147771	-0.0165565	-0.0255353	-0.0163382	-0.00991956	-0.0207761	-0.0147803	-0.0176594	-0.00931762	-0.0130245	-0.013985	-0.0150898
7.18082	-0.0111456	-0.00906343	-0.00449101	-0.00783886	-0.0175452	-0.0175574	-0.00906343	-0.0113929	-0.0146762	-0.0166787	-0.02543	-0.016223	-0.00949031	-0.0207171	-0.0145209	-0.0173526	-0.00854295	-0.0132134	-0.0140398	-0.0150485
7.19081	-0.0110103	-0.00876847	-0.0044127	-0.00778615	-0.0172781	-0.0175642	-0.00876847	-0.0115012	-0.0145612	-0.0168118	-0.0252585	-0.0160892	-0.00917447	-0.0205455	-0.0142768	-0.0170216	-0.00783552	-0.0133679	-0.0141241	-0.0149937
7.2008	-0.0109222	-0.00844399	-0.0043727	-0.00773323	-0.0170076	-0.0175254	-0.00844399	-0.0116002	-0.0144327	-0.0169521	-0.0250197	-0.0159388	-0.00896662	-0.0202608	-0.0140519	-0.0166739	-0.0072061	-0.0134827	-0.0142348	-0.0149299
7.21079	-0.0108814	-0.00809326	-0.00436997	-0.00768233	-0.0167352	-0.0174403	-0.00809326	-0.0116861	-0.014292	-0.0170954	-0.0247151	-0.0157741	-0.00885773	-0.0198669	-0.0138492	-0.0163169	-0.00666398	-0.0135541	-0.0143685	-0.0148614
7.22078	-0.010887	-0.00771949	-0.00440293	-0.00763543	-0.0164624	-0.0173093	-0.00771949	-0.0117557	-0.0141409	-0.0172377	-0.0243484	-0.015598	-0.00883588	-0.0193722	-0.0136706	-0.0159574	-0.00621665	-0.0135806	-0.014522	-0.014792
7.23077	-0.0109373	-0.00732598	-0.00446958	-0.00759424	-0.0161905	-0.0171337	-0.00732598	-0.0118062	-0.0139819	-0.0173745	-0.0239258	-0.0154142	-0.00888698	-0.0187889	-0.0135171	-0.0156014	-0.00586957	-0.0135622	-0.014692	-0.0147248
7.24076	-0.0110295	-0.00691622	-0.00456751	-0.00756019	-0.0159209	-0.0169159	-0.00691622	-0.0118356	-0.0138181	-0.0175015	-0.0234551	-0.0152263	-0.00899564	-0.0181326	-0.0133886	-0.015254	-0.00562601	-0.0135013	-0.0148752	-0.0146623
7.25075	-0.01116	-0.00649405	-0.00469402	-0.00753444	-0.015655	-0.0166595	-0.00649405	-0.0118424	-0.0136534	-0.0176148	-0.0229459	-0.0150388	-0.00914599	-0.017421	-0.0132837	-0.0149185	-0.00548694	-0.0134017	-0.0150687	-0.0146059
7.26074	-0.0113245	-0.00606372	-0.00484616	-0.00751787	-0.0153943	-0.016369	-0.00606372	-0.0118263	-0.013492	-0.0177104	-0.0224087	-0.0148562	-0.00932247	-0.0166736	-0.0132001	-0.0145973	-0.00545101	-0.0132689	-0.0152698	-0.0145563
7.27073	-0.0115179	-0.00563	-0.00502078	-0.00751108	-0.0151408	-0.0160499	-0.00563	-0.0117881	-0.0133385	-0.0177853	-0.0218548	-0.0146835	-0.00951051	-0.0159105	-0.0131347	-0.0142907	-0.00551467	-0.0131097	-0.0154762	-0.0145131
7.28072	-0.0117351	-0.00519817	-0.00521454	-0.00751446	-0.0148967	-0.0157085	-0.00519817	-0.0117295	-0.0131979	-0.0178369	-0.0212951	-0.0145257	-0.00969713	-0.0151515	-0.0130833	-0.0139981	-0.00567231	-0.0129318	-0.0156856	-0.0144754
7.29071	-0.0119704	-0.00477397	-0.00542394	-0.00752813	-0.0146646	-0.015352	-0.00477397	-0.0116534	-0.013075	-0.0178636	-0.0207405	-0.014388	-0.00987131	-0.0144152	-0.0130417	-0.013717	-0.00591654	-0.0127433	-0.0158961	-0.0144411
7.3007	-0.0122182	-0.00436351	-0.00564534	-0.00755198	-0.0144476	-0.0149879	-0.00436351	-0.0115634	-0.0129743	-0.0178647	-0.0202007	-0.0142757	-0.0100244	-0.0137182	-0.0130053	-0.0134443	-0.00623856	-0.0125523	-0.0161064	-0.0144079
7.31069	-0.0124733	-0.0039731	-0.00587498	-0.00758561	-0.0142492	-0.0146244	-0.0039731	-0.0114643	-0.0128998	-0.0178403	-0.0196841	-0.0141937	-0.01015	-0.0130747	-0.0129696	-0.0131758	-0.00662852	-0.0123666	-0.0163149	-0.0143728
7.32068	-0.0127304	-0.0036091	-0.00610899	-0.00762842	-0.0140727	-0.0142695	-0.0036091	-0.0113609	-0.0128549	-0.0177919	-0.0191979	-0.014147	-0.0102443	-0.012496	-0.0129305	-0.0129069	-0.00707595	-0.012193	-0.0165207	-0.0143327
7.33067	-0.0129851	-0.00327765	-0.00634348	-0.00767952	-0.013922	-0.0139312	-0.00327765	-0.0112588	-0.0128419	-0.0177217	-0.0187475	-0.0141398	-0.0103058	-0.0119899	-0.0128842	-0.0126332	-0.00757017	-0.0120375	-0.0167226	-0.0142844
7.34066	-0.0132334	-0.00298449	-0.00657456	-0.00773775	-0.0138003	-0.0136173	-0.00298449	-0.0111632	-0.0128617	-0.0176326	-0.0183365	-0.014176	-0.0103351	-0.0115613	-0.012828	-0.0123503	-0.00810068	-0.0119041	-0.0169198	-0.0142249
7.35065	-0.0134718	-0.00273464	-0.00679844	-0.00780176	-0.0137107	-0.0133348	-0.00273464	-0.0110791	-0.0129142	-0.0175285	-0.0179672	-0.0142583	-0.0103347	-0.0112118	-0.0127599	-0.0120549	-0.00865746	-0.0117954	-0.0171115	-0.0141512
7.36064	-0.0136975	-0.00253229	-0.00701155	-0.00786996	-0.0136556	-0.0130898	-0.00253229	-0.0110109	-0.0129979	-0.0174133	-0.0176401	-0.0143887	-0.0103085	-0.0109402	-0.0126791	-0.0117446	-0.00923125	-0.0117125	-0.0172967	-0.0140612
7.37063	-0.0139082	-0.00238053	-0.00721063	-0.0079406	-0.0136363	-0.0128873	-0.00238053	-0.0109622	-0.01311	-0.0172915	-0.017355	-0.0145677	-0.0102617	-0.010743	-0.0125857	-0.0114185	-0.0098137	-0.0116544	-0.0174742	-0.0139532
7.38062	-0.0141018	-0.00228124	-0.00739287	-0.00801183	-0.0136531	-0.0127308	-0.00228124	-0.0109356	-0.0132466	-0.0171671	-0.0171102	-0.0147948	-0.0102004	-0.0106145	-0.0124812	-0.0110772	-0.0103975	-0.0116186	-0.0176429	-0.0138262
7.39061	-0.0142768	-0.00223498	-0.00755602	-0.00808176	-0.0137052	-0.0126226	-0.00223498	-0.0109324	-0.0134029	-0.0170441	-0.0169039	-0.0150677	-0.0101311	-0.0105479	-0.0123677	-0.010723	-0.0109761	-0.0116013	-0.017801	-0.01368
7.4006	-0.0144316	-0.00224098	-0.0076985	-0.00814854	-0.0137901	-0.0125631	-0.00224098	-0.010953	-0.0135735	-0.0169256	-0.0167336	-0.0153827	-0.0100602	-0.0105356	-0.0122487	-0.01036	-0.0115442	-0.0115975	-0.0179467	-0.0135155
7.41059	-0.0145647	-0.00229714	-0.00781947	-0.00821043	-0.0139042	-0.012551	-0.00229714	-0.0109967	-0.0137528	-0.0168143	-0.0165971	-0.0157347	-0.00999422	-0.0105693	-0.0121281	-0.00999385	-0.0120968	-0.0116015	-0.0180777	-0.013334
7.42058	-0.0146744	-0.00240008	-0.00791894	-0.00826589	-0.0140426	-0.0125838	-0.00240008	-0.0110617	-0.0139352	-0.0167115	-0.0164919	-0.016117	-0.00993886	-0.0106411	-0.0120107	-0.00963162	-0.0126298	-0.0116071	-0.0181912	-0.0131381
7.43057	-0.0147591	-0.00254532	-0.00799771	-0.00831364	-0.0141989	-0.0126572	-0.00254532	-0.0111456	-0.0141152	-0.0166178	-0.0164162	-0.0165217	-0.0098992	-0.0107436	-0.0119017	-0.00928158	-0.0131392	-0.0116082	-0.0182844	-0.0129309
7.44056	-0.0148169	-0.0027274	-0.00805741	-0.00835269	-0.0143662	-0.0127659	-0.0027274	-0.0112454	-0.0142885	-0.0165326	-0.0163683	-0.0169401	-0.00987928	-0.0108699	-0.0118063	-0.00895285	-0.0136212	-0.011599	-0.0183539	-0.0127163
7.45055	-0.0148459	-0.00294011	-0.00810042	-0.00838242	-0.0145365	-0.0129038	-0.00294011	-0.0113578	-0.0144511	-0.0164541	-0.0163472	-0.0173624	-0.00988209	-0.0110141	-0.0117299	-0.008655	-0.0140719	-0.0115742	-0.0183964	-0.0124987
7.46054	-0.0148441	-0.0031767	-0.00812976	-0.00840259	-0.0147017	-0.0130642	-0.0031767	-0.0114793	-0.0146003	-0.0163797	-0.0163517	-0.0177789	-0.0099094	-0.0111712	-0.0116775	-0.00839765	-0.0144874	-0.0115293	-0.0184085	-0.0122832
7.47053	-0.0148097	-0.00343013	-0.00814898	-0.00841332	-0.0148535	-0.0132402	-0.00343013	-0.0116067	-0.0147343	-0.0163055	-0.0163811	-0.0181795	-0.00996188	-0.011337	-0.0116537	-0.00819003	-0.0148633	-0.0114611	-0.0183868	-0.0120749
7.48052	-0.0147415	-0.00369329	-0.00816196	-0.00841513	-0.0149841	-0.0134251	-0.00369329	-0.011737	-0.0148524	-0.0162273	-0.0164348	-0.0185547	-0.0100391	-0.0115082	-0.0116623	-0.00804051	-0.0151955	-0.0113674	-0.0183285	-0.0118793
7.49051	-0.0146383	-0.00395925	-0.00817276	-0.00840887	-0.0150862	-0.0136128	-0.00395925	-0.0118676	-0.0149545	-0.0161401	-0.0165116	-0.0188959	-0.0101397	-0.0116819	-0.0117065	-0.00795622	-0.0154794	-0.011247	-0.0182313	-0.0117021
7.5005	-0.0145001	-0.00422149	-0.00818542	-0.00839572	-0.0151535	-0.013798	-0.00422149	-0.0119964	-0.0150413	-0.0160385	-0.0166102	-0.0191955	-0.0102617	-0.0118557	-0.0117882	-0.00794263	-0.0157107	-0.0111002	-0.0180935	-0.0115487
7.51049	-0.0143273	-0.00447403	-0.00820376	-0.00837711	-0.015181	-0.0139761	-0.00447403	-0.0121215	-0.0151139	-0.0159174	-0.0167287	-0.0194474	-0.0104026	-0.0120274	-0.0119084	-0.00800322	-0.0158852	-0.0109281	-0.0179145	-0.0114242
7.52048	-0.0141214	-0.00471165	-0.0082312	-0.00835475	-0.0151652	-0.0141438	-0.00471165	-0.0122415	-0.0151735	-0.0157717	-0.0168645	-0.0196471	-0.0105594	-0.0121946	-0.0120667	-0.00813916	-0.0159994	-0.0107328	-0.0176945	-0.0113335
7.53047	-0.0138847	-0.00492997	-0.0082706	-0.00833051	-0.0151043	-0.0142987	-0.00492997	-0.0123555	-0.0152213	-0.0155967	-0.0170142	-0.0197921	-0.0107295	-0.012355	-0.0122618	-0.00834913	-0.0160504	-0.0105172	-0.0174352	-0.0112806
7.54046	-0.0136207	-0.00512554	-0.0083241	-0.00830642	-0.0149982	-0.0144395	-0.00512554	-0.0124624	-0.0152582	-0.0153889	-0.0171739	-0.0198816	-0.0109102	-0.0125059	-0.0124911	-0.00862921	-0.0160362	-0.0102849	-0.0171394	-0.0112689
7.55045	-0.0133333	-0.00529594	-0.00839302	-0.0082846	-0.0148484	-0.0145655	-0.00529594	-0.0125615	-0.0152847	-0.0151455	-0.0173388	-0.0199166	-0.0110992	-0.0126442	-0.0127507	-0.00897284	-0.015956	-0.0100399	-0.016811	-0.0113007
7.56044	-0.0130274	-0.00543974	-0.00847781	-0.00826726	-0.0146583	-0.0146767	-0.00543974	-0.012652	-0.015301	-0.0148652	-0.0175039	-0.0198999	-0.0112944	-0.0127667	-0.013036	-0.00937092	-0.0158101	-0.00978652	-0.0164552	-0.0113774
7.57043	-0.0127083	-0.00555649	-0.00857797	-0.00825661	-0.0144331	-0.0147732	-0.00555649	-0.0127329	-0.0153066	-0.0145482	-0.0176637	-0.0198354	-0.0114945	-0.0128698	-0.0133412	-0.00981204	-0.0156004	-0.00952938	-0.0160784	-0.0114988
7.58042	-0.0123814	-0.00564674	-0.00869212	-0.00825484	-0.0141792	-0.0148555	-0.00564674	-0.0128033	-0.0153009	-0.0141965	-0.0178129	-0.0197285	-0.011698	-0.0129498	-0.0136601	-0.0102828	-0.0153298	-0.00927309	-0.0156875	-0.0116633
7.59041	-0.0120525	-0.00571195	-0.00881803	-0.00826409	-0.0139044	-0.0149237	-0.00571195	-0.0128622	-0.0152829	-0.0138137	-0.0179465	-0.0195851	-0.0119039	-0.013003	-0.0139857	-0.0107683	-0.0150026	-0.00902231	-0.0152903	-0.011868
7.6004	-0.0117269	-0.0057544	-0.0089527	-0.00828634	-0.0136172	-0.0149779	-0.0057544	-0.0129088	-0.0152517	-0.0134053	-0.0180599	-0.0194118	-0.0121111	-0.0130257	-0.014311	-0.0112526	-0.0146242	-0.00878164	-0.0148949	-0.0121083
7.61039	-0.0114097	-0.00577715	-0.00909255	-0.0083234	-0.0133273	-0.0150178	-0.00577715	-0.0129423	-0.0152065	-0.0129784	-0.0181496	-0.0192152	-0.0123184	-0.013015	-0.0146287	-0.0117192	-0.0142009	-0.00855557	-0.0145095	-0.0123779
7.62038	-0.0111054	-0.0057839	-0.00923352	-0.00837685	-0.0130442	-0.0150427	-0.0057839	-0.0129624	-0.015147	-0.012542	-0.018213	-0.0190016	-0.0125241	-0.0129683	-0.0149317	-0.0121523	-0.0137398	-0.00834845	-0.0141418	-0.0126695
7.63037	-0.0108181	-0.00577893	-0.00937127	-0.0084479	-0.0127779	-0.0150518	-0.00577893	-0.0129691	-0.0150735	-0.0121062	-0.0182487	-0.018777	-0.0127261	-0.0128837	-0.0152134	-0.0125367	-0.0132485	-0.00816447	-0.0137991	-0.0129742
7.64036	-0.0105507	-0.00576696	-0.0095014	-0.00853743	-0.0125378	-0.0150442	-0.00576696	-0.012963	-0.014987	-0.0116822	-0.0182565	-0.0185468	-0.0129217	-0.0127604	-0.0154676	-0.0128589	-0.0127348	-0.00800757	-0.0134879	-0.0132824
7.65035	-0.0103057	-0.00575301	-0.00961959	-0.00864582	-0.012333	-0.0150191	-0.00575301	-0.0129457	-0.0148892	-0.0112821	-0.0182375	-0.0183153	-0.0131078	-0.0125984	-0.0156892	-0.0131077	-0.0122065	-0.00788144	-0.0132135	-0.0135841
7.66034	-0.0100847	-0.00574229	-0.00972177	-0.00877297	-0.0121715	-0.0149759	-0.00574229	-0.0129194	-0.0147828	-0.0109181	-0.0181938	-0.0180863	-0.0132806	-0.012399	-0.0158737	-0.0132747	-0.0116713	-0.00778944	-0.0129798	-0.0138689
7.67033	-0.00988852	-0.00574001	-0.00980433	-0.00891822	-0.0120606	-0.0149147	-0.00574001	-0.012887	-0.0146711	-0.0106021	-0.0181287	-0.0178625	-0.0134363	-0.0121645	-0.0160179	-0.0133545	-0.0111366	-0.00773453	-0.0127895	-0.0141271
7.68032	-0.00971746	-0.00575124	-0.00986412	-0.00908036	-0.0120061	-0.0148363	-0.00575124	-0.0128523	-0.0145582	-0.0103455	-0.0180457	-0.0176459	-0.0135708	-0.0118983	-0.0161197	-0.0133453	-0.0106088	-0.00771915	-0.0126435	-0.0143496
7.69031	-0.00957111	-0.00578069	-0.00989862	-0.0092576	-0.0120124	-0.0147424	-0.00578069	-0.0128195	-0.0144483	-0.0101584	-0.0179492	-0.0174378	-0.0136804	-0.0116047	-0.016178	-0.0132487	-0.0100941	-0.00774518	-0.0125415	-0.0145288
7.7003	-0.00944858	-0.00583253	-0.0099059	-0.00944764	-0.0120825	-0.0146354	-0.00583253	-0.0127933	-0.0143462	-0.0100492	-0.0178431	-0.0172389	-0.0137619	-0.011289	-0.0161931	-0.0130698	-0.00959775	-0.00781381	-0.0124814	-0.0146586
7.71029	-0.00934853	-0.00591019	-0.00988464	-0.00964774	-0.012218	-0.0145189	-0.00591019	-0.0127781	-0.0142563	-0.0100244	-0.0177317	-0.0170498	-0.0138129	-0.010957	-0.0161663	-0.0128168	-0.009124	-0.00792543	-0.0124602	-0.0147353
7.72028	-0.00926928	-0.00601618	-0.00983409	-0.00985478	-0.0124187	-0.0143971	-0.00601618	-0.0127783	-0.014183	-0.0100878	-0.0176183	-0.0168707	-0.0138322	-0.010615	-0.0160999	-0.0125009	-0.00867646	-0.00807957	-0.0124734	-0.0147571
7.73027	-0.00920884	-0.00615189	-0.00975396	-0.0100654	-0.0126829	-0.0142749	-0.00615189	-0.0127977	-0.0141297	-0.0102407	-0.0175057	-0.0167019	-0.0138198	-0.0102696	-0.0159971	-0.0121355	-0.00825789	-0.00827481	-0.0125157	-0.0147248
7.74026	-0.009165	-0.00631747	-0.00964438	-0.0102762	-0.0130074	-0.0141577	-0.00631747	-0.0128389	-0.0140996	-0.0104815	-0.0173958	-0.0165436	-0.0137769	-0.00992749	-0.0158621	-0.0117357	-0.00787029	-0.00850876	-0.0125814	-0.0146413
7.75025	-0.00913537	-0.00651175	-0.00950579	-0.0104836	-0.0133875	-0.0140511	-0.00651175	-0.0129034	-0.0140946	-0.0108059	-0.0172896	-0.0163967	-0.0137062	-0.00959502	-0.0156994	-0.0113174	-0.00751509	-0.00877802	-0.0126641	-0.014512
7.76024	-0.00911745	-0.00673219	-0.00933886	-0.0106847	-0.0138172	-0.0139604	-0.00673219	-0.0129912	-0.0141159	-0.0112067	-0.0171872	-0.016262	-0.0136116	-0.00927843	-0.0155144	-0.0108972	-0.0071932	-0.00907821	-0.0127573	-0.0143436
7.77023	-0.00910866	-0.00697492	-0.00914447	-0.0108765	-0.014289	-0.0138904	-0.00697492	-0.0131008	-0.0141635	-0.0116741	-0.0170879	-0.0161408	-0.0134979	-0.00898348	-0.0153125	-0.0104908	-0.00690522	-0.00940405	-0.0128546	-0.0141447
7.78022	-0.00910644	-0.00723485	-0.00892367	-0.0110566	-0.0147945	-0.0138453	-0.00723485	-0.0132291	-0.0142367	-0.0121961	-0.0169902	-0.0160347	-0.0133708	-0.00871547	-0.0150996	-0.0101131	-0.00665158	-0.00974943	-0.01295	-0.0139246
7.79021	-0.00910827	-0.00750586	-0.00867772	-0.0112234	-0.0153242	-0.0138281	-0.00750586	-0.0133713	-0.0143339	-0.0127588	-0.0168921	-0.0159456	-0.0132363	-0.00847918	-0.0148816	-0.00977713	-0.00643269	-0.0101076	-0.0130379	-0.0136931
7.8002	-0.00911181	-0.00778109	-0.00840811	-0.0113757	-0.0158677	-0.0138407	-0.00778109	-0.0135217	-0.0144528	-0.013347	-0.0167915	-0.0158755	-0.0131008	-0.00827891	-0.0146645	-0.00949363	-0.00624911	-0.0104711	-0.0131132	-0.0134602
7.81019	-0.00911492	-0.0080532	-0.00811666	-0.0115132	-0.0164142	-0.0138837	-0.0080532	-0.0136732	-0.0145907	-0.0139447	-0.0166861	-0.0158264	-0.0129703	-0.00811849	-0.0144541	-0.00927078	-0.00610163	-0.0108324	-0.0131718	-0.0132352
7.82018	-0.00911574	-0.00831478	-0.00780562	-0.0116361	-0.0169526	-0.0139561	-0.00831478	-0.0138183	-0.0147448	-0.0145353	-0.0165738	-0.0158	-0.0128505	-0.00800133	-0.0142559	-0.00911384	-0.00599136	-0.0111837	-0.0132103	-0.0130266
7.83017	-0.0091128	-0.00855873	-0.00747778	-0.0117453	-0.0174719	-0.0140557	-0.00855873	-0.0139492	-0.014912	-0.0151029	-0.016453	-0.0157978	-0.0127463	-0.00793043	-0.0140752	-0.00902504	-0.00591975	-0.0115174	-0.0132263	-0.0128417
7.84016	-0.00910504	-0.00877866	-0.00713657	-0.0118425	-0.0179614	-0.0141789	-0.00877866	-0.0140582	-0.0150896	-0.0156321	-0.0163224	-0.0158207	-0.0126623	-0.00790839	-0.0139166	-0.00900362	-0.00588855	-0.0118263	-0.0132184	-0.0126865
7.85015	-0.00909186	-0.00896919	-0.00678609	-0.0119295	-0.0184112	-0.0143213	-0.00896919	-0.0141384	-0.0152752	-0.0161089	-0.0161815	-0.0158688	-0.0126018	-0.00793739	-0.0137842	-0.009046	-0.0058997	-0.0121034	-0.0131859	-0.0125655
7.86014	-0.00907314	-0.00912636	-0.00643118	-0.0120085	-0.0188124	-0.0144775	-0.00912636	-0.0141836	-0.0154666	-0.0165212	-0.0160301	-0.0159412	-0.0125679	-0.00801906	-0.0136815	-0.00914608	-0.00595521	-0.0123431	-0.0131295	-0.0124815
7.87013	-0.00904921	-0.00924777	-0.00607739	-0.012082	-0.0191573	-0.0146418	-0.00924777	-0.014189	-0.0156626	-0.0168589	-0.0158688	-0.0160361	-0.0125626	-0.0081544	-0.0136107	-0.00929568	-0.0060569	-0.0125404	-0.0130506	-0.0124358
7.88012	-0.00902082	-0.00933279	-0.00573084	-0.0121525	-0.01944	-0.0148083	-0.00933279	-0.014151	-0.0158622	-0.017114	-0.0156987	-0.0161506	-0.0125878	-0.00834359	-0.0135732	-0.00948505	-0.00620623	-0.0126916	-0.0129514	-0.0124287
7.89011	-0.00898905	-0.00938261	-0.00539813	-0.0122221	-0.0196564	-0.0149711	-0.00938261	-0.0140678	-0.0160652	-0.0172816	-0.0155214	-0.0162805	-0.0126448	-0.00858581	-0.0135695	-0.00970348	-0.00640397	-0.0127941	-0.0128352	-0.0124589
7.9001	-0.00895525	-0.00940014	-0.00508606	-0.012293	-0.0198042	-0.0151253	-0.00940014	-0.0139388	-0.0162719	-0.0173588	-0.0153386	-0.0164206	-0.012735	-0.00887909	-0.0135986	-0.00993993	-0.00665002	-0.0128469	-0.0127058	-0.0125245
7.91009	-0.00892092	-0.00938991	-0.00480141	-0.0123667	-0.0198831	-0.0152665	-0.00938991	-0.0137651	-0.0164831	-0.0173456	-0.0151523	-0.0165647	-0.0128594	-0.00922013	-0.0136584	-0.0101837	-0.00694311	-0.0128504	-0.0125677	-0.0126228
7.92008	-0.00888755	-0.00935779	-0.00455064	-0.0124445	-0.0198945	-0.0153915	-0.00935779	-0.013549	-0.0166997	-0.0172445	-0.0149648	-0.016706	-0.0130191	-0.00960428	-0.0137459	-0.0104249	-0.00728069	-0.012806	-0.0124259	-0.0127508
7.93007	-0.00885661	-0.00931072	-0.00433955	-0.0125271	-0.0198418	-0.0154982	-0.00931072	-0.013294	-0.0169233	-0.0170602	-0.0147782	-0.016837	-0.0132151	-0.0100255	-0.0138568	-0.0106553	-0.00765872	-0.0127169	-0.0122856	-0.0129053
7.94006	-0.00882936	-0.0092563	-0.00417301	-0.0126146	-0.0197297	-0.0155862	-0.0092563	-0.0130042	-0.017155	-0.0167995	-0.014595	-0.0169502	-0.0134481	-0.0104765	-0.0139862	-0.0108686	-0.00807173	-0.012587	-0.0121522	-0.0130829
7.95005	-0.00880686	-0.00920246	-0.00405466	-0.0127068	-0.0195641	-0.0156559	-0.00920246	-0.0126848	-0.0173962	-0.0164712	-0.0144175	-0.0170381	-0.0137184	-0.010949	-0.0141286	-0.0110605	-0.00851278	-0.0124217	-0.0120309	-0.0132805
7.96004	-0.00878987	-0.00915704	-0.00398676	-0.0128029	-0.0193519	-0.0157093	-0.00915704	-0.0123412	-0.0176478	-0.0160855	-0.0142483	-0.0170939	-0.0140257	-0.0114339	-0.0142779	-0.0112295	-0.00897369	-0.0122268	-0.0119266	-0.0134956
7.97003	-0.00877892	-0.00912745	-0.00396999	-0.0129019	-0.0191006	-0.0157494	-0.00912745	-0.0119792	-0.0179104	-0.015654	-0.0140904	-0.0171119	-0.0143688	-0.0119221	-0.0144283	-0.0113764	-0.00944525	-0.012009	-0.0118437	-0.0137255
7.98002	-0.0087743	-0.00912037	-0.00400348	-0.0130026	-0.0188179	-0.0157798	-0.00912037	-0.0116046	-0.0181841	-0.015189	-0.0139468	-0.0170876	-0.0147454	-0.0124044	-0.014574	-0.0115042	-0.00991759	-0.0117754	-0.0117857	-0.0139682
7.99001	-0.00877613	-0.00914148	-0.00408482	-0.0131035	-0.0185116	-0.015805	-0.00914148	-0.0112234	-0.0184681	-0.0147037	-0.0138211	-0.0170182	-0.0151517	-0.0128726	-0.01471	-0.0116181	-0.0103805	-0.0115332	-0.0117556	-0.014222
8	-0.00878449

## Sheet: 3c_left
freqaxis	Sig1_m0p25	Sig1_m0p0625	Sig1_0	Sig1_0p5	Sig1_0p25	Sig1_0p125	Sig1_0p0625	Sig1_0p1875	Sig1_1	Sig1_3	Sig1_5	Sig1_7	Sig1_9	Sig1_11	Sig1_12	Sig1_12p5	Sig1_13	Sig1_15
0.05	0.444232	0.440023	0.419278	0.556279	0.535103	0.488609	0.490902	0.525977	0.601959	0.606029	0.620191	0.599146	0.595585	0.606691	0.592043	0.616895	0.598708	0.612562
0.0560897	0.455053	0.457279	0.432856	0.598564	0.574194	0.512141	0.520734	0.563748	0.656133	0.647703	0.650692	0.634489	0.627016	0.633958	0.612284	0.644344	0.625203	0.639974
0.0621795	0.460403	0.469578	0.442112	0.641829	0.612883	0.530012	0.547036	0.599801	0.711904	0.6922	0.682793	0.673382	0.660537	0.663913	0.633425	0.672562	0.653554	0.668634
0.0682692	0.462123	0.478173	0.448295	0.686214	0.651439	0.54405	0.57073	0.634758	0.77007	0.740573	0.71792	0.716412	0.697043	0.697274	0.656682	0.702734	0.684547	0.699442
0.074359	0.461471	0.483838	0.452201	0.731379	0.689666	0.555431	0.592232	0.668725	0.830881	0.79357	0.757182	0.764039	0.73721	0.734611	0.683009	0.735747	0.718782	0.733067
0.0804487	0.459363	0.487097	0.454381	0.776603	0.727045	0.564935	0.611672	0.701485	0.894157	0.851728	0.801501	0.816655	0.781599	0.776402	0.71321	0.772316	0.756757	0.770048
0.0865385	0.456492	0.488345	0.455244	0.82085	0.762835	0.573096	0.629028	0.732617	0.959332	0.915404	0.851668	0.874598	0.830692	0.823065	0.747996	0.813051	0.798902	0.810844
0.0926282	0.453405	0.487925	0.455127	0.862845	0.796156	0.580291	0.644214	0.761591	1.02545	0.984764	0.908367	0.938152	0.884921	0.874962	0.788006	0.858489	0.845602	0.855862
0.0987179	0.450538	0.486167	0.454324	0.901184	0.826089	0.586784	0.657146	0.787848	1.09119	1.05975	0.972168	1.00755	0.94467	0.932399	0.833825	0.90911	0.897197	0.905473
0.104808	0.448235	0.483404	0.453102	0.934479	0.851781	0.592762	0.667783	0.810879	1.15483	1.13999	1.0435	1.08293	1.01027	0.995619	0.885982	0.965339	0.953983	0.960007
0.110897	0.446759	0.479974	0.451711	0.961536	0.872546	0.598349	0.676154	0.830289	1.21441	1.22472	1.12261	1.16434	1.08198	1.06479	0.944944	1.02754	1.01621	1.01976
0.116987	0.446313	0.476233	0.450393	0.98157	0.887989	0.603642	0.682393	0.845884	1.26782	1.31269	1.20951	1.25168	1.16003	1.14002	1.01115	1.09607	1.08408	1.08501
0.123077	0.447027	0.472523	0.449364	0.994297	0.898034	0.608692	0.686711	0.857661	1.31305	1.402	1.30384	1.34467	1.24452	1.22131	1.08496	1.17118	1.15777	1.15602
0.129167	0.448963	0.469167	0.448813	0.999996	0.902941	0.613522	0.68939	0.865824	1.34845	1.48999	1.4047	1.4427	1.33543	1.30855	1.16666	1.25309	1.23734	1.23298
0.135256	0.452126	0.466452	0.448896	0.999461	0.903268	0.618131	0.690765	0.870757	1.37302	1.5732	1.51045	1.54479	1.43251	1.40146	1.25643	1.34192	1.32278	1.31605
0.141346	0.456466	0.464624	0.449734	0.99386	0.899797	0.622503	0.691194	0.872976	1.38653	1.64757	1.61839	1.64939	1.53526	1.49957	1.35432	1.43765	1.41396	1.40536
0.147436	0.461886	0.463878	0.451406	0.984564	0.893431	0.626605	0.691032	0.873068	1.38959	1.70877	1.72446	1.75419	1.64271	1.60209	1.46016	1.54012	1.51057	1.5009
0.153526	0.468249	0.464353	0.453955	0.972972	0.885106	0.630402	0.690615	0.871643	1.38349	1.75301	1.82307	1.85599	1.75329	1.70788	1.57346	1.64888	1.61206	1.60256
0.159615	0.475383	0.466127	0.457379	0.960366	0.875695	0.633846	0.690228	0.869266	1.36993	1.77777	1.90731	1.95053	1.8645	1.81519	1.69317	1.76305	1.71745	1.70998
0.165705	0.483105	0.469237	0.461648	0.947859	0.865986	0.636905	0.690119	0.866455	1.35083	1.78254	1.96995	2.03271	1.97271	1.92161	1.81746	1.88114	1.82529	1.82247
0.171795	0.491217	0.473662	0.4667	0.936327	0.856627	0.63955	0.690475	0.863636	1.32805	1.76887	2.00517	2.09714	2.07291	2.02377	1.94326	2.0007	1.93334	1.93876
0.177885	0.499514	0.47934	0.472446	0.926407	0.848119	0.641762	0.691423	0.861135	1.30323	1.7399	2.01047	2.1391	2.15883	2.1173	2.0658	2.11795	2.03835	2.05669
0.183974	0.507798	0.486165	0.478773	0.918517	0.840819	0.643531	0.69303	0.859181	1.27777	1.69953	1.98761	2.15581	2.22369	2.19698	2.17822	2.2274	2.13588	2.17287
0.190064	0.515879	0.493998	0.485555	0.912888	0.834957	0.644866	0.695315	0.857914	1.25274	1.65173	1.94178	2.14725	2.26165	2.25729	2.27179	2.32191	2.22036	2.28221
0.196154	0.523587	0.502673	0.492653	0.909589	0.83065	0.64579	0.698246	0.857393	1.22899	1.59996	1.87982	2.1162	2.26961	2.29349	2.33731	2.39335	2.28562	2.37787
0.202244	0.530772	0.511999	0.499922	0.908562	0.827923	0.646341	0.70175	0.85761	1.20711	1.54702	1.80839	2.06727	2.24835	2.30284	2.36774	2.43446	2.32609	2.45174
0.208333	0.537308	0.521764	0.507215	0.909641	0.826718	0.646575	0.705721	0.858496	1.18751	1.49501	1.73293	2.00576	2.20222	2.28552	2.36104	2.44126	2.33832	2.49605
0.214423	0.543102	0.531747	0.514387	0.912582	0.826922	0.64656	0.710022	0.859942	1.17045	1.44541	1.65742	1.93663	2.13761	2.24452	2.32107	2.41467	2.32219	2.50589
0.220513	0.548096	0.541727	0.521309	0.917091	0.828386	0.64639	0.71451	0.861822	1.15608	1.39929	1.58457	1.86397	2.06122	2.18476	2.25587	2.36016	2.28096	2.48119
0.226603	0.552263	0.551482	0.527861	0.922824	0.830926	0.646166	0.719022	0.863983	1.14447	1.35734	1.51608	1.79089	1.97885	2.11181	2.17463	2.28557	2.22017	2.42677
0.232692	0.555613	0.560798	0.533939	0.929412	0.83434	0.646	0.723396	0.866267	1.1356	1.32002	1.45295	1.71962	1.89493	2.03084	2.08541	2.19886	2.14606	2.3504
0.238782	0.558186	0.569482	0.539465	0.936473	0.838426	0.646013	0.727478	0.868526	1.12942	1.28762	1.39575	1.65167	1.81259	1.94615	1.99421	2.10661	2.06435	2.26038
0.244872	0.560058	0.57737	0.544382	0.943637	0.842987	0.646333	0.73113	0.870629	1.12582	1.26034	1.34476	1.58804	1.73391	1.86104	1.90507	2.01367	1.97967	2.16378
0.250962	0.561336	0.584331	0.548667	0.950555	0.84785	0.647089	0.734241	0.872473	1.12468	1.23828	1.3001	1.52941	1.66023	1.77791	1.82048	1.92329	1.89542	2.0659
0.257051	0.562152	0.590282	0.552326	0.956925	0.85287	0.648407	0.736734	0.873995	1.12583	1.22151	1.26177	1.47616	1.59234	1.69845	1.74188	1.83754	1.81396	1.97033
0.263141	0.562656	0.59518	0.555393	0.962496	0.85793	0.650405	0.738565	0.875165	1.12909	1.21001	1.22972	1.42856	1.53069	1.62384	1.66996	1.75764	1.73683	1.87935
0.269231	0.563025	0.599049	0.557947	0.967117	0.862977	0.653199	0.739753	0.876021	1.13428	1.20379	1.20389	1.38676	1.47554	1.55492	1.60506	1.68429	1.66504	1.79437
0.275321	0.563444	0.601963	0.560087	0.97072	0.867998	0.656887	0.740352	0.87664	1.1412	1.20278	1.18416	1.35085	1.427	1.49226	1.54723	1.61786	1.59921	1.7162
0.28141	0.564096	0.60404	0.561943	0.973334	0.873022	0.661544	0.740464	0.877143	1.14966	1.20687	1.17042	1.32086	1.38508	1.43625	1.49636	1.55848	1.53967	1.64523
0.2875	0.565162	0.605446	0.56366	0.975092	0.878123	0.667221	0.740229	0.877688	1.15947	1.21592	1.16251	1.2968	1.34976	1.38717	1.45227	1.50616	1.4866	1.58167
0.29359	0.566811	0.606378	0.565399	0.976216	0.883409	0.673938	0.739815	0.878464	1.17044	1.22969	1.16024	1.27864	1.32094	1.3452	1.41472	1.46082	1.44005	1.52553
0.299679	0.569188	0.607056	0.567322	0.97701	0.889012	0.681684	0.739414	0.879671	1.18239	1.24789	1.16339	1.26634	1.29853	1.31045	1.38343	1.42235	1.40001	1.47678
0.305769	0.572413	0.607709	0.569588	0.977834	0.895075	0.690408	0.739225	0.881513	1.19518	1.27014	1.17169	1.25981	1.2824	1.28295	1.3581	1.39056	1.36639	1.43531
0.311859	0.576569	0.608559	0.57234	0.979076	0.901733	0.700019	0.739436	0.884173	1.20867	1.29594	1.18478	1.25894	1.27237	1.26271	1.33843	1.36528	1.33868	1.40096
0.317949	0.581705	0.609817	0.575704	0.981142	0.909117	0.710391	0.740228	0.887818	1.22277	1.32473	1.20226	1.26361	1.26828	1.24965	1.32411	1.34628	1.31791	1.37357
0.324038	0.587832	0.61167	0.579781	0.984426	0.917328	0.721367	0.741759	0.892576	1.2374	1.35582	1.22369	1.27364	1.26992	1.24367	1.31481	1.33334	1.30273	1.35296
0.330128	0.594914	0.614269	0.584637	0.989277	0.92643	0.732751	0.744147	0.898524	1.25252	1.38846	1.2485	1.28882	1.27705	1.24461	1.31022	1.32621	1.29334	1.33891
0.336218	0.602876	0.617725	0.590304	0.995989	0.936435	0.744319	0.747471	0.905685	1.2681	1.42178	1.27611	1.30888	1.28941	1.25225	1.30999	1.32462	1.28952	1.3312
0.342308	0.611604	0.622106	0.596777	1.00479	0.947305	0.755829	0.751769	0.914018	1.28415	1.4549	1.30584	1.3335	1.30669	1.26633	1.3138	1.32827	1.29105	1.32956
0.348397	0.620951	0.627438	0.604015	1.0158	0.958943	0.767027	0.757031	0.923423	1.30067	1.48693	1.33702	1.36231	1.32855	1.28653	1.32132	1.33687	1.29768	1.33372
0.354487	0.63074	0.633703	0.611946	1.02909	0.971193	0.777655	0.763206	0.933735	1.31768	1.51703	1.36892	1.39484	1.35461	1.31247	1.33226	1.3501	1.30916	1.34339
0.360577	0.640775	0.640843	0.620465	1.0446	0.983842	0.787465	0.770203	0.94473	1.3352	1.54447	1.40086	1.43058	1.38445	1.34373	1.3463	1.36762	1.3252	1.35825
0.366667	0.650843	0.648764	0.629443	1.06216	0.996617	0.796222	0.777888	0.956121	1.35325	1.5687	1.4322	1.4689	1.41757	1.37982	1.36316	1.38908	1.34553	1.37794
0.372756	0.66074	0.65735	0.638741	1.08154	1.00922	0.803741	0.786115	0.967597	1.37182	1.58939	1.46241	1.50911	1.45346	1.4202	1.3826	1.41413	1.36985	1.40212
0.378846	0.670264	0.666459	0.648204	1.10235	1.0213	0.809864	0.794704	0.978798	1.39092	1.60647	1.49107	1.55045	1.49155	1.46426	1.40441	1.4424	1.39786	1.43037
0.384936	0.679228	0.675929	0.657673	1.12414	1.0325	0.814485	0.803463	0.989343	1.41047	1.62012	1.51792	1.59205	1.5312	1.5113	1.42837	1.4735	1.42923	1.46228
0.391026	0.687468	0.685591	0.666991	1.14632	1.04245	0.817554	0.81219	0.998846	1.43039	1.63077	1.54287	1.63304	1.57171	1.56055	1.45432	1.50702	1.46359	1.49738
0.397115	0.694857	0.695271	0.676012	1.16821	1.05079	0.819077	0.820688	1.00694	1.45052	1.63904	1.56599	1.6725	1.61237	1.61112	1.48211	1.54252	1.50055	1.53516
0.403205	0.701303	0.704802	0.684607	1.18905	1.0572	0.819123	0.828767	1.01327	1.47065	1.64573	1.58752	1.70958	1.65242	1.66201	1.51159	1.57954	1.53966	1.57507
0.409295	0.706764	0.714028	0.692669	1.20802	1.06142	0.817817	0.836261	1.01758	1.49048	1.65173	1.60787	1.74355	1.69112	1.71213	1.54263	1.61758	1.58044	1.61653
0.415385	0.711232	0.722806	0.700112	1.22427	1.06324	0.815327	0.843018	1.01964	1.50962	1.65796	1.62752	1.7738	1.72774	1.76025	1.57506	1.65609	1.62232	1.65887
0.421474	0.714769	0.731033	0.706899	1.23698	1.06259	0.811888	0.848943	1.01935	1.52761	1.66538	1.64705	1.80004	1.76169	1.80511	1.60872	1.69453	1.66474	1.70146
0.427564	0.71748	0.738636	0.713025	1.24546	1.05948	0.807769	0.853978	1.01673	1.54392	1.67494	1.66712	1.82223	1.79253	1.84544	1.64339	1.73234	1.70706	1.74361
0.433654	0.719517	0.745574	0.718522	1.24913	1.05401	0.803263	0.858111	1.01188	1.55793	1.6875	1.68838	1.84065	1.81996	1.88006	1.67878	1.76893	1.74863	1.78464
0.439744	0.72107	0.751848	0.723459	1.24765	1.04639	0.79868	0.861377	1.00503	1.56898	1.70385	1.71145	1.85583	1.84395	1.90797	1.71454	1.80376	1.78879	1.82389
0.445833	0.722366	0.757496	0.727943	1.24092	1.03692	0.794336	0.863859	0.996503	1.57642	1.72465	1.73695	1.86858	1.8647	1.92852	1.7502	1.83634	1.82693	1.86077
0.451923	0.723657	0.762594	0.732111	1.22913	1.02541	0.790541	0.865686	0.986706	1.57963	1.75047	1.7654	1.87982	1.88262	1.94148	1.78523	1.86627	1.86253	1.89477
0.458013	0.725211	0.767252	0.736129	1.21273	1.0139	0.787587	0.867024	0.976098	1.57813	1.78168	1.79726	1.89153	1.89835	1.94714	1.81904	1.89328	1.89516	1.92551
0.464103	0.727296	0.7716	0.740173	1.19236	1.00117	0.785736	0.868061	0.965161	1.57161	1.81839	1.83288	1.90325	1.91268	1.94624	1.85097	1.91726	1.9246	1.95276
0.470192	0.730175	0.775789	0.744433	1.16887	0.988177	0.785213	0.869006	0.954387	1.55996	1.86046	1.87247	1.91496	1.92649	1.93998	1.88041	1.9383	1.9508	1.97649
0.476282	0.734107	0.779996	0.749116	1.1432	0.975346	0.786217	0.870089	0.944268	1.54337	1.90734	1.91614	1.93051	1.94076	1.92989	1.90689	1.95669	1.97393	1.99686
0.482372	0.739312	0.784389	0.754408	1.11631	0.963033	0.788887	0.871527	0.935241	1.52226	1.95793	1.96375	1.94944	1.95644	1.91768	1.93007	1.9729	1.99438	2.0142
0.488462	0.745972	0.789127	0.760479	1.08914	0.951553	0.793306	0.873517	0.927686	1.49724	2.01042	2.01496	1.97246	1.97446	1.90505	1.94988	1.98756	2.01266	2.029
0.494551	0.754221	0.794353	0.767475	1.06256	0.941161	0.799502	0.876231	0.921915	1.46909	2.06218	2.06912	2.00011	1.99564	1.89367	1.96653	2.00141	2.02941	2.04185
0.500641	0.764138	0.800188	0.775507	1.03733	0.932152	0.807444	0.879807	0.918162	1.4387	2.10968	2.12522	2.03281	2.02078	1.88507	1.98054	2.01525	2.04536	2.05344
0.506731	0.775739	0.806726	0.784648	1.01408	0.924356	0.817045	0.884342	0.916579	1.40695	2.14863	2.18187	2.0708	2.05053	1.88059	1.99271	2.02994	2.06125	2.06449
0.512821	0.788979	0.814026	0.794929	0.993346	0.918151	0.828161	0.88989	0.917237	1.3747	2.1745	2.23718	2.11417	2.08548	1.8814	2.00406	2.04632	2.07782	2.07576
0.51891	0.803724	0.822094	0.806314	0.975478	0.913432	0.840577	0.896434	0.920101	1.34271	2.18323	2.28879	2.16274	2.12608	1.88842	2.01568	2.06515	2.09571	2.08791
0.525	0.819821	0.830949	0.818768	0.96078	0.9102	0.854076	0.903962	0.925107	1.3117	2.17241	2.33407	2.21622	2.17277	1.90256	2.02885	2.08725	2.11563	2.10168
0.53109	0.837036	0.840557	0.832191	0.949415	0.908393	0.868384	0.912399	0.932101	1.28224	2.14182	2.37021	2.27394	2.22587	1.92449	2.04477	2.11334	2.1382	2.11774
0.537179	0.855085	0.850859	0.846446	0.941443	0.907921	0.883199	0.921632	0.94086	1.25478	2.09354	2.39454	2.33484	2.28557	1.9548	2.06459	2.14407	2.16396	2.13666
0.543269	0.873641	0.861772	0.861362	0.936834	0.908674	0.898201	0.931521	0.951108	1.22966	2.03132	2.405	2.39732	2.35188	1.99399	2.08935	2.18007	2.19341	2.159
0.549359	0.892347	0.8732	0.876746	0.93548	0.910534	0.913069	0.941902	0.962523	1.20712	1.95958	2.40048	2.45913	2.42461	2.04247	2.11997	2.22192	2.22702	2.18525
0.555449	0.910829	0.885035	0.892384	0.937201	0.913382	0.927484	0.952598	0.974745	1.18732	1.88259	2.38104	2.51721	2.50316	2.10058	2.15727	2.27018	2.26521	2.21585
0.561538	0.928714	0.897166	0.908058	0.94176	0.917108	0.941153	0.963432	0.987392	1.17034	1.80397	2.34783	2.56773	2.58638	2.16858	2.20197	2.32539	2.30837	2.25122
0.567628	0.945627	0.909468	0.923532	0.948844	0.921599	0.953795	0.974209	1.00005	1.1562	1.72644	2.30281	2.60623	2.67213	2.24656	2.2546	2.38806	2.35676	2.29168
0.573718	0.961249	0.92185	0.938607	0.959044	0.926786	0.9652	0.984775	1.01232	1.1449	1.65197	2.24842	2.62829	2.75706	2.33445	2.31569	2.4587	2.41063	2.33758
0.579808	0.975319	0.934245	0.953119	0.969244	0.932635	0.975222	0.99501	1.02384	1.13641	1.5819	2.18719	2.63036	2.83608	2.43184	2.38562	2.53786	2.47007	2.38923
0.585897	0.987626	0.946595	0.96692	0.981809	0.939126	0.983769	1.00481	1.03428	1.13066	1.51703	2.12142	2.61057	2.90216	2.53766	2.46459	2.6259	2.53492	2.44688
0.591987	0.998031	0.958866	0.979905	0.995404	0.946262	0.990813	1.01411	1.04334	1.1276	1.45781	2.05307	2.56936	2.94686	2.64981	2.55248	2.72298	2.6046	2.51066
0.598077	1.00647	0.971052	0.992015	1.00961	0.954072	0.996399	1.02288	1.05079	1.12711	1.40444	1.98372	2.50935	2.96205	2.76446	2.64861	2.82877	2.67792	2.58059
0.604167	1.01298	0.983179	1.00324	1.02401	0.962604	1.00064	1.03113	1.0565	1.12911	1.35696	1.91459	2.43458	2.94258	2.87533	2.75136	2.94198	2.75282	2.65645
0.610256	1.01766	0.995294	1.01363	1.03821	0.971917	1.0037	1.03893	1.06041	1.13347	1.31529	1.84661	2.34959	2.88847	2.97306	2.85746	3.05965	2.82601	2.7377
0.616346	1.02069	1.00746	1.02326	1.05184	0.98207	1.00581	1.04634	1.06258	1.14005	1.27929	1.78047	2.25865	2.80495	3.04571	2.96099	3.17589	2.89274	2.82327
0.622436	1.02229	1.01975	1.03225	1.06454	0.993093	1.00718	1.05347	1.06314	1.14869	1.24874	1.71663	2.16527	2.70025	3.08129	3.05234	3.24869	2.94681	2.91124
0.628526	1.02282	1.03231	1.04081	1.07608	1.00507	1.00814	1.0605	1.06239	1.15923	1.22345	1.65558	2.07229	2.58317	3.07275	3.11835	3.3215	2.98155	2.99883
0.634615	1.02266	1.04523	1.04913	1.08627	1.01804	1.00899	1.06757	1.06068	1.1715	1.20321	1.5976	1.98168	2.461	3.02122	3.14447	3.39431	2.99105	3.08177
0.640705	1.02219	1.05863	1.05746	1.09499	1.03198	1.01	1.07486	1.05841	1.18525	1.18774	1.54296	1.89481	2.33909	2.93547	3.1206	3.37467	2.97214	3.15425
0.646795	1.02184	1.07261	1.066	1.10218	1.04687	1.01146	1.08251	1.05603	1.20022	1.17676	1.49185	1.81254	2.22099	2.82754	3.04672	3.29993	2.92569	3.19699
0.652885	1.02203	1.08722	1.07499	1.10787	1.06263	1.01359	1.09066	1.05403	1.2161	1.16997	1.44445	1.7354	2.10887	2.70856	2.93303	3.18193	2.8563	3.23973
0.658974	1.02318	1.10252	1.08464	1.11216	1.07913	1.01661	1.09941	1.05287	1.23257	1.16705	1.40089	1.66365	2.004	2.58671	2.79443	3.03821	2.77061	3.24029
0.665064	1.02567	1.11851	1.09511	1.11519	1.09621	1.02067	1.10883	1.05298	1.24925	1.16764	1.3613	1.5974	1.907	2.46726	2.64462	2.88364	2.67548	3.20921
0.671154	1.02981	1.13512	1.10651	1.11711	1.11362	1.02586	1.11891	1.05472	1.26573	1.17132	1.32574	1.53655	1.81802	2.35313	2.49343	2.72844	2.57659	3.14887
0.677244	1.03592	1.15229	1.11897	1.11816	1.13116	1.03227	1.12966	1.05845	1.28167	1.17771	1.29431	1.48107	1.73713	2.24594	2.34715	2.57881	2.47831	3.06507
0.683333	1.04425	1.16996	1.13256	1.1186	1.1486	1.03994	1.14103	1.06445	1.29672	1.1864	1.26711	1.43083	1.6642	2.14638	2.2093	2.43797	2.38351	2.96485
0.689423	1.05493	1.18798	1.14729	1.11865	1.16568	1.04888	1.15293	1.0729	1.31057	1.19695	1.24418	1.38566	1.59897	2.05459	2.08161	2.30732	2.29388	2.85478
0.695513	1.06805	1.20619	1.16309	1.11851	1.18215	1.05903	1.16521	1.08392	1.32295	1.2089	1.22553	1.3454	1.54113	1.97043	1.96479	2.18734	2.21028	2.74012
0.701603	1.08357	1.22441	1.17989	1.11837	1.19779	1.07033	1.17771	1.09752	1.33367	1.22181	1.21116	1.30987	1.49036	1.89363	1.85897	2.07796	2.13296	2.62472
0.707692	1.10136	1.24246	1.19751	1.11837	1.21243	1.08268	1.19022	1.11364	1.34262	1.23523	1.20104	1.27895	1.44628	1.82386	1.76393	1.9789	2.06183	2.5112
0.713782	1.1212	1.26016	1.21575	1.11862	1.22595	1.09597	1.20255	1.13217	1.34978	1.24876	1.19512	1.2525	1.40854	1.76074	1.67931	1.88975	1.9965	2.40127
0.719872	1.14276	1.2773	1.23435	1.11917	1.2383	1.11005	1.21446	1.15286	1.35516	1.26201	1.1933	1.23042	1.37673	1.70389	1.60459	1.81	1.93642	2.29597
0.725962	1.1656	1.29372	1.25299	1.12001	1.24949	1.12477	1.22573	1.17543	1.35887	1.27465	1.19546	1.21263	1.35047	1.65295	1.5392	1.73919	1.88096	2.19595
0.732051	1.18931	1.30935	1.27142	1.12118	1.25974	1.14001	1.23627	1.19961	1.36117	1.28651	1.20153	1.19919	1.32945	1.60767	1.48266	1.67696	1.8296	2.10178
0.738141	1.2134	1.32412	1.2893	1.12265	1.26926	1.15564	1.24597	1.22503	1.36227	1.29745	1.21136	1.19013	1.31333	1.56776	1.43439	1.62287	1.78173	2.01373
0.744231	1.23734	1.33799	1.3063	1.12434	1.27838	1.17151	1.25477	1.25128	1.36245	1.3074	1.22477	1.18554	1.30178	1.53293	1.39379	1.57651	1.73681	1.93197
0.75032	1.26065	1.35098	1.32211	1.12618	1.28746	1.18744	1.26267	1.27792	1.36195	1.3164	1.24156	1.18552	1.29448	1.50292	1.36024	1.53745	1.69436	1.85663
0.75641	1.28293	1.36312	1.33643	1.12807	1.29692	1.20329	1.26976	1.30447	1.36105	1.32455	1.26148	1.19023	1.29112	1.47748	1.33311	1.50527	1.65401	1.78775
0.7625	1.30386	1.37452	1.34903	1.12992	1.30721	1.2189	1.27617	1.33046	1.35998	1.33201	1.28426	1.19985	1.29142	1.45635	1.31175	1.47953	1.61549	1.72535
0.76859	1.32329	1.38531	1.35972	1.13167	1.31875	1.23413	1.2821	1.35541	1.35894	1.33901	1.30956	1.21457	1.29514	1.43931	1.29551	1.45975	1.57867	1.6694
0.774679	1.34108	1.39554	1.36831	1.13316	1.33184	1.24875	1.28769	1.37871	1.35801	1.34567	1.33692	1.23447	1.30192	1.426	1.28361	1.44531	1.54338	1.61968
0.780769	1.35747	1.40549	1.37492	1.13445	1.34692	1.26274	1.29334	1.40003	1.35743	1.35238	1.36602	1.25985	1.31165	1.41627	1.27546	1.43578	1.50982	1.57622
0.786859	1.3727	1.41539	1.37965	1.13557	1.36424	1.27604	1.29934	1.41896	1.3573	1.35937	1.39642	1.29085	1.32415	1.4099	1.27037	1.43055	1.47816	1.53883
0.792949	1.38711	1.42545	1.38271	1.13658	1.38394	1.28861	1.30602	1.43517	1.35772	1.36685	1.4276	1.32757	1.33925	1.40662	1.26767	1.42898	1.44861	1.5073
0.799038	1.40105	1.43588	1.38439	1.13757	1.40603	1.30044	1.31367	1.44838	1.3587	1.37501	1.45903	1.37	1.35679	1.40616	1.26669	1.43033	1.42142	1.48133
0.805128	1.41485	1.44689	1.38506	1.13869	1.43036	1.31156	1.32257	1.45844	1.36029	1.38395	1.49017	1.41804	1.37665	1.40825	1.26682	1.43388	1.39689	1.46058
0.811218	1.42876	1.45866	1.38514	1.14013	1.45662	1.32205	1.33294	1.46531	1.36248	1.39371	1.52045	1.47139	1.39867	1.4126	1.26749	1.43884	1.37527	1.44465
0.817308	1.44292	1.47136	1.38508	1.1421	1.4843	1.33198	1.34498	1.46907	1.36529	1.40426	1.54933	1.52951	1.42273	1.41892	1.26825	1.44441	1.35681	1.43308
0.823397	1.45726	1.48503	1.38527	1.1448	1.51266	1.34136	1.35874	1.46984	1.36862	1.41543	1.57621	1.59151	1.44858	1.42685	1.26865	1.44976	1.34163	1.42528
0.829487	1.47164	1.49975	1.38617	1.14852	1.54086	1.3503	1.37429	1.46799	1.37253	1.42707	1.60064	1.65621	1.47605	1.43611	1.26849	1.45417	1.32993	1.42074
0.835577	1.48584	1.51563	1.38825	1.15358	1.56798	1.35891	1.39171	1.46401	1.3771	1.43905	1.62234	1.72204	1.50496	1.44651	1.26773	1.45709	1.32184	1.41895
0.841667	1.49947	1.53266	1.39189	1.16027	1.59293	1.36723	1.41095	1.45844	1.38239	1.4511	1.64103	1.78689	1.53502	1.45779	1.26645	1.458	1.31742	1.41937
0.847756	1.51204	1.55075	1.39739	1.16887	1.6146	1.37523	1.43189	1.45184	1.38849	1.46297	1.65653	1.84815	1.56584	1.46972	1.26485	1.45655	1.31665	1.42146
0.853846	1.52304	1.56979	1.405	1.17962	1.63187	1.38287	1.45437	1.44482	1.39551	1.4744	1.66877	1.90283	1.59698	1.48208	1.26327	1.45126	1.31945	1.4247
0.859936	1.53197	1.5896	1.4149	1.19276	1.64379	1.39004	1.47816	1.43796	1.40361	1.48513	1.67778	1.9478	1.62786	1.49469	1.26213	1.44597	1.32569	1.42888
0.866026	1.53838	1.60996	1.42719	1.20847	1.64959	1.39664	1.50301	1.43183	1.41296	1.49494	1.68368	1.98013	1.65784	1.50737	1.26193	1.43704	1.33518	1.43305
0.872115	1.54185	1.63057	1.44185	1.22686	1.6488	1.40249	1.52855	1.42689	1.42372	1.50362	1.68663	1.99751	1.68615	1.51996	1.26315	1.42612	1.34767	1.43757
0.878205	1.54197	1.65099	1.45871	1.2479	1.64118	1.40738	1.55431	1.42346	1.436	1.51093	1.68672	1.99858	1.71187	1.53218	1.26617	1.41364	1.3628	1.44199
0.884295	1.53865	1.67107	1.47777	1.27172	1.62719	1.41135	1.58005	1.422	1.45013	1.51693	1.6844	1.9836	1.7344	1.54404	1.27152	1.40044	1.38037	1.44651
0.890385	1.53168	1.69046	1.49881	1.29825	1.6075	1.41437	1.60537	1.42275	1.46634	1.52159	1.67997	1.95382	1.753	1.55539	1.27952	1.38732	1.40007	1.45126
0.896474	1.52091	1.70882	1.52149	1.32733	1.58309	1.41647	1.62986	1.42585	1.48482	1.52492	1.67375	1.91142	1.76705	1.56609	1.29032	1.37515	1.42153	1.45653
0.902564	1.50619	1.72581	1.5454	1.35872	1.55518	1.41776	1.65312	1.43131	1.50574	1.52699	1.66604	1.85905	1.77612	1.57596	1.30394	1.36482	1.44437	1.4627
0.908654	1.48739	1.74113	1.57003	1.39207	1.52515	1.41841	1.67478	1.43907	1.52922	1.52791	1.65715	1.79949	1.77999	1.58484	1.32019	1.35721	1.4682	1.47025
0.914744	1.46447	1.75453	1.5948	1.42696	1.49444	1.41866	1.69457	1.44893	1.55536	1.52784	1.6474	1.73542	1.77868	1.59256	1.33871	1.35313	1.49261	1.4797
0.920833	1.43751	1.76578	1.619	1.46284	1.46448	1.41877	1.71226	1.46064	1.58418	1.52698	1.63709	1.66927	1.77243	1.59896	1.35897	1.35332	1.51718	1.49161
0.926923	1.40663	1.77458	1.64172	1.49895	1.43644	1.41888	1.72758	1.47367	1.61547	1.52543	1.62635	1.60296	1.76149	1.60373	1.38016	1.35824	1.54136	1.50637
0.933013	1.37243	1.78097	1.66229	1.53472	1.41164	1.41937	1.74064	1.48773	1.64921	1.5236	1.6156	1.53847	1.74659	1.6069	1.4016	1.36843	1.56486	1.52459
0.939103	1.33572	1.78505	1.67997	1.56946	1.39119	1.42054	1.75161	1.5024	1.68522	1.52187	1.60522	1.47739	1.72847	1.60847	1.42257	1.38421	1.58735	1.54676
0.945192	1.29748	1.78689	1.694	1.60243	1.37595	1.42261	1.76069	1.51718	1.72314	1.5206	1.5955	1.42105	1.70782	1.60844	1.44232	1.40561	1.6085	1.57319
0.951282	1.25888	1.78669	1.70374	1.63288	1.36661	1.42575	1.76809	1.53159	1.76247	1.52016	1.58678	1.37056	1.68535	1.6069	1.46023	1.43238	1.62801	1.60405
0.957372	1.22122	1.78468	1.70866	1.66014	1.36368	1.43005	1.77408	1.54513	1.80255	1.52091	1.57936	1.32685	1.6617	1.60398	1.47589	1.46398	1.64564	1.63931
0.963462	1.18583	1.78114	1.70848	1.68361	1.36747	1.4356	1.77885	1.55735	1.84254	1.52317	1.57358	1.29072	1.63751	1.59987	1.48904	1.49945	1.6612	1.67872
0.969551	1.15406	1.7764	1.70309	1.70281	1.37812	1.4424	1.78256	1.5678	1.88142	1.52721	1.5698	1.26281	1.61333	1.59482	1.49963	1.53746	1.67457	1.72171
0.975641	1.1271	1.77072	1.69256	1.71734	1.3955	1.45037	1.78514	1.57601	1.91791	1.53315	1.56826	1.24358	1.58961	1.589	1.50766	1.57608	1.68558	1.76731
0.981731	1.10607	1.76436	1.67716	1.72699	1.41928	1.45938	1.78644	1.58153	1.95065	1.54103	1.56928	1.23341	1.56679	1.58265	1.51323	1.613	1.69418	1.81415
0.987821	1.09215	1.75787	1.65763	1.73202	1.44914	1.46952	1.78645	1.58421	1.97858	1.55102	1.57341	1.23277	1.54556	1.57624	1.51663	1.64581	1.70058	1.86079
0.99391	1.0863	1.75156	1.63467	1.73269	1.48442	1.48072	1.78488	1.58375	2.00054	1.56304	1.58109	1.24191	1.52642	1.57007	1.51799	1.67187	1.70489	1.90521
1	1.08937	1.74574	1.60904	1.72944	1.52422	1.49287	1.78138	1.57995	2.01568	1.57687	1.59279	1.26101	1.5099	1.56445	1.51734	1.68873	1.70724	1.94519

## Sheet: 3c_right
carrier density	s0	s1	s2	s0_uncertainty	s1_uncertainty	s_3uncertainty	carrier density for fit	fit_s1	fit_s2	fit_s3
0.0560562	0.00274054	0.426373	0.697733	0.835	0.00415	0.0153	0.0560562	0.0818965	0.390783	0.619941
0.0700703	0.104782	0.426828	0.68025	0.00149	0.00142	0.0096	0.0729574	0.0870738	0.403462	0.639265
0.0840843	0.0793498	0.391199	0.612575	0.00744	0.00198	0.00261	0.0898587	0.0913982	0.413777	0.65497
0.0980984	0.120798	0.417323	0.635309	0.00268	0.00142	0.00206	0.10676	0.0951369	0.422508	0.668251
0.168169	0.119473	0.432653	0.674108	0.0013	0.00103	0.00276	0.123661	0.0984456	0.430098	0.679789
0.280281	0.138835	0.462526	0.725713	0.00117	0.00207	0.00298	0.140562	0.101423	0.436826	0.690009
0.504506	0.145902	0.4985	0.720997	0.00127	0.00229	0.00397	0.157464	0.104138	0.442877	0.699195
0.728731	0.158481	0.521046	0.916366	0.000584	0.00071	0.00757	0.174365	0.106637	0.448382	0.707548
1.17718	0.168619	0.545498	0.890665	0.000973	0.00156	0.00418	0.191266	0.108957	0.453436	0.715214
1.62563	0.179374	0.582625	0.87305	0.00104	0.00145	0.00171	0.208167	0.111125	0.458112	0.722303
2.07408	0.189688	0.600658	0.920274	0.000584	0.000666	0.00179	0.225068	0.113161	0.462465	0.728901
2.52253	0.19451	0.624251	0.950962	0.00065	0.00063	0.0036	0.24197	0.115083	0.46654	0.735074
2.74676	0.201523	0.638453	0.964225	0.00046	0.000513	0.00293	0.258871	0.116905	0.470373	0.740878
2.85887	0.201344	0.6367	0.986999	0.000544	0.000522	0.00353	0.275772	0.118638	0.473991	0.746356
2.97098	0.202527	0.635952	1.05372	0.000649	0.000809	0.00931	0.292673	0.12029	0.477419	0.751545
3.41943	0.207091	0.655318	1.00847	0.000513	0.000701	0.00564	0.309575	0.121872	0.480678	0.756476
							0.326476	0.123388	0.483783	0.761175
							0.343377	0.124845	0.486751	0.765663
							0.360278	0.126249	0.489593	0.76996
							0.377179	0.127602	0.49232	0.774082
							0.394081	0.12891	0.494942	0.778045
							0.410982	0.130175	0.497466	0.78186
							0.427883	0.131401	0.499901	0.785539
							0.444784	0.132591	0.502253	0.789092
							0.461686	0.133746	0.504528	0.792527
							0.478587	0.13487	0.50673	0.795853
							0.495488	0.135963	0.508866	0.799077
							0.512389	0.137028	0.510938	0.802205
							0.52929	0.138066	0.512951	0.805243
							0.546192	0.139079	0.514908	0.808196
							0.563093	0.140069	0.516813	0.81107
							0.579994	0.141036	0.518668	0.813869
							0.596895	0.141981	0.520476	0.816597
							0.613797	0.142906	0.52224	0.819257
							0.630698	0.143812	0.523961	0.821853
							0.647599	0.1447	0.525643	0.824388
							0.6645	0.145569	0.527286	0.826866
							0.681402	0.146422	0.528893	0.829289
							0.698303	0.147259	0.530466	0.831659
							0.715204	0.148081	0.532005	0.833979
							0.732105	0.148888	0.533513	0.836251
							0.749006	0.14968	0.53499	0.838477
							0.765908	0.150459	0.536438	0.840659
							0.782809	0.151225	0.537859	0.842799
							0.79971	0.151978	0.539253	0.844899
							0.816611	0.15272	0.540621	0.846959
							0.833513	0.153449	0.541964	0.848983
							0.850414	0.154167	0.543284	0.85097
							0.867315	0.154875	0.544581	0.852923
							0.884216	0.155571	0.545856	0.854843
							0.901117	0.156258	0.547109	0.85673
							0.918019	0.156935	0.548343	0.858586
							0.93492	0.157603	0.549556	0.860413
							0.951821	0.158261	0.55075	0.86221
							0.968722	0.15891	0.551926	0.86398
							0.985624	0.159551	0.553084	0.865722
							1.00252	0.160183	0.554224	0.867438
							1.01943	0.160807	0.555348	0.869129
							1.03633	0.161423	0.556456	0.870795
							1.05323	0.162032	0.557547	0.872438
							1.07013	0.162633	0.558624	0.874057
							1.08703	0.163227	0.559685	0.875654
							1.10393	0.163814	0.560733	0.877229
							1.12083	0.164394	0.561766	0.878783
							1.13773	0.164967	0.562785	0.880316
							1.15464	0.165534	0.563792	0.881829
							1.17154	0.166095	0.564785	0.883323
							1.18844	0.166649	0.565766	0.884798
							1.20534	0.167197	0.566735	0.886255
							1.22224	0.16774	0.567692	0.887694
							1.23914	0.168277	0.568637	0.889115
							1.25604	0.168808	0.569572	0.890519
							1.27294	0.169333	0.570495	0.891906
							1.28985	0.169854	0.571407	0.893278
							1.30675	0.170369	0.572309	0.894633
							1.32365	0.170879	0.573201	0.895973
							1.34055	0.171384	0.574083	0.897298
							1.35745	0.171884	0.574955	0.898609
							1.37435	0.17238	0.575817	0.899905
							1.39125	0.17287	0.576671	0.901187
							1.40815	0.173357	0.577515	0.902456
							1.42506	0.173839	0.578351	0.903711
							1.44196	0.174316	0.579177	0.904953
							1.45886	0.174789	0.579996	0.906182
							1.47576	0.175258	0.580806	0.907398
							1.49266	0.175723	0.581607	0.908603
							1.50956	0.176184	0.582401	0.909795
							1.52646	0.176641	0.583188	0.910976
							1.54336	0.177094	0.583966	0.912145
							1.56027	0.177543	0.584737	0.913303
							1.57717	0.177989	0.585501	0.91445
							1.59407	0.17843	0.586258	0.915586
							1.61097	0.178869	0.587007	0.916711
							1.62787	0.179303	0.58775	0.917826
							1.64477	0.179735	0.588486	0.918931
							1.66167	0.180163	0.589216	0.920026
							1.67857	0.180587	0.589938	0.921111
							1.69548	0.181009	0.590655	0.922187
							1.71238	0.181427	0.591365	0.923253
							1.72928	0.181842	0.592069	0.92431
							1.74618	0.182254	0.592767	0.925357
							1.76308	0.182663	0.59346	0.926396
							1.77998	0.183068	0.594146	0.927426
							1.79688	0.183471	0.594827	0.928448
							1.81378	0.183871	0.595502	0.929461
							1.83068	0.184268	0.596171	0.930466
							1.84759	0.184663	0.596836	0.931462
							1.86449	0.185054	0.597494	0.932451
							1.88139	0.185443	0.598148	0.933431
							1.89829	0.185829	0.598797	0.934404
							1.91519	0.186213	0.59944	0.935369
							1.93209	0.186594	0.600078	0.936327
							1.94899	0.186972	0.600712	0.937277
							1.96589	0.187348	0.601341	0.938221
							1.9828	0.187722	0.601965	0.939157
							1.9997	0.188093	0.602584	0.940086
							2.0166	0.188461	0.603199	0.941008
							2.0335	0.188828	0.603809	0.941923
							2.0504	0.189192	0.604415	0.942831
							2.0673	0.189553	0.605016	0.943733
							2.0842	0.189913	0.605614	0.944629
							2.1011	0.19027	0.606207	0.945518
							2.11801	0.190625	0.606795	0.946401
							2.13491	0.190977	0.60738	0.947277
							2.15181	0.191328	0.60796	0.948148
							2.16871	0.191677	0.608537	0.949012
							2.18561	0.192023	0.60911	0.949871
							2.20251	0.192367	0.609678	0.950723
							2.21941	0.19271	0.610243	0.95157
							2.23631	0.19305	0.610805	0.952412
							2.25322	0.193389	0.611362	0.953247
							2.27012	0.193725	0.611916	0.954077
							2.28702	0.19406	0.612466	0.954902
							2.30392	0.194392	0.613013	0.955721
							2.32082	0.194723	0.613556	0.956535
							2.33772	0.195052	0.614095	0.957344
							2.35462	0.195379	0.614632	0.958148
							2.37152	0.195704	0.615164	0.958946
							2.38843	0.196028	0.615694	0.95974
							2.40533	0.19635	0.61622	0.960528
							2.42223	0.19667	0.616743	0.961312
							2.43913	0.196988	0.617263	0.962091
							2.45603	0.197305	0.61778	0.962865
							2.47293	0.19762	0.618293	0.963635
							2.48983	0.197933	0.618804	0.9644
							2.50673	0.198245	0.619311	0.96516
							2.52364	0.198555	0.619815	0.965916
							2.54054	0.198864	0.620317	0.966667
							2.55744	0.199171	0.620815	0.967414
							2.57434	0.199476	0.621311	0.968156
							2.59124	0.19978	0.621804	0.968894
							2.60814	0.200082	0.622294	0.969628
							2.62504	0.200383	0.622781	0.970358
							2.64194	0.200683	0.623266	0.971084
							2.65884	0.200981	0.623747	0.971805
							2.67575	0.201277	0.624226	0.972523
							2.69265	0.201572	0.624703	0.973237
							2.70955	0.201866	0.625177	0.973946
							2.72645	0.202158	0.625648	0.974652
							2.74335	0.202449	0.626116	0.975354
							2.76025	0.202738	0.626582	0.976052
							2.77715	0.203026	0.627046	0.976746
							2.79405	0.203313	0.627507	0.977436
							2.81096	0.203598	0.627966	0.978123
							2.82786	0.203882	0.628422	0.978807
							2.84476	0.204165	0.628876	0.979486
							2.86166	0.204447	0.629327	0.980162
							2.87856	0.204727	0.629777	0.980835
							2.89546	0.205006	0.630224	0.981504
							2.91236	0.205284	0.630668	0.982169
							2.92926	0.20556	0.63111	0.982832
							2.94617	0.205836	0.63155	0.983491
							2.96307	0.20611	0.631988	0.984146
							2.97997	0.206383	0.632424	0.984798
							2.99687	0.206654	0.632858	0.985447
							3.01377	0.206925	0.633289	0.986093
							3.03067	0.207194	0.633718	0.986735
							3.04757	0.207462	0.634145	0.987375
							3.06447	0.207729	0.63457	0.988011
							3.08138	0.207995	0.634993	0.988644
							3.09828	0.20826	0.635414	0.989274
							3.11518	0.208524	0.635833	0.989902
							3.13208	0.208787	0.63625	0.990526
							3.14898	0.209048	0.636665	0.991147
							3.16588	0.209309	0.637078	0.991765
							3.18278	0.209568	0.637489	0.99238
							3.19968	0.209826	0.637899	0.992993
							3.21659	0.210084	0.638306	0.993602
							3.23349	0.21034	0.638711	0.994209
							3.25039	0.210595	0.639115	0.994813
							3.26729	0.210849	0.639517	0.995414
							3.28419	0.211103	0.639917	0.996012
							3.30109	0.211355	0.640315	0.996608
							3.31799	0.211606	0.640711	0.997201
							3.33489	0.211856	0.641105	0.997791
							3.3518	0.212105	0.641498	0.998379
							3.3687	0.212354	0.641889	0.998964
							3.3856	0.212601	0.642279	0.999547
							3.4025	0.212848	0.642666	1.00013
							3.4194	0.213093	0.643052	1.0007

## Sheet: 3d_Axeslabels
carrierdensityscaling: Device2_simulation_analyticalth	frequencyscaling
0	0.002
0.01	0.004
0.02	0.006
0.03	0.008
0.04	0.01
0.05	0.012
0.06	0.014
0.07	0.016
0.08	0.018
0.09	0.02
0.1	0.022
0.11	0.024
0.12	0.026
0.13	0.028
0.14	0.03
0.15	0.032
0.16	0.034
0.17	0.036
0.18	0.038
0.19	0.04
0.2	0.042
0.21	0.044
0.22	0.046
0.23	0.048
0.24	0.05
0.25	0.052
0.26	0.054
0.27	0.056
0.28	0.058
0.29	0.06
0.3	0.062
0.31	0.064
0.32	0.066
0.33	0.068
0.34	0.07
0.35	0.072
0.36	0.074
0.37	0.076
0.38	0.078
0.39	0.08
0.4	0.082
0.41	0.084
0.42	0.086
0.43	0.088
0.44	0.09
0.45	0.092
0.46	0.094
0.47	0.096
0.48	0.098
0.49	0.1
0.5	0.102
0.51	0.104
0.52	0.106
0.53	0.108
0.54	0.11
0.55	0.112
0.56	0.114
0.57	0.116
0.58	0.118
0.59	0.12
0.6	0.122
0.61	0.124
0.62	0.126
0.63	0.128
0.64	0.13
0.65	0.132
0.66	0.134
0.67	0.136
0.68	0.138
0.69	0.14
0.7	0.142
0.71	0.144
0.72	0.146
0.73	0.148
0.74	0.15
0.75	0.152
0.76	0.154
0.77	0.156
0.78	0.158
0.79	0.16
0.8	0.162
0.81	0.164
0.82	0.166
0.83	0.168
0.84	0.17
0.85	0.172
0.86	0.174
0.87	0.176
0.88	0.178
0.89	0.18
0.9	0.182
0.91	0.184
0.92	0.186
0.93	0.188
0.94	0.19
0.95	0.192
0.96	0.194
0.97	0.196
0.98	0.198
0.99	0.2
1	0.202
1.01	0.204
1.02	0.206
1.03	0.208
1.04	0.21
1.05	0.212
1.06	0.214
1.07	0.216
1.08	0.218
1.09	0.22
1.1	0.222
1.11	0.224
1.12	0.226
1.13	0.228
1.14	0.23
1.15	0.232
1.16	0.234
1.17	0.236
1.18	0.238
1.19	0.24
1.2	0.242
1.21	0.244
1.22	0.246
1.23	0.248
1.24	0.25
1.25	0.252
1.26	0.254
1.27	0.256
1.28	0.258
1.29	0.26
1.3	0.262
1.31	0.264
1.32	0.266
1.33	0.268
1.34	0.27
1.35	0.272
1.36	0.274
1.37	0.276
1.38	0.278
1.39	0.28
1.4	0.282
1.41	0.284
1.42	0.286
1.43	0.288
1.44	0.29
1.45	0.292
1.46	0.294
1.47	0.296
1.48	0.298
1.49	0.3
1.5	0.302
1.51	0.304
1.52	0.306
1.53	0.308
1.54	0.31
1.55	0.312
1.56	0.314
1.57	0.316
1.58	0.318
1.59	0.32
1.6	0.322
1.61	0.324
1.62	0.326
1.63	0.328
1.64	0.33
1.65	0.332
1.66	0.334
1.67	0.336
1.68	0.338
1.69	0.34
1.7	0.342
1.71	0.344
1.72	0.346
1.73	0.348
1.74	0.35
1.75	0.352
1.76	0.354
1.77	0.356
1.78	0.358
1.79	0.36
1.8	0.362
1.81	0.364
1.82	0.366
1.83	0.368
1.84	0.37
1.85	0.372
1.86	0.374
1.87	0.376
1.88	0.378
1.89	0.38
1.9	0.382
1.91	0.384
1.92	0.386
1.93	0.388
1.94	0.39
1.95	0.392
1.96	0.394
1.97	0.396
1.98	0.398
1.99	0.4
2	0.402
2.01	0.404
2.02	0.406
2.03	0.408
2.04	0.41
2.05	0.412
2.06	0.414
2.07	0.416
2.08	0.418
2.09	0.42
2.1	0.422
2.11	0.424
2.12	0.426
2.13	0.428
2.14	0.43
2.15	0.432
2.16	0.434
2.17	0.436
2.18	0.438
2.19	0.44
2.2	0.442
2.21	0.444
2.22	0.446
2.23	0.448
2.24	0.45
2.25	0.452
2.26	0.454
2.27	0.456
2.28	0.458
2.29	0.46
2.3	0.462
2.31	0.464
2.32	0.466
2.33	0.468
2.34	0.47
2.35	0.472
2.36	0.474
2.37	0.476
2.38	0.478
2.39	0.48
2.4	0.482
2.41	0.484
2.42	0.486
2.43	0.488
2.44	0.49
2.45	0.492
2.46	0.494
2.47	0.496
2.48	0.498
2.49	0.5
2.5	0.502
2.51	0.504
2.52	0.506
2.53	0.508
2.54	0.51
2.55	0.512
2.56	0.514
2.57	0.516
2.58	0.518
2.59	0.52
2.6	0.522
2.61	0.524
2.62	0.526
2.63	0.528
2.64	0.53
2.65	0.532
2.66	0.534
2.67	0.536
2.68	0.538
2.69	0.54
2.7	0.542
2.71	0.544
2.72	0.546
2.73	0.548
2.74	0.55
2.75	0.552
2.76	0.554
2.77	0.556
2.78	0.558
2.79	0.56
2.8	0.562
2.81	0.564
2.82	0.566
2.83	0.568
2.84	0.57
2.85	0.572
2.86	0.574
2.87	0.576
2.88	0.578
2.89	0.58
2.9	0.582
2.91	0.584
2.92	0.586
2.93	0.588
2.94	0.59
2.95	0.592
2.96	0.594
2.97	0.596
2.98	0.598
2.99	0.6
3	0.602
3.01	0.604
3.02	0.606
3.03	0.608
3.04	0.61
3.05	0.612
3.06	0.614
3.07	0.616
3.08	0.618
3.09	0.62
3.1	0.622
3.11	0.624
3.12	0.626
3.13	0.628
3.14	0.63
3.15	0.632
3.16	0.634
3.17	0.636
3.18	0.638
3.19	0.64
3.2	0.642
3.21	0.644
3.22	0.646
3.23	0.648
3.24	0.65
3.25	0.652
3.26	0.654
3.27	0.656
3.28	0.658
3.29	0.66
3.3	0.662
3.31	0.664
3.32	0.666
3.33	0.668
3.34	0.67
3.35	0.672
3.36	0.674
3.37	0.676
3.38	0.678
3.39	0.68
3.4	0.682
3.41	0.684
3.42	0.686
3.43	0.688
3.44	0.69
3.45	0.692
3.46	0.694
3.47	0.696
3.48	0.698
3.49	0.7
3.5	0.702
3.51	0.704
3.52	0.706
3.53	0.708
3.54	0.71
3.55	0.712
3.56	0.714
3.57	0.716
3.58	0.718
3.59	0.72
3.6	0.722
3.61	0.724
3.62	0.726
3.63	0.728
3.64	0.73
3.65	0.732
3.66	0.734
3.67	0.736
3.68	0.738
3.69	0.74
3.7	0.742
3.71	0.744
3.72	0.746
3.73	0.748
3.74	0.75
3.75	0.752
3.76	0.754
3.77	0.756
3.78	0.758
3.79	0.76
3.8	0.762
3.81	0.764
3.82	0.766
3.83	0.768
3.84	0.77
3.85	0.772
3.86	0.774
3.87	0.776
3.88	0.778
3.89	0.78
3.9	0.782
3.91	0.784
3.92	0.786
3.93	0.788
3.94	0.79
3.95	0.792
3.96	0.794
3.97	0.796
3.98	0.798
3.99	0.8
4	0.802
4.01	0.804
4.02	0.806
4.03	0.808
4.04	0.81
4.05	0.812
4.06	0.814
4.07	0.816
4.08	0.818
4.09	0.82
4.1	0.822
4.11	0.824
4.12	0.826
4.13	0.828
4.14	0.83
4.15	0.832
4.16	0.834
4.17	0.836
4.18	0.838
4.19	0.84
4.2	0.842
4.21	0.844
4.22	0.846
4.23	0.848
4.24	0.85
4.25	0.852
4.26	0.854
4.27	0.856
4.28	0.858
4.29	0.86
4.3	0.862
4.31	0.864
4.32	0.866
4.33	0.868
4.34	0.87
4.35	0.872
4.36	0.874
4.37	0.876
4.38	0.878
4.39	0.88
4.4	0.882
4.41	0.884
4.42	0.886
4.43	0.888
4.44	0.89
4.45	0.892
4.46	0.894
4.47	0.896
4.48	0.898
4.49	0.9
4.5	0.902
4.51	0.904
4.52	0.906
4.53	0.908
4.54	0.91
4.55	0.912
4.56	0.914
4.57	0.916
4.58	0.918
4.59	0.92
4.6	0.922
4.61	0.924
4.62	0.926
4.63	0.928
4.64	0.93
4.65	0.932
4.66	0.934
4.67	0.936
4.68	0.938
4.69	0.94
4.7	0.942
4.71	0.944
4.72	0.946
4.73	0.948
4.74	0.95
4.75	0.952
4.76	0.954
4.77	0.956
4.78	0.958
4.79	0.96
4.8	0.962
4.81	0.964
4.82	0.966
4.83	0.968
4.84	0.97
4.85	0.972
4.86	0.974
4.87	0.976
4.88	0.978
4.89	0.98
4.9	0.982
4.91	0.984
4.92	0.986
4.93	0.988
4.94	0.99
4.95	0.992
4.96	0.994
4.97	0.996
4.98	0.998
4.99	1
5	1.002
	1.004
	1.006
	1.008
	1.01
	1.012
	1.014
	1.016
	1.018
	1.02
	1.022
	1.024
	1.026
	1.028
	1.03
	1.032
	1.034
	1.036
	1.038
	1.04
	1.042
	1.044
	1.046
	1.048
	1.05
	1.052
	1.054
	1.056
	1.058
	1.06
	1.062
	1.064
	1.066
	1.068
	1.07
	1.072
	1.074
	1.076
	1.078
	1.08
	1.082
	1.084
	1.086
	1.088
	1.09
	1.092
	1.094
	1.096
	1.098
	1.1
	1.102
	1.104
	1.106
	1.108
	1.11
	1.112
	1.114
	1.116
	1.118
	1.12
	1.122
	1.124
	1.126
	1.128
	1.13
	1.132
	1.134
	1.136
	1.138
	1.14
	1.142
	1.144
	1.146
	1.148
	1.15
	1.152
	1.154
	1.156
	1.158
	1.16
	1.162
	1.164
	1.166
	1.168
	1.17
	1.172
	1.174
	1.176
	1.178
	1.18
	1.182
	1.184
	1.186
	1.188
	1.19
	1.192
	1.194
	1.196
	1.198
	1.2
	1.202
	1.204
	1.206
	1.208
	1.21
	1.212
	1.214
	1.216
	1.218
	1.22
	1.222
	1.224
	1.226
	1.228
	1.23
	1.232
	1.234
	1.236
	1.238
	1.24
	1.242
	1.244
	1.246
	1.248
	1.25
	1.252
	1.254
	1.256
	1.258
	1.26
	1.262
	1.264
	1.266
	1.268
	1.27
	1.272
	1.274
	1.276
	1.278
	1.28
	1.282
	1.284
	1.286
	1.288
	1.29
	1.292
	1.294
	1.296
	1.298
	1.3
	1.302
	1.304
	1.306
	1.308
	1.31
	1.312
	1.314
	1.316
	1.318
	1.32
	1.322
	1.324
	1.326
	1.328
	1.33
	1.332
	1.334
	1.336
	1.338
	1.34
	1.342
	1.344
	1.346
	1.348
	1.35
	1.352
	1.354
	1.356
	1.358
	1.36
	1.362
	1.364
	1.366
	1.368
	1.37
	1.372
	1.374
	1.376
	1.378
	1.38
	1.382
	1.384
	1.386
	1.388
	1.39
	1.392
	1.394
	1.396
	1.398
	1.4
	1.402
	1.404
	1.406
	1.408
	1.41
	1.412
	1.414
	1.416
	1.418
	1.42
	1.422
	1.424
	1.426
	1.428
	1.43
	1.432
	1.434
	1.436
	1.438
	1.44
	1.442
	1.444
	1.446
	1.448
	1.45
	1.452
	1.454
	1.456
	1.458
	1.46
	1.462
	1.464
	1.466
	1.468
	1.47
	1.472
	1.474
	1.476
	1.478
	1.48
	1.482
	1.484
	1.486
	1.488
	1.49
	1.492
	1.494
	1.496
	1.498
	1.5
	1.502

## Sheet: 3ddata
frequencyax	wave0	wave1	wave2	wave3	wave4	wave5	wave6	wave7	wave8	wave9	wave10	wave11	wave12	wave13	wave14	wave15	wave16	wave17	wave18	wave19	wave20	wave21	wave22	wave23	wave24	wave25	wave26	wave27	wave28	wave29	wave30	wave31	wave32	wave33	wave34	wave35	wave36	wave37	wave38	wave39	wave40	wave41	wave42	wave43	wave44	wave45	wave46	wave47	wave48
0.002	3.57e-10	5.37e-07	3.83e-07	3.13e-07	2.72e-07	2.43e-07	2.22e-07	2.06e-07	1.93e-07	1.82e-07	1.72e-07	1.64e-07	1.58e-07	1.51e-07	1.46e-07	1.41e-07	1.36e-07	1.32e-07	1.29e-07	1.25e-07	1.22e-07	1.19e-07	1.16e-07	1.14e-07	1.11e-07	1.09e-07	1.07e-07	1.05e-07	1.03e-07	1.01e-07	9.96e-08	9.8e-08	9.64e-08	9.49e-08	9.35e-08	9.21e-08	9.09e-08	8.97e-08	8.84e-08	8.73e-08	8.61e-08	8.5e-08	8.4e-08	8.32e-08	8.2e-08	8.12e-08	8.03e-08	7.94e-08	7.85e-08
0.004	1.43e-09	2.08e-06	1.5e-06	1.23e-06	1.07e-06	9.59e-07	8.76e-07	8.12e-07	7.6e-07	7.17e-07	6.8e-07	6.49e-07	6.21e-07	5.97e-07	5.75e-07	5.56e-07	5.38e-07	5.22e-07	5.07e-07	4.94e-07	4.81e-07	4.7e-07	4.59e-07	4.49e-07	4.39e-07	4.3e-07	4.22e-07	4.14e-07	4.07e-07	4e-07	3.93e-07	3.86e-07	3.8e-07	3.74e-07	3.69e-07	3.64e-07	3.58e-07	3.53e-07	3.49e-07	3.44e-07	3.4e-07	3.36e-07	3.32e-07	3.28e-07	3.24e-07	3.2e-07	3.17e-07	3.13e-07	3.1e-07
0.006	3.21e-09	4.52e-06	3.31e-06	2.73e-06	2.38e-06	2.14e-06	1.95e-06	1.81e-06	1.7e-06	1.6e-06	1.52e-06	1.45e-06	1.39e-06	1.33e-06	1.29e-06	1.24e-06	1.2e-06	1.17e-06	1.13e-06	1.1e-06	1.08e-06	1.05e-06	1.03e-06	1e-06	9.83e-07	9.63e-07	9.44e-07	9.27e-07	9.1e-07	8.94e-07	8.79e-07	8.65e-07	8.51e-07	8.38e-07	8.25e-07	8.13e-07	8.02e-07	7.91e-07	7.81e-07	7.7e-07	7.61e-07	7.51e-07	7.42e-07	7.34e-07	7.25e-07	7.17e-07	7.09e-07	7.01e-07	6.94e-07
0.008	5.72e-09	7.67e-06	5.76e-06	4.79e-06	4.19e-06	3.77e-06	3.45e-06	3.2e-06	3e-06	2.83e-06	2.69e-06	2.57e-06	2.46e-06	2.36e-06	2.28e-06	2.2e-06	2.13e-06	2.07e-06	2.01e-06	1.96e-06	1.91e-06	1.86e-06	1.82e-06	1.78e-06	1.74e-06	1.71e-06	1.67e-06	1.64e-06	1.61e-06	1.59e-06	1.56e-06	1.53e-06	1.51e-06	1.49e-06	1.46e-06	1.44e-06	1.42e-06	1.4e-06	1.38e-06	1.37e-06	1.35e-06	1.33e-06	1.32e-06	1.3e-06	1.29e-06	1.27e-06	1.26e-06	1.24e-06	1.23e-06
0.01	8.93e-09	1.13e-05	8.76e-06	7.37e-06	6.47e-06	5.84e-06	5.36e-06	4.98e-06	4.67e-06	4.41e-06	4.19e-06	4e-06	3.83e-06	3.68e-06	3.55e-06	3.43e-06	3.33e-06	3.23e-06	3.14e-06	3.05e-06	2.98e-06	2.91e-06	2.84e-06	2.78e-06	2.72e-06	2.66e-06	2.61e-06	2.56e-06	2.52e-06	2.47e-06	2.43e-06	2.39e-06	2.36e-06	2.32e-06	2.28e-06	2.25e-06	2.22e-06	2.19e-06	2.16e-06	2.13e-06	2.11e-06	2.08e-06	2.06e-06	2.03e-06	2.01e-06	1.99e-06	1.96e-06	1.94e-06	1.92e-06
0.012	1.29e-08	1.53e-05	1.22e-05	1.04e-05	9.2e-06	8.33e-06	7.66e-06	7.13e-06	6.69e-06	6.33e-06	6.02e-06	5.75e-06	5.51e-06	5.3e-06	5.11e-06	4.94e-06	4.78e-06	4.64e-06	4.52e-06	4.4e-06	4.29e-06	4.18e-06	4.09e-06	4e-06	3.92e-06	3.84e-06	3.76e-06	3.69e-06	3.63e-06	3.56e-06	3.5e-06	3.45e-06	3.39e-06	3.34e-06	3.29e-06	3.24e-06	3.2e-06	3.15e-06	3.11e-06	3.07e-06	3.03e-06	3e-06	2.96e-06	2.93e-06	2.89e-06	2.86e-06	2.83e-06	2.8e-06	2.77e-06
0.014	1.75e-08	1.95e-05	1.61e-05	1.39e-05	1.24e-05	1.12e-05	1.03e-05	9.65e-06	9.07e-06	8.58e-06	8.17e-06	7.8e-06	7.48e-06	7.2e-06	6.95e-06	6.72e-06	6.51e-06	6.32e-06	6.15e-06	5.98e-06	5.83e-06	5.7e-06	5.57e-06	5.45e-06	5.33e-06	5.23e-06	5.12e-06	5.03e-06	4.94e-06	4.85e-06	4.77e-06	4.69e-06	4.62e-06	4.55e-06	4.48e-06	4.42e-06	4.36e-06	4.3e-06	4.24e-06	4.19e-06	4.13e-06	4.08e-06	4.03e-06	3.99e-06	3.94e-06	3.9e-06	3.85e-06	3.81e-06	3.77e-06
0.016	2.29e-08	2.36e-05	2.02e-05	1.77e-05	1.59e-05	1.45e-05	1.34e-05	1.25e-05	1.18e-05	1.12e-05	1.06e-05	1.02e-05	9.76e-06	9.4e-06	9.07e-06	8.77e-06	8.5e-06	8.26e-06	8.03e-06	7.82e-06	7.63e-06	7.45e-06	7.28e-06	7.12e-06	6.97e-06	6.83e-06	6.7e-06	6.58e-06	6.46e-06	6.35e-06	6.24e-06	6.14e-06	6.05e-06	5.95e-06	5.87e-06	5.78e-06	5.7e-06	5.62e-06	5.55e-06	5.48e-06	5.41e-06	5.34e-06	5.28e-06	5.22e-06	5.16e-06	5.1e-06	5.04e-06	4.99e-06	4.94e-06
0.018	2.89e-08	2.76e-05	2.46e-05	2.18e-05	1.97e-05	1.81e-05	1.68e-05	1.57e-05	1.48e-05	1.41e-05	1.34e-05	1.28e-05	1.23e-05	1.19e-05	1.15e-05	1.11e-05	1.08e-05	1.05e-05	1.02e-05	9.91e-06	9.66e-06	9.44e-06	9.22e-06	9.02e-06	8.84e-06	8.66e-06	8.5e-06	8.34e-06	8.19e-06	8.05e-06	7.92e-06	7.79e-06	7.67e-06	7.55e-06	7.44e-06	7.33e-06	7.23e-06	7.13e-06	7.04e-06	6.95e-06	6.86e-06	6.78e-06	6.69e-06	6.62e-06	6.54e-06	6.47e-06	6.4e-06	6.33e-06	6.26e-06
0.02	3.57e-08	3.15e-05	2.9e-05	2.62e-05	2.39e-05	2.2e-05	2.05e-05	1.93e-05	1.82e-05	1.73e-05	1.65e-05	1.58e-05	1.52e-05	1.47e-05	1.42e-05	1.37e-05	1.33e-05	1.29e-05	1.26e-05	1.22e-05	1.19e-05	1.17e-05	1.14e-05	1.12e-05	1.09e-05	1.07e-05	1.05e-05	1.03e-05	1.01e-05	9.96e-06	9.8e-06	9.64e-06	9.49e-06	9.35e-06	9.21e-06	9.08e-06	8.95e-06	8.83e-06	8.71e-06	8.6e-06	8.49e-06	8.39e-06	8.29e-06	8.19e-06	8.1e-06	8.01e-06	7.92e-06	7.83e-06	7.75e-06
0.022	4.33e-08	3.51e-05	3.35e-05	3.07e-05	2.83e-05	2.63e-05	2.46e-05	2.31e-05	2.19e-05	2.08e-05	1.99e-05	1.91e-05	1.84e-05	1.77e-05	1.71e-05	1.66e-05	1.61e-05	1.56e-05	1.52e-05	1.48e-05	1.45e-05	1.41e-05	1.38e-05	1.35e-05	1.33e-05	1.3e-05	1.28e-05	1.25e-05	1.23e-05	1.21e-05	1.19e-05	1.17e-05	1.15e-05	1.13e-05	1.12e-05	1.1e-05	1.09e-05	1.07e-05	1.06e-05	1.04e-05	1.03e-05	1.02e-05	1.01e-05	9.94e-06	9.83e-06	9.72e-06	9.61e-06	9.51e-06	9.41e-06
0.024	5.15e-08	3.84e-05	3.79e-05	3.54e-05	3.29e-05	3.07e-05	2.89e-05	2.73e-05	2.59e-05	2.47e-05	2.36e-05	2.27e-05	2.18e-05	2.11e-05	2.04e-05	1.97e-05	1.92e-05	1.86e-05	1.81e-05	1.77e-05	1.73e-05	1.69e-05	1.65e-05	1.62e-05	1.58e-05	1.55e-05	1.52e-05	1.49e-05	1.47e-05	1.44e-05	1.42e-05	1.4e-05	1.38e-05	1.35e-05	1.33e-05	1.32e-05	1.3e-05	1.28e-05	1.26e-05	1.25e-05	1.23e-05	1.22e-05	1.2e-05	1.19e-05	1.17e-05	1.16e-05	1.15e-05	1.14e-05	1.12e-05
0.026	6.04e-08	4.15e-05	4.22e-05	4.01e-05	3.77e-05	3.54e-05	3.34e-05	3.17e-05	3.02e-05	2.88e-05	2.76e-05	2.65e-05	2.56e-05	2.47e-05	2.39e-05	2.32e-05	2.25e-05	2.19e-05	2.13e-05	2.08e-05	2.03e-05	1.98e-05	1.94e-05	1.9e-05	1.86e-05	1.83e-05	1.79e-05	1.76e-05	1.73e-05	1.7e-05	1.67e-05	1.65e-05	1.62e-05	1.6e-05	1.57e-05	1.55e-05	1.53e-05	1.51e-05	1.49e-05	1.47e-05	1.45e-05	1.43e-05	1.42e-05	1.4e-05	1.38e-05	1.37e-05	1.35e-05	1.34e-05	1.32e-05
0.028	7.01e-08	4.43e-05	4.64e-05	4.48e-05	4.25e-05	4.03e-05	3.82e-05	3.63e-05	3.47e-05	3.32e-05	3.19e-05	3.07e-05	2.96e-05	2.86e-05	2.77e-05	2.69e-05	2.61e-05	2.54e-05	2.48e-05	2.42e-05	2.36e-05	2.31e-05	2.26e-05	2.21e-05	2.17e-05	2.13e-05	2.09e-05	2.05e-05	2.01e-05	1.98e-05	1.95e-05	1.92e-05	1.89e-05	1.86e-05	1.83e-05	1.81e-05	1.78e-05	1.76e-05	1.73e-05	1.71e-05	1.69e-05	1.67e-05	1.65e-05	1.63e-05	1.61e-05	1.59e-05	1.58e-05	1.56e-05	1.54e-05
0.03	8.05e-08	4.69e-05	5.03e-05	4.94e-05	4.75e-05	4.53e-05	4.32e-05	4.12e-05	3.94e-05	3.78e-05	3.64e-05	3.51e-05	3.39e-05	3.28e-05	3.18e-05	3.09e-05	3e-05	2.92e-05	2.85e-05	2.78e-05	2.72e-05	2.66e-05	2.6e-05	2.55e-05	2.5e-05	2.45e-05	2.4e-05	2.36e-05	2.32e-05	2.28e-05	2.24e-05	2.21e-05	2.18e-05	2.14e-05	2.11e-05	2.08e-05	2.05e-05	2.03e-05	2e-05	1.97e-05	1.95e-05	1.93e-05	1.9e-05	1.88e-05	1.86e-05	1.84e-05	1.82e-05	1.8e-05	1.78e-05
0.032	9.16e-08	4.93e-05	5.41e-05	5.4e-05	5.24e-05	5.03e-05	4.83e-05	4.63e-05	4.44e-05	4.27e-05	4.12e-05	3.98e-05	3.84e-05	3.72e-05	3.61e-05	3.51e-05	3.42e-05	3.33e-05	3.25e-05	3.17e-05	3.1e-05	3.03e-05	2.97e-05	2.91e-05	2.85e-05	2.8e-05	2.75e-05	2.7e-05	2.65e-05	2.61e-05	2.56e-05	2.52e-05	2.49e-05	2.45e-05	2.41e-05	2.38e-05	2.35e-05	2.32e-05	2.29e-05	2.26e-05	2.23e-05	2.2e-05	2.18e-05	2.15e-05	2.13e-05	2.1e-05	2.08e-05	2.06e-05	2.04e-05
0.034	1.03e-07	5.14e-05	5.77e-05	5.85e-05	5.73e-05	5.55e-05	5.35e-05	5.15e-05	4.96e-05	4.78e-05	4.62e-05	4.47e-05	4.33e-05	4.2e-05	4.08e-05	3.96e-05	3.86e-05	3.76e-05	3.67e-05	3.59e-05	3.51e-05	3.43e-05	3.36e-05	3.29e-05	3.23e-05	3.17e-05	3.11e-05	3.06e-05	3.01e-05	2.96e-05	2.91e-05	2.86e-05	2.82e-05	2.78e-05	2.74e-05	2.7e-05	2.66e-05	2.63e-05	2.6e-05	2.56e-05	2.53e-05	2.5e-05	2.47e-05	2.44e-05	2.41e-05	2.39e-05	2.36e-05	2.34e-05	2.31e-05
0.036	1.16e-07	5.34e-05	6.11e-05	6.28e-05	6.21e-05	6.06e-05	5.88e-05	5.68e-05	5.49e-05	5.31e-05	5.14e-05	4.98e-05	4.83e-05	4.69e-05	4.56e-05	4.44e-05	4.33e-05	4.22e-05	4.12e-05	4.03e-05	3.94e-05	3.86e-05	3.78e-05	3.7e-05	3.63e-05	3.57e-05	3.5e-05	3.44e-05	3.39e-05	3.33e-05	3.28e-05	3.23e-05	3.18e-05	3.13e-05	3.09e-05	3.05e-05	3e-05	2.96e-05	2.93e-05	2.89e-05	2.85e-05	2.82e-05	2.79e-05	2.75e-05	2.72e-05	2.69e-05	2.66e-05	2.64e-05	2.61e-05
0.038	1.29e-07	5.52e-05	6.42e-05	6.69e-05	6.69e-05	6.57e-05	6.41e-05	6.23e-05	6.04e-05	5.86e-05	5.68e-05	5.52e-05	5.36e-05	5.21e-05	5.07e-05	4.94e-05	4.82e-05	4.71e-05	4.6e-05	4.5e-05	4.4e-05	4.31e-05	4.22e-05	4.14e-05	4.06e-05	3.99e-05	3.92e-05	3.85e-05	3.79e-05	3.73e-05	3.67e-05	3.61e-05	3.56e-05	3.51e-05	3.46e-05	3.41e-05	3.37e-05	3.32e-05	3.28e-05	3.24e-05	3.2e-05	3.16e-05	3.12e-05	3.09e-05	3.05e-05	3.02e-05	2.99e-05	2.96e-05	2.93e-05
0.04	1.43e-07	5.68e-05	6.71e-05	7.08e-05	7.15e-05	7.08e-05	6.94e-05	6.78e-05	6.6e-05	6.42e-05	6.24e-05	6.07e-05	5.91e-05	5.75e-05	5.61e-05	5.47e-05	5.34e-05	5.22e-05	5.1e-05	4.99e-05	4.89e-05	4.79e-05	4.69e-05	4.6e-05	4.52e-05	4.44e-05	4.36e-05	4.29e-05	4.22e-05	4.15e-05	4.09e-05	4.03e-05	3.97e-05	3.91e-05	3.86e-05	3.8e-05	3.75e-05	3.7e-05	3.66e-05	3.61e-05	3.57e-05	3.52e-05	3.48e-05	3.44e-05	3.41e-05	3.37e-05	3.33e-05	3.3e-05	3.26e-05
0.042	1.58e-07	5.84e-05	6.97e-05	7.44e-05	7.59e-05	7.58e-05	7.47e-05	7.33e-05	7.16e-05	6.99e-05	6.81e-05	6.64e-05	6.47e-05	6.32e-05	6.16e-05	6.02e-05	5.88e-05	5.75e-05	5.63e-05	5.51e-05	5.4e-05	5.29e-05	5.19e-05	5.09e-05	5e-05	4.91e-05	4.83e-05	4.75e-05	4.67e-05	4.6e-05	4.53e-05	4.46e-05	4.4e-05	4.34e-05	4.28e-05	4.22e-05	4.16e-05	4.11e-05	4.06e-05	4.01e-05	3.96e-05	3.91e-05	3.87e-05	3.82e-05	3.78e-05	3.74e-05	3.7e-05	3.66e-05	3.62e-05
0.044	1.73e-07	5.98e-05	7.22e-05	7.79e-05	8.02e-05	8.06e-05	8e-05	7.88e-05	7.73e-05	7.57e-05	7.4e-05	7.23e-05	7.06e-05	6.9e-05	6.74e-05	6.59e-05	6.45e-05	6.31e-05	6.18e-05	6.05e-05	5.93e-05	5.82e-05	5.71e-05	5.61e-05	5.51e-05	5.42e-05	5.33e-05	5.24e-05	5.16e-05	5.08e-05	5e-05	4.93e-05	4.86e-05	4.79e-05	4.72e-05	4.66e-05	4.6e-05	4.54e-05	4.48e-05	4.43e-05	4.37e-05	4.32e-05	4.27e-05	4.22e-05	4.18e-05	4.13e-05	4.09e-05	4.05e-05	4e-05
0.046	1.9e-07	6.11e-05	7.44e-05	8.11e-05	8.42e-05	8.53e-05	8.51e-05	8.43e-05	8.3e-05	8.15e-05	7.99e-05	7.82e-05	7.66e-05	7.49e-05	7.33e-05	7.18e-05	7.03e-05	6.89e-05	6.75e-05	6.62e-05	6.5e-05	6.38e-05	6.26e-05	6.15e-05	6.04e-05	5.94e-05	5.85e-05	5.75e-05	5.66e-05	5.58e-05	5.49e-05	5.41e-05	5.34e-05	5.26e-05	5.19e-05	5.12e-05	5.06e-05	4.99e-05	4.93e-05	4.87e-05	4.81e-05	4.76e-05	4.7e-05	4.65e-05	4.6e-05	4.55e-05	4.5e-05	4.46e-05	4.41e-05
0.048	2.06e-07	6.24e-05	7.65e-05	8.41e-05	8.8e-05	8.98e-05	9.01e-05	8.96e-05	8.87e-05	8.74e-05	8.59e-05	8.43e-05	8.27e-05	8.11e-05	7.95e-05	7.79e-05	7.64e-05	7.49e-05	7.35e-05	7.21e-05	7.08e-05	6.95e-05	6.83e-05	6.72e-05	6.6e-05	6.5e-05	6.39e-05	6.29e-05	6.2e-05	6.1e-05	6.01e-05	5.93e-05	5.85e-05	5.77e-05	5.69e-05	5.62e-05	5.54e-05	5.47e-05	5.41e-05	5.34e-05	5.28e-05	5.22e-05	5.16e-05	5.1e-05	5.05e-05	4.99e-05	4.94e-05	4.89e-05	4.84e-05
0.05	2.24e-07	6.36e-05	7.83e-05	8.69e-05	9.16e-05	9.4e-05	9.5e-05	9.49e-05	9.42e-05	9.32e-05	9.19e-05	9.04e-05	8.89e-05	8.73e-05	8.57e-05	8.42e-05	8.26e-05	8.11e-05	7.97e-05	7.82e-05	7.69e-05	7.56e-05	7.43e-05	7.31e-05	7.19e-05	7.07e-05	6.96e-05	6.86e-05	6.75e-05	6.66e-05	6.56e-05	6.47e-05	6.38e-05	6.3e-05	6.21e-05	6.13e-05	6.06e-05	5.98e-05	5.91e-05	5.84e-05	5.77e-05	5.7e-05	5.64e-05	5.58e-05	5.52e-05	5.46e-05	5.4e-05	5.35e-05	5.29e-05
0.052	2.42e-07	6.48e-05	8e-05	8.94e-05	9.5e-05	9.81e-05	9.96e-05	0.00010004	9.97e-05	9.9e-05	9.79e-05	9.66e-05	9.51e-05	9.36e-05	9.21e-05	9.06e-05	8.9e-05	8.75e-05	8.6e-05	8.46e-05	8.32e-05	8.18e-05	8.05e-05	7.92e-05	7.8e-05	7.68e-05	7.56e-05	7.45e-05	7.34e-05	7.24e-05	7.13e-05	7.04e-05	6.94e-05	6.85e-05	6.76e-05	6.68e-05	6.59e-05	6.51e-05	6.43e-05	6.36e-05	6.29e-05	6.21e-05	6.15e-05	6.08e-05	6.01e-05	5.95e-05	5.89e-05	5.83e-05	5.77e-05
0.054	2.62e-07	6.6e-05	8.16e-05	9.17e-05	9.81e-05	0.00010194	0.00010407	0.000105	0.00010512	0.00010467	0.00010383	0.00010272	0.00010144	0.00010004	9.86e-05	9.71e-05	9.56e-05	9.41e-05	9.26e-05	9.11e-05	8.97e-05	8.83e-05	8.69e-05	8.56e-05	8.43e-05	8.3e-05	8.18e-05	8.06e-05	7.95e-05	7.84e-05	7.73e-05	7.63e-05	7.53e-05	7.43e-05	7.34e-05	7.25e-05	7.16e-05	7.07e-05	6.99e-05	6.91e-05	6.83e-05	6.75e-05	6.68e-05	6.61e-05	6.54e-05	6.47e-05	6.4e-05	6.34e-05	6.27e-05
0.056	2.81e-07	6.71e-05	8.3e-05	9.38e-05	0.00010096	0.00010553	0.00010829	0.00010976	0.00011033	0.00011025	0.0001097	0.00010883	0.00010773	0.00010647	0.00010511	0.00010368	0.00010222	0.00010074	9.93e-05	9.78e-05	9.63e-05	9.49e-05	9.35e-05	9.21e-05	9.08e-05	8.95e-05	8.83e-05	8.7e-05	8.58e-05	8.47e-05	8.36e-05	8.25e-05	8.14e-05	8.04e-05	7.94e-05	7.84e-05	7.75e-05	7.66e-05	7.57e-05	7.48e-05	7.4e-05	7.32e-05	7.24e-05	7.16e-05	7.08e-05	7.01e-05	6.94e-05	6.87e-05	6.8e-05
0.058	3.02e-07	6.82e-05	8.43e-05	9.57e-05	0.00010359	0.00010886	0.00011227	0.00011431	0.00011536	0.00011568	0.00011547	0.00011486	0.00011398	0.0001129	0.00011167	0.00011034	0.00010895	0.00010752	0.00010607	0.00010462	0.00010317	0.00010174	0.00010033	9.89e-05	9.76e-05	9.62e-05	9.49e-05	9.37e-05	9.24e-05	9.12e-05	9.01e-05	8.89e-05	8.78e-05	8.67e-05	8.57e-05	8.47e-05	8.37e-05	8.27e-05	8.18e-05	8.08e-05	7.99e-05	7.91e-05	7.82e-05	7.74e-05	7.66e-05	7.58e-05	7.51e-05	7.43e-05	7.36e-05
0.06	3.23e-07	6.93e-05	8.55e-05	9.75e-05	0.00010599	0.00011194	0.00011599	0.00011862	0.00012017	0.00012093	0.00012109	0.00012079	0.00012016	0.00011929	0.00011822	0.00011703	0.00011574	0.00011439	0.00011299	0.00011158	0.00011015	0.00010873	0.00010731	0.00010591	0.00010453	0.00010317	0.00010184	0.00010054	9.93e-05	9.8e-05	9.68e-05	9.56e-05	9.45e-05	9.33e-05	9.22e-05	9.11e-05	9.01e-05	8.91e-05	8.81e-05	8.71e-05	8.62e-05	8.53e-05	8.44e-05	8.35e-05	8.26e-05	8.18e-05	8.1e-05	8.02e-05	7.94e-05
0.062	3.45e-07	7.05e-05	8.67e-05	9.9e-05	0.00010816	0.00011477	0.00011946	0.00012267	0.00012476	0.00012598	0.00012654	0.00012659	0.00012624	0.00012561	0.00012474	0.00012371	0.00012255	0.0001213	0.00011999	0.00011863	0.00011724	0.00011585	0.00011445	0.00011305	0.00011166	0.00011029	0.00010894	0.00010761	0.0001063	0.00010502	0.00010377	0.00010254	0.00010134	0.00010016	9.9e-05	9.79e-05	9.68e-05	9.57e-05	9.47e-05	9.37e-05	9.27e-05	9.17e-05	9.08e-05	8.98e-05	8.89e-05	8.81e-05	8.72e-05	8.64e-05	8.55e-05
0.064	3.68e-07	7.16e-05	8.77e-05	0.00010044	0.00011011	0.00011734	0.00012265	0.00012646	0.00012909	0.0001308	0.00013179	0.00013221	0.00013219	0.00013182	0.00013119	0.00013035	0.00012935	0.00012823	0.00012702	0.00012575	0.00012443	0.00012308	0.00012171	0.00012033	0.00011896	0.00011758	0.00011623	0.00011488	0.00011355	0.00011225	0.00011096	0.0001097	0.00010846	0.00010725	0.00010606	0.0001049	0.00010376	0.00010265	0.00010156	0.00010049	9.95e-05	9.84e-05	9.74e-05	9.65e-05	9.55e-05	9.46e-05	9.37e-05	9.28e-05	9.19e-05
0.066	3.92e-07	7.28e-05	8.87e-05	0.0001017	0.00011187	0.00011967	0.00012558	0.00012998	0.00013316	0.00013537	0.00013681	0.00013763	0.00013796	0.0001379	0.00013753	0.00013691	0.00013611	0.00013514	0.00013407	0.0001329	0.00013167	0.00013039	0.00012907	0.00012773	0.00012638	0.00012503	0.00012367	0.00012233	0.00012099	0.00011967	0.00011837	0.00011708	0.00011581	0.00011457	0.00011335	0.00011215	0.00011097	0.00010981	0.00010868	0.00010757	0.00010649	0.00010542	0.00010438	0.00010336	0.00010237	0.00010139	0.00010043	9.95e-05	9.86e-05
0.068	4.16e-07	7.4e-05	8.96e-05	0.00010284	0.00011343	0.00012177	0.00012825	0.00013321	0.00013694	0.00013967	0.00014158	0.00014283	0.00014353	0.00014381	0.00014373	0.00014337	0.00014278	0.00014201	0.00014109	0.00014006	0.00013894	0.00013775	0.0001365	0.00013522	0.00013392	0.0001326	0.00013127	0.00012993	0.0001286	0.00012728	0.00012596	0.00012466	0.00012338	0.00012211	0.00012086	0.00011963	0.00011842	0.00011723	0.00011606	0.00011491	0.00011378	0.00011268	0.00011159	0.00011053	0.00010949	0.00010847	0.00010747	0.00010649	0.00010552
0.07	4.41e-07	7.53e-05	9.05e-05	0.00010386	0.00011481	0.00012363	0.00013065	0.00013617	0.00014045	0.00014369	0.00014608	0.00014777	0.00014888	0.00014951	0.00014976	0.00014968	0.00014934	0.00014878	0.00014805	0.00014718	0.0001462	0.00014512	0.00014398	0.00014278	0.00014154	0.00014026	0.00013897	0.00013767	0.00013636	0.00013504	0.00013373	0.00013243	0.00013113	0.00012985	0.00012858	0.00012733	0.00012609	0.00012487	0.00012367	0.00012249	0.00012133	0.00012019	0.00011906	0.00011796	0.00011688	0.00011582	0.00011477	0.00011375	0.00011274
0.072	4.67e-07	7.66e-05	9.14e-05	0.00010478	0.00011603	0.00012528	0.0001328	0.00013885	0.00014366	0.00014741	0.0001503	0.00015244	0.00015397	0.00015499	0.00015558	0.00015581	0.00015574	0.00015543	0.00015492	0.00015423	0.00015341	0.00015248	0.00015145	0.00015036	0.0001492	0.000148	0.00014677	0.00014551	0.00014423	0.00014294	0.00014165	0.00014036	0.00013907	0.00013778	0.0001365	0.00013524	0.00013398	0.00013274	0.00013152	0.00013031	0.00012912	0.00012794	0.00012679	0.00012565	0.00012453	0.00012343	0.00012235	0.00012128	0.00012024
0.074	4.93e-07	7.8e-05	9.22e-05	0.00010562	0.00011711	0.00012673	0.00013471	0.00014126	0.00014657	0.00015084	0.00015421	0.00015682	0.00015879	0.00016021	0.00016116	0.00016173	0.00016196	0.00016192	0.00016165	0.00016118	0.00016055	0.00015978	0.0001589	0.00015793	0.00015688	0.00015578	0.00015462	0.00015342	0.0001522	0.00015096	0.0001497	0.00014842	0.00014715	0.00014587	0.0001446	0.00014333	0.00014207	0.00014082	0.00013958	0.00013835	0.00013714	0.00013594	0.00013475	0.00013359	0.00013244	0.0001313	0.00013018	0.00012908	0.000128
0.076	5.2e-07	7.94e-05	9.31e-05	0.00010639	0.00011805	0.000128	0.00013639	0.0001434	0.0001492	0.00015396	0.00015782	0.0001609	0.00016331	0.00016514	0.00016648	0.0001674	0.00016797	0.00016822	0.00016821	0.00016798	0.00016757	0.00016699	0.00016628	0.00016546	0.00016455	0.00016355	0.00016249	0.00016138	0.00016023	0.00015905	0.00015784	0.00015661	0.00015536	0.00015411	0.00015285	0.00015159	0.00015034	0.00014908	0.00014784	0.0001466	0.00014537	0.00014415	0.00014295	0.00014176	0.00014058	0.00013942	0.00013827	0.00013714	0.00013602
0.078	5.48e-07	8.09e-05	9.39e-05	0.0001071	0.00011887	0.00012909	0.00013784	0.00014528	0.00015154	0.00015678	0.00016111	0.00016465	0.00016751	0.00016977	0.00017152	0.00017281	0.00017372	0.00017429	0.00017457	0.00017461	0.00017443	0.00017407	0.00017356	0.00017291	0.00017215	0.00017129	0.00017036	0.00016935	0.00016829	0.00016718	0.00016604	0.00016487	0.00016367	0.00016246	0.00016123	0.00015999	0.00015875	0.00015751	0.00015627	0.00015503	0.0001538	0.00015258	0.00015136	0.00015015	0.00014896	0.00014777	0.0001466	0.00014545	0.0001443
0.08	5.77e-07	8.25e-05	9.48e-05	0.00010777	0.00011959	0.00013002	0.00013909	0.00014691	0.00015361	0.0001593	0.00016409	0.00016809	0.00017139	0.00017409	0.00017624	0.00017792	0.00017919	0.0001801	0.0001807	0.00018102	0.00018111	0.00018099	0.00018069	0.00018024	0.00017966	0.00017896	0.00017817	0.00017729	0.00017634	0.00017534	0.00017428	0.00017318	0.00017205	0.00017089	0.00016971	0.00016851	0.0001673	0.00016608	0.00016486	0.00016363	0.00016241	0.00016118	0.00015996	0.00015875	0.00015755	0.00015635	0.00015516	0.00015398	0.00015282
0.082	6.07e-07	8.41e-05	9.57e-05	0.0001084	0.00012022	0.00013081	0.00014015	0.00014832	0.00015541	0.00016152	0.00016675	0.0001712	0.00017494	0.00017807	0.00018063	0.00018271	0.00018436	0.00018562	0.00018655	0.00018718	0.00018755	0.0001877	0.00018764	0.00018741	0.00018703	0.00018652	0.00018589	0.00018516	0.00018435	0.00018346	0.00018251	0.00018151	0.00018046	0.00017937	0.00017825	0.00017711	0.00017594	0.00017476	0.00017357	0.00017237	0.00017116	0.00016995	0.00016874	0.00016753	0.00016633	0.00016512	0.00016393	0.00016274	0.00016156
0.084	6.37e-07	8.59e-05	9.66e-05	0.00010901	0.00012078	0.00013147	0.00014104	0.0001495	0.00015695	0.00016346	0.00016911	0.00017398	0.00017816	0.0001817	0.00018469	0.00018717	0.0001892	0.00019083	0.00019211	0.00019306	0.00019374	0.00019417	0.00019437	0.00019439	0.00019423	0.00019392	0.00019348	0.00019292	0.00019227	0.00019152	0.0001907	0.00018981	0.00018886	0.00018787	0.00018683	0.00018576	0.00018465	0.00018353	0.00018238	0.00018122	0.00018004	0.00017886	0.00017767	0.00017647	0.00017528	0.00017408	0.00017289	0.0001717	0.00017051
0.086	6.68e-07	8.77e-05	9.76e-05	0.00010962	0.00012127	0.00013203	0.00014176	0.00015049	0.00015825	0.00016512	0.00017116	0.00017644	0.00018103	0.000185	0.00018839	0.00019128	0.0001937	0.00019571	0.00019734	0.00019863	0.00019963	0.00020036	0.00020085	0.00020113	0.00020122	0.00020114	0.0002009	0.00020054	0.00020006	0.00019948	0.0001988	0.00019805	0.00019722	0.00019634	0.0001954	0.00019442	0.00019339	0.00019233	0.00019125	0.00019014	0.00018901	0.00018787	0.00018671	0.00018554	0.00018437	0.00018319	0.00018201	0.00018083	0.00017965
0.088	7e-07	8.96e-05	9.86e-05	0.00011022	0.00012172	0.00013248	0.00014235	0.00015128	0.00015933	0.00016652	0.00017292	0.00017858	0.00018357	0.00018794	0.00019174	0.00019503	0.00019784	0.00020022	0.00020222	0.00020387	0.0002052	0.00020625	0.00020704	0.0002076	0.00020795	0.00020812	0.00020812	0.00020797	0.00020769	0.00020729	0.00020678	0.00020618	0.0002055	0.00020474	0.00020392	0.00020305	0.00020212	0.00020115	0.00020015	0.00019911	0.00019804	0.00019695	0.00019584	0.00019472	0.00019358	0.00019243	0.00019127	0.00019011	0.00018894
0.09	7.32e-07	9.16e-05	9.97e-05	0.00011083	0.00012213	0.00013286	0.0001428	0.00015191	0.00016019	0.00016767	0.0001744	0.00018042	0.00018579	0.00019054	0.00019473	0.00019841	0.00020161	0.00020437	0.00020674	0.00020875	0.00021043	0.0002118	0.00021291	0.00021377	0.0002144	0.00021483	0.00021508	0.00021517	0.00021511	0.00021491	0.00021459	0.00021417	0.00021365	0.00021305	0.00021236	0.00021161	0.0002108	0.00020994	0.00020903	0.00020808	0.00020709	0.00020607	0.00020502	0.00020396	0.00020287	0.00020176	0.00020064	0.00019951	0.00019837
0.092	7.66e-07	9.37e-05	0.00010087	0.00011147	0.00012251	0.00013316	0.00014315	0.00015239	0.00016086	0.0001686	0.00017562	0.00018196	0.00018768	0.0001928	0.00019737	0.00020142	0.000205	0.00020815	0.00021089	0.00021325	0.00021528	0.000217	0.00021843	0.0002196	0.00022053	0.00022124	0.00022176	0.0002221	0.00022227	0.0002223	0.0002222	0.00022197	0.00022163	0.0002212	0.00022067	0.00022007	0.00021939	0.00021866	0.00021786	0.00021701	0.00021612	0.00021519	0.00021422	0.00021322	0.0002122	0.00021115	0.00021008	0.000209	0.0002079
0.094	8e-07	9.59e-05	0.00010208	0.00011213	0.00012289	0.00013342	0.0001434	0.00015272	0.00016136	0.0001693	0.00017659	0.00018323	0.00018926	0.00019472	0.00019965	0.00020407	0.00020802	0.00021153	0.00021464	0.00021737	0.00021975	0.00022181	0.00022358	0.00022507	0.00022631	0.00022732	0.00022812	0.00022873	0.00022916	0.00022943	0.00022955	0.00022954	0.0002294	0.00022916	0.00022881	0.00022837	0.00022785	0.00022726	0.00022659	0.00022587	0.00022509	0.00022426	0.00022339	0.00022248	0.00022154	0.00022057	0.00021956	0.00021854	0.00021749
0.096	8.35e-07	9.81e-05	0.00010338	0.00011284	0.00012327	0.00013364	0.00014357	0.00015294	0.00016169	0.00016982	0.00017732	0.00018423	0.00019055	0.00019633	0.00020159	0.00020636	0.00021066	0.00021453	0.000218	0.00022109	0.00022382	0.00022623	0.00022833	0.00023015	0.00023171	0.00023303	0.00023413	0.00023502	0.00023572	0.00023624	0.00023661	0.00023683	0.00023692	0.00023688	0.00023673	0.00023648	0.00023613	0.00023569	0.00023518	0.0002346	0.00023396	0.00023325	0.0002325	0.00023169	0.00023084	0.00022996	0.00022904	0.00022809	0.00022711
0.098	8.7e-07	0.00010051	0.00010476	0.00011359	0.00012366	0.00013382	0.00014368	0.00015306	0.00016189	0.00017015	0.00017784	0.00018498	0.00019156	0.00019763	0.0002032	0.00020829	0.00021293	0.00021715	0.00022096	0.0002244	0.00022748	0.00023023	0.00023268	0.00023483	0.00023672	0.00023835	0.00023975	0.00024093	0.00024192	0.00024272	0.00024335	0.00024381	0.00024414	0.00024432	0.00024439	0.00024434	0.00024418	0.00024393	0.00024359	0.00024317	0.00024267	0.00024211	0.00024148	0.0002408	0.00024007	0.00023929	0.00023847	0.00023761	0.00023672
0.1	9.07e-07	0.00010297	0.00010622	0.00011439	0.00012406	0.000134	0.00014374	0.00015309	0.00016196	0.00017033	0.00017817	0.0001855	0.00019232	0.00019864	0.00020449	0.00020988	0.00021484	0.00021938	0.00022353	0.00022731	0.00023073	0.00023382	0.0002366	0.00023909	0.0002413	0.00024325	0.00024497	0.00024646	0.00024773	0.00024882	0.00024972	0.00025045	0.00025102	0.00025145	0.00025175	0.00025191	0.00025197	0.00025191	0.00025176	0.00025152	0.00025119	0.00025079	0.00025031	0.00024977	0.00024917	0.00024851	0.00024781	0.00024706	0.00024627
0.102	9.44e-07	0.00010551	0.00010779	0.00011526	0.0001245	0.00013417	0.00014376	0.00015304	0.00016193	0.00017036	0.00017832	0.00018581	0.00019283	0.00019938	0.00020548	0.00021115	0.0002164	0.00022125	0.00022571	0.00022981	0.00023357	0.00023699	0.0002401	0.00024292	0.00024545	0.00024773	0.00024976	0.00025156	0.00025313	0.00025451	0.00025569	0.0002567	0.00025754	0.00025822	0.00025876	0.00025917	0.00025944	0.0002596	0.00025966	0.00025961	0.00025947	0.00025924	0.00025893	0.00025855	0.0002581	0.00025758	0.00025701	0.00025638	0.00025571
0.104	9.82e-07	0.00010813	0.00010946	0.00011621	0.00012498	0.00013435	0.00014375	0.00015294	0.0001618	0.00017027	0.00017832	0.00018593	0.00019311	0.00019986	0.00020619	0.00021211	0.00021763	0.00022276	0.00022752	0.00023193	0.00023599	0.00023974	0.00024317	0.00024631	0.00024917	0.00025176	0.00025411	0.00025621	0.0002581	0.00025977	0.00026125	0.00026254	0.00026365	0.0002646	0.0002654	0.00026605	0.00026657	0.00026696	0.00026723	0.00026739	0.00026745	0.00026742	0.00026729	0.00026709	0.0002668	0.00026645	0.00026602	0.00026554	0.000265
0.106	1.02e-06	0.00011083	0.00011123	0.00011722	0.0001255	0.00013454	0.00014373	0.0001528	0.0001616	0.00017007	0.00017817	0.00018588	0.0001932	0.00020011	0.00020664	0.00021277	0.00021853	0.00022393	0.00022896	0.00023366	0.00023802	0.00024207	0.00024581	0.00024926	0.00025244	0.00025535	0.000258	0.00026042	0.00026261	0.00026459	0.00026636	0.00026794	0.00026934	0.00027056	0.00027163	0.00027254	0.00027331	0.00027394	0.00027445	0.00027483	0.00027511	0.00027528	0.00027536	0.00027534	0.00027524	0.00027506	0.0002748	0.00027448	0.00027409
0.108	1.06e-06	0.0001136	0.00011311	0.00011833	0.00012608	0.00013477	0.00014372	0.00015263	0.00016134	0.00016979	0.00017791	0.00018568	0.0001931	0.00020015	0.00020684	0.00021317	0.00021914	0.00022477	0.00023006	0.00023502	0.00023966	0.00024399	0.00024803	0.00025178	0.00025526	0.00025847	0.00026144	0.00026416	0.00026666	0.00026894	0.00027101	0.00027288	0.00027456	0.00027607	0.00027741	0.00027859	0.00027962	0.00028051	0.00028126	0.00028189	0.0002824	0.00028279	0.00028308	0.00028327	0.00028337	0.00028337	0.0002833	0.00028315	0.00028293
0.11	1.1e-06	0.00011643	0.00011511	0.00011953	0.00012673	0.00013503	0.00014371	0.00015244	0.00016104	0.00016943	0.00017754	0.00018535	0.00019283	0.00019999	0.00020682	0.00021331	0.00021947	0.00022531	0.00023082	0.00023602	0.00024092	0.00024552	0.00024984	0.00025387	0.00025764	0.00026115	0.00026441	0.00026744	0.00027023	0.00027281	0.00027517	0.00027734	0.00027931	0.00028111	0.00028273	0.00028418	0.00028548	0.00028663	0.00028764	0.00028852	0.00028927	0.0002899	0.00029041	0.00029082	0.00029113	0.00029134	0.00029147	0.00029151	0.00029147
0.112	1.14e-06	0.00011188	0.00011058	0.00011378	0.00011985	0.00012716	0.00013498	0.00014296	0.00015091	0.00015872	0.00016634	0.00017373	0.00018085	0.00018771	0.00019429	0.00020059	0.0002066	0.00021233	0.00021779	0.00022297	0.00022787	0.00023252	0.0002369	0.00024104	0.00024493	0.00024858	0.00025201	0.00025521	0.0002582	0.00026099	0.00026358	0.00026597	0.00026819	0.00027023	0.0002721	0.00027381	0.00027537	0.00027679	0.00027806	0.0002792	0.00028021	0.00028111	0.00028189	0.00028256	0.00028312	0.00028359	0.00028397	0.00028426	0.00028446
0.114	1.18e-06	0.00011458	0.00011277	0.00011519	0.00012067	0.00012756	0.00013508	0.00014283	0.00015061	0.00015831	0.00016586	0.00017322	0.00018036	0.00018725	0.0001939	0.00020029	0.00020642	0.0002123	0.00021791	0.00022326	0.00022836	0.00023321	0.00023782	0.00024218	0.00024631	0.00025022	0.00025389	0.00025736	0.00026061	0.00026366	0.00026652	0.00026918	0.00027166	0.00027397	0.00027611	0.00027809	0.00027991	0.00028158	0.00028311	0.0002845	0.00028576	0.00028689	0.00028791	0.00028881	0.0002896	0.00029029	0.00029088	0.00029137	0.00029178
0.116	1.23e-06	0.00011729	0.00011507	0.0001167	0.00012158	0.00012803	0.00013522	0.00014272	0.00015031	0.00015788	0.00016534	0.00017265	0.00017976	0.00018667	0.00019336	0.00019982	0.00020605	0.00021204	0.00021778	0.00022329	0.00022856	0.0002336	0.0002384	0.00024297	0.00024732	0.00025145	0.00025537	0.00025908	0.00026258	0.00026588	0.000269	0.00027192	0.00027466	0.00027723	0.00027964	0.00028187	0.00028395	0.00028588	0.00028767	0.00028931	0.00029082	0.0002922	0.00029346	0.00029459	0.00029562	0.00029653	0.00029734	0.00029806	0.00029867
0.118	1.27e-06	0.00012001	0.0001175	0.00011832	0.00012259	0.00012857	0.00013541	0.00014264	0.00015003	0.00015744	0.00016479	0.00017202	0.00017909	0.000186	0.0001927	0.00019921	0.0002055	0.00021158	0.00021743	0.00022307	0.00022848	0.00023368	0.00023866	0.00024342	0.00024797	0.00025231	0.00025645	0.00026038	0.00026412	0.00026766	0.00027102	0.00027419	0.00027719	0.00028001	0.00028267	0.00028517	0.0002875	0.00028969	0.00029172	0.00029362	0.00029538	0.00029701	0.00029851	0.00029989	0.00030115	0.0003023	0.00030334	0.00030428	0.00030511
0.12	1.31e-06	0.00012271	0.00012004	0.00012006	0.00012369	0.0001292	0.00013566	0.0001426	0.00014976	0.000157	0.00016422	0.00017135	0.00017836	0.00018523	0.00019194	0.00019846	0.0002048	0.00021094	0.00021688	0.00022262	0.00022816	0.00023349	0.00023862	0.00024355	0.00024828	0.00025281	0.00025715	0.00026129	0.00026525	0.00026902	0.0002726	0.00027601	0.00027925	0.00028232	0.00028522	0.00028796	0.00029055	0.00029298	0.00029527	0.00029742	0.00029943	0.0003013	0.00030305	0.00030467	0.00030617	0.00030756	0.00030883	0.00031	0.00031107
0.122	1.36e-06	0.00012539	0.00012271	0.00012193	0.0001249	0.0001299	0.00013598	0.00014261	0.00014953	0.00015658	0.00016364	0.00017066	0.00017759	0.0001844	0.00019108	0.0001976	0.00020396	0.00021014	0.00021615	0.00022197	0.0002276	0.00023305	0.00023832	0.00024339	0.00024828	0.00025298	0.00025749	0.00026183	0.00026598	0.00026996	0.00027376	0.00027739	0.00028085	0.00028415	0.00028729	0.00029027	0.0002931	0.00029578	0.00029831	0.0003007	0.00030295	0.00030507	0.00030706	0.00030893	0.00031067	0.0003123	0.00031381	0.00031521	0.0003165
0.124	1.41e-06	0.00012802	0.00012549	0.00012392	0.00012622	0.00013071	0.00013637	0.00014268	0.00014934	0.00015617	0.00016307	0.00016995	0.00017678	0.00018352	0.00019015	0.00019665	0.00020301	0.00020921	0.00021525	0.00022113	0.00022685	0.00023239	0.00023776	0.00024295	0.00024798	0.00025283	0.0002575	0.00026201	0.00026634	0.00027051	0.00027451	0.00027834	0.00028202	0.00028553	0.00028889	0.0002921	0.00029516	0.00029807	0.00030083	0.00030346	0.00030595	0.00030831	0.00031054	0.00031265	0.00031463	0.00031649	0.00031824	0.00031988	0.0003214
0.126	1.45e-06	0.0001306	0.00012839	0.00012605	0.00012766	0.00013161	0.00013685	0.00014282	0.00014921	0.00015581	0.00016252	0.00016925	0.00017596	0.00018261	0.00018917	0.00019562	0.00020196	0.00020816	0.00021423	0.00022014	0.00022591	0.00023152	0.00023698	0.00024227	0.00024741	0.00025239	0.0002572	0.00026185	0.00026635	0.00027069	0.00027486	0.00027889	0.00028276	0.00028647	0.00029004	0.00029346	0.00029673	0.00029987	0.00030286	0.00030571	0.00030844	0.00031103	0.00031349	0.00031583	0.00031804	0.00032014	0.00032212	0.00032399	0.00032575
0.128	1.5e-06	0.00013311	0.0001314	0.00012831	0.00012922	0.00013261	0.00013742	0.00014303	0.00014913	0.00015549	0.00016199	0.00016856	0.00017513	0.00018167	0.00018815	0.00019454	0.00020084	0.00020702	0.00021308	0.00021901	0.00022481	0.00023047	0.00023599	0.00024137	0.0002466	0.00025168	0.00025661	0.0002614	0.00026603	0.00027052	0.00027486	0.00027905	0.00028309	0.00028699	0.00029075	0.00029437	0.00029785	0.00030119	0.00030439	0.00030746	0.0003104	0.00031322	0.0003159	0.00031847	0.00032091	0.00032324	0.00032545	0.00032755	0.00032954
0.13	1.55e-06	0.00013552	0.00013452	0.00013071	0.00013091	0.00013373	0.00013808	0.00014333	0.00014911	0.00015522	0.00016151	0.00016789	0.00017432	0.00018073	0.0001871	0.00019342	0.00019965	0.0002058	0.00021184	0.00021777	0.00022358	0.00022927	0.00023483	0.00024027	0.00024557	0.00025073	0.00025576	0.00026066	0.00026541	0.00027003	0.00027451	0.00027885	0.00028305	0.00028712	0.00029105	0.00029485	0.00029851	0.00030205	0.00030545	0.00030872	0.00031187	0.0003149	0.0003178	0.00032058	0.00032324	0.00032579	0.00032822	0.00033054	0.00033276
0.132	1.6e-06	0.00013783	0.00013774	0.00013325	0.00013273	0.00013497	0.00013885	0.00014371	0.00014917	0.00015501	0.00016107	0.00016726	0.00017352	0.00017979	0.00018605	0.00019227	0.00019843	0.00020452	0.00021052	0.00021643	0.00022223	0.00022793	0.00023352	0.00023899	0.00024434	0.00024958	0.00025468	0.00025966	0.00026452	0.00026925	0.00027385	0.00027832	0.00028266	0.00028687	0.00029096	0.00029492	0.00029876	0.00030247	0.00030605	0.00030952	0.00031286	0.00031608	0.00031918	0.00032217	0.00032504	0.0003278	0.00033044	0.00033298	0.00033541
0.134	1.65e-06	0.00014002	0.00014106	0.00013593	0.00013469	0.00013633	0.00013972	0.00014418	0.00014932	0.00015487	0.00016069	0.00016667	0.00017275	0.00017887	0.000185	0.00019111	0.00019718	0.00020319	0.00020914	0.00021501	0.00022079	0.00022648	0.00023208	0.00023757	0.00024295	0.00024823	0.00025339	0.00025844	0.00026338	0.00026819	0.0002729	0.00027748	0.00028194	0.00028628	0.00029051	0.00029462	0.0002986	0.00030247	0.00030622	0.00030986	0.00031338	0.00031678	0.00032007	0.00032325	0.00032632	0.00032928	0.00033213	0.00033487	0.00033751
0.136	1.7e-06	0.00014207	0.00014447	0.00013875	0.00013679	0.00013782	0.00014071	0.00014476	0.00014955	0.00015481	0.00016037	0.00016614	0.00017202	0.00017798	0.00018396	0.00018995	0.00019591	0.00020184	0.00020772	0.00021353	0.00021927	0.00022494	0.00023052	0.00023601	0.00024141	0.00024671	0.00025192	0.00025702	0.00026201	0.0002669	0.00027169	0.00027636	0.00028092	0.00028538	0.00028972	0.00029395	0.00029808	0.00030209	0.00030599	0.00030978	0.00031346	0.00031703	0.0003205	0.00032385	0.0003271	0.00033025	0.00033329	0.00033622	0.00033906
0.138	1.75e-06	0.00014398	0.00014795	0.00014173	0.00013904	0.00013944	0.00014182	0.00014544	0.00014987	0.00015483	0.00016013	0.00016566	0.00017135	0.00017712	0.00018295	0.0001888	0.00019465	0.00020048	0.00020627	0.00021201	0.0002177	0.00022332	0.00022888	0.00023435	0.00023975	0.00024506	0.00025028	0.00025542	0.00026045	0.0002654	0.00027024	0.00027499	0.00027964	0.00028418	0.00028863	0.00029297	0.00029721	0.00030134	0.00030537	0.0003093	0.00031313	0.00031685	0.00032047	0.00032399	0.00032741	0.00033072	0.00033394	0.00033706	0.00034008
0.14	1.8e-06	0.00014573	0.0001515	0.00014484	0.00014144	0.0001412	0.00014305	0.00014624	0.0001503	0.00015494	0.00015996	0.00016526	0.00017073	0.00017632	0.00018198	0.00018768	0.0001934	0.00019911	0.00020481	0.00021047	0.00021609	0.00022165	0.00022716	0.00023261	0.00023798	0.00024329	0.00024851	0.00025366	0.00025872	0.0002637	0.00026859	0.0002734	0.00027811	0.00028273	0.00028725	0.00029168	0.00029602	0.00030026	0.00030441	0.00030846	0.00031241	0.00031627	0.00032003	0.00032369	0.00032726	0.00033074	0.00033412	0.0003374	0.00034059
0.142	1.86e-06	0.0001473	0.0001551	0.0001481	0.00014399	0.00014311	0.00014442	0.00014716	0.00015083	0.00015514	0.00015989	0.00016493	0.00017018	0.00017557	0.00018105	0.0001866	0.00019218	0.00019776	0.00020335	0.00020891	0.00021445	0.00021995	0.0002254	0.0002308	0.00023614	0.00024142	0.00024663	0.00025178	0.00025685	0.00026185	0.00026677	0.00027161	0.00027636	0.00028104	0.00028563	0.00029013	0.00029455	0.00029888	0.00030312	0.00030727	0.00031134	0.00031531	0.0003192	0.00032299	0.0003267	0.00033031	0.00033384	0.00033728	0.00034062
0.144	1.91e-06	0.0001487	0.00015874	0.00015151	0.0001467	0.00014516	0.00014592	0.0001482	0.00015148	0.00015545	0.0001599	0.00016468	0.0001697	0.00017488	0.00018018	0.00018556	0.00019099	0.00019644	0.0002019	0.00020736	0.0002128	0.00021822	0.0002236	0.00022894	0.00023423	0.00023948	0.00024466	0.00024979	0.00025486	0.00025985	0.00026478	0.00026964	0.00027443	0.00027914	0.00028378	0.00028834	0.00029282	0.00029722	0.00030154	0.00030578	0.00030994	0.00031402	0.00031801	0.00032191	0.00032574	0.00032948	0.00033314	0.00033671	0.0003402
0.146	1.97e-06	0.00014992	0.0001624	0.00015505	0.00014957	0.00014737	0.00014757	0.00014936	0.00015225	0.00015587	0.00016001	0.00016452	0.0001693	0.00017427	0.00017937	0.00018458	0.00018984	0.00019515	0.00020048	0.00020583	0.00021116	0.00021648	0.00022178	0.00022705	0.00023228	0.00023748	0.00024262	0.00024772	0.00025276	0.00025775	0.00026267	0.00026754	0.00027234	0.00027708	0.00028174	0.00028634	0.00029087	0.00029532	0.00029971	0.00030402	0.00030825	0.00031241	0.00031649	0.00032049	0.00032442	0.00032827	0.00033204	0.00033573	0.00033935
0.148	2.02e-06	0.00015095	0.00016607	0.00015872	0.00015261	0.00014974	0.00014936	0.00015067	0.00015313	0.0001564	0.00016023	0.00016446	0.00016899	0.00017374	0.00017864	0.00018366	0.00018876	0.00019391	0.0001991	0.00020432	0.00020954	0.00021476	0.00021996	0.00022515	0.00023031	0.00023544	0.00024053	0.00024558	0.00025059	0.00025555	0.00026046	0.00026531	0.00027011	0.00027486	0.00027954	0.00028416	0.00028872	0.00029321	0.00029764	0.000302	0.00030629	0.00031052	0.00031467	0.00031876	0.00032277	0.00032671	0.00033058	0.00033437	0.0003381
0.15	2.08e-06	0.00015178	0.00016973	0.00016253	0.0001558	0.00015227	0.0001513	0.00015211	0.00015415	0.00015705	0.00016056	0.00016451	0.00016878	0.00017329	0.00017798	0.00018281	0.00018773	0.00019273	0.00019777	0.00020285	0.00020795	0.00021305	0.00021815	0.00022325	0.00022832	0.00023338	0.00023841	0.0002434	0.00024836	0.00025328	0.00025816	0.00026299	0.00026778	0.00027251	0.00027719	0.00028182	0.0002864	0.00029091	0.00029537	0.00029977	0.00030411	0.00030838	0.00031259	0.00031674	0.00032082	0.00032484	0.00032879	0.00033267	0.00033649
0.152	2.14e-06	0.00015243	0.00017335	0.00016646	0.00015917	0.00015497	0.0001534	0.00015371	0.00015531	0.00015783	0.000161	0.00016466	0.00016867	0.00017294	0.00017741	0.00018204	0.00018678	0.00019161	0.0001965	0.00020143	0.00020639	0.00021138	0.00021637	0.00022136	0.00022634	0.00023131	0.00023627	0.00024119	0.00024609	0.00025096	0.0002558	0.00026059	0.00026535	0.00027007	0.00027474	0.00027936	0.00028393	0.00028846	0.00029293	0.00029735	0.00030171	0.00030602	0.00031028	0.00031447	0.00031861	0.00032268	0.0003267	0.00033066	0.00033455
0.154	2.2e-06	0.00015289	0.00017692	0.0001705	0.00016269	0.00015784	0.00015567	0.00015545	0.0001566	0.00015873	0.00016157	0.00016492	0.00016866	0.00017269	0.00017694	0.00018136	0.00018591	0.00019056	0.00019529	0.00020007	0.00020489	0.00020975	0.00021462	0.0002195	0.00022438	0.00022926	0.00023412	0.00023897	0.00024381	0.00024861	0.00025339	0.00025814	0.00026286	0.00026754	0.00027218	0.00027679	0.00028135	0.00028587	0.00029034	0.00029477	0.00029915	0.00030348	0.00030776	0.00031199	0.00031616	0.00032028	0.00032435	0.00032836	0.00033232
0.156	2.26e-06	0.00015316	0.00018041	0.00017465	0.00016639	0.00016089	0.0001581	0.00015735	0.00015804	0.00015977	0.00016226	0.0001653	0.00016876	0.00017254	0.00017656	0.00018076	0.00018512	0.00018959	0.00019415	0.00019877	0.00020345	0.00020817	0.00021292	0.00021768	0.00022245	0.00022722	0.000232	0.00023676	0.00024151	0.00024625	0.00025096	0.00025566	0.00026032	0.00026496	0.00026956	0.00027414	0.00027868	0.00028318	0.00028764	0.00029206	0.00029644	0.00030078	0.00030507	0.00030931	0.00031351	0.00031767	0.00032177	0.00032582	0.00032983
0.158	2.32e-06	0.00015325	0.0001838	0.00017888	0.00017024	0.00016411	0.00016071	0.00015941	0.00015963	0.00016096	0.00016308	0.00016581	0.00016898	0.0001725	0.00017628	0.00018027	0.00018443	0.00018871	0.00019309	0.00019756	0.00020208	0.00020666	0.00021127	0.0002159	0.00022056	0.00022523	0.0002299	0.00023457	0.00023923	0.00024388	0.00024853	0.00025315	0.00025776	0.00026234	0.0002669	0.00027143	0.00027593	0.0002804	0.00028484	0.00028924	0.00029361	0.00029794	0.00030223	0.00030648	0.00031069	0.00031486	0.00031899	0.00032307	0.0003271
0.16	2.38e-06	0.00015317	0.00018707	0.00018319	0.00017426	0.00016751	0.00016349	0.00016164	0.00016138	0.00016229	0.00016405	0.00016644	0.00016932	0.00017258	0.00017612	0.00017988	0.00018383	0.00018792	0.00019212	0.00019642	0.00020079	0.00020521	0.00020968	0.00021419	0.00021872	0.00022327	0.00022783	0.0002324	0.00023697	0.00024154	0.0002461	0.00025064	0.00025518	0.0002597	0.0002642	0.00026868	0.00027313	0.00027756	0.00028196	0.00028634	0.00029068	0.00029499	0.00029927	0.00030352	0.00030773	0.0003119	0.00031603	0.00032013	0.00032418
0.162	2.44e-06	0.00015293	0.0001902	0.00018757	0.00017843	0.00017109	0.00016645	0.00016404	0.00016329	0.00016377	0.00016515	0.00016721	0.00016979	0.00017277	0.00017606	0.0001796	0.00018334	0.00018723	0.00019125	0.00019537	0.00019958	0.00020385	0.00020818	0.00021254	0.00021695	0.00022137	0.00022582	0.00023028	0.00023475	0.00023922	0.00024369	0.00024815	0.00025261	0.00025705	0.00026149	0.0002659	0.0002703	0.00027468	0.00027904	0.00028338	0.00028769	0.00029197	0.00029622	0.00030045	0.00030464	0.00030881	0.00031294	0.00031703	0.0003211
0.164	2.5e-06	0.00015253	0.00019317	0.00019199	0.00018275	0.00017485	0.00016959	0.00016661	0.00016536	0.0001654	0.0001664	0.00016812	0.00017039	0.0001731	0.00017613	0.00017944	0.00018295	0.00018664	0.00019047	0.00019442	0.00019846	0.00020257	0.00020675	0.00021097	0.00021524	0.00021954	0.00022387	0.00022821	0.00023257	0.00023694	0.00024131	0.00024569	0.00025006	0.00025442	0.00025878	0.00026313	0.00026747	0.00027179	0.00027609	0.00028037	0.00028464	0.00028888	0.0002931	0.0002973	0.00030147	0.00030561	0.00030973	0.00031381	0.00031787
0.166	2.57e-06	0.00015199	0.00019595	0.00019643	0.00018721	0.00017879	0.00017293	0.00016937	0.00016761	0.0001672	0.0001678	0.00016917	0.00017113	0.00017355	0.00017632	0.00017939	0.00018268	0.00018617	0.0001898	0.00019357	0.00019743	0.00020138	0.00020541	0.00020949	0.00021362	0.00021778	0.00022198	0.00022621	0.00023045	0.00023471	0.00023898	0.00024326	0.00024754	0.00025182	0.0002561	0.00026037	0.00026463	0.00026888	0.00027312	0.00027735	0.00028156	0.00028576	0.00028994	0.00029409	0.00029823	0.00030234	0.00030643	0.0003105	0.00031454
0.168	2.63e-06	0.00015132	0.00019853	0.00020088	0.00019181	0.00018292	0.00017645	0.00017231	0.00017004	0.00016917	0.00016937	0.00017038	0.00017201	0.00017414	0.00017665	0.00017947	0.00018253	0.00018581	0.00018924	0.00019282	0.00019651	0.00020029	0.00020416	0.00020809	0.00021207	0.00021611	0.00022018	0.00022428	0.0002284	0.00023255	0.00023671	0.00024089	0.00024507	0.00024926	0.00025344	0.00025763	0.00026182	0.00026599	0.00027017	0.00027433	0.00027848	0.00028262	0.00028674	0.00029085	0.00029494	0.00029901	0.00030307	0.0003071	0.00031111
0.17	2.7e-06	0.00015052	0.00020089	0.00020531	0.00019653	0.00018723	0.00018017	0.00017545	0.00017264	0.00017131	0.00017109	0.00017173	0.00017304	0.00017486	0.0001771	0.00017967	0.00018251	0.00018556	0.0001888	0.00019218	0.00019569	0.00019931	0.00020301	0.00020679	0.00021063	0.00021452	0.00021845	0.00022243	0.00022643	0.00023046	0.00023451	0.00023858	0.00024265	0.00024674	0.00025084	0.00025493	0.00025903	0.00026313	0.00026723	0.00027132	0.0002754	0.00027947	0.00028354	0.00028759	0.00029163	0.00029565	0.00029966	0.00030366	0.00030763
0.172	2.77e-06	0.00014962	0.00020302	0.0002097	0.00020136	0.00019171	0.00018408	0.00017878	0.00017543	0.00017362	0.00017298	0.00017325	0.00017422	0.00017574	0.0001777	0.00018001	0.00018261	0.00018544	0.00018847	0.00019166	0.00019499	0.00019843	0.00020197	0.00020559	0.00020928	0.00021302	0.00021682	0.00022066	0.00022454	0.00022845	0.00023238	0.00023634	0.00024031	0.00024429	0.00024829	0.00025229	0.0002563	0.00026031	0.00026432	0.00026833	0.00027234	0.00027634	0.00028034	0.00028433	0.00028831	0.00029228	0.00029624	0.00030018	0.00030411
0.174	2.83e-06	0.00014863	0.0002049	0.00021402	0.00020629	0.00019636	0.00018819	0.00018231	0.00017842	0.00017612	0.00017505	0.00017493	0.00017555	0.00017676	0.00017843	0.00018048	0.00018284	0.00018545	0.00018827	0.00019127	0.0001944	0.00019767	0.00020104	0.0002045	0.00020803	0.00021163	0.00021529	0.00021899	0.00022274	0.00022652	0.00023034	0.00023417	0.00023803	0.00024191	0.0002458	0.00024971	0.00025362	0.00025754	0.00026147	0.00026539	0.00026932	0.00027325	0.00027717	0.00028109	0.000285	0.00028891	0.00029281	0.0002967	0.00030058
0.176	2.9e-06	0.00014755	0.00020652	0.00021824	0.0002113	0.00020118	0.00019249	0.00018604	0.0001816	0.0001788	0.00017729	0.00017677	0.00017704	0.00017793	0.00017932	0.0001811	0.00018321	0.00018559	0.0001882	0.00019099	0.00019394	0.00019702	0.00020022	0.00020352	0.00020689	0.00021034	0.00021386	0.00021742	0.00022104	0.00022469	0.00022838	0.0002321	0.00023585	0.00023961	0.0002434	0.0002472	0.00025101	0.00025484	0.00025867	0.00026251	0.00026635	0.00027019	0.00027404	0.00027788	0.00028172	0.00028556	0.00028939	0.00029322	0.00029704
0.178	2.97e-06	0.00014639	0.00020788	0.00022235	0.00021637	0.00020616	0.000197	0.00018997	0.00018498	0.00018168	0.00017972	0.0001788	0.0001787	0.00017927	0.00018035	0.00018187	0.00018373	0.00018587	0.00018826	0.00019085	0.0001936	0.0001965	0.00019952	0.00020265	0.00020587	0.00020917	0.00021254	0.00021596	0.00021944	0.00022296	0.00022652	0.00023012	0.00023375	0.0002374	0.00024108	0.00024477	0.00024848	0.0002522	0.00025594	0.00025968	0.00026344	0.00026719	0.00027095	0.00027472	0.00027848	0.00028225	0.00028601	0.00028977	0.00029352
0.18	3.04e-06	0.00014518	0.00020896	0.00022631	0.00022148	0.00021129	0.00020169	0.00019411	0.00018857	0.00018476	0.00018233	0.000181	0.00018054	0.00018076	0.00018155	0.00018278	0.00018438	0.00018629	0.00018846	0.00019083	0.00019339	0.0001961	0.00019895	0.00020191	0.00020497	0.00020811	0.00021133	0.00021461	0.00021795	0.00022134	0.00022477	0.00022824	0.00023175	0.00023528	0.00023885	0.00024243	0.00024603	0.00024965	0.00025329	0.00025694	0.0002606	0.00026426	0.00026794	0.00027161	0.0002753	0.00027898	0.00028267	0.00028635	0.00029004
0.182	3.11e-06	0.00014392	0.00020978	0.0002301	0.00022661	0.00021656	0.00020658	0.00019846	0.00019237	0.00018804	0.00018514	0.00018339	0.00018255	0.00018243	0.0001829	0.00018385	0.00018519	0.00018686	0.00018879	0.00019096	0.00019332	0.00019584	0.0001985	0.00020129	0.00020418	0.00020717	0.00021023	0.00021337	0.00021657	0.00021982	0.00022312	0.00022647	0.00022985	0.00023327	0.00023671	0.00024019	0.00024368	0.00024719	0.00025073	0.00025428	0.00025784	0.00026141	0.00026499	0.00026858	0.00027218	0.00027578	0.00027938	0.00028299	0.0002866
0.184	3.19e-06	0.00014262	0.00021032	0.00023369	0.00023174	0.00022195	0.00021166	0.00020302	0.00019638	0.00019153	0.00018815	0.00018597	0.00018474	0.00018427	0.00018442	0.00018508	0.00018615	0.00018757	0.00018927	0.00019122	0.00019338	0.00019571	0.00019819	0.0002008	0.00020353	0.00020635	0.00020926	0.00021225	0.00021531	0.00021842	0.00022159	0.00022481	0.00022806	0.00023136	0.00023469	0.00023804	0.00024143	0.00024483	0.00024826	0.0002517	0.00025517	0.00025864	0.00026213	0.00026563	0.00026913	0.00027265	0.00027617	0.00027969	0.00028322
0.186	3.26e-06	0.00014129	0.0002106	0.00023705	0.00023683	0.00022745	0.00021691	0.00020779	0.00020061	0.00019523	0.00019137	0.00018874	0.00018711	0.00018629	0.00018611	0.00018647	0.00018727	0.00018844	0.0001899	0.00019163	0.00019358	0.00019571	0.00019801	0.00020044	0.000203	0.00020566	0.00020842	0.00021126	0.00021417	0.00021714	0.00022018	0.00022326	0.00022639	0.00022956	0.00023277	0.00023601	0.00023928	0.00024257	0.00024589	0.00024923	0.00025259	0.00025597	0.00025936	0.00026276	0.00026617	0.0002696	0.00027303	0.00027647	0.00027992
0.188	3.34e-06	0.00013995	0.00021062	0.00024016	0.00024186	0.00023305	0.00022234	0.00021277	0.00020505	0.00019914	0.00019479	0.00019172	0.00018968	0.00018849	0.00018798	0.00018804	0.00018855	0.00018946	0.00019069	0.00019219	0.00019393	0.00019586	0.00019797	0.00020022	0.00020261	0.0002051	0.0002077	0.00021039	0.00021315	0.00021599	0.00021888	0.00022184	0.00022484	0.00022788	0.00023097	0.00023409	0.00023724	0.00024042	0.00024363	0.00024687	0.00025012	0.00025339	0.00025668	0.00025999	0.00026331	0.00026664	0.00026998	0.00027334	0.0002767
0.19	3.41e-06	0.00013859	0.00021039	0.00024301	0.00024681	0.00023871	0.00022794	0.00021796	0.00020972	0.00020328	0.00019843	0.0001949	0.00019245	0.00019088	0.00019003	0.00018977	0.00019001	0.00019065	0.00019163	0.0001929	0.00019442	0.00019615	0.00019807	0.00020014	0.00020235	0.00020468	0.00020712	0.00020965	0.00021227	0.00021496	0.00021772	0.00022053	0.0002234	0.00022632	0.00022928	0.00023228	0.00023532	0.00023839	0.00024149	0.00024461	0.00024776	0.00025093	0.00025412	0.00025732	0.00026054	0.00026378	0.00026703	0.00027029	0.00027356
0.192	3.49e-06	0.00013722	0.00020992	0.00024557	0.00025163	0.00024443	0.00023369	0.00022335	0.00021461	0.00020765	0.00020229	0.00019829	0.00019542	0.00019347	0.00019227	0.00019169	0.00019163	0.000192	0.00019273	0.00019377	0.00019507	0.00019659	0.00019831	0.0002002	0.00020223	0.0002044	0.00020667	0.00020905	0.00021152	0.00021406	0.00021668	0.00021936	0.0002221	0.00022489	0.00022772	0.0002306	0.00023352	0.00023647	0.00023946	0.00024247	0.00024551	0.00024857	0.00025166	0.00025476	0.00025789	0.00026103	0.00026418	0.00026735	0.00027053
0.194	3.56e-06	0.00013586	0.00020922	0.00024783	0.00025631	0.00025018	0.00023958	0.00022893	0.00021972	0.00021224	0.00020637	0.0002019	0.0001986	0.00019625	0.00019469	0.00019379	0.00019343	0.00019352	0.000194	0.0001948	0.00019587	0.00019719	0.00019871	0.00020041	0.00020226	0.00020425	0.00020636	0.00020858	0.0002109	0.0002133	0.00021577	0.00021831	0.00022092	0.00022358	0.00022629	0.00022905	0.00023184	0.00023468	0.00023755	0.00024045	0.00024338	0.00024634	0.00024932	0.00025232	0.00025534	0.00025839	0.00026144	0.00026452	0.00026761
0.196	3.64e-06	0.00013451	0.00020831	0.00024977	0.00026081	0.00025592	0.00024559	0.00023471	0.00022505	0.00021706	0.00021069	0.00020574	0.00020199	0.00019924	0.00019732	0.00019608	0.00019541	0.00019522	0.00019543	0.00019599	0.00019684	0.00019794	0.00019926	0.00020076	0.00020243	0.00020425	0.0002062	0.00020826	0.00021042	0.00021267	0.000215	0.0002174	0.00021987	0.0002224	0.00022499	0.00022762	0.0002303	0.00023301	0.00023577	0.00023856	0.00024138	0.00024422	0.0002471	0.00025	0.00025292	0.00025586	0.00025882	0.0002618	0.00026479
0.198	3.72e-06	0.00013317	0.00020721	0.00025138	0.00026509	0.00026163	0.00025171	0.00024067	0.0002306	0.00022211	0.00021523	0.0002098	0.00020561	0.00020244	0.00020015	0.00019856	0.00019758	0.0001971	0.00019704	0.00019735	0.00019797	0.00019885	0.00019996	0.00020127	0.00020276	0.0002044	0.00020618	0.00020807	0.00021008	0.00021218	0.00021437	0.00021663	0.00021896	0.00022136	0.00022382	0.00022632	0.00022888	0.00023148	0.00023411	0.00023679	0.0002395	0.00024224	0.000245	0.0002478	0.00025062	0.00025346	0.00025632	0.0002592	0.0002621
0.2	3.8e-06	0.00013185	0.00020592	0.00025266	0.00026914	0.00026729	0.00025792	0.0002468	0.00023636	0.00022739	0.00022001	0.0002141	0.00020945	0.00020586	0.00020318	0.00020125	0.00019994	0.00019916	0.00019884	0.00019889	0.00019926	0.00019992	0.00020082	0.00020194	0.00020324	0.0002047	0.0002063	0.00020804	0.00020988	0.00021183	0.00021387	0.000216	0.00021819	0.00022046	0.00022278	0.00022516	0.00022759	0.00023007	0.00023259	0.00023515	0.00023775	0.00024038	0.00024304	0.00024573	0.00024844	0.00025118	0.00025394	0.00025672	0.00025952
0.202	3.88e-06	0.00013055	0.00020447	0.0002536	0.00027291	0.00027286	0.00026418	0.00025309	0.00024234	0.00023291	0.00022504	0.00021863	0.00021352	0.00020951	0.00020643	0.00020414	0.0002025	0.00020142	0.00020081	0.0002006	0.00020073	0.00020117	0.00020185	0.00020276	0.00020387	0.00020515	0.00020658	0.00020815	0.00020984	0.00021163	0.00021352	0.0002155	0.00021756	0.00021969	0.00022189	0.00022414	0.00022645	0.0002288	0.00023121	0.00023365	0.00023613	0.00023865	0.0002412	0.00024378	0.00024639	0.00024903	0.00025169	0.00025437	0.00025707
0.204	3.97e-06	0.00012927	0.00020288	0.00025421	0.00027639	0.0002783	0.00027049	0.00025953	0.00024852	0.00023866	0.0002303	0.0002234	0.00021782	0.00021338	0.0002099	0.00020724	0.00020526	0.00020387	0.00020297	0.0002025	0.00020238	0.00020258	0.00020305	0.00020376	0.00020467	0.00020576	0.00020702	0.00020842	0.00020994	0.00021158	0.00021332	0.00021516	0.00021708	0.00021907	0.00022113	0.00022326	0.00022544	0.00022767	0.00022996	0.00023229	0.00023465	0.00023706	0.0002395	0.00024198	0.00024448	0.00024701	0.00024957	0.00025215	0.00025476
0.206	4.05e-06	0.00012802	0.00020116	0.00025449	0.00027956	0.00028358	0.0002768	0.00026609	0.00025489	0.00024464	0.00023581	0.00022842	0.00022237	0.00021749	0.0002136	0.00021056	0.00020824	0.00020653	0.00020533	0.00020458	0.00020421	0.00020417	0.00020442	0.00020491	0.00020563	0.00020653	0.00020761	0.00020884	0.0002102	0.00021168	0.00021327	0.00021496	0.00021673	0.00021859	0.00022052	0.00022252	0.00022457	0.00022669	0.00022885	0.00023106	0.00023331	0.00023561	0.00023794	0.00024031	0.0002427	0.00024513	0.00024759	0.00025007	0.00025258
0.208	4.13e-06	0.0001268	0.00019933	0.00025444	0.00028238	0.00028867	0.0002831	0.00027276	0.00026145	0.00025085	0.00024156	0.00023369	0.00022716	0.00022183	0.00021753	0.0002141	0.00021143	0.00020939	0.00020789	0.00020686	0.00020623	0.00020595	0.00020596	0.00020625	0.00020676	0.00020747	0.00020836	0.00020942	0.00021061	0.00021193	0.00021337	0.00021491	0.00021654	0.00021826	0.00022006	0.00022192	0.00022385	0.00022584	0.00022788	0.00022998	0.00023211	0.0002343	0.00023652	0.00023877	0.00024107	0.00024339	0.00024574	0.00024812	0.00025053
0.21	4.22e-06	0.0001256	0.00019741	0.00025409	0.00028485	0.00029354	0.00028934	0.00027951	0.00026818	0.00025727	0.00024755	0.00023921	0.00023221	0.00022642	0.00022169	0.00021788	0.00021484	0.00021246	0.00021065	0.00020934	0.00020844	0.00020791	0.00020769	0.00020775	0.00020806	0.00020857	0.00020928	0.00021016	0.00021118	0.00021234	0.00021362	0.00021501	0.0002165	0.00021808	0.00021974	0.00022147	0.00022328	0.00022514	0.00022706	0.00022903	0.00023106	0.00023313	0.00023524	0.00023738	0.00023957	0.00024179	0.00024404	0.00024632	0.00024862
0.212	4.31e-06	0.00012444	0.00019542	0.00025343	0.00028694	0.00029814	0.00029549	0.00028632	0.00027506	0.00026391	0.00025378	0.00024498	0.00023751	0.00023126	0.0002261	0.00022188	0.00021847	0.00021575	0.00021363	0.00021202	0.00021085	0.00021006	0.0002096	0.00020944	0.00020953	0.00020985	0.00021037	0.00021106	0.00021192	0.00021291	0.00021404	0.00021527	0.00021662	0.00021805	0.00021957	0.00022118	0.00022285	0.00022459	0.00022639	0.00022824	0.00023015	0.0002321	0.0002341	0.00023614	0.00023822	0.00024033	0.00024248	0.00024465	0.00024686
0.214	4.39e-06	0.0001233	0.00019336	0.00025249	0.00028865	0.00030246	0.00030152	0.00029316	0.00028208	0.00027075	0.00026025	0.000251	0.00024307	0.00023636	0.00023076	0.00022613	0.00022234	0.00021927	0.00021682	0.00021491	0.00021346	0.00021241	0.00021171	0.00021131	0.00021119	0.0002113	0.00021163	0.00021214	0.00021282	0.00021365	0.00021461	0.00021569	0.00021689	0.00021818	0.00021956	0.00022103	0.00022257	0.00022418	0.00022586	0.00022759	0.00022938	0.00023122	0.00023311	0.00023504	0.00023701	0.00023901	0.00024106	0.00024313	0.00024524
0.216	4.48e-06	0.00012219	0.00019126	0.00025129	0.00028997	0.00030645	0.00030739	0.0003	0.00028922	0.00027778	0.00026696	0.00025728	0.00024888	0.00024172	0.00023568	0.00023063	0.00022645	0.00022302	0.00022024	0.00021801	0.00021627	0.00021496	0.00021401	0.00021338	0.00021303	0.00021294	0.00021307	0.00021339	0.00021389	0.00021455	0.00021535	0.00021627	0.00021732	0.00021846	0.00021971	0.00022104	0.00022245	0.00022393	0.00022548	0.0002271	0.00022877	0.00023049	0.00023227	0.00023408	0.00023595	0.00023785	0.00023978	0.00024176	0.00024376
0.218	4.57e-06	0.00012111	0.00018913	0.00024983	0.0002909	0.00031009	0.00031306	0.0003068	0.00029645	0.00028498	0.00027389	0.00026381	0.00025496	0.00024734	0.00024085	0.00023538	0.00023081	0.00022701	0.00022388	0.00022134	0.0002193	0.00021771	0.0002165	0.00021564	0.00021507	0.00021476	0.00021468	0.00021481	0.00021513	0.00021562	0.00021625	0.00021702	0.00021791	0.00021891	0.00022001	0.0002212	0.00022248	0.00022384	0.00022526	0.00022675	0.0002283	0.00022991	0.00023157	0.00023328	0.00023503	0.00023683	0.00023866	0.00024053	0.00024244
0.22	4.66e-06	0.00012005	0.00018698	0.00024815	0.00029144	0.00031336	0.0003185	0.00031354	0.00030375	0.00029235	0.00028103	0.00027059	0.0002613	0.00025323	0.00024629	0.0002404	0.00023542	0.00023124	0.00022776	0.00022489	0.00022256	0.00022068	0.00021921	0.00021809	0.00021729	0.00021677	0.00021648	0.00021642	0.00021655	0.00021686	0.00021732	0.00021793	0.00021867	0.00021952	0.00022047	0.00022153	0.00022267	0.0002239	0.0002252	0.00022656	0.00022799	0.00022949	0.00023103	0.00023263	0.00023427	0.00023596	0.00023769	0.00023945	0.00024126
0.222	4.76e-06	0.00011901	0.00018482	0.00024627	0.0002916	0.00031623	0.00032366	0.00032017	0.00031108	0.00029985	0.00028839	0.00027761	0.00026791	0.00025938	0.000252	0.00024567	0.00024028	0.00023572	0.00023189	0.00022868	0.00022604	0.00022387	0.00022213	0.00022076	0.00021972	0.00021897	0.00021848	0.00021821	0.00021816	0.00021828	0.00021857	0.00021902	0.00021959	0.00022029	0.0002211	0.00022202	0.00022302	0.00022412	0.00022529	0.00022653	0.00022784	0.00022921	0.00023064	0.00023213	0.00023366	0.00023524	0.00023686	0.00023853	0.00024023
0.224	4.85e-06	0.000118	0.00018267	0.0002442	0.00029139	0.00031869	0.00032852	0.00032666	0.00031842	0.00030748	0.00029593	0.00028487	0.00027477	0.00026581	0.00025799	0.00025122	0.00024541	0.00024046	0.00023626	0.00023271	0.00022975	0.00022728	0.00022526	0.00022364	0.00022235	0.00022137	0.00022066	0.00022019	0.00021994	0.00021989	0.00022	0.00022027	0.00022069	0.00022124	0.0002219	0.00022267	0.00022354	0.0002245	0.00022554	0.00022665	0.00022784	0.0002291	0.00023041	0.00023178	0.0002332	0.00023467	0.00023619	0.00023775	0.00023935
0.226	4.94e-06	0.00011701	0.00018053	0.00024197	0.00029081	0.00032072	0.00033304	0.00033296	0.00032574	0.00031519	0.00030365	0.00029235	0.0002819	0.00027251	0.00026425	0.00025704	0.00025082	0.00024546	0.00024089	0.00023699	0.0002337	0.00023093	0.00022862	0.00022673	0.00022519	0.00022398	0.00022305	0.00022237	0.00022192	0.00022167	0.00022161	0.00022171	0.00022196	0.00022235	0.00022286	0.00022349	0.00022422	0.00022504	0.00022595	0.00022694	0.00022801	0.00022914	0.00023034	0.00023159	0.0002329	0.00023426	0.00023567	0.00023713	0.00023863
0.228	5.04e-06	0.00011604	0.00017842	0.0002396	0.00028989	0.00032231	0.00033718	0.00033903	0.00033298	0.00032297	0.00031153	0.00030005	0.00028927	0.00027949	0.00027079	0.00026315	0.00025649	0.00025074	0.00024578	0.00024152	0.00023789	0.00023481	0.00023222	0.00023004	0.00022825	0.0002268	0.00022564	0.00022475	0.00022409	0.00022365	0.00022341	0.00022333	0.00022342	0.00022365	0.000224	0.00022448	0.00022507	0.00022575	0.00022653	0.00022739	0.00022833	0.00022934	0.00023042	0.00023156	0.00023276	0.00023401	0.00023531	0.00023666	0.00023806
0.23	5.13e-06	0.00011509	0.00017634	0.00023711	0.00028864	0.00032346	0.00034093	0.00034484	0.00034012	0.00033078	0.00031954	0.00030796	0.00029689	0.00028673	0.0002776	0.00026953	0.00026245	0.00025629	0.00025094	0.00024632	0.00024234	0.00023894	0.00023604	0.00023359	0.00023154	0.00022983	0.00022844	0.00022733	0.00022646	0.00022583	0.00022539	0.00022514	0.00022506	0.00022512	0.00022532	0.00022565	0.00022609	0.00022663	0.00022728	0.00022801	0.00022882	0.00022971	0.00023067	0.00023169	0.00023278	0.00023392	0.00023511	0.00023636	0.00023765
0.232	5.23e-06	0.00011415	0.00017429	0.00023452	0.00028708	0.00032418	0.00034424	0.00035035	0.00034711	0.00033859	0.00032766	0.00031605	0.00030475	0.00029423	0.0002847	0.0002762	0.0002687	0.00026212	0.00025637	0.00025138	0.00024705	0.00024332	0.00024011	0.00023737	0.00023505	0.00023309	0.00023146	0.00023012	0.00022904	0.0002282	0.00022758	0.00022714	0.00022688	0.00022678	0.00022682	0.00022699	0.00022728	0.00022769	0.00022819	0.00022879	0.00022947	0.00023024	0.00023108	0.00023198	0.00023295	0.00023398	0.00023507	0.00023621	0.00023739
0.234	5.33e-06	0.00011322	0.00017229	0.00023186	0.00028524	0.00032445	0.00034711	0.00035551	0.00035391	0.00034636	0.00033586	0.00032431	0.00031283	0.000302	0.00029208	0.00028316	0.00027523	0.00026823	0.00026209	0.00025671	0.00025203	0.00024796	0.00024444	0.0002414	0.00023879	0.00023657	0.00023469	0.00023312	0.00023183	0.00023078	0.00022996	0.00022934	0.0002289	0.00022862	0.0002285	0.00022852	0.00022866	0.00022892	0.00022928	0.00022975	0.0002303	0.00023094	0.00023165	0.00023244	0.0002333	0.00023421	0.00023519	0.00023622	0.0002373
0.236	5.43e-06	0.00011231	0.00017034	0.00022914	0.00028314	0.00032431	0.00034951	0.00036029	0.00036048	0.00035406	0.00034411	0.00033272	0.00032113	0.00031002	0.00029974	0.00029041	0.00028206	0.00027464	0.00026809	0.00026233	0.00025728	0.00025287	0.00024902	0.00024568	0.00024278	0.00024029	0.00023816	0.00023635	0.00023483	0.00023357	0.00023255	0.00023173	0.00023111	0.00023066	0.00023037	0.00023023	0.00023022	0.00023033	0.00023055	0.00023088	0.0002313	0.00023181	0.0002324	0.00023307	0.0002338	0.00023461	0.00023547	0.00023639	0.00023736
0.238	5.53e-06	0.00011142	0.00016844	0.00022637	0.00028081	0.00032374	0.00035143	0.00036466	0.00036678	0.00036163	0.00035238	0.00034124	0.00032961	0.00031828	0.00030767	0.00029795	0.00028918	0.00028135	0.00027439	0.00026824	0.00026281	0.00025804	0.00025386	0.00025021	0.00024702	0.00024426	0.00024186	0.00023981	0.00023806	0.00023658	0.00023534	0.00023433	0.00023352	0.0002329	0.00023244	0.00023213	0.00023196	0.00023192	0.000232	0.00023219	0.00023247	0.00023285	0.00023332	0.00023386	0.00023448	0.00023517	0.00023592	0.00023673	0.0002376
0.24	5.63e-06	0.00011053	0.0001666	0.00022358	0.00027827	0.00032278	0.00035287	0.00036858	0.00037275	0.00036903	0.00036062	0.00034986	0.00033828	0.00032678	0.00031586	0.00030578	0.00029661	0.00028836	0.00028099	0.00027444	0.00026863	0.0002635	0.00025898	0.00025501	0.00025152	0.00024847	0.00024581	0.0002435	0.00024151	0.00023981	0.00023836	0.00023715	0.00023614	0.00023533	0.0002347	0.00023422	0.0002339	0.0002337	0.00023363	0.00023368	0.00023383	0.00023407	0.00023441	0.00023483	0.00023533	0.0002359	0.00023653	0.00023723	0.00023799
0.242	5.74e-06	0.00010966	0.00016481	0.00022078	0.00027554	0.00032145	0.00035382	0.00037203	0.00037837	0.00037623	0.0003688	0.00035854	0.00034709	0.00033548	0.00032431	0.00031388	0.00030432	0.00029567	0.00028789	0.00028094	0.00027475	0.00026925	0.00026438	0.00026008	0.00025628	0.00025293	0.00025	0.00024744	0.0002452	0.00024326	0.0002416	0.00024018	0.00023898	0.00023798	0.00023716	0.00023652	0.00023603	0.00023568	0.00023546	0.00023535	0.00023536	0.00023547	0.00023568	0.00023597	0.00023635	0.0002368	0.00023732	0.00023791	0.00023856
0.244	5.84e-06	0.0001088	0.00016309	0.00021798	0.00027266	0.00031976	0.00035429	0.00037499	0.00038359	0.00038317	0.00037688	0.00036724	0.00035602	0.00034439	0.00033301	0.00032227	0.00031234	0.00030328	0.0002951	0.00028774	0.00028116	0.00027529	0.00027007	0.00026542	0.00026131	0.00025767	0.00025445	0.00025162	0.00024913	0.00024696	0.00024506	0.00024343	0.00024203	0.00024084	0.00023984	0.00023902	0.00023836	0.00023785	0.00023747	0.00023722	0.00023709	0.00023706	0.00023713	0.0002373	0.00023755	0.00023788	0.00023828	0.00023875	0.00023929
0.246	5.95e-06	0.00010795	0.00016142	0.0002152	0.00026964	0.00031774	0.00035428	0.00037745	0.00038837	0.00038981	0.0003848	0.00037592	0.00036506	0.00035347	0.00034194	0.00033092	0.00032064	0.0003112	0.00030261	0.00029486	0.00028788	0.00028163	0.00027605	0.00027106	0.00026662	0.00026267	0.00025916	0.00025606	0.00025331	0.00025089	0.00024877	0.00024691	0.0002453	0.00024391	0.00024273	0.00024172	0.00024089	0.00024021	0.00023968	0.00023928	0.000239	0.00023883	0.00023877	0.0002388	0.00023892	0.00023913	0.00023942	0.00023977	0.0002402
0.248	6.05e-06	0.00010711	0.00015982	0.00021245	0.00026651	0.00031541	0.00035381	0.00037938	0.00039269	0.00039611	0.00039253	0.00038455	0.00037415	0.0003627	0.00035109	0.00033984	0.00032924	0.00031942	0.00031044	0.00030229	0.00029492	0.00028828	0.00028233	0.00027699	0.00027222	0.00026795	0.00026415	0.00026076	0.00025775	0.00025507	0.00025271	0.00025063	0.00024881	0.00024721	0.00024583	0.00024464	0.00024364	0.00024279	0.00024209	0.00024154	0.00024111	0.0002408	0.00024059	0.00024049	0.00024049	0.00024057	0.00024073	0.00024097	0.00024128
0.25	6.16e-06	0.00010629	0.00015827	0.00020974	0.00026329	0.00031281	0.0003529	0.00038078	0.0003965	0.00040201	0.00040001	0.00039308	0.00038327	0.00037206	0.00036043	0.000349	0.00033811	0.00032795	0.00031858	0.00031003	0.00030227	0.00029525	0.00028892	0.00028322	0.00027811	0.00027352	0.00026941	0.00026573	0.00026244	0.00025951	0.00025691	0.00025459	0.00025255	0.00025074	0.00024916	0.00024779	0.0002466	0.00024558	0.00024471	0.000244	0.00024342	0.00024296	0.00024261	0.00024238	0.00024224	0.00024219	0.00024223	0.00024235	0.00024254
0.252	6.27e-06	0.00010548	0.00015678	0.00020707	0.00026001	0.00030997	0.00035156	0.00038165	0.00039979	0.00040749	0.0004072	0.00040146	0.00039237	0.0003815	0.00036995	0.0003584	0.00034726	0.00033677	0.00032704	0.0003181	0.00030994	0.00030253	0.00029583	0.00028977	0.0002843	0.00027938	0.00027496	0.00027098	0.00026742	0.00026422	0.00026136	0.00025881	0.00025653	0.00025451	0.00025273	0.00025115	0.00024978	0.00024858	0.00024755	0.00024667	0.00024593	0.00024532	0.00024483	0.00024445	0.00024418	0.000244	0.00024391	0.00024391	0.00024399
0.254	6.38e-06	0.00010469	0.00015534	0.00020446	0.00025668	0.0003069	0.00034981	0.000382	0.00040254	0.00041249	0.00041405	0.00040964	0.00040141	0.00039101	0.00037961	0.000368	0.00035667	0.00034589	0.0003358	0.00032649	0.00031794	0.00031014	0.00030305	0.00029663	0.00029081	0.00028555	0.0002808	0.00027652	0.00027267	0.00026919	0.00026607	0.00026327	0.00026077	0.00025853	0.00025653	0.00025476	0.00025319	0.0002518	0.0002506	0.00024955	0.00024865	0.00024788	0.00024725	0.00024673	0.00024631	0.000246	0.00024579	0.00024566	0.00024562
0.256	6.49e-06	0.00010392	0.00015396	0.00020192	0.00025333	0.00030364	0.00034769	0.00038184	0.00040473	0.00041699	0.00042051	0.00041758	0.00041035	0.00040053	0.00038939	0.0003778	0.00036632	0.00035528	0.00034488	0.00033519	0.00032626	0.00031808	0.00031061	0.00030381	0.00029763	0.00029203	0.00028695	0.00028236	0.0002782	0.00027445	0.00027106	0.00026801	0.00026526	0.00026279	0.00026058	0.0002586	0.00025683	0.00025526	0.00025387	0.00025265	0.00025158	0.00025066	0.00024987	0.0002492	0.00024865	0.0002482	0.00024786	0.0002476	0.00024743
0.258	6.6e-06	0.00010316	0.00015263	0.00019944	0.00024996	0.00030022	0.00034521	0.00038117	0.00040635	0.00042095	0.00042653	0.00042522	0.00041913	0.00041002	0.00039925	0.00038776	0.0003762	0.00036495	0.00035424	0.00034422	0.00033492	0.00032635	0.00031849	0.00031132	0.00030478	0.00029882	0.00029341	0.00028849	0.00028404	0.00027999	0.00027633	0.00027302	0.00027002	0.00026732	0.00026488	0.00026268	0.00026071	0.00025895	0.00025737	0.00025598	0.00025474	0.00025366	0.00025271	0.00025189	0.00025119	0.00025061	0.00025012	0.00024974	0.00024944
0.26	6.72e-06	0.00010243	0.00015134	0.00019704	0.00024661	0.00029667	0.00034242	0.00038003	0.0004074	0.00042435	0.00043208	0.00043252	0.00042771	0.00041945	0.00040916	0.00039786	0.00038628	0.00037487	0.00036391	0.00035356	0.0003439	0.00033495	0.00032672	0.00031916	0.00031225	0.00030594	0.00030019	0.00029495	0.00029017	0.00028583	0.00028189	0.00027831	0.00027505	0.00027211	0.00026944	0.00026702	0.00026484	0.00026288	0.00026112	0.00025953	0.00025812	0.00025687	0.00025576	0.00025479	0.00025394	0.00025321	0.00025259	0.00025208	0.00025165
0.262	6.83e-06	0.00010172	0.0001501	0.00019472	0.00024328	0.00029301	0.00033935	0.00037842	0.00040789	0.00042717	0.00043711	0.00043942	0.00043603	0.00042875	0.00041906	0.00040806	0.00039654	0.00038502	0.00037384	0.0003632	0.0003532	0.00034389	0.00033528	0.00032735	0.00032007	0.0003134	0.00030729	0.00030172	0.00029662	0.00029198	0.00028774	0.00028388	0.00028037	0.00027717	0.00027426	0.00027162	0.00026923	0.00026706	0.0002651	0.00026333	0.00026174	0.00026031	0.00025904	0.00025791	0.00025691	0.00025603	0.00025527	0.00025462	0.00025406
0.264	6.95e-06	0.00010104	0.0001489	0.00019247	0.00023998	0.00028926	0.00033601	0.00037639	0.00040782	0.00042939	0.00044159	0.00044587	0.00044404	0.00043789	0.00042893	0.00041833	0.00040696	0.0003954	0.00038405	0.00037315	0.00036283	0.00035317	0.00034419	0.00033588	0.00032823	0.00032119	0.00031473	0.00030881	0.0003034	0.00029844	0.0002939	0.00028976	0.00028598	0.00028252	0.00027937	0.0002765	0.00027388	0.0002715	0.00026933	0.00026737	0.0002656	0.00026399	0.00026255	0.00026126	0.0002601	0.00025907	0.00025816	0.00025737	0.00025668
0.266	7.07e-06	0.00010038	0.00014773	0.00019031	0.00023673	0.00028545	0.00033245	0.00037394	0.00040721	0.00043101	0.00044549	0.00045183	0.00045169	0.0004468	0.0004387	0.00042862	0.00041749	0.00040597	0.0003945	0.00038338	0.00037277	0.00036277	0.00035343	0.00034476	0.00033673	0.00032933	0.00032251	0.00031625	0.0003105	0.00030522	0.00030038	0.00029595	0.00029188	0.00028816	0.00028476	0.00028164	0.0002788	0.0002762	0.00027383	0.00027166	0.0002697	0.00026791	0.00026629	0.00026483	0.00026351	0.00026233	0.00026127	0.00026033	0.0002595
0.268	7.19e-06	9.98e-05	0.0001466	0.00018823	0.00023354	0.0002816	0.0003287	0.00037113	0.00040608	0.00043202	0.00044878	0.00045726	0.00045892	0.00045544	0.00044833	0.00043889	0.0004281	0.0004167	0.00040518	0.00039388	0.00038301	0.00037271	0.00036302	0.00035398	0.00034559	0.00033782	0.00033064	0.00032402	0.00031793	0.00031233	0.00030718	0.00030245	0.0002981	0.0002941	0.00029044	0.00028708	0.000284	0.00028117	0.00027858	0.00027622	0.00027405	0.00027208	0.00027028	0.00026865	0.00026716	0.00026582	0.00026461	0.00026352	0.00026255
0.27	7.31e-06	9.92e-05	0.00014549	0.00018623	0.00023042	0.00027774	0.00032478	0.00036798	0.00040444	0.00043242	0.00045145	0.00046211	0.00046569	0.00046374	0.00045777	0.00044909	0.00043876	0.00042756	0.00041606	0.00040464	0.00039355	0.00038296	0.00037295	0.00036356	0.0003548	0.00034666	0.00033912	0.00033215	0.00032572	0.00031978	0.00031431	0.00030927	0.00030463	0.00030036	0.00029642	0.00029281	0.00028948	0.00028642	0.00028362	0.00028104	0.00027867	0.0002765	0.00027452	0.0002727	0.00027105	0.00026954	0.00026817	0.00026693	0.00026582
0.272	7.43e-06	9.86e-05	0.0001444	0.00018432	0.00022737	0.00027387	0.00032073	0.00036452	0.00040234	0.00043224	0.00045348	0.00046636	0.00047195	0.00047165	0.00046695	0.00045917	0.00044941	0.00043851	0.00042711	0.00041563	0.00040437	0.00039352	0.00038321	0.00037348	0.00036437	0.00035587	0.00034797	0.00034064	0.00033385	0.00032758	0.00032178	0.00031643	0.00031149	0.00030693	0.00030272	0.00029884	0.00029526	0.00029197	0.00028893	0.00028613	0.00028356	0.00028119	0.00027901	0.00027702	0.00027519	0.00027351	0.00027198	0.00027058	0.00026931
0.274	7.55e-06	9.81e-05	0.00014333	0.00018249	0.0002244	0.00027002	0.00031657	0.00036079	0.00039978	0.00043148	0.00045487	0.00046998	0.00047764	0.00047912	0.00047583	0.00046908	0.00046001	0.00044952	0.0004383	0.00042682	0.00041544	0.00040439	0.0003938	0.00038375	0.00037429	0.00036544	0.00035717	0.00034949	0.00034235	0.00033573	0.0003296	0.00032393	0.00031868	0.00031382	0.00030934	0.00030519	0.00030135	0.00029781	0.00029454	0.00029151	0.00028872	0.00028615	0.00028377	0.00028159	0.00027957	0.00027772	0.00027602	0.00027447	0.00027304
0.276	7.68e-06	9.76e-05	0.00014228	0.00018075	0.00022153	0.00026621	0.00031233	0.00035682	0.00039682	0.00043016	0.00045562	0.00047295	0.00048274	0.0004861	0.00048434	0.00047875	0.00047051	0.00046054	0.00044959	0.0004382	0.00042676	0.00041553	0.0004047	0.00039436	0.00038457	0.00037537	0.00036675	0.0003587	0.00035121	0.00034425	0.00033778	0.00033178	0.00032622	0.00032106	0.00031628	0.00031185	0.00030775	0.00030396	0.00030044	0.00029719	0.00029417	0.00029139	0.00028881	0.00028643	0.00028423	0.0002822	0.00028032	0.0002786	0.00027701
0.278	7.8e-06	9.71e-05	0.00014124	0.00017908	0.00021874	0.00026245	0.00030804	0.00035265	0.00039349	0.00042832	0.00045573	0.00047524	0.00048721	0.00049253	0.00049242	0.00048814	0.00048084	0.00047152	0.00046094	0.00044972	0.00043829	0.00042694	0.0004159	0.00040529	0.0003952	0.00038566	0.00037669	0.00036829	0.00036045	0.00035313	0.00034632	0.00033999	0.00033411	0.00032864	0.00032357	0.00031885	0.00031448	0.00031042	0.00030666	0.00030316	0.00029992	0.00029691	0.00029412	0.00029154	0.00028915	0.00028693	0.00028488	0.00028299	0.00028123
0.28	7.93e-06	9.67e-05	0.00014021	0.00017749	0.00021606	0.00025874	0.00030372	0.0003483	0.00038981	0.00042597	0.00045522	0.00047687	0.00049101	0.00049837	0.00050003	0.00049717	0.00049096	0.0004824	0.00047231	0.00046135	0.00044999	0.00043859	0.00042739	0.00041655	0.00040617	0.00039631	0.000387	0.00037826	0.00037006	0.00036239	0.00035524	0.00034857	0.00034236	0.00033658	0.0003312	0.0003262	0.00032154	0.00031721	0.00031319	0.00030945	0.00030597	0.00030274	0.00029973	0.00029694	0.00029435	0.00029194	0.0002897	0.00028763	0.00028571
0.282	8.06e-06	9.63e-05	0.00013919	0.00017596	0.00021347	0.00025511	0.00029939	0.00034382	0.00038583	0.00042315	0.00045411	0.00047781	0.00049413	0.00050358	0.0005071	0.0005058	0.0005008	0.00049313	0.00048365	0.00047305	0.00046185	0.00045046	0.00043915	0.00042811	0.00041747	0.00040732	0.00039768	0.00038859	0.00038005	0.00037203	0.00036453	0.00035753	0.00035098	0.00034488	0.00033919	0.00033389	0.00032895	0.00032434	0.00032005	0.00031606	0.00031234	0.00030887	0.00030564	0.00030263	0.00029983	0.00029723	0.0002948	0.00029255	0.00029045
0.284	8.19e-06	9.6e-05	0.00013817	0.00017451	0.00021099	0.00025156	0.00029506	0.00033922	0.00038158	0.0004199	0.00045243	0.00047808	0.00049655	0.00050813	0.00051359	0.00051396	0.00051031	0.00050366	0.0004949	0.00048476	0.00047382	0.00046251	0.00045114	0.00043996	0.0004291	0.00041867	0.00040873	0.00039931	0.00039042	0.00038206	0.00037421	0.00036686	0.00035998	0.00035355	0.00034755	0.00034194	0.0003367	0.00033182	0.00032725	0.000323	0.00031902	0.00031532	0.00031186	0.00030863	0.00030562	0.00030281	0.00030019	0.00029774	0.00029547
0.286	8.32e-06	9.57e-05	0.00013715	0.00017312	0.00020861	0.00024809	0.00029077	0.00033455	0.00037711	0.00041626	0.00045019	0.0004777	0.00049826	0.00051197	0.00051945	0.00052159	0.00051941	0.00051391	0.000506	0.00049644	0.00048585	0.0004747	0.00046335	0.00045207	0.00044103	0.00043036	0.00042013	0.0004104	0.00040118	0.00039247	0.00038428	0.00037659	0.00036937	0.00036261	0.00035628	0.00035036	0.00034482	0.00033965	0.0003348	0.00033028	0.00032605	0.00032209	0.00031839	0.00031494	0.00031171	0.00030869	0.00030586	0.00030323	0.00030076
0.288	8.45e-06	9.54e-05	0.00013614	0.00017179	0.00020633	0.00024473	0.00028652	0.00032982	0.00037244	0.00041226	0.00044744	0.00047667	0.00049926	0.0005151	0.00052464	0.00052865	0.00052805	0.00052384	0.0005169	0.00050804	0.0004979	0.000487	0.00047575	0.00046442	0.00045325	0.00044237	0.00043188	0.00042185	0.00041231	0.00040327	0.00039474	0.00038671	0.00037915	0.00037206	0.0003654	0.00035916	0.00035332	0.00034784	0.00034271	0.00033791	0.00033341	0.0003292	0.00032526	0.00032157	0.00031811	0.00031487	0.00031184	0.000309	0.00030634
0.29	8.59e-06	9.52e-05	0.00013513	0.00017052	0.00020416	0.00024147	0.00028234	0.00032506	0.00036761	0.00040793	0.00044421	0.00047503	0.00049955	0.0005175	0.00052913	0.00053507	0.00053618	0.00053336	0.00052753	0.00051949	0.00050992	0.00049937	0.00048828	0.00047699	0.00046573	0.00045469	0.00044397	0.00043367	0.00042382	0.00041446	0.0004056	0.00039722	0.00038933	0.0003819	0.00037491	0.00036835	0.00036219	0.00035641	0.00035099	0.0003459	0.00034113	0.00033666	0.00033247	0.00032853	0.00032484	0.00032138	0.00031813	0.00031508	0.00031223
0.292	8.72e-06	9.5e-05	0.00013412	0.00016929	0.00020209	0.00023832	0.00027822	0.0003203	0.00036265	0.00040333	0.00044054	0.0004728	0.00049915	0.00051915	0.00053288	0.00054083	0.00054372	0.00054243	0.00053783	0.00053073	0.00052184	0.00051175	0.00050092	0.00048973	0.00047845	0.00046729	0.00045639	0.00044584	0.00043571	0.00042604	0.00041685	0.00040814	0.00039991	0.00039214	0.00038482	0.00037793	0.00037146	0.00036537	0.00035964	0.00035427	0.00034922	0.00034448	0.00034002	0.00033584	0.00033191	0.00032821	0.00032474	0.00032148	0.00031842
0.294	8.86e-06	9.48e-05	0.00013311	0.00016811	0.00020012	0.00023528	0.00027419	0.00031555	0.0003576	0.00039849	0.00043647	0.00047002	0.00049808	0.00052006	0.00053588	0.00054586	0.00055063	0.00055098	0.00054773	0.00054171	0.00053362	0.00052409	0.00051362	0.00050261	0.00049138	0.00048015	0.0004691	0.00045834	0.00044796	0.000438	0.00042849	0.00041946	0.00041089	0.00040279	0.00039514	0.00038792	0.00038112	0.00037472	0.00036869	0.00036302	0.00035768	0.00035266	0.00034794	0.0003435	0.00033932	0.00033538	0.00033168	0.0003282	0.00032493
0.296	9e-06	9.47e-05	0.00013211	0.00016696	0.00019825	0.00023235	0.00027025	0.00031083	0.00035248	0.00039345	0.00043203	0.00046672	0.00049636	0.00052024	0.00053811	0.00055015	0.00055687	0.00055894	0.00055717	0.00055234	0.00054518	0.00053633	0.00052632	0.00051558	0.00050447	0.00049325	0.0004821	0.00047116	0.00046055	0.00045033	0.00044052	0.00043117	0.00042228	0.00041385	0.00040586	0.00039832	0.00039119	0.00038447	0.00037813	0.00037215	0.00036652	0.00036122	0.00035622	0.00035152	0.00034708	0.00034291	0.00033897	0.00033526	0.00033177
0.298	9.14e-06	9.46e-05	0.00013111	0.00016584	0.00019647	0.00022955	0.00026642	0.00030617	0.00034732	0.00038824	0.00042728	0.00046295	0.00049402	0.00051969	0.00053956	0.00055367	0.00056237	0.00056627	0.00056609	0.00056257	0.00055646	0.00054841	0.00053896	0.0005286	0.0005177	0.00050654	0.00049535	0.00048429	0.00047348	0.00046302	0.00045294	0.00044329	0.00043408	0.00042532	0.00041701	0.00040913	0.00040168	0.00039463	0.00038798	0.00038169	0.00037576	0.00037017	0.00036489	0.00035991	0.00035522	0.00035079	0.00034661	0.00034266	0.00033894
0.3	9.28e-06	9.46e-05	0.00013011	0.00016475	0.00019479	0.00022686	0.00026269	0.00030157	0.00034215	0.0003829	0.00042225	0.00045873	0.0004911	0.00051845	0.00054025	0.00055639	0.00056712	0.00057291	0.00057441	0.00057233	0.0005674	0.00056026	0.0005515	0.00054161	0.000531	0.00051998	0.00050882	0.00049768	0.00048673	0.00047606	0.00046573	0.0004558	0.00044628	0.00043721	0.00042857	0.00042036	0.00041258	0.00040521	0.00039824	0.00039164	0.00038541	0.00037952	0.00037395	0.0003687	0.00036373	0.00035904	0.00035461	0.00035042	0.00034647
0.302	9.42e-06	9.46e-05	0.00012913	0.00016368	0.00019319	0.00022429	0.00025908	0.00029705	0.00033698	0.00037745	0.00041698	0.00045413	0.00048764	0.00051653	0.00054017	0.00055832	0.00057107	0.0005788	0.00058208	0.00058156	0.00057792	0.00057182	0.00056386	0.00055456	0.00054433	0.00053355	0.00052247	0.00051133	0.00050027	0.00048943	0.00047888	0.00046869	0.00045889	0.00044951	0.00044055	0.00043202	0.00042391	0.00041622	0.00040892	0.00040201	0.00039547	0.00038928	0.00038342	0.00037788	0.00037263	0.00036768	0.00036299	0.00035855	0.00035436
0.304	9.57e-06	9.46e-05	0.00012816	0.00016262	0.00019168	0.00022185	0.0002556	0.00029263	0.00033185	0.00037194	0.00041152	0.00044918	0.00048367	0.00051397	0.00053934	0.00055943	0.00057421	0.00058393	0.00058905	0.00059017	0.00058795	0.00058302	0.00057598	0.00056737	0.00055764	0.00054717	0.00053627	0.00052518	0.00051407	0.0005031	0.00049237	0.00048195	0.00047188	0.00046221	0.00045295	0.0004441	0.00043567	0.00042765	0.00042004	0.00041281	0.00040595	0.00039945	0.00039329	0.00038746	0.00038194	0.00037671	0.00037175	0.00036706	0.00036262
0.306	9.71e-06	9.46e-05	0.0001272	0.00016157	0.00019024	0.00021952	0.00025224	0.00028831	0.00032676	0.0003664	0.00040589	0.00044392	0.00047925	0.0005108	0.0005378	0.00055975	0.00057652	0.00058823	0.00059526	0.00059813	0.00059743	0.00059378	0.00058779	0.00057999	0.00057086	0.00056081	0.00055017	0.0005392	0.00052811	0.00051706	0.00050619	0.00049557	0.00048526	0.00047532	0.00046576	0.00045661	0.00044786	0.00043953	0.00043159	0.00042404	0.00041686	0.00041005	0.00040359	0.00039746	0.00039165	0.00038614	0.00038091	0.00037596	0.00037126
0.308	9.86e-06	9.47e-05	0.00012627	0.00016052	0.00018888	0.00021732	0.00024901	0.0002841	0.00032175	0.00036083	0.00040014	0.0004384	0.00047441	0.00050708	0.00053556	0.00055929	0.000578	0.00059171	0.00060068	0.00060536	0.00060628	0.00060404	0.00059921	0.00059234	0.00058393	0.0005744	0.00056411	0.00055334	0.00054234	0.00053128	0.0005203	0.00050952	0.00049901	0.00048882	0.00047899	0.00046954	0.00046049	0.00045183	0.00044357	0.00043571	0.00042822	0.00042109	0.00041432	0.00040789	0.00040179	0.00039599	0.00039048	0.00038526	0.0003803
0.31	1e-05	9.48e-05	0.00012535	0.00015948	0.00018758	0.00021522	0.00024592	0.00028001	0.00031681	0.00035528	0.0003943	0.00043267	0.0004692	0.00050283	0.00053267	0.00055806	0.00057864	0.00059433	0.00060527	0.00061182	0.00061446	0.00061372	0.00061017	0.00060436	0.00059678	0.00058788	0.00057804	0.00056756	0.00055672	0.0005457	0.00053469	0.00052379	0.0005131	0.00050269	0.00049261	0.00048289	0.00047354	0.00046458	0.000456	0.00044782	0.00044001	0.00043257	0.00042549	0.00041876	0.00041235	0.00040626	0.00040047	0.00039497	0.00038974
0.312	1.02e-05	9.49e-05	0.00012445	0.00015844	0.00018634	0.00021325	0.00024295	0.00027606	0.00031197	0.00034977	0.0003884	0.00042675	0.00046367	0.00049811	0.00052915	0.00055609	0.00057846	0.00059608	0.000609	0.00061747	0.00062189	0.00062276	0.00062061	0.00061597	0.00060934	0.00060118	0.00059189	0.0005818	0.0005712	0.00056031	0.00054931	0.00053834	0.00052752	0.00051693	0.00050662	0.00049664	0.00048701	0.00047776	0.00046888	0.00046038	0.00045226	0.00044451	0.00043711	0.00043007	0.00042336	0.00041697	0.00041089	0.00040511	0.00039961
0.314	1.03e-05	9.5e-05	0.00012358	0.00015738	0.00018516	0.00021138	0.00024013	0.00027223	0.00030723	0.00034431	0.00038248	0.00042069	0.00045786	0.00049297	0.00052507	0.00055342	0.00057749	0.00059698	0.00061185	0.00062226	0.00062853	0.00063109	0.00063044	0.00062709	0.00062153	0.00061423	0.0006056	0.000596	0.00058573	0.00057503	0.00056412	0.00055315	0.00054225	0.00053151	0.000521	0.00051079	0.0005009	0.00049137	0.00048219	0.00047339	0.00046496	0.00045689	0.00044919	0.00044183	0.00043481	0.00042813	0.00042175	0.00041568	0.0004099
0.316	1.05e-05	9.51e-05	0.00012274	0.00015632	0.00018402	0.00020962	0.00023743	0.00026854	0.00030262	0.00033892	0.00037655	0.00041452	0.00045182	0.00048744	0.00052046	0.00055009	0.00057573	0.00059702	0.00061381	0.00062616	0.00063432	0.00063865	0.0006396	0.00063765	0.00063328	0.00062696	0.00061911	0.0006101	0.00060025	0.00058984	0.00057909	0.00056817	0.00055724	0.0005464	0.00053574	0.00052532	0.0005152	0.0005054	0.00049594	0.00048685	0.00047811	0.00046973	0.00046172	0.00045405	0.00044673	0.00043974	0.00043306	0.0004267	0.00042063
0.318	1.06e-05	9.52e-05	0.00012194	0.00015526	0.00018292	0.00020796	0.00023488	0.000265	0.00029813	0.00033362	0.00037064	0.00040828	0.00044559	0.00048159	0.00051537	0.00054614	0.00057324	0.00059623	0.00061488	0.00062916	0.00063924	0.00064539	0.00064802	0.00064757	0.00064451	0.00063928	0.00063232	0.00062402	0.0006147	0.00060466	0.00059415	0.00058336	0.00057246	0.00056157	0.0005508	0.00054022	0.00052989	0.00051985	0.00051013	0.00050075	0.00049171	0.00048304	0.00047471	0.00046674	0.00045911	0.00045181	0.00044483	0.00043817	0.00043181
0.32	1.08e-05	9.53e-05	0.00012117	0.00015418	0.00018185	0.00020639	0.00023245	0.00026159	0.00029377	0.00032842	0.00036478	0.000402	0.0004392	0.00047545	0.00050986	0.00054161	0.00057003	0.00059462	0.00061506	0.00063125	0.00064324	0.00065127	0.00065565	0.0006568	0.00065514	0.00065113	0.00064518	0.00063768	0.000629	0.00061944	0.00060926	0.00059868	0.00058787	0.00057699	0.00056616	0.00055545	0.00054494	0.00053469	0.00052473	0.00051508	0.00050577	0.0004968	0.00048817	0.00047989	0.00047196	0.00046435	0.00045707	0.00045011	0.00044345
0.322	1.09e-05	9.54e-05	0.00012043	0.00015309	0.0001808	0.00020492	0.00023016	0.00025834	0.00028956	0.00032334	0.00035898	0.00039572	0.00043271	0.00046907	0.00050396	0.00053656	0.00056617	0.00059224	0.00061438	0.00063241	0.00064632	0.00065623	0.00066243	0.00066525	0.00066511	0.00066241	0.00065759	0.00065103	0.00064309	0.00063411	0.00062435	0.00061406	0.00060343	0.00059262	0.00058178	0.00057099	0.00056035	0.00054992	0.00053974	0.00052985	0.00052027	0.00051102	0.0005021	0.00049352	0.00048528	0.00047737	0.00046979	0.00046252	0.00045557
0.324	1.11e-05	9.55e-05	0.00011974	0.00015199	0.00017978	0.00020353	0.00022799	0.00025523	0.00028549	0.00031838	0.00035327	0.00038945	0.00042613	0.0004625	0.00049774	0.00053104	0.00056169	0.00058911	0.00061285	0.00063267	0.00064845	0.00066026	0.00066831	0.00067288	0.00067433	0.00067306	0.00066948	0.00066396	0.00065689	0.00064859	0.00063936	0.00062945	0.00061907	0.00060841	0.00059762	0.00058681	0.00057608	0.0005655	0.00055514	0.00054503	0.0005352	0.00052569	0.00051649	0.00050762	0.00049907	0.00049086	0.00048298	0.00047541	0.00046816
0.326	1.13e-05	9.56e-05	0.00011909	0.00015088	0.00017876	0.00020222	0.00022595	0.00025227	0.00028158	0.00031356	0.00034766	0.00038322	0.00041951	0.00045578	0.00049123	0.00052509	0.00055665	0.00058528	0.00061052	0.00063202	0.00064963	0.00066333	0.00067325	0.00067962	0.00068275	0.00068301	0.00068076	0.00067641	0.00067031	0.00066281	0.00065421	0.00064477	0.00063474	0.00062431	0.00061364	0.00060286	0.0005921	0.00058142	0.00057091	0.00056061	0.00055056	0.00054079	0.00053133	0.00052218	0.00051335	0.00050484	0.00049666	0.00048879	0.00048123
0.328	1.14e-05	9.56e-05	0.00011848	0.00014977	0.00017775	0.00020099	0.00022403	0.00024945	0.00027781	0.00030888	0.00034216	0.00037705	0.00041288	0.00044895	0.00048449	0.00051878	0.00055109	0.00058081	0.00060741	0.00063051	0.00064988	0.00066543	0.00067723	0.00068543	0.00069031	0.00069217	0.00069137	0.00068829	0.00068328	0.00067669	0.00066882	0.00065997	0.00065038	0.00064025	0.00062978	0.00061911	0.00060836	0.00059763	0.00058701	0.00057656	0.00056632	0.00055633	0.00054662	0.0005372	0.0005281	0.0005193	0.00051082	0.00050265	0.0004948
0.33	1.16e-05	9.57e-05	0.00011793	0.00014865	0.00017674	0.00019981	0.00022223	0.00024678	0.0002742	0.00030435	0.00033678	0.00037096	0.00040627	0.00044204	0.00047756	0.00051214	0.00054508	0.00057573	0.00060357	0.00062816	0.0006492	0.00066656	0.00068022	0.00069028	0.00069694	0.00070048	0.00070123	0.00069952	0.00069571	0.00069014	0.00068313	0.00067496	0.0006659	0.00065618	0.00064599	0.00063549	0.00062483	0.00061411	0.00060343	0.00059286	0.00058247	0.00057228	0.00056235	0.00055268	0.00054331	0.00053424	0.00052547	0.00051701	0.00050886
0.332	1.18e-05	9.57e-05	0.00011742	0.00014753	0.00017572	0.00019869	0.00022054	0.00024426	0.00027075	0.00029997	0.00033155	0.00036497	0.00039969	0.00043508	0.00047049	0.00050524	0.00053865	0.00057011	0.00059905	0.000625	0.00064763	0.00066673	0.00068221	0.00069412	0.00070261	0.00070789	0.00071026	0.00071002	0.00070752	0.00070308	0.00069703	0.00068966	0.00068125	0.00067202	0.0006622	0.00065196	0.00064145	0.0006308	0.00062012	0.00060948	0.00059897	0.00058862	0.00057849	0.0005686	0.00055898	0.00054965	0.00054061	0.00053186	0.00052342
0.334	1.19e-05	9.57e-05	0.00011696	0.00014642	0.00017469	0.00019762	0.00021896	0.00024188	0.00026746	0.00029576	0.00032646	0.0003591	0.00039318	0.00042812	0.00046331	0.00049811	0.00053188	0.000564	0.0005939	0.00062109	0.00064519	0.00066595	0.00068321	0.00069696	0.00070728	0.00071435	0.0007184	0.00071972	0.00071862	0.00071543	0.00071045	0.00070399	0.00069633	0.0006877	0.00067835	0.00066845	0.00065817	0.00064766	0.00063703	0.00062638	0.00061579	0.00060533	0.00059503	0.00058495	0.0005751	0.00056552	0.00055622	0.0005472	0.00053848
0.336	1.21e-05	9.56e-05	0.00011655	0.00014531	0.00017365	0.00019659	0.00021749	0.00023964	0.00026433	0.00029171	0.00032152	0.00035336	0.00038676	0.00042118	0.00045606	0.00049081	0.00052481	0.00055745	0.00058817	0.00061647	0.00064193	0.00066424	0.00068322	0.00069877	0.00071092	0.0007198	0.00072559	0.00072854	0.00072895	0.0007271	0.00072331	0.00071787	0.00071106	0.00070314	0.00069435	0.00068488	0.00067492	0.00066463	0.00065412	0.00064352	0.00063291	0.00062236	0.00061194	0.00060169	0.00059165	0.00058185	0.0005723	0.00056302	0.00055403
0.338	1.23e-05	9.55e-05	0.0001162	0.0001442	0.00017259	0.00019559	0.0002161	0.00023754	0.00026136	0.00028782	0.00031674	0.00034776	0.00038043	0.00041428	0.00044878	0.00048338	0.00051748	0.00055052	0.00058193	0.0006112	0.00063789	0.00066165	0.00068226	0.00069955	0.00071352	0.00072422	0.00073178	0.00073643	0.00073842	0.00073801	0.00073551	0.0007312	0.00072536	0.00071826	0.00071013	0.0007012	0.00069165	0.00068164	0.00067134	0.00066085	0.00065027	0.0006397	0.0006292	0.00061882	0.00060861	0.00059861	0.00058884	0.00057932	0.00057007
0.34	1.24e-05	9.54e-05	0.0001159	0.00014311	0.00017151	0.00019462	0.00021481	0.00023557	0.00025854	0.00028411	0.00031213	0.0003423	0.00037423	0.00040745	0.0004415	0.00047585	0.00050996	0.00054326	0.00057522	0.00060532	0.00063312	0.00065822	0.00068036	0.00069933	0.00071507	0.00072757	0.00073694	0.00074333	0.00074696	0.00074809	0.00074697	0.00074389	0.00073913	0.00073296	0.0007256	0.0007173	0.00070826	0.00069864	0.00068861	0.0006783	0.00066783	0.00065729	0.00064675	0.00063629	0.00062595	0.00061579	0.00060582	0.00059608	0.00058659
0.342	1.26e-05	9.52e-05	0.00011565	0.00014204	0.0001704	0.00019366	0.0002136	0.00023373	0.00025588	0.00028056	0.00030769	0.00033701	0.00036815	0.00040072	0.00043425	0.00046828	0.00050228	0.00053574	0.00056811	0.00059891	0.00062767	0.00065399	0.00067755	0.00069812	0.00071558	0.00072986	0.00074103	0.00074919	0.00075453	0.00075725	0.00075761	0.00075587	0.0007523	0.00074715	0.00074068	0.00073312	0.00072468	0.00071554	0.00070588	0.00069583	0.00068553	0.00067508	0.00066457	0.00065407	0.00064365	0.00063335	0.00062322	0.00061328	0.00060357
0.344	1.28e-05	9.5e-05	0.00011546	0.00014099	0.00016928	0.00019271	0.00021246	0.00023201	0.00025337	0.00027718	0.00030343	0.00033188	0.00036223	0.00039409	0.00042705	0.00046068	0.00049449	0.00052798	0.00056066	0.00059202	0.00062161	0.00064901	0.00067388	0.00069596	0.00071505	0.00073108	0.00074403	0.00075398	0.00076105	0.00076544	0.00076735	0.00076704	0.00076476	0.00076075	0.00075528	0.00074856	0.00074083	0.00073227	0.00072306	0.00071336	0.00070331	0.00069302	0.00068259	0.00067211	0.00066165	0.00065127	0.00064101	0.00063091	0.000621
0.346	1.3e-05	9.48e-05	0.00011532	0.00013996	0.00016813	0.00019176	0.00021138	0.00023041	0.00025102	0.00027397	0.00029933	0.00032693	0.00035646	0.00038759	0.00041993	0.0004531	0.00048662	0.00052006	0.00055291	0.00058471	0.00061499	0.00064335	0.00066941	0.00069287	0.00071352	0.00073123	0.00074594	0.00075766	0.0007665	0.00077259	0.00077613	0.00077733	0.00077643	0.00077367	0.00076929	0.00076353	0.00075661	0.00074873	0.00074008	0.00073082	0.0007211	0.00071105	0.00070077	0.00069037	0.00067993	0.00066951	0.00065916	0.00064893	0.00063886
0.348	1.32e-05	9.45e-05	0.00011524	0.00013896	0.00016697	0.0001908	0.00021036	0.00022892	0.00024881	0.00027093	0.00029542	0.00032215	0.00035085	0.00038122	0.00041292	0.00044555	0.00047873	0.000512	0.00054492	0.00057703	0.00060788	0.00063706	0.00066417	0.00068891	0.00071102	0.00073033	0.00074674	0.00076023	0.00077083	0.00077867	0.00078388	0.00078666	0.00078723	0.00078581	0.00078264	0.00077794	0.00077194	0.00076484	0.00075684	0.00074812	0.00073882	0.00072909	0.00071905	0.0007088	0.00069843	0.00068802	0.00067763	0.00066732	0.00065712
0.35	1.33e-05	9.42e-05	0.00011521	0.00013799	0.00016578	0.00018983	0.00020938	0.00022754	0.00024675	0.00026805	0.00029169	0.00031755	0.00034542	0.00037501	0.00040602	0.00043808	0.00047083	0.00050386	0.00053674	0.00056905	0.00060034	0.0006302	0.00065824	0.00068413	0.0007076	0.00072842	0.00074647	0.00076167	0.00077403	0.00078362	0.00079055	0.00079497	0.00079708	0.00079709	0.00079522	0.00079169	0.00078671	0.00078051	0.00077327	0.00076518	0.0007564	0.00074708	0.00073734	0.00072732	0.00071709	0.00070676	0.00069638	0.00068603	0.00067575
0.352	1.35e-05	9.38e-05	0.00011523	0.00013706	0.00016458	0.00018884	0.00020845	0.00022626	0.00024483	0.00026534	0.00028813	0.00031313	0.00034017	0.00036897	0.00039925	0.0004307	0.00046296	0.00049567	0.00052842	0.00056081	0.00059242	0.00062283	0.00065167	0.00067859	0.00070329	0.00072553	0.00074513	0.000762	0.00077609	0.00078743	0.00079609	0.0008022	0.00080592	0.00080743	0.00080695	0.00080469	0.00080085	0.00079564	0.00078926	0.00078191	0.00077374	0.00076492	0.00075559	0.00074586	0.00073585	0.00072566	0.00071536	0.00070502	0.0006947
0.354	1.37e-05	9.34e-05	0.00011531	0.00013617	0.00016336	0.00018782	0.00020754	0.00022507	0.00024304	0.0002628	0.00028475	0.00030891	0.0003351	0.00036309	0.00039264	0.00042343	0.00045516	0.00048747	0.00052001	0.00055238	0.00058418	0.00061503	0.00064453	0.00067234	0.00069815	0.0007217	0.00074277	0.00076123	0.000777	0.00079007	0.00080046	0.00080829	0.00081367	0.00081676	0.00081775	0.00081684	0.00081423	0.00081013	0.00080472	0.00079821	0.00079076	0.00078254	0.0007737	0.00076436	0.00075465	0.00074466	0.0007345	0.00072423	0.00071393
0.356	1.39e-05	9.3e-05	0.00011543	0.00013532	0.00016214	0.00018678	0.00020665	0.00022395	0.00024138	0.00026041	0.00028155	0.00030486	0.00033021	0.0003574	0.00038618	0.00041629	0.00044743	0.0004793	0.00051154	0.00054379	0.00057568	0.00060684	0.00063688	0.00066546	0.00069225	0.00071698	0.00073942	0.00075939	0.00077678	0.00079154	0.00080366	0.00081321	0.00082028	0.000825	0.00082754	0.00082807	0.00082679	0.00082389	0.00081956	0.00081399	0.00080736	0.00079984	0.00079158	0.00078272	0.00077339	0.0007637	0.00075375	0.00074362	0.00073339
0.358	1.41e-05	9.25e-05	0.00011561	0.00013452	0.0001609	0.00018571	0.00020577	0.00022292	0.00023985	0.00025818	0.00027853	0.00030101	0.00032553	0.0003519	0.0003799	0.0004093	0.00043982	0.00047117	0.00050305	0.0005351	0.00056698	0.00059833	0.00062879	0.000658	0.00068565	0.00071145	0.00073514	0.00075652	0.00077545	0.00079185	0.00080567	0.00081694	0.00082572	0.00083211	0.00083625	0.0008383	0.00083842	0.00083682	0.00083366	0.00082914	0.00082344	0.00081672	0.00080915	0.00080087	0.00079201	0.00078269	0.00077303	0.00076311	0.00075302
0.36	1.43e-05	9.21e-05	0.00011583	0.00013376	0.00015967	0.00018461	0.00020489	0.00022194	0.00023844	0.00025611	0.00027568	0.00029734	0.00032103	0.00034658	0.0003738	0.00040247	0.00043233	0.00046313	0.00049457	0.00052635	0.00055812	0.00058956	0.00062031	0.00065004	0.00067842	0.00070515	0.00072997	0.00075266	0.00077305	0.00079101	0.00080648	0.00081945	0.00082994	0.00083802	0.00084381	0.00084743	0.00084905	0.00084883	0.00084694	0.00084357	0.0008389	0.00083309	0.0008263	0.0008187	0.0008104	0.00080156	0.00079226	0.00078263	0.00077275
0.362	1.45e-05	9.16e-05	0.0001161	0.00013305	0.00015844	0.00018348	0.00020401	0.00022102	0.00023713	0.00025418	0.00027301	0.00029386	0.00031673	0.00034146	0.00036789	0.00039581	0.00042499	0.00045519	0.00048615	0.00051757	0.00054915	0.00058058	0.00061151	0.00064163	0.00067061	0.00069815	0.00072398	0.00074787	0.00076961	0.00078906	0.00080612	0.00082075	0.00083293	0.00084272	0.00085018	0.00085542	0.00085859	0.00085983	0.0008593	0.00085718	0.00085364	0.00084883	0.00084294	0.00083611	0.00082848	0.00082019	0.00081137	0.00080211	0.00079251
0.364	1.47e-05	9.1e-05	0.0001164	0.0001324	0.00015722	0.00018231	0.00020311	0.00022015	0.00023593	0.00025239	0.0002705	0.00029057	0.00031262	0.00033655	0.00036218	0.00038933	0.00041781	0.00044738	0.0004778	0.00050881	0.00054012	0.00057144	0.00060245	0.00063284	0.0006623	0.00069053	0.00071724	0.0007422	0.00076519	0.00078604	0.00080461	0.00082084	0.00083469	0.00084616	0.00085531	0.00086221	0.00086698	0.00086975	0.00087066	0.00086987	0.00086755	0.00086386	0.00085896	0.00085301	0.00084615	0.00083852	0.00083024	0.00082144	0.00081222
0.366	1.49e-05	9.05e-05	0.00011675	0.0001318	0.00015601	0.00018111	0.00020219	0.00021931	0.00023482	0.00025074	0.00026816	0.00028746	0.00030871	0.00033183	0.00035666	0.00038305	0.0004108	0.00043971	0.00046956	0.0005001	0.00053107	0.0005622	0.00059319	0.00062374	0.00065356	0.00068234	0.00070982	0.00073573	0.00075985	0.00078198	0.00080199	0.00081975	0.00083521	0.00084835	0.00085918	0.00086775	0.00087416	0.00087851	0.00088092	0.00088155	0.00088055	0.00087806	0.00087426	0.00086928	0.00086329	0.00085642	0.0008488	0.00084055	0.00083179
0.368	1.51e-05	8.99e-05	0.00011713	0.00013126	0.00015482	0.00017987	0.00020125	0.0002185	0.00023379	0.00024923	0.00026598	0.00028454	0.000305	0.00032731	0.00035135	0.00037696	0.00040398	0.0004322	0.00046144	0.00049146	0.00052203	0.00055289	0.00058377	0.00061438	0.00064444	0.00067366	0.00070177	0.00072851	0.00075364	0.00077696	0.00079829	0.00081751	0.00083452	0.00084928	0.00086177	0.00087202	0.00088008	0.00088605	0.00089003	0.00089214	0.00089253	0.00089134	0.00088873	0.00088483	0.00087981	0.0008738	0.00086693	0.00085933	0.00085112
0.37	1.53e-05	8.94e-05	0.00011754	0.00013078	0.00015364	0.00017861	0.00020027	0.0002177	0.00023285	0.00024784	0.00026397	0.0002818	0.00030148	0.000323	0.00034625	0.00037108	0.00039735	0.00042487	0.00045346	0.00048293	0.00051304	0.00054356	0.00057424	0.00060482	0.00063502	0.00066456	0.00069319	0.00072062	0.00074664	0.00077102	0.00079358	0.00081416	0.00083264	0.00084896	0.00086308	0.00087498	0.00088471	0.00089232	0.0008979	0.00090156	0.00090342	0.00090361	0.00090227	0.00089955	0.0008956	0.00089054	0.00088453	0.00087768	0.00087011
0.372	1.55e-05	8.88e-05	0.00011798	0.00013036	0.0001525	0.00017733	0.00019925	0.00021691	0.00023196	0.00024656	0.0002621	0.00027923	0.00029816	0.0003189	0.00034136	0.00036541	0.00039092	0.00041772	0.00044565	0.00047452	0.00050412	0.00053425	0.00056466	0.00059512	0.00062535	0.00065511	0.00068412	0.00071214	0.00073892	0.00076424	0.00078791	0.00080974	0.00082962	0.00084743	0.00086312	0.00087665	0.00088802	0.00089729	0.0009045	0.00090974	0.00091312	0.00091476	0.00091479	0.00091334	0.00091055	0.00090655	0.00090149	0.00089549	0.00088867
0.374	1.57e-05	8.82e-05	0.00011843	0.00013	0.00015138	0.00017602	0.00019819	0.00021611	0.00023114	0.0002454	0.00026038	0.00027684	0.00029503	0.000315	0.00033668	0.00035995	0.0003847	0.00041077	0.00043802	0.00046626	0.00049532	0.00052499	0.00055507	0.00058531	0.00061549	0.00064536	0.00067465	0.00070313	0.00073055	0.00075669	0.00078135	0.00080433	0.00082549	0.00084472	0.00086191	0.00087701	0.00089001	0.00090092	0.00090977	0.00091663	0.00092158	0.00092473	0.0009262	0.00092609	0.00092455	0.00092171	0.0009177	0.00091265	0.00090668
0.376	1.59e-05	8.77e-05	0.00011891	0.0001297	0.0001503	0.0001747	0.00019709	0.0002153	0.00023036	0.00024434	0.00025881	0.00027462	0.00029209	0.0003113	0.0003322	0.00035471	0.0003787	0.00040403	0.00043057	0.00045816	0.00048664	0.00051581	0.00054549	0.00057546	0.0006055	0.00063537	0.00066484	0.00069366	0.00072161	0.00074844	0.00077397	0.00079798	0.00082033	0.00084086	0.00085948	0.0008761	0.00089068	0.00090321	0.00091369	0.00092218	0.00092874	0.00093345	0.0009364	0.00093772	0.00093752	0.00093592	0.00093306	0.00092905	0.00092402
0.378	1.61e-05	8.71e-05	0.00011939	0.00012947	0.00014926	0.00017336	0.00019595	0.00021447	0.00022961	0.00024337	0.00025737	0.00027256	0.00028933	0.0003078	0.00032795	0.00034968	0.00037291	0.0003975	0.00042333	0.00045025	0.00047811	0.00050675	0.00053598	0.0005656	0.00059542	0.00062521	0.00065475	0.00068381	0.00071216	0.00073957	0.00076584	0.00079077	0.00081419	0.00083593	0.00085588	0.00087394	0.00089004	0.00090415	0.00091625	0.00092637	0.00093455	0.00094084	0.00094534	0.00094814	0.00094935	0.00094908	0.00094745	0.00094458	0.00094059
0.38	1.63e-05	8.66e-05	0.00011988	0.0001293	0.00014826	0.00017202	0.00019476	0.0002136	0.00022889	0.00024248	0.00025606	0.00027067	0.00028676	0.0003045	0.0003239	0.00034488	0.00036734	0.00039119	0.0004163	0.00044253	0.00046975	0.00049781	0.00052655	0.00055577	0.0005853	0.00061493	0.00064445	0.00067364	0.00070228	0.00073015	0.00075705	0.00078277	0.00080714	0.00082998	0.00085117	0.00087058	0.00088813	0.00090376	0.00091744	0.00092917	0.00093897	0.00094687	0.00095295	0.00095728	0.00095996	0.00096108	0.00096077	0.00095913	0.00095628
0.382	1.65e-05	8.6e-05	0.00012037	0.00012919	0.00014731	0.00017067	0.00019352	0.0002127	0.00022819	0.00024166	0.00025488	0.00026893	0.00028437	0.0003014	0.00032006	0.00034029	0.000362	0.0003851	0.00040948	0.00043502	0.00046158	0.00048904	0.00051724	0.00054601	0.00057519	0.00060458	0.00063399	0.00066321	0.00069204	0.00072025	0.00074766	0.00077406	0.00079926	0.00082309	0.0008454	0.00086607	0.00088498	0.00090207	0.00091728	0.00093058	0.00094198	0.0009515	0.00095917	0.00096507	0.00096927	0.00097185	0.00097293	0.0009726	0.00097098
0.384	1.68e-05	8.55e-05	0.00012085	0.00012915	0.00014641	0.00016933	0.00019225	0.00021176	0.00022748	0.00024091	0.0002538	0.00026734	0.00028216	0.0002985	0.00031643	0.00033592	0.00035689	0.00037924	0.00040289	0.00042772	0.00045361	0.00048044	0.00050807	0.00053634	0.00056511	0.0005942	0.00062342	0.00065259	0.0006815	0.00070996	0.00073776	0.00076471	0.00079062	0.00081532	0.00083865	0.00086047	0.00088065	0.00089912	0.00091579	0.00093062	0.00094359	0.0009547	0.00096398	0.00097146	0.00097721	0.00098131	0.00098384	0.00098489	0.00098457
0.386	1.7e-05	8.49e-05	0.00012131	0.00012918	0.00014555	0.000168	0.00019093	0.00021077	0.00022677	0.00024021	0.00025283	0.0002659	0.00028011	0.00029579	0.00031301	0.00033177	0.00035199	0.00037361	0.00039653	0.00042064	0.00044585	0.00047203	0.00049906	0.0005268	0.00055512	0.00058384	0.0006128	0.00064183	0.00067074	0.00069933	0.00072741	0.0007548	0.00078131	0.00080676	0.00083099	0.00085384	0.0008752	0.00089495	0.00091301	0.0009293	0.00094379	0.00095647	0.00096734	0.00097641	0.00098375	0.00098939	0.00099342	0.00099592	0.00099697
0.388	1.72e-05	8.44e-05	0.00012176	0.00012926	0.00014476	0.00016668	0.00018958	0.00020973	0.00022604	0.00023955	0.00025195	0.00026459	0.00027824	0.00029327	0.00030979	0.00032783	0.00034733	0.00036821	0.0003904	0.0004138	0.00043831	0.00046382	0.00049023	0.00051741	0.00054523	0.00057353	0.00060218	0.00063099	0.0006598	0.00068843	0.0007167	0.00074441	0.0007714	0.00079748	0.00082249	0.00084627	0.00086869	0.00088963	0.00090898	0.00092666	0.00094262	0.00095682	0.00096925	0.00097991	0.00098882	0.00099603	0.0010016	0.00100559	0.00100808
0.39	1.74e-05	8.4e-05	0.00012218	0.00012942	0.00014402	0.00016538	0.0001882	0.00020864	0.00022528	0.00023891	0.00025116	0.00026342	0.00027653	0.00029093	0.00030678	0.00032411	0.00034289	0.00036304	0.00038451	0.00040719	0.00043099	0.00045583	0.0004816	0.00050819	0.00053547	0.00056331	0.00059158	0.00062011	0.00064875	0.00067733	0.00070568	0.00073362	0.00076097	0.00078757	0.00081324	0.00083784	0.00086121	0.00088322	0.00090377	0.00092276	0.00094011	0.00095577	0.00096972	0.00098193	0.00099242	0.0010012	0.00100833	0.00101385	0.00101783
0.392	1.77e-05	8.35e-05	0.00012256	0.00012963	0.00014334	0.00016411	0.0001868	0.00020749	0.00022448	0.00023829	0.00025045	0.00026236	0.00027497	0.00028877	0.00030396	0.0003206	0.00033867	0.00035811	0.00037885	0.00040081	0.00042392	0.00044807	0.00047319	0.00049916	0.00052587	0.00055321	0.00058105	0.00060924	0.00063764	0.00066609	0.00069443	0.00072249	0.00075011	0.00077711	0.00080333	0.00082861	0.00085282	0.0008758	0.00089744	0.00091764	0.0009363	0.00095335	0.00096876	0.00098249	0.00099452	0.00100488	0.00101357	0.00102064	0.00102614
0.394	1.79e-05	8.3e-05	0.00012291	0.00012991	0.00014272	0.00016286	0.00018537	0.00020629	0.00022365	0.00023768	0.00024979	0.00026142	0.00027357	0.00028679	0.00030135	0.00031731	0.00033468	0.00035341	0.00037343	0.00039468	0.00041708	0.00044055	0.000465	0.00049033	0.00051646	0.00054326	0.00057063	0.00059842	0.00062652	0.00065476	0.00068301	0.0007111	0.00073887	0.00076617	0.00079282	0.00081869	0.00084361	0.00086744	0.00089007	0.00091137	0.00093125	0.00094962	0.00096642	0.0009816	0.00099515	0.00100704	0.00101729	0.00102591	0.00103296
0.396	1.81e-05	8.26e-05	0.00012321	0.00013024	0.00014217	0.00016166	0.00018393	0.00020503	0.00022276	0.00023706	0.00024919	0.00026058	0.00027231	0.00028499	0.00029892	0.00031422	0.00033091	0.00034893	0.00036825	0.00038879	0.00041049	0.00043326	0.00045704	0.00048173	0.00050724	0.00053348	0.00056033	0.00058769	0.00061542	0.0006434	0.00067147	0.00069951	0.00072734	0.00075483	0.00078182	0.00080814	0.00083367	0.00085824	0.00088174	0.00090403	0.00092502	0.00094461	0.00096273	0.0009793	0.0009943	0.00100769	0.00101948	0.00102965	0.00103825
0.398	1.84e-05	8.22e-05	0.00012346	0.00013064	0.00014168	0.00016049	0.00018248	0.00020372	0.00022181	0.00023642	0.00024862	0.00025983	0.00027118	0.00028335	0.00029669	0.00031134	0.00032735	0.00034469	0.00036331	0.00038315	0.00040414	0.00042623	0.00044932	0.00047335	0.00049824	0.00052389	0.0005502	0.00057707	0.00060439	0.00063204	0.00065988	0.00068778	0.00071559	0.00074317	0.00077038	0.00079706	0.00082307	0.00084827	0.00087253	0.00089571	0.0009177	0.00093841	0.00095775	0.00097564	0.00099202	0.00100686	0.00102014	0.00103184	0.00104198
0.4	1.86e-05	8.19e-05	0.00012366	0.00013109	0.00014126	0.00015936	0.00018102	0.00020236	0.00022081	0.00023576	0.00024809	0.00025917	0.00027018	0.00028187	0.00029463	0.00030867	0.00032402	0.00034068	0.00035861	0.00037775	0.00039805	0.00041944	0.00044185	0.00046522	0.00048946	0.0005145	0.00054025	0.00056661	0.00059347	0.00062073	0.00064827	0.00067596	0.00070367	0.00073126	0.00075859	0.00078553	0.00081192	0.00083763	0.00086252	0.00088648	0.00090937	0.00093109	0.00095155	0.00097066	0.00098835	0.00100458	0.0010193	0.00103249	0.00104414
0.402	1.88e-05	8.15e-05	0.0001238	0.0001316	0.00014091	0.00015828	0.00017957	0.00020095	0.00021974	0.00023506	0.00024756	0.00025858	0.0002693	0.00028054	0.00029276	0.00030619	0.0003209	0.00033689	0.00035414	0.0003726	0.0003922	0.0004129	0.00043464	0.00045733	0.00048093	0.00050534	0.0005305	0.00055631	0.00058268	0.00060952	0.0006367	0.00066412	0.00069165	0.00071916	0.00074653	0.00077361	0.00080028	0.00082639	0.00085182	0.00087643	0.0009001	0.00092273	0.00094421	0.00096444	0.00098336	0.00100089	0.00101698	0.0010316	0.00104473
0.404	1.91e-05	8.12e-05	0.00012388	0.00013216	0.00014063	0.00015725	0.00017813	0.00019951	0.00021861	0.00023431	0.00024704	0.00025804	0.00026852	0.00027936	0.00029107	0.00030391	0.00031799	0.00033333	0.00034991	0.00036769	0.00038661	0.00040663	0.00042768	0.0004497	0.00047264	0.00049642	0.00052097	0.00054621	0.00057206	0.00059842	0.0006252	0.00065229	0.00067958	0.00070694	0.00073425	0.0007614	0.00078824	0.00081465	0.00084049	0.00086565	0.00089	0.00091342	0.0009358	0.00095706	0.0009771	0.00099585	0.00101324	0.00102923	0.00104379
0.406	1.93e-05	8.09e-05	0.00012389	0.00013277	0.00014041	0.00015628	0.0001767	0.00019803	0.00021741	0.0002335	0.00024652	0.00025756	0.00026785	0.00027831	0.00028954	0.00030182	0.00031529	0.00032999	0.00034591	0.00036302	0.00038127	0.0004006	0.00042098	0.00044233	0.0004646	0.00048774	0.00051167	0.00053632	0.00056162	0.00058748	0.00061381	0.00064052	0.0006675	0.00069464	0.00072183	0.00074895	0.00077587	0.00080248	0.00082864	0.00085423	0.00087914	0.00090324	0.00092642	0.00094859	0.00096966	0.00098952	0.00100813	0.00102541	0.00104133
0.408	1.96e-05	8.06e-05	0.00012384	0.00013342	0.00014027	0.00015536	0.0001753	0.00019652	0.00021615	0.00023264	0.00024596	0.0002571	0.00026726	0.0002774	0.00028817	0.00029991	0.00031279	0.00032687	0.00034214	0.00035859	0.00037617	0.00039484	0.00041454	0.00043522	0.00045683	0.00047932	0.00050262	0.00052667	0.00055139	0.00057672	0.00060257	0.00062885	0.00065548	0.00068234	0.00070933	0.00073634	0.00076326	0.00078996	0.00081634	0.00084226	0.00086762	0.00089229	0.00091616	0.00093913	0.00096111	0.000982	0.00100172	0.00102021	0.00103741
0.41	1.98e-05	8.04e-05	0.00012373	0.00013411	0.0001402	0.0001545	0.00017392	0.00019498	0.00021482	0.00023171	0.00024538	0.00025667	0.00026674	0.00027661	0.00028696	0.00029819	0.00031049	0.00032396	0.00033861	0.00035441	0.00037133	0.00038933	0.00040836	0.00042838	0.00044933	0.00047116	0.00049382	0.00051725	0.00054139	0.00056616	0.0005915	0.00061732	0.00064353	0.00067006	0.00069679	0.00072362	0.00075046	0.00077718	0.00080367	0.00082983	0.00085552	0.00088065	0.00090511	0.00092877	0.00095155	0.00097336	0.0009941	0.0010137	0.0010321
0.412	2.01e-05	8.02e-05	0.00012355	0.00013484	0.0001402	0.00015371	0.00017257	0.00019344	0.00021344	0.0002307	0.00024475	0.00025625	0.00026629	0.00027593	0.00028589	0.00029664	0.00030839	0.00032127	0.0003353	0.00035046	0.00036673	0.00038408	0.00040245	0.0004218	0.00044209	0.00046327	0.00048529	0.0005081	0.00053163	0.00055582	0.00058062	0.00060594	0.00063172	0.00065785	0.00068427	0.00071086	0.00073754	0.00076419	0.00079072	0.00081701	0.00084295	0.00086843	0.00089335	0.0009176	0.00094108	0.00096369	0.00098534	0.00100595	0.00102545
0.414	2.03e-05	8e-05	0.00012331	0.0001356	0.00014027	0.00015297	0.00017126	0.00019188	0.000212	0.00022963	0.00024408	0.00025582	0.00026589	0.00027535	0.00028497	0.00029526	0.00030649	0.00031879	0.00033221	0.00034675	0.00036238	0.00037908	0.0003968	0.0004155	0.00043513	0.00045566	0.00047703	0.0004992	0.00052212	0.00054573	0.00056996	0.00059476	0.00062005	0.00064576	0.00067181	0.0006981	0.00072456	0.00075107	0.00077755	0.00080388	0.00082997	0.00085571	0.00088099	0.00090571	0.00092978	0.00095308	0.00097554	0.00099706	0.00101756
0.416	2.06e-05	7.99e-05	0.000123	0.00013638	0.00014042	0.00015231	0.00016999	0.00019032	0.0002105	0.00022847	0.00024333	0.00025537	0.00026553	0.00027486	0.00028418	0.00029404	0.00030476	0.00031651	0.00032934	0.00034327	0.00035828	0.00037434	0.00039141	0.00040946	0.00042844	0.00044832	0.00046905	0.00049058	0.00051288	0.00053588	0.00055954	0.00058379	0.00060857	0.00063382	0.00065946	0.0006854	0.00071157	0.00073788	0.00076423	0.00079053	0.00081667	0.00084257	0.00086812	0.00089321	0.00091775	0.00094164	0.00096479	0.00098711	0.00100851
0.418	2.08e-05	7.97e-05	0.00012264	0.00013718	0.00014064	0.00015171	0.00016877	0.00018876	0.00020897	0.00022724	0.00024252	0.00025489	0.00026519	0.00027444	0.0002835	0.00029298	0.00030322	0.00031443	0.00032669	0.00034002	0.00035441	0.00036984	0.00038628	0.00040369	0.00042203	0.00044126	0.00046134	0.00048224	0.00050391	0.0005263	0.00054937	0.00057305	0.0005973	0.00062206	0.00064724	0.00067279	0.00069863	0.00072466	0.00075082	0.00077701	0.00080313	0.0008291	0.00085481	0.00088017	0.00090509	0.00092946	0.00095319	0.0009762	0.0009984
0.42	2.11e-05	7.97e-05	0.00012221	0.00013799	0.00014093	0.00015119	0.0001676	0.00018722	0.00020739	0.00022594	0.00024164	0.00025438	0.00026486	0.00027409	0.00028294	0.00029206	0.00030186	0.00031255	0.00032425	0.00033699	0.00035078	0.0003656	0.00038141	0.00039818	0.00041588	0.00043448	0.00045392	0.00047418	0.00049522	0.000517	0.00053946	0.00056257	0.00058626	0.0006105	0.0006352	0.00066031	0.00068577	0.00071148	0.00073739	0.0007634	0.00078942	0.00081537	0.00084116	0.0008667	0.00089188	0.00091663	0.00094084	0.00096443	0.00098732
0.422	2.14e-05	7.96e-05	0.00012174	0.00013881	0.00014129	0.00015073	0.00016648	0.00018569	0.00020578	0.00022457	0.00024067	0.00025381	0.00026453	0.00027379	0.00028248	0.00029129	0.00030066	0.00031086	0.00032202	0.0003342	0.00034739	0.0003616	0.0003768	0.00039294	0.00041001	0.00042797	0.00044678	0.00046641	0.00048682	0.00050797	0.00052983	0.00055235	0.00057547	0.00059916	0.00062336	0.00064801	0.00067304	0.00069838	0.00072398	0.00074974	0.0007756	0.00080146	0.00082725	0.00085287	0.00087823	0.00090325	0.00092784	0.00095191	0.00097537
0.424	2.16e-05	7.96e-05	0.00012122	0.00013963	0.00014172	0.00015035	0.00016542	0.00018418	0.00020415	0.00022312	0.00023962	0.00025317	0.00026418	0.00027352	0.0002821	0.00029064	0.00029962	0.00030936	0.00032	0.00033162	0.00034423	0.00035785	0.00037244	0.00038797	0.00040442	0.00042175	0.00043993	0.00045893	0.00047871	0.00049924	0.00052048	0.0005424	0.00056495	0.00058808	0.00061174	0.00063589	0.00066047	0.00068541	0.00071064	0.00073611	0.00076173	0.00078744	0.00081314	0.00083876	0.00086421	0.00088941	0.00091428	0.00093872	0.00096266
0.426	2.19e-05	7.96e-05	0.00012065	0.00014044	0.00014222	0.00015005	0.00016442	0.00018271	0.0002025	0.00022162	0.00023849	0.00025247	0.00026381	0.00027328	0.0002818	0.00029011	0.00029874	0.00030803	0.00031817	0.00032925	0.00034131	0.00035434	0.00036833	0.00038326	0.00039909	0.0004158	0.00043336	0.00045173	0.00047089	0.0004908	0.00051143	0.00053274	0.00055469	0.00057725	0.00060037	0.000624	0.00064809	0.00067258	0.00069742	0.00072254	0.00074788	0.00077336	0.00079891	0.00082445	0.00084991	0.00087521	0.00090025	0.00092497	0.00094927
0.428	2.22e-05	7.96e-05	0.00012004	0.00014123	0.00014278	0.00014981	0.00016348	0.00018127	0.00020083	0.00022005	0.00023727	0.00025168	0.00026338	0.00027305	0.00028156	0.00028969	0.000298	0.00030688	0.00031654	0.0003271	0.0003386	0.00035106	0.00036447	0.0003788	0.00039403	0.00041013	0.00042707	0.00044483	0.00046337	0.00048266	0.00050267	0.00052337	0.00054473	0.00056671	0.00058926	0.00061235	0.00063593	0.00065995	0.00068435	0.00070909	0.00073408	0.00075929	0.00078462	0.00081002	0.00083541	0.00086071	0.00088585	0.00091075	0.00093533
0.43	2.25e-05	7.97e-05	0.0001194	0.00014199	0.00014342	0.00014966	0.00016261	0.00017987	0.00019917	0.00021843	0.00023596	0.00025081	0.00026291	0.00027282	0.00028137	0.00028936	0.0002974	0.00030589	0.0003151	0.00032515	0.00033612	0.00034803	0.00036086	0.0003746	0.00038924	0.00040474	0.00042107	0.00043821	0.00045614	0.00047481	0.00049421	0.00051431	0.00053506	0.00055645	0.00057843	0.00060097	0.00062402	0.00064753	0.00067147	0.00069578	0.0007204	0.00074527	0.00077033	0.00079552	0.00082077	0.00084601	0.00087116	0.00089615	0.0009209
0.432	2.27e-05	7.98e-05	0.00011873	0.00014273	0.00014411	0.00014958	0.0001618	0.00017851	0.00019751	0.00021677	0.00023458	0.00024985	0.00026236	0.00027256	0.00028121	0.00028912	0.00029692	0.00030506	0.00031384	0.00032341	0.00033386	0.00034522	0.00035749	0.00037066	0.00038471	0.00039962	0.00041535	0.00043189	0.0004492	0.00046727	0.00048606	0.00050555	0.0005257	0.00054649	0.00056789	0.00058986	0.00061236	0.00063536	0.0006588	0.00068265	0.00070685	0.00073135	0.0007561	0.00078102	0.00080607	0.00083117	0.00085625	0.00088125	0.0009061
0.434	2.3e-05	7.99e-05	0.00011804	0.00014342	0.00014487	0.00014958	0.00016107	0.00017721	0.00019587	0.00021508	0.00023311	0.0002488	0.00026175	0.00027227	0.00028107	0.00028894	0.00029655	0.00030438	0.00031276	0.00032187	0.00033181	0.00034264	0.00035436	0.00036697	0.00038044	0.00039477	0.00040991	0.00042585	0.00044256	0.00046002	0.00047821	0.00049709	0.00051664	0.00053684	0.00055765	0.00057905	0.00060099	0.00062345	0.00064638	0.00066974	0.00069349	0.00071758	0.00074196	0.00076657	0.00079136	0.00081626	0.00084121	0.00086614	0.000891
0.436	2.33e-05	8e-05	0.00011733	0.00014406	0.00014568	0.00014965	0.0001604	0.00017595	0.00019424	0.00021335	0.00023157	0.00024765	0.00026104	0.00027193	0.00028094	0.00028883	0.00029628	0.00030384	0.00031184	0.00032051	0.00032998	0.00034029	0.00035147	0.00036352	0.00037644	0.00039018	0.00040474	0.0004201	0.00043622	0.00045308	0.00047066	0.00048895	0.0005079	0.0005275	0.00054772	0.00056853	0.00058991	0.00061182	0.00063422	0.00065707	0.00068035	0.000704	0.00072797	0.00075222	0.00077669	0.00080134	0.00082609	0.00085089	0.00087568
0.438	2.36e-05	8.02e-05	0.0001166	0.00014465	0.00014655	0.0001498	0.00015981	0.00017476	0.00019263	0.0002116	0.00022997	0.0002464	0.00026025	0.00027153	0.00028079	0.00028875	0.00029611	0.00030343	0.00031109	0.00031934	0.00032834	0.00033815	0.00034881	0.00036033	0.00037268	0.00038587	0.00039985	0.00041463	0.00043016	0.00044644	0.00046343	0.00048111	0.00049947	0.00051847	0.0005381	0.00055833	0.00057914	0.00060048	0.00062234	0.00064467	0.00066744	0.00069062	0.00071416	0.00073801	0.00076213	0.00078646	0.00081096	0.00083557	0.00086023
0.44	2.39e-05	8.05e-05	0.00011587	0.00014517	0.00014747	0.00015004	0.0001593	0.00017362	0.00019106	0.00020984	0.0002283	0.00024507	0.00025936	0.00027107	0.00028062	0.0002887	0.00029601	0.00030313	0.00031048	0.00031835	0.00032691	0.00033624	0.00034638	0.00035737	0.00036918	0.00038181	0.00039524	0.00040944	0.0004244	0.00044009	0.00045649	0.00047359	0.00049135	0.00050977	0.00052881	0.00054845	0.00056867	0.00058945	0.00061075	0.00063255	0.0006548	0.00067749	0.00070056	0.00072398	0.0007477	0.00077169	0.00079588	0.00082024	0.0008447
0.442	2.42e-05	8.07e-05	0.00011514	0.00014563	0.00014844	0.00015034	0.00015886	0.00017255	0.00018953	0.00020808	0.00022658	0.00024364	0.00025836	0.00027052	0.00028041	0.00028866	0.00029597	0.00030294	0.00031002	0.00031753	0.00032566	0.00033453	0.00034418	0.00035465	0.00036593	0.00037801	0.00039089	0.00040453	0.00041892	0.00043403	0.00044986	0.00046637	0.00048355	0.00050138	0.00051983	0.00053889	0.00055853	0.00057874	0.00059948	0.00062072	0.00064245	0.00066462	0.0006872	0.00071016	0.00073346	0.00075706	0.0007809	0.00080496	0.00082917
0.444	2.45e-05	8.1e-05	0.0001144	0.00014602	0.00014945	0.00015073	0.0001585	0.00017155	0.00018804	0.00020632	0.00022481	0.00024212	0.00025727	0.00026987	0.00028014	0.00028862	0.00029598	0.00030284	0.00030969	0.00031688	0.00032461	0.00033303	0.0003422	0.00035216	0.00036292	0.00037448	0.0003868	0.00039989	0.00041372	0.00042827	0.00044353	0.00045946	0.00047606	0.00049331	0.00051118	0.00052966	0.00054872	0.00056835	0.00058852	0.00060921	0.00063039	0.00065204	0.00067411	0.00069659	0.00071944	0.00074261	0.00076607	0.00078978	0.00081368
0.446	2.48e-05	8.13e-05	0.00011367	0.00014632	0.00015049	0.0001512	0.00015822	0.00017061	0.00018659	0.00020457	0.00022301	0.00024052	0.00025606	0.00026913	0.0002798	0.00028855	0.00029602	0.00030283	0.00030949	0.00031637	0.00032373	0.00033172	0.00034043	0.00034991	0.00036016	0.00037119	0.00038299	0.00039553	0.00040881	0.00042281	0.0004375	0.00045286	0.00046889	0.00048556	0.00050285	0.00052075	0.00053924	0.00055829	0.0005779	0.00059802	0.00061865	0.00063976	0.00066131	0.00068329	0.00070566	0.00072838	0.00075142	0.00077474	0.00079831
0.448	2.51e-05	8.17e-05	0.00011295	0.00014655	0.00015156	0.00015174	0.00015801	0.00016975	0.0001852	0.00020283	0.00022118	0.00023885	0.00025476	0.00026828	0.00027939	0.00028845	0.00029608	0.00030287	0.00030938	0.00031601	0.00032303	0.00033061	0.00033888	0.00034788	0.00035764	0.00036815	0.00037943	0.00039144	0.00040418	0.00041762	0.00043176	0.00044657	0.00046203	0.00047813	0.00049485	0.00051218	0.00053009	0.00054857	0.0005676	0.00058717	0.00060724	0.0006278	0.00064882	0.00067028	0.00069215	0.00071439	0.00073699	0.00075989	0.00078308
0.45	2.54e-05	8.21e-05	0.00011224	0.00014669	0.00015266	0.00015236	0.00015789	0.00016895	0.00018386	0.00020113	0.00021933	0.00023712	0.00025335	0.00026733	0.00027888	0.0002883	0.00029613	0.00030297	0.00030938	0.00031578	0.00032248	0.00032969	0.00033753	0.00034607	0.00035535	0.00036536	0.00037612	0.00038761	0.00039982	0.00041273	0.00042632	0.00044057	0.00045548	0.00047102	0.00048717	0.00050393	0.00052127	0.00053919	0.00055765	0.00057665	0.00059616	0.00061617	0.00063665	0.00065758	0.00067893	0.00070069	0.00072281	0.00074527	0.00076804
0.452	2.57e-05	8.25e-05	0.00011155	0.00014674	0.00015377	0.00015305	0.00015785	0.00016824	0.00018259	0.00019945	0.00021747	0.00023532	0.00025184	0.00026626	0.00027828	0.00028809	0.00029617	0.0003031	0.00030945	0.00031567	0.00032209	0.00032895	0.00033638	0.00034448	0.00035329	0.00036282	0.00037307	0.00038405	0.00039574	0.00040811	0.00042117	0.00043488	0.00044924	0.00046422	0.00047982	0.00049602	0.00051279	0.00053014	0.00054804	0.00056647	0.00058542	0.00060487	0.0006248	0.0006452	0.00066603	0.00068727	0.00070891	0.0007309	0.00075322
0.454	2.6e-05	8.29e-05	0.00011087	0.00014671	0.00015489	0.00015382	0.00015789	0.0001676	0.00018137	0.00019781	0.00021561	0.00023347	0.00025024	0.00026507	0.00027756	0.0002878	0.00029618	0.00030326	0.0003096	0.00031567	0.00032185	0.00032838	0.00033543	0.0003431	0.00035145	0.00036051	0.00037027	0.00038075	0.00039192	0.00040378	0.0004163	0.00042948	0.0004433	0.00045774	0.00047279	0.00048843	0.00050465	0.00052143	0.00053877	0.00055664	0.00057503	0.00059392	0.00061331	0.00063316	0.00065345	0.00067418	0.0006953	0.00071681	0.00073867
0.456	2.63e-05	8.34e-05	0.00011022	0.00014659	0.00015601	0.00015466	0.00015801	0.00016703	0.00018023	0.00019622	0.00021375	0.00023158	0.00024856	0.00026377	0.00027674	0.00028741	0.00029613	0.00030341	0.00030979	0.00031577	0.00032174	0.00032797	0.00033466	0.00034193	0.00034984	0.00035843	0.00036772	0.0003777	0.00038837	0.00039972	0.00041172	0.00042438	0.00043766	0.00045157	0.00046607	0.00048116	0.00049683	0.00051306	0.00052984	0.00054715	0.00056499	0.00058333	0.00060216	0.00062146	0.00064122	0.00066141	0.00068202	0.00070303	0.0007244
0.458	2.67e-05	8.39e-05	0.00010959	0.00014639	0.00015712	0.00015557	0.00015822	0.00016655	0.00017915	0.00019467	0.00021191	0.00022966	0.0002468	0.00026236	0.00027579	0.00028693	0.00029603	0.00030354	0.00031002	0.00031595	0.00032174	0.00032771	0.00033407	0.00034095	0.00034844	0.00035659	0.00036541	0.00037491	0.00038509	0.00039593	0.00040743	0.00041956	0.00043233	0.0004457	0.00045967	0.00047422	0.00048935	0.00050503	0.00052126	0.00053802	0.0005553	0.00057309	0.00059136	0.00061012	0.00062933	0.00064899	0.00066908	0.00068957	0.00071044
0.46	2.7e-05	8.45e-05	0.00010899	0.00014611	0.00015821	0.00015654	0.0001585	0.00016615	0.00017814	0.00019318	0.00021009	0.00022772	0.00024496	0.00026085	0.00027471	0.00028633	0.00029584	0.00030365	0.00031026	0.00031619	0.00032186	0.0003276	0.00033365	0.00034017	0.00034726	0.00035497	0.00036333	0.00037236	0.00038206	0.00039241	0.00040341	0.00041504	0.00042729	0.00044014	0.00045358	0.00046761	0.00048219	0.00049734	0.00051302	0.00052923	0.00054596	0.0005632	0.00058093	0.00059913	0.0006178	0.00063692	0.00065648	0.00067645	0.00069681
0.462	2.73e-05	8.51e-05	0.00010841	0.00014575	0.00015928	0.00015758	0.00015888	0.00016582	0.00017721	0.00019174	0.00020829	0.00022577	0.00024307	0.00025923	0.00027352	0.00028562	0.00029557	0.00030371	0.00031051	0.00031648	0.00032207	0.00032762	0.00033339	0.00033957	0.00034628	0.00035357	0.00036149	0.00037006	0.00037929	0.00038916	0.00039966	0.00041079	0.00042254	0.00043488	0.0004478	0.0004613	0.00047537	0.00048998	0.00050512	0.00052079	0.00053698	0.00055367	0.00057085	0.00058851	0.00060664	0.00062522	0.00064424	0.00066368	0.00068352
0.464	2.76e-05	8.57e-05	0.00010786	0.00014531	0.00016031	0.00015868	0.00015933	0.00016559	0.00017636	0.00019037	0.00020653	0.00022381	0.00024113	0.00025751	0.0002722	0.00028478	0.00029519	0.0003037	0.00031074	0.00031681	0.00032236	0.00032775	0.00033328	0.00033915	0.00034549	0.00035239	0.00035988	0.00036801	0.00037677	0.00038616	0.00039619	0.00040683	0.00041808	0.00042991	0.00044233	0.00045532	0.00046886	0.00048294	0.00049756	0.0005127	0.00052835	0.0005445	0.00056114	0.00057826	0.00059584	0.00061388	0.00063236	0.00065127	0.00067059
0.466	2.8e-05	8.64e-05	0.00010735	0.00014481	0.0001613	0.00015984	0.00015987	0.00016543	0.00017558	0.00018906	0.00020482	0.00022185	0.00023914	0.00025571	0.00027077	0.00028381	0.00029469	0.00030361	0.00031094	0.00031715	0.00032271	0.00032799	0.00033332	0.0003389	0.0003449	0.00035141	0.0003585	0.00036619	0.0003745	0.00038343	0.00039298	0.00040314	0.0004139	0.00042525	0.00043716	0.00044964	0.00046267	0.00047624	0.00049034	0.00050495	0.00052007	0.00053569	0.00055179	0.00056837	0.00058542	0.00060292	0.00062086	0.00063924	0.00065803
0.468	2.83e-05	8.71e-05	0.00010686	0.00014424	0.00016224	0.00016105	0.00016049	0.00016536	0.00017488	0.00018782	0.00020315	0.00021991	0.00023712	0.00025383	0.00026921	0.0002827	0.00029407	0.00030343	0.00031109	0.00031749	0.0003231	0.00032832	0.00033347	0.00033881	0.00034449	0.00035064	0.00035733	0.0003646	0.00037247	0.00038095	0.00039004	0.00039973	0.00041001	0.00042087	0.00043229	0.00044428	0.0004568	0.00046986	0.00048345	0.00049754	0.00051214	0.00052723	0.0005428	0.00055885	0.00057536	0.00059233	0.00060974	0.00062758	0.00064584
0.47	2.86e-05	8.78e-05	0.00010641	0.00014361	0.00016311	0.00016231	0.00016119	0.00016537	0.00017426	0.00018665	0.00020153	0.00021799	0.00023508	0.00025188	0.00026755	0.00028147	0.00029333	0.00030314	0.00031116	0.00031781	0.00032353	0.00032872	0.00033375	0.00033886	0.00034425	0.00035006	0.00035637	0.00036324	0.00037068	0.00037872	0.00038736	0.00039659	0.00040639	0.00041678	0.00042772	0.00043921	0.00045125	0.00046381	0.00047688	0.00049047	0.00050455	0.00051912	0.00053417	0.00054969	0.00056568	0.00058211	0.00059899	0.0006163	0.00063403
0.472	2.9e-05	8.86e-05	0.000106	0.00014293	0.00016391	0.00016361	0.00016197	0.00016547	0.00017372	0.00018555	0.00019997	0.00021609	0.00023303	0.00024987	0.00026579	0.0002801	0.00029244	0.00030273	0.00031116	0.0003181	0.00032397	0.00032919	0.00033412	0.00033904	0.00034418	0.00034967	0.00035562	0.0003621	0.00036913	0.00037674	0.00038493	0.00039371	0.00040306	0.00041297	0.00042344	0.00043445	0.000446	0.00045807	0.00047065	0.00048373	0.0004973	0.00051136	0.0005259	0.0005409	0.00055636	0.00057227	0.00058862	0.00060541	0.00062261
0.474	2.93e-05	8.94e-05	0.00010562	0.00014221	0.00016463	0.00016495	0.00016284	0.00016566	0.00017327	0.00018453	0.00019847	0.00021424	0.00023097	0.00024782	0.00026393	0.00027861	0.00029141	0.00030219	0.00031106	0.00031833	0.0003244	0.00032969	0.00033457	0.00033935	0.00034426	0.00034946	0.00035508	0.00036118	0.00036781	0.000375	0.00038276	0.00039109	0.00039999	0.00040944	0.00041945	0.00042999	0.00044105	0.00045264	0.00046473	0.00047732	0.0004904	0.00050395	0.00051798	0.00053247	0.00054741	0.00056281	0.00057864	0.00059489	0.00061158
0.476	2.97e-05	9.03e-05	0.00010527	0.00014145	0.00016527	0.00016631	0.00016378	0.00016593	0.0001729	0.00018359	0.00019704	0.00021242	0.00022893	0.00024572	0.00026198	0.00027699	0.00029025	0.00030151	0.00031084	0.00031848	0.0003248	0.00033022	0.0003351	0.00033977	0.00034448	0.00034942	0.00035472	0.00036047	0.00036672	0.0003735	0.00038084	0.00038874	0.00039719	0.00040619	0.00041574	0.00042581	0.00043641	0.00044752	0.00045913	0.00047124	0.00048382	0.00049689	0.00051041	0.0005244	0.00053883	0.00055371	0.00056903	0.00058477	0.00060093
0.478	3.01e-05	9.11e-05	0.00010496	0.00014066	0.00016582	0.0001677	0.0001648	0.00016629	0.00017261	0.00018273	0.00019567	0.00021065	0.00022689	0.0002436	0.00025997	0.00027526	0.00028894	0.0003007	0.0003105	0.00031855	0.00032517	0.00033075	0.00033567	0.00034028	0.00034483	0.00034954	0.00035454	0.00035996	0.00036584	0.00037223	0.00037916	0.00038664	0.00039466	0.00040322	0.00041231	0.00042193	0.00043207	0.00044271	0.00045385	0.00046548	0.00047758	0.00049016	0.00050319	0.00051668	0.00053062	0.00054499	0.00055979	0.00057502	0.00059067
0.48	3.04e-05	9.21e-05	0.00010468	0.00013984	0.00016627	0.0001691	0.0001659	0.00016673	0.00017241	0.00018194	0.00019438	0.00020894	0.00022488	0.00024146	0.00025788	0.00027342	0.00028749	0.00029973	0.00031003	0.00031851	0.00032547	0.00033127	0.00033628	0.00034087	0.0003453	0.0003498	0.00035454	0.00035964	0.00036518	0.00037119	0.00037773	0.00038479	0.00039238	0.00040051	0.00040916	0.00041834	0.00042802	0.00043821	0.00044888	0.00046004	0.00047167	0.00048376	0.00049631	0.00050932	0.00052276	0.00053663	0.00055094	0.00056566	0.0005808
0.482	3.08e-05	9.31e-05	0.00010444	0.000139	0.00016662	0.0001705	0.00016707	0.00016727	0.0001723	0.00018124	0.00019316	0.00020728	0.00022291	0.00023931	0.00025575	0.00027149	0.00028591	0.00029861	0.00030941	0.00031835	0.00032569	0.00033175	0.00033691	0.00034151	0.00034586	0.0003502	0.00035471	0.00035952	0.00036472	0.00037038	0.00037653	0.00038319	0.00039037	0.00039807	0.00040629	0.00041503	0.00042426	0.000434	0.00044422	0.00045491	0.00046608	0.0004777	0.00048978	0.0005023	0.00051525	0.00052864	0.00054245	0.00055668	0.00057131
0.484	3.11e-05	9.41e-05	0.00010424	0.00013815	0.00016687	0.0001719	0.00016832	0.00016789	0.00017227	0.00018063	0.00019202	0.00020569	0.00022097	0.00023717	0.00025357	0.00026946	0.00028421	0.00029735	0.00030864	0.00031806	0.00032581	0.00033218	0.00033753	0.0003422	0.00034651	0.00035072	0.00035502	0.00035957	0.00036446	0.00036977	0.00037555	0.00038183	0.0003886	0.00039589	0.00040369	0.00041199	0.00042079	0.00043008	0.00043986	0.0004501	0.00046081	0.00047197	0.00048358	0.00049562	0.0005081	0.00052101	0.00053433	0.00054807	0.00056221
0.486	3.15e-05	9.52e-05	0.00010408	0.0001373	0.00016702	0.00017328	0.00016962	0.0001686	0.00017234	0.00018009	0.00019095	0.00020416	0.00021907	0.00023503	0.00025136	0.00026736	0.00028238	0.00029593	0.00030771	0.00031763	0.00032582	0.00033254	0.00033813	0.00034292	0.00034723	0.00035135	0.00035548	0.00035979	0.00036439	0.00036938	0.00037481	0.0003807	0.00038709	0.00039397	0.00040135	0.00040924	0.00041761	0.00042646	0.00043579	0.00044559	0.00045585	0.00046656	0.0004777	0.00048929	0.0005013	0.00051373	0.00052658	0.00053983	0.00055348
0.488	3.19e-05	9.63e-05	0.00010395	0.00013644	0.00016706	0.00017464	0.000171	0.00016939	0.00017249	0.00017965	0.00018997	0.0002027	0.00021723	0.00023292	0.00024913	0.00026519	0.00028045	0.00029438	0.00030662	0.00031705	0.00032571	0.00033282	0.00033868	0.00034363	0.000348	0.00035206	0.00035606	0.00036016	0.0003645	0.00036919	0.00037428	0.00037981	0.00038582	0.00039231	0.00039928	0.00040675	0.0004147	0.00042313	0.00043203	0.00044139	0.0004512	0.00046146	0.00047216	0.00048329	0.00049484	0.0005068	0.00051918	0.00053196	0.00054514
0.49	3.23e-05	9.75e-05	0.00010386	0.00013559	0.00016699	0.00017596	0.00017243	0.00017028	0.00017273	0.00017929	0.00018906	0.00020132	0.00021544	0.00023083	0.00024689	0.00026296	0.00027841	0.00029268	0.00030538	0.0003163	0.00032545	0.00033298	0.00033917	0.00034433	0.0003488	0.00035286	0.00035675	0.00036068	0.00036479	0.00036919	0.00037396	0.00037915	0.00038478	0.00039089	0.00039747	0.00040453	0.00041207	0.00042008	0.00042856	0.00043749	0.00044687	0.00045669	0.00046694	0.00047762	0.00048872	0.00050023	0.00051214	0.00052445	0.00053716
0.492	3.27e-05	9.87e-05	0.0001038	0.00013475	0.00016683	0.00017724	0.00017392	0.00017125	0.00017306	0.00017902	0.00018825	0.00020001	0.00021371	0.00022879	0.00024465	0.00026069	0.00027628	0.00029086	0.00030398	0.0003154	0.00032504	0.00033302	0.00033958	0.000345	0.00034961	0.0003537	0.00035754	0.00036132	0.00036523	0.00036937	0.00037384	0.0003787	0.00038399	0.00038972	0.00039592	0.00040258	0.00040972	0.00041732	0.00042537	0.00043388	0.00044283	0.00045222	0.00046204	0.00047228	0.00048293	0.00049399	0.00050545	0.0005173	0.00052955
0.494	3.31e-05	9.99e-05	0.00010379	0.00013392	0.00016656	0.00017847	0.00017545	0.0001723	0.00017348	0.00017884	0.00018751	0.00019878	0.00021205	0.00022678	0.00024242	0.00025839	0.00027408	0.00028891	0.00030243	0.00031432	0.00032447	0.00033293	0.00033989	0.00034561	0.00035041	0.00035459	0.0003584	0.00036209	0.00036582	0.00036973	0.00037392	0.00037847	0.00038341	0.00038879	0.00039461	0.00040089	0.00040763	0.00041483	0.00042247	0.00043057	0.0004391	0.00044807	0.00045746	0.00046726	0.00047747	0.00048809	0.00049911	0.00051051	0.0005223
0.496	3.34e-05	0.00010125	0.0001038	0.00013311	0.0001662	0.00017963	0.00017703	0.00017344	0.00017399	0.00017874	0.00018686	0.00019763	0.00021045	0.00022482	0.00024022	0.00025607	0.00027181	0.00028685	0.00030073	0.00031308	0.00032373	0.00033268	0.00034007	0.00034614	0.00035118	0.00035549	0.00035933	0.00036295	0.00036654	0.00037025	0.00037419	0.00037844	0.00038306	0.00038809	0.00039356	0.00039946	0.00040581	0.00041261	0.00041986	0.00042755	0.00043567	0.00044421	0.00045318	0.00046256	0.00047235	0.00048253	0.0004931	0.00050406	0.00051541
0.498	3.38e-05	0.00010261	0.00010386	0.00013232	0.00016576	0.00018071	0.00017864	0.00017466	0.0001746	0.00017874	0.0001863	0.00019656	0.00020893	0.00022292	0.00023804	0.00025374	0.00026948	0.0002847	0.00029889	0.00031168	0.00032282	0.00033228	0.00034013	0.00034658	0.0003519	0.00035638	0.0003603	0.00036389	0.00036738	0.00037091	0.00037463	0.00037861	0.00038293	0.00038763	0.00039274	0.00039828	0.00040425	0.00041067	0.00041752	0.00042481	0.00043252	0.00044066	0.00044922	0.00045818	0.00046754	0.0004773	0.00048744	0.00049797	0.00050887
0.5	3.42e-05	0.00010403	0.00010395	0.00013155	0.00016523	0.00018171	0.00018028	0.00017596	0.00017529	0.00017883	0.00018583	0.00019558	0.00020749	0.00022108	0.00023589	0.00025141	0.00026712	0.00028245	0.00029692	0.00031011	0.00032174	0.0003317	0.00034004	0.00034691	0.00035255	0.00035726	0.00036129	0.0003649	0.00036832	0.00037172	0.00037523	0.00037896	0.000383	0.00038738	0.00039216	0.00039734	0.00040295	0.00040899	0.00041546	0.00042235	0.00042967	0.00043741	0.00044555	0.0004541	0.00046305	0.00047239	0.00048211	0.00049221	0.00050268
0.502	3.47e-05	0.0001055	0.00010408	0.00013081	0.00016462	0.00018262	0.00018194	0.00017735	0.00017608	0.00017901	0.00018545	0.00019468	0.00020612	0.00021931	0.00023379	0.0002491	0.00026472	0.00028014	0.00029484	0.00030839	0.00032048	0.00033094	0.00033978	0.0003471	0.00035311	0.00035808	0.00036228	0.00036596	0.00036935	0.00037264	0.00037598	0.00037949	0.00038326	0.00038735	0.00039181	0.00039665	0.0004019	0.00040757	0.00041366	0.00042018	0.0004271	0.00043444	0.00044219	0.00045034	0.00045888	0.0004678	0.00047711	0.00048679	0.00049683
0.504	3.51e-05	0.00010702	0.00010425	0.00013011	0.00016395	0.00018343	0.00018361	0.0001788	0.00017696	0.00017928	0.00018515	0.00019386	0.00020484	0.0002176	0.00023174	0.0002468	0.00026231	0.00027775	0.00029264	0.00030652	0.00031904	0.00033001	0.00033935	0.00034714	0.00035356	0.00035884	0.00036325	0.00036704	0.00037044	0.00037366	0.00037687	0.00038019	0.00038372	0.00038753	0.00039168	0.0003962	0.0004011	0.00040642	0.00041214	0.00041827	0.00042482	0.00043177	0.00043913	0.00044688	0.00045502	0.00046354	0.00047243	0.0004817	0.00049133
0.506	3.55e-05	0.00010859	0.00010446	0.00012943	0.00016321	0.00018413	0.00018528	0.00018033	0.00017793	0.00017964	0.00018495	0.00019314	0.00020363	0.00021597	0.00022974	0.00024453	0.00025989	0.00027532	0.00029035	0.00030451	0.00031744	0.00032889	0.00033874	0.00034703	0.00035388	0.00035952	0.00036418	0.00036812	0.00037158	0.00037478	0.00037788	0.00038104	0.00038435	0.00038791	0.00039177	0.00039597	0.00040055	0.00040551	0.00041088	0.00041664	0.00042282	0.00042939	0.00043636	0.00044372	0.00045146	0.00045958	0.00046808	0.00047694	0.00048616
0.508	3.59e-05	0.00011023	0.0001047	0.00012879	0.00016242	0.00018471	0.00018695	0.00018193	0.00017899	0.0001801	0.00018484	0.0001925	0.00020251	0.00021442	0.00022781	0.0002423	0.00025747	0.00027285	0.00028797	0.00030238	0.00031568	0.00032758	0.00033794	0.00034674	0.00035406	0.00036008	0.00036504	0.00036918	0.00037275	0.00037596	0.000379	0.00038202	0.00038514	0.00038847	0.00039206	0.00039597	0.00040023	0.00040486	0.00040987	0.00041528	0.00042109	0.00042729	0.00043388	0.00044085	0.00044821	0.00045594	0.00046404	0.0004725	0.00048132
[truncated: 497 more rows]
[truncated: 206 more columns]

## Sheet: Figure3dmaximainrightpanel
carrier density	s0	s1	s2	s3-m0	s4-s3
0	0	0	0	0	0
0.01	0.0529773	0.157739	0.245371	0.345935	0.468845
0.02	0.0629413	0.187192	0.290633	0.410867	0.557491
0.03	0.0695912	0.206831	0.320598	0.454249	0.61722
0.04	0.074779	0.221921	0.343524	0.487684	0.663908
0.05	0.079032	0.23438	0.362373	0.515287	0.855563
[truncated: 495 more rows]
