# Supplementary material for: Cavity electrodynamics of van der Waals heterostructures
Source: Nat Phys. 2025 Oct 20;21(12):1926–33. doi: 10.1038/s41567-025-03064-8 (PMC12695651; doi:10.1038/s41567-025-03064-8)
Supplement: Supplementary file 4 — Statistical source data. [file 41567_2025_3064_MOESM4_ESM.xlsx]

## Sheet: 4b
Lor4_4	Lor4_2V	Lor4_0p5	Lor4_0p1	Lor3_6	Lor3_4	Lor3_2V	Lor3_0p5	Lor3_0p1	Lor2_6	Lor2_4	Lor2_2V	Lor2_0p5	Lor2_0p1	Lor1_6	Lor1_4	Lor1_2V	Lor1_0p5	Lor1_0p1	freqaxis_lorentzians	freqaxis_fit	Lor4_4_6	sigma1_0p1V_fit	sigma1_0p5V_fit	sigma1_2V_fit	sigma1_4V_fit	sigma1_6V_fit
0.00270951	0.00368721	0.00868701	0.0201937	0.0142639	0.0261192	0.0497768	0.0869769	0.0551191	0.118905	0.113791	0.144503	0.268116	0.832081	0.838226	0.894467	0.883589	0.648889	0.05645	0.0483105	0.0505176	0.0035842	0.991121	1.04199	1.10826	1.07482	1.00762
0.00345359	0.00470216	0.0110837	0.0257695	0.0181951	0.0333163	0.0634642	0.110789	0.0704672	0.152466	0.14614	0.185448	0.329686	0.851368	0.889911	0.919383	0.899064	0.624142	0.056435	0.0544534	0.0566602	0.00456706	1.03158	1.10552	1.17247	1.13842	1.09212
0.00429327	0.00584872	0.0137939	0.032077	0.0226385	0.0414502	0.0789178	0.137616	0.0878905	0.190795	0.1832	0.232239	0.393767	0.865341	0.92218	0.93117	0.89025	0.594091	0.0564178	0.0605963	0.0628029	0.00567544	1.07021	1.17021	1.22301	1.19603	1.16401
0.00523092	0.00713059	0.0168273	0.0391394	0.0276094	0.0505483	0.0961837	0.167517	0.107472	0.234157	0.225267	0.285175	0.459108	0.875611	0.93846	0.933099	0.864554	0.56145	0.0563985	0.0667392	0.0689455	0.00691225	1.10849	1.23724	1.26714	1.25088	1.2269
0.00626926	0.00855194	0.0201951	0.0469832	0.0331248	0.0606414	0.115313	0.200553	0.129306	0.282853	0.272673	0.344566	0.524505	0.883224	0.94196	0.927606	0.82811	0.528012	0.0563772	0.0728821	0.0750881	0.00828074	1.14743	1.30705	1.31078	1.30552	1.28415
0.00741129	0.0101174	0.0239094	0.0556378	0.039204	0.0717641	0.136364	0.23679	0.153491	0.337211	0.325783	0.410719	0.588829	0.888878	0.935489	0.916518	0.78558	0.494937	0.056354	0.079025	0.0812308	0.00978456	1.18777	1.37962	1.35843	1.36201	1.33875
0.00866034	0.0118323	0.0279841	0.0651361	0.0458684	0.0839544	0.159397	0.2763	0.18014	0.397593	0.384997	0.483928	0.651062	0.893053	0.921417	0.901224	0.740303	0.46296	0.0563288	0.0851679	0.0873734	0.0114277	1.23009	1.4547	1.41336	1.42204	1.39329
0.0100201	0.0137022	0.0324343	0.0755142	0.0531415	0.0972546	0.184481	0.319154	0.209369	0.464393	0.450744	0.564455	0.710314	0.896083	0.901694	0.882796	0.694548	0.432518	0.0563017	0.0913108	0.0935161	0.0132147	1.27482	1.53191	1.47784	1.48706	1.44997
0.0114947	0.0157336	0.0372767	0.0868122	0.0610493	0.111711	0.211691	0.365428	0.241305	0.538031	0.523481	0.652506	0.765839	0.898212	0.877897	0.862069	0.649786	0.403847	0.0562727	0.0974537	0.0996587	0.0151503	1.32235	1.61083	1.55339	1.55834	1.51071
0.0130884	0.0179334	0.0425299	0.0990738	0.0696206	0.127374	0.241105	0.415199	0.27608	0.618957	0.603685	0.748202	0.817048	0.899614	0.851287	0.839703	0.606914	0.377047	0.0562418	0.103597	0.105801	0.0172399	1.37301	1.69109	1.64093	1.63701	1.57713
0.0148062	0.0203092	0.0482141	0.112347	0.0788865	0.144299	0.27281	0.468543	0.313832	0.707639	0.691843	0.85155	0.863502	0.900421	0.822857	0.816221	0.566433	0.35213	0.056209	0.109739	0.111944	0.0194893	1.42711	1.77238	1.74094	1.7241	1.65067
0.0166534	0.0228694	0.0543515	0.126684	0.0888815	0.162547	0.306897	0.525535	0.354705	0.804562	0.788439	0.962403	0.904913	0.900733	0.793385	0.79204	0.528577	0.329049	0.0561744	0.115882	0.118087	0.0219048	1.48494	1.85452	1.85347	1.82053	1.73253
0.0186357	0.025623	0.0609665	0.142143	0.0996429	0.182182	0.343465	0.586247	0.398841	0.910215	0.89394	1.08042	0.941128	0.900626	0.763472	0.767495	0.493409	0.307722	0.0561379	0.122025	0.124229	0.0244933	1.54676	1.93738	1.97828	1.92713	1.8238
0.0207594	0.0285801	0.0680857	0.158785	0.111212	0.203276	0.382617	0.650748	0.446385	1.02508	1.00877	1.20503	0.972119	0.900161	0.733575	0.742851	0.46088	0.288047	0.0560996	0.128168	0.130372	0.0272622	1.61283	2.02096	2.11478	2.04462	1.92542
0.0230313	0.0317515	0.0757379	0.176679	0.123632	0.225906	0.424463	0.719099	0.497476	1.14962	1.13328	1.33537	0.997962	0.899383	0.704039	0.718319	0.430878	0.269912	0.0560594	0.134311	0.136515	0.0302197	1.6834	2.10533	2.26204	2.1736	2.03818
0.0254589	0.0351489	0.0839549	0.195897	0.136953	0.250155	0.469121	0.791355	0.552248	1.28424	1.2677	1.4703	1.01882	0.898331	0.675118	0.694069	0.403253	0.253203	0.0560174	0.140454	0.142657	0.0333745	1.75871	2.19066	2.41882	2.31452	2.16277
0.0280501	0.0387853	0.0927712	0.216519	0.151226	0.276113	0.516711	0.867557	0.61082	1.4293	1.41214	1.60834	1.03493	0.897035	0.646993	0.67023	0.377838	0.237808	0.0559736	0.146597	0.1488	0.0367361	1.83897	2.27713	2.58357	2.46763	2.29973
0.0308136	0.0426746	0.102224	0.238632	0.16651	0.303877	0.567362	0.947734	0.673294	1.58503	1.56648	1.74768	1.04658	0.895521	0.619792	0.646902	0.354464	0.223618	0.055928	0.15274	0.154942	0.0403146	1.92439	2.36501	2.7544	2.63297	2.44945
0.033759	0.0468322	0.112356	0.262329	0.182866	0.333551	0.621207	1.0319	0.739747	1.75153	1.73033	1.88623	1.05408	0.893809	0.593596	0.624162	0.332961	0.210531	0.0558805	0.158883	0.161085	0.0441213	2.01516	2.45457	2.92918	2.81027	2.61213
0.0368964	0.0512744	0.123209	0.287712	0.200361	0.365248	0.678384	1.12005	0.810223	1.92873	1.90301	2.02164	1.05779	0.891916	0.568455	0.602066	0.313171	0.198452	0.0558313	0.165026	0.167228	0.048168	2.11142	2.54608	3.10555	2.99895	2.78775
0.0402369	0.0560195	0.134834	0.314888	0.219071	0.399089	0.739035	1.21215	0.884727	2.1163	2.08343	2.15144	1.05804	0.889858	0.54439	0.580651	0.294942	0.187294	0.0557803	0.171168	0.17337	0.0524677	2.21329	2.63984	3.28108	3.198	2.97606
0.0437925	0.0610869	0.147284	0.343977	0.239073	0.435205	0.803305	1.30816	0.963211	2.31364	2.27007	2.27309	1.05521	0.887647	0.521406	0.559944	0.278135	0.176977	0.0557276	0.177311	0.179513	0.0570343	2.32085	2.73609	3.45329	3.406	3.17648
0.0475764	0.0664982	0.160615	0.375105	0.260455	0.473733	0.871344	1.40798	1.04557	2.51982	2.46096	2.38416	1.04963	0.885293	0.499491	0.539958	0.262622	0.167425	0.0556731	0.183454	0.185656	0.061883	2.4341	2.83508	3.61991	3.62106	3.38809
0.0516026	0.0722766	0.174892	0.408409	0.283311	0.514825	0.943301	1.5115	1.13161	2.7335	2.65361	2.48245	1.04163	0.882806	0.478622	0.520699	0.248287	0.158574	0.0556168	0.189597	0.191798	0.0670302	2.553	2.93701	3.77888	3.84081	3.60959
0.0558866	0.0784475	0.190182	0.444036	0.307743	0.55864	1.01933	1.61856	1.22109	2.95293	2.84511	2.56614	1.03154	0.880194	0.45877	0.502165	0.235024	0.15036	0.0555588	0.19574	0.197941	0.0724934	2.67744	3.04203	3.92859	4.06247	3.83925
0.0604449	0.0850386	0.206562	0.482143	0.333862	0.605349	1.09957	1.72898	1.31364	3.17592	3.03213	2.63388	1.01963	0.877466	0.439899	0.484347	0.222737	0.142731	0.0554991	0.201883	0.204084	0.0782918	2.80719	3.15025	4.0679	4.28287	4.07493
0.0652959	0.0920802	0.224111	0.522901	0.361789	0.655135	1.18417	1.84252	1.4088	3.39981	3.21108	2.68487	1.0062	0.874626	0.42197	0.467234	0.211339	0.135635	0.0554377	0.208026	0.210226	0.0844461	2.94198	3.26173	4.19621	4.49865	4.31403
0.0704591	0.0996051	0.242921	0.566491	0.391654	0.708193	1.27326	1.95889	1.50602	3.62156	3.37826	2.71888	0.991477	0.871682	0.404943	0.450811	0.200752	0.129027	0.0553746	0.214169	0.216369	0.0909787	3.0814	3.37646	4.3135	4.70635	4.55358
0.075956	0.10765	0.263086	0.613104	0.423601	0.764729	1.36699	2.07778	1.60462	3.83776	3.53005	2.73624	0.975694	0.868639	0.388775	0.435058	0.190906	0.122866	0.0553098	0.220312	0.222512	0.097914	3.22498	3.49439	4.42028	4.90269	4.79034
0.08181	0.116253	0.284715	0.662949	0.457782	0.824962	1.46545	2.19879	1.70381	4.04478	3.66315	2.73775	0.959053	0.865501	0.373425	0.419955	0.181737	0.117115	0.0552433	0.226454	0.228654	0.105278	3.37214	3.6154	4.5175	5.08471	5.02083
0.0880466	0.125458	0.307922	0.716243	0.494366	0.889124	1.56877	2.32151	1.80271	4.2389	3.77479	2.72461	0.941734	0.862274	0.35885	0.405482	0.173186	0.111741	0.0551751	0.232597	0.234797	0.1131	3.5222	3.73933	4.6065	5.25002	5.24157
0.0946936	0.135313	0.332832	0.773216	0.533535	0.957459	1.677	2.44545	1.90034	4.4165	3.86288	2.69832	0.923899	0.858961	0.345011	0.391615	0.165204	0.106713	0.0551053	0.23874	0.240939	0.12141	3.67443	3.86594	4.68884	5.39698	5.44919
0.101781	0.145868	0.359585	0.834113	0.575485	1.03022	1.79021	2.5701	1.99565	4.57425	3.92619	2.66055	0.905688	0.855567	0.331868	0.378332	0.157741	0.102003	0.0550339	0.244883	0.247082	0.130243	3.82803	3.99497	4.76625	5.52475	5.64068
0.109342	0.157181	0.388328	0.899185	0.62043	1.10768	1.90842	2.69489	2.08755	4.70926	3.96435	2.61305	0.887227	0.852095	0.319383	0.365609	0.150756	0.0975859	0.0549608	0.251026	0.253225	0.139635	3.98218	4.12609	4.84047	5.6334	5.8135
0.117414	0.169314	0.419226	0.968699	0.668602	1.19012	2.03162	2.8192	2.17494	4.81928	3.97787	2.55756	0.868623	0.848549	0.30752	0.353425	0.144211	0.0934395	0.0548862	0.257169	0.259367	0.149625	4.13606	4.25894	4.91323	5.72382	5.96579
0.126035	0.182335	0.452454	1.04292	0.720251	1.27781	2.15975	2.9424	2.25672	4.90284	3.96801	2.49574	0.849969	0.844932	0.296243	0.341756	0.138071	0.0895427	0.0548099	0.263312	0.26551	0.160259	4.28888	4.39313	4.9861	5.79768	6.09646
0.135248	0.196319	0.488206	1.12214	0.775646	1.37106	2.2927	3.06382	2.33188	4.95924	3.93668	2.42913	0.831346	0.841248	0.285521	0.330579	0.132303	0.0858766	0.0547321	0.269455	0.271653	0.171582	4.43991	4.52826	5.06051	5.85721	6.20524
0.145103	0.211349	0.526691	1.20662	0.83508	1.47015	2.43033	3.18278	2.39949	4.98863	3.88623	2.35909	0.812824	0.837499	0.275322	0.319874	0.12688	0.0824241	0.0546527	0.275598	0.277795	0.183647	4.58856	4.66391	5.13768	5.9051	6.29268
0.15565	0.227515	0.568133	1.29665	0.898864	1.57539	2.57239	3.29857	2.45875	4.99193	3.81929	2.28685	0.794459	0.833689	0.265616	0.309619	0.121776	0.0791693	0.0545717	0.28174	0.283938	0.19651	4.73432	4.79965	5.2186	5.94427	6.36011
0.166948	0.244918	0.612778	1.39249	0.967335	1.68705	2.71861	3.41051	2.50905	4.9707	3.7386	2.21342	0.776301	0.82982	0.256375	0.299793	0.116966	0.0760981	0.0544892	0.287883	0.290081	0.210234	4.87686	4.9351	5.30406	5.97774	6.40951
0.17906	0.263666	0.660887	1.49439	1.04085	1.80543	2.8686	3.51793	2.54993	4.92703	3.64686	2.13969	0.758392	0.825895	0.247573	0.290377	0.112429	0.0731973	0.0544052	0.294026	0.296223	0.224886	5.01602	5.06986	5.39459	6.00847	6.44339
0.192054	0.283881	0.712742	1.60257	1.11979	1.93078	3.02192	3.62018	2.58114	4.86339	3.54664	2.06634	0.740763	0.821916	0.239186	0.281353	0.108145	0.0704548	0.0543197	0.300169	0.302366	0.24054	5.15179	5.20362	5.49053	6.03926	6.46463
0.206009	0.305696	0.768641	1.71723	1.20457	2.06332	3.17804	3.71664	2.60264	4.78247	3.44029	1.99396	0.723443	0.817887	0.23119	0.2727	0.104096	0.0678597	0.0542326	0.306312	0.308508	0.257278	5.28433	5.33608	5.592	6.07267	6.47632
0.221008	0.329257	0.828902	1.83849	1.2956	2.20325	3.33631	3.80675	2.61458	4.68702	3.32988	1.923	0.706454	0.81381	0.223563	0.264403	0.100266	0.0654019	0.0541442	0.312455	0.314651	0.275189	5.41393	5.46702	5.69892	6.11097	6.48169
0.237145	0.354724	0.893858	1.96642	1.39333	2.35072	3.49603	3.89001	2.61726	4.57976	3.2172	1.85378	0.689812	0.809687	0.216284	0.256445	0.0966393	0.0630721	0.0540542	0.318598	0.320794	0.294372	5.54097	5.59629	5.81106	6.1561	6.48388
0.254524	0.382276	0.963855	2.10101	1.49821	2.50578	3.65638	3.96599	2.61117	4.46325	3.10379	1.78656	0.67353	0.80552	0.209335	0.248809	0.0932023	0.0608618	0.0539628	0.324741	0.326936	0.314935	5.6659	5.72381	5.92802	6.20968	6.48596
0.273258	0.412105	1.03925	2.24212	1.61071	2.66842	3.81648	4.03433	2.59689	4.33988	2.99086	1.72153	0.657618	0.801312	0.202696	0.24148	0.0899423	0.0587632	0.05387	0.330884	0.333079	0.336997	5.7892	5.84959	6.04926	6.27298	6.4908
0.293473	0.444424	1.12039	2.3895	1.73129	2.83854	3.97536	4.09474	2.57513	4.21178	2.87943	1.65878	0.642081	0.797066	0.196352	0.234445	0.0868474	0.056769	0.0537758	0.337027	0.339222	0.360689	5.91129	5.97371	6.17413	6.34694	6.50104
0.315311	0.479465	1.20764	2.54275	1.86041	3.01588	4.13198	4.14705	2.54664	4.0808	2.77027	1.5984	0.626924	0.792782	0.190286	0.227689	0.083907	0.0548725	0.0536801	0.343169	0.345364	0.386156	6.0325	6.09633	6.30188	6.43221	6.51906
0.338925	0.517481	1.30131	2.70127	1.99849	3.20006	4.28526	4.19114	2.51221	3.94855	2.66396	1.5404	0.612147	0.788465	0.184482	0.221198	0.0811111	0.0530677	0.0535831	0.349312	0.351507	0.413558	6.15302	6.21766	6.43172	6.52909	6.54698
0.364489	0.558747	1.40172	2.86428	2.14592	3.39053	4.43406	4.22698	2.47264	3.81637	2.56095	1.48477	0.597749	0.784114	0.178928	0.214962	0.0784506	0.0513488	0.0534848	0.355455	0.35765	0.443073	6.27286	6.33798	6.56277	6.63761	6.58664
0.392192	0.603558	1.5091	3.03077	2.303	3.58654	4.57725	4.25464	2.42872	3.68536	2.46152	1.43149	0.583729	0.779733	0.173609	0.208967	0.0759169	0.0497106	0.0533851	0.361598	0.363792	0.474894	6.3918	6.45756	6.69419	6.75748	6.63959
0.422245	0.65223	1.62361	3.1995	2.46996	3.78714	4.71369	4.27425	2.3812	3.55641	2.36585	1.38051	0.570083	0.775324	0.168514	0.203202	0.0735023	0.0481482	0.053284	0.367741	0.369935	0.50924	6.50933	6.5767	6.82511	6.88813	6.7071
0.454882	0.705102	1.74532	3.36899	2.64688	3.99115	4.84229	4.28602	2.3308	3.43021	2.27406	1.33176	0.556806	0.770888	0.16363	0.197657	0.0711995	0.046657	0.0531817	0.373884	0.376078	0.546348	6.6247	6.69564	6.95471	7.02871	6.79014
0.490361	0.762525	1.87412	3.53753	2.83367	4.19717	4.962	4.29021	2.27817	3.3073	2.18617	1.28518	0.543893	0.766428	0.158946	0.192322	0.0690019	0.0452329	0.053078	0.380027	0.38222	0.586485	6.73687	6.81454	7.08224	7.17811	6.8894
0.528968	0.824863	2.00976	3.7032	3.03004	4.40355	5.07186	4.28715	2.22391	3.18805	2.10216	1.24068	0.531337	0.761945	0.154453	0.187187	0.0669031	0.043872	0.0529731	0.38617	0.388363	0.629943	6.84451	6.93343	7.20703	7.33494	7.00522
0.571018	0.892486	2.15172	3.86388	3.2354	4.60843	5.17102	4.2772	2.16855	3.07274	2.02196	1.19818	0.519131	0.757441	0.150141	0.182243	0.0648975	0.0425707	0.0528669	0.392313	0.394505	0.677048	6.94609	7.05216	7.32853	7.49761	7.13761
0.616857	0.965751	2.29922	4.01735	3.44887	4.80973	5.25874	4.26076	2.11256	2.96154	1.94548	1.15761	0.507268	0.752918	0.146	0.177481	0.0629797	0.0413255	0.0527595	0.398455	0.400648	0.728157	7.03987	7.17035	7.44628	7.66432	7.28619
0.666861	1.045	2.45117	4.16134	3.66917	5.00524	5.33444	4.23828	2.05636	2.85454	1.87261	1.11886	0.495741	0.748378	0.142021	0.172893	0.0611447	0.0401334	0.0526509	0.404598	0.406791	0.783669	7.12403	7.28733	7.55995	7.83313	7.45018
0.721443	1.13051	2.6061	4.29358	3.89462	5.19258	5.39769	4.21019	2.00029	2.75178	1.8032	1.08187	0.48454	0.743821	0.138198	0.168471	0.0593878	0.0389914	0.0525411	0.410741	0.412933	0.84402	7.19668	7.40209	7.66932	8.00199	7.62838
0.781049	1.22252	2.76217	4.41195	4.12307	5.36938	5.44823	4.17697	1.94465	2.65323	1.73713	1.04654	0.473657	0.739251	0.134522	0.164208	0.0577048	0.0378968	0.05243	0.416884	0.419076	0.909693	7.25604	7.51327	7.77425	8.16883	7.81912
0.846152	1.32112	2.91718	4.51453	4.35193	5.53325	5.48595	4.13907	1.8897	2.55884	1.67424	1.01279	0.463086	0.734668	0.130985	0.160097	0.0560916	0.036847	0.0523178	0.423027	0.425219	0.981215	7.30046	7.61913	7.87468	8.33165	8.02029
0.917257	1.42626	3.06852	4.59971	4.57811	5.68194	5.51094	4.09696	1.83563	2.4685	1.61439	0.980555	0.452816	0.730075	0.127582	0.15613	0.0545444	0.0358398	0.0522045	0.42917	0.431361	1.05916	7.32856	7.71758	7.97054	8.48856	8.22935
0.994884	1.53771	3.21335	4.66626	4.79815	5.81336	5.5234	4.05109	1.7826	2.38211	1.55743	0.949746	0.442839	0.725472	0.124306	0.152302	0.0530597	0.0348727	0.05209	0.435313	0.437504	1.14417	7.33929	7.80625	8.06173	8.63787	8.44341
1.07956	1.65494	3.3486	4.71339	5.00825	5.92574	5.52372	4.0019	1.73076	2.29954	1.50321	0.920295	0.433148	0.720861	0.12115	0.148607	0.0516342	0.0339438	0.0519744	0.441456	0.443647	1.23691	7.332	7.88256	8.14803	8.7782	8.65926
1.1718	1.7771	3.47117	4.74078	5.20445	6.01763	5.51237	3.94982	1.68019	2.22066	1.4516	0.892131	0.423734	0.716244	0.11811	0.145038	0.0502649	0.033051	0.0518577	0.447599	0.449789	1.3381	7.30645	7.94387	8.22902	8.90847	8.87358
1.27209	1.90295	3.57811	4.74859	5.38274	6.088	5.48997	3.89524	1.63098	2.14531	1.40244	0.865189	0.414588	0.711621	0.11518	0.141591	0.0489488	0.0321927	0.0517399	0.453741	0.455932	1.44851	7.26285	7.98765	8.30403	9.028	9.08304
1.38081	2.03081	3.66675	4.73742	5.53933	6.13627	5.45722	3.83855	1.58317	2.07334	1.35562	0.839406	0.405703	0.706996	0.112354	0.13826	0.0476834	0.0313669	0.0516211	0.459884	0.462074	1.56892	7.20184	8.01163	8.37205	9.13645	9.28451
1.49824	2.15855	3.73494	4.70825	5.67082	6.16232	5.41488	3.78011	1.53679	2.00462	1.311	0.814722	0.39707	0.702368	0.109628	0.135041	0.0464659	0.0305722	0.0515012	0.466027	0.468217	1.70014	7.12441	8.01403	8.43167	9.23383	9.47527
1.62445	2.28357	3.78119	4.66244	5.77443	6.16649	5.36375	3.72025	1.49186	1.93898	1.26846	0.79108	0.388682	0.697738	0.106998	0.131928	0.0452941	0.029807	0.0513803	0.47217	0.47436	1.84294	7.03187	7.99363	8.4811	9.32041	9.65315
1.75926	2.40287	3.80474	4.60156	5.84814	6.14954	5.30469	3.65927	1.44838	1.87629	1.2279	0.768427	0.380531	0.69311	0.104458	0.128917	0.0441657	0.0290699	0.0512584	0.478313	0.480502	1.99803	6.92577	7.94997	8.5182	9.39662	9.8167
1.90208	2.51321	3.80565	4.52737	5.89086	6.11258	5.23854	3.59745	1.40635	1.81639	1.1892	0.746711	0.37261	0.688482	0.102006	0.126004	0.0430786	0.0283594	0.0511356	0.484456	0.486645	2.16601	6.80783	7.88332	8.54057	9.4629	9.96522
2.0519	2.61125	3.78474	4.44172	5.90245	6.05707	5.16615	3.53506	1.36575	1.75916	1.15225	0.725886	0.364911	0.683858	0.0996374	0.123185	0.0420309	0.0276745	0.0510117	0.490599	0.492788	2.34728	6.67985	7.79466	8.54571	9.51956	10.0988
2.20707	2.69381	3.74348	4.34647	5.88371	5.98467	5.08836	3.47232	1.32656	1.70446	1.11697	0.705905	0.357428	0.679237	0.0973482	0.120457	0.0410206	0.0270139	0.0508869	0.496742	0.49893	2.54194	6.54365	7.68565	8.53125	9.56658	10.2181
2.3653	2.75814	3.68391	4.24346	5.83629	5.89723	5.00597	3.40945	1.28874	1.65215	1.08325	0.686726	0.350153	0.674621	0.0951352	0.117815	0.0400461	0.0263764	0.0507611	0.502885	0.505073	2.7497	6.40098	7.55843	8.4952	9.60346	10.3244
2.52355	2.80216	3.60843	4.13441	5.76257	5.79666	4.91973	3.34663	1.25227	1.60213	1.05103	0.668309	0.34308	0.670012	0.0929952	0.115255	0.0391056	0.0257609	0.0506345	0.509028	0.511216	2.96969	6.25354	7.41553	8.43613	9.62908	10.419
2.67806	2.82463	3.51964	4.02093	5.66543	5.68493	4.83036	3.28402	1.21711	1.55427	1.0202	0.650615	0.336202	0.665409	0.090925	0.112776	0.0381977	0.0251666	0.0505069	0.51517	0.517358	3.20033	6.10288	7.25964	8.35344	9.64162	10.503
2.82442	2.82532	3.42022	3.90446	5.54811	5.56393	4.73852	3.22179	1.18321	1.50846	0.990702	0.633608	0.329513	0.660815	0.0889217	0.110373	0.0373208	0.0245925	0.0503785	0.521313	0.523501	3.43917	5.9504	7.09353	8.24742	9.63864	10.5773
2.95784	2.80496	3.31272	3.7863	5.41401	5.43552	4.64484	3.16005	1.15055	1.46459	0.962459	0.617255	0.323007	0.65623	0.0869825	0.108043	0.0364735	0.0240376	0.0502492	0.527456	0.529644	3.68275	5.79734	6.91986	8.11925	9.61717	10.6417
3.0734	2.76512	3.19955	3.66756	5.26652	5.30141	4.54987	3.09893	1.11907	1.42257	0.935404	0.601524	0.316679	0.651654	0.0851048	0.105785	0.0356546	0.0235011	0.0501191	0.533599	0.535786	3.92649	5.64478	6.74112	7.97093	9.57402	10.6952
3.16654	2.70808	3.08286	3.5492	5.10887	5.16318	4.45411	3.03851	1.08874	1.38231	0.909474	0.586383	0.310521	0.64709	0.083286	0.103594	0.0348628	0.0229822	0.0499882	0.539742	0.541929	4.16471	5.49365	6.55954	7.80511	9.50615	10.7353
3.23349	2.63656	2.96452	3.43202	4.94407	5.02225	4.35801	2.97888	1.05952	1.3437	0.884609	0.571807	0.30453	0.642538	0.0815238	0.101468	0.0340969	0.0224802	0.0498564	0.545885	0.548071	4.39078	5.3447	6.37706	7.62482	9.41109	10.7585
3.27169	2.55348	2.8461	3.31667	4.7748	4.8799	4.26199	2.92012	1.03136	1.30667	0.860754	0.557766	0.298699	0.637999	0.0798159	0.0994055	0.0333559	0.0219944	0.0497239	0.552028	0.554214	4.5974	5.19855	6.19535	7.43331	9.28736	10.7604
3.28006	2.46176	2.72889	3.20368	4.60341	4.73722	4.16637	2.86227	1.00422	1.27113	0.837857	0.544236	0.293023	0.633473	0.0781601	0.0974032	0.0326385	0.021524	0.0495906	0.558171	0.560357	4.77711	5.0557	6.01575	7.23377	9.13477	10.7357
3.25915	2.36413	2.61392	3.09346	4.4319	4.59517	4.07149	2.80541	0.97807	1.23702	0.815867	0.531192	0.287498	0.628961	0.0765544	0.0954592	0.031944	0.0210684	0.0494565	0.564314	0.566499	4.92291	4.91652	5.83936	7.02921	8.9545	10.6796
3.21094	2.26305	2.50198	2.98632	4.26191	4.45453	3.97759	2.74955	0.952861	1.20426	0.794739	0.518613	0.282118	0.624465	0.0749968	0.0935712	0.0312712	0.020627	0.0493217	0.570456	0.572642	5.02894	4.78131	5.66701	6.82233	8.7491	10.5876
3.13865	2.16061	2.39364	2.88249	4.09479	4.31598	3.88491	2.69474	0.928558	1.17278	0.774429	0.506476	0.276879	0.619984	0.0734855	0.0917371	0.0306194	0.0201993	0.0491862	0.576599	0.578785	5.09113	4.65026	5.49932	6.61545	8.52218	10.4567
3.04628	2.05854	2.28932	2.78212	3.93157	4.18004	3.79363	2.64099	0.905125	1.14252	0.754897	0.494762	0.271776	0.61552	0.0720186	0.0899551	0.0299876	0.0197846	0.04905	0.582742	0.584927	5.10763	4.52348	5.33675	6.41048	8.27809	10.2858
2.93821	1.95819	2.18926	2.6853	3.77306	4.04716	3.70391	2.58833	0.882526	1.11342	0.736102	0.483452	0.266806	0.611073	0.0705945	0.0882231	0.0293751	0.0193825	0.0489131	0.588885	0.59107	5.079	4.40104	5.17958	6.20896	8.0215	10.0757
2.81881	1.8606	2.09362	2.59207	3.61982	3.91765	3.61588	2.53676	0.860726	1.08542	0.71801	0.472526	0.261963	0.606644	0.0692115	0.0865394	0.0287811	0.0189924	0.0487756	0.595028	0.597213	5.00808	4.28297	5.02798	6.01206	7.75704	9.82951
2.69214	1.7665	2.00245	2.50242	3.47224	3.79178	3.52965	2.48629	0.839693	1.05847	0.700586	0.461969	0.257245	0.602234	0.0678681	0.0849023	0.0282048	0.0186139	0.0486374	0.601171	0.603355	4.89957	4.16922	4.88201	5.82066	7.48897	9.55183
2.56177	1.6764	1.91571	2.41634	3.33057	3.66971	3.44529	2.43693	0.819394	1.03251	0.683798	0.451764	0.252646	0.597842	0.0665629	0.0833101	0.0276455	0.0182465	0.0484986	0.607314	0.609498	4.75946	4.05975	4.74166	5.63533	7.22107	9.24862
2.43067	1.5906	1.83334	2.33375	3.19492	3.55155	3.36286	2.38867	0.799799	1.00751	0.667616	0.441896	0.248163	0.593471	0.0652944	0.0817612	0.0271027	0.0178899	0.0483592	0.613457	0.615641	4.59441	3.95447	4.60685	5.45647	6.95644	8.92642
2.3012	1.50926	1.75521	2.25458	3.06531	3.43737	3.2824	2.34151	0.78088	0.983414	0.65201	0.43235	0.243793	0.589119	0.0640612	0.0802541	0.0265756	0.0175435	0.0482192	0.6196	0.621783	4.41111	3.85328	4.47748	5.28427	6.69755	8.59184
2.17514	1.43239	1.68119	2.17874	2.94167	3.32719	3.20395	2.29544	0.762606	0.960181	0.636954	0.423112	0.239532	0.584789	0.0628622	0.0787873	0.0260637	0.0172071	0.0480786	0.625742	0.627926	4.21585	3.75606	4.35338	5.1188	6.44627	8.25107
2.05376	1.35996	1.6111	2.10612	2.8239	3.22099	3.12751	2.25044	0.744953	0.937772	0.622423	0.414169	0.235377	0.580479	0.061696	0.0773595	0.0255663	0.0168801	0.0479375	0.631885	0.634068	4.01421	3.66268	4.23439	4.96002	6.20389	7.90961
1.93791	1.29183	1.54477	2.0366	2.71184	3.11873	3.05309	2.2065	0.727893	0.916147	0.608393	0.40551	0.231324	0.576191	0.0605616	0.0759693	0.025083	0.0165624	0.0477958	0.638028	0.640211	3.81085	3.57301	4.12032	4.80782	5.97128	7.57205
1.8281	1.22786	1.48201	1.97008	2.60528	3.02033	2.98069	2.16361	0.711402	0.895273	0.59484	0.397121	0.22737	0.571925	0.0594577	0.0746154	0.0246132	0.0162534	0.0476536	0.644171	0.646354	3.60953	3.48691	4.01096	4.66204	5.7489	7.24204
1.72457	1.16783	1.42263	1.90643	2.50403	2.92572	2.91027	2.12176	0.695458	0.875114	0.581744	0.388993	0.223512	0.567682	0.0583833	0.0732967	0.0241564	0.015953	0.0475109	0.650314	0.652496	3.41311	3.40425	3.90611	4.52245	5.53694	6.92235
1.62734	1.11155	1.36646	1.84553	2.40785	2.83479	2.84183	2.08091	0.680037	0.855639	0.569084	0.381114	0.219748	0.563462	0.0573374	0.0720119	0.0237122	0.0156608	0.0473677	0.656457	0.658639	3.22365	3.32488	3.80559	4.38883	5.33537	6.61492
1.53634	1.05881	1.31331	1.78727	2.31651	2.74744	2.77534	2.04106	0.665118	0.836817	0.55684	0.373474	0.216074	0.559265	0.056319	0.0707598	0.02328	0.0153765	0.047224	0.6626	0.664782	3.04255	3.24865	3.70917	4.26093	5.14398	6.321
1.45133	1.00937	1.26302	1.73152	2.22978	2.66355	2.71075	2.00219	0.65068	0.81862	0.544996	0.366064	0.212488	0.555092	0.0553271	0.0695396	0.0228595	0.0150999	0.0470798	0.668743	0.670924	2.87066	3.17545	3.61668	4.13849	4.96246	6.04129
1.37207	0.963045	1.2154	1.67817	2.14743	2.583	2.64803	1.96427	0.636704	0.80102	0.533533	0.358874	0.208987	0.550943	0.0543609	0.0683499	0.0224503	0.0148306	0.0469353	0.674886	0.677067	2.70842	3.10513	3.52792	4.02126	4.79042	5.77604
1.29823	0.919614	1.1703	1.6271	2.06922	2.50567	2.58715	1.92729	0.623171	0.783991	0.522435	0.351897	0.205569	0.546818	0.0534195	0.06719	0.0220519	0.0145684	0.0467903	0.681029	0.68321	2.55594	3.03756	3.4427	3.909	4.62743	5.52518
1.22949	0.878883	1.12757	1.57821	1.99493	2.43143	2.52806	1.89121	0.610063	0.76751	0.511688	0.345123	0.202231	0.542718	0.052502	0.0660588	0.021664	0.014313	0.0466449	0.687171	0.689352	2.41309	2.97262	3.36086	3.80144	4.47303	5.2884
1.16551	0.840664	1.08707	1.5314	1.92435	2.36016	2.47072	1.85603	0.597364	0.751553	0.501275	0.338545	0.19897	0.538643	0.0516076	0.0649554	0.0212862	0.0140643	0.0464991	0.693314	0.695495	2.27957	2.91019	3.28222	3.69836	4.32676	5.06521
1.10596	0.804782	1.04865	1.48656	1.85727	2.29174	2.41507	1.82172	0.585057	0.736098	0.491184	0.332155	0.195785	0.534593	0.0507357	0.0638789	0.0209181	0.013822	0.0463529	0.699457	0.701638	2.15501	2.85015	3.20663	3.59953	4.18815	4.855
1.05052	0.771072	1.0122	1.4436	1.79349	2.22605	2.36108	1.78826	0.573127	0.721124	0.481401	0.325946	0.192673	0.530568	0.0498854	0.0628285	0.0205595	0.0135859	0.0462064	0.7056	0.70778	2.03892	2.79239	3.13393	3.50472	4.05675	4.65713
0.998885	0.73938	0.977581	1.40242	1.73283	2.16296	2.3087	1.75562	0.561558	0.706612	0.471913	0.319912	0.189632	0.526569	0.0490561	0.0618033	0.02021	0.0133557	0.0460595	0.711743	0.713923	1.9308	2.73681	3.06399	3.41374	3.93212	4.4709
0.950762	0.709562	0.944695	1.36293	1.67511	2.10238	2.25788	1.72379	0.550338	0.692542	0.46271	0.314046	0.18666	0.522596	0.0482471	0.0608026	0.0198693	0.0131313	0.0459123	0.717886	0.720065	1.83015	2.68331	2.99667	3.32638	3.81386	4.2956
0.90588	0.681487	0.913432	1.32506	1.62016	2.04418	2.20857	1.69275	0.539451	0.678897	0.453779	0.308342	0.183756	0.518649	0.0474577	0.0598255	0.0195371	0.0129125	0.0457648	0.724029	0.726208	1.73644	2.63178	2.93183	3.24246	3.70156	4.13055
0.863989	0.655029	0.883694	1.28873	1.56783	1.98827	2.16073	1.66247	0.528886	0.665659	0.445109	0.302793	0.180916	0.514728	0.0466873	0.0588715	0.0192131	0.0126991	0.0456169	0.730172	0.732351	1.64919	2.58213	2.86936	3.1618	3.59486	3.97507
0.824855	0.630077	0.855389	1.25385	1.51795	1.93453	2.11432	1.63294	0.518631	0.652814	0.436692	0.297395	0.17814	0.510833	0.0459353	0.0579397	0.0188971	0.0124909	0.0454688	0.736315	0.738493	1.56791	2.53429	2.80915	3.08424	3.49341	3.82853
0.788263	0.606524	0.82843	1.22036	1.4704	1.88287	2.06927	1.60413	0.508672	0.640344	0.428516	0.292141	0.175425	0.506965	0.0452012	0.0570295	0.0185888	0.0122877	0.0453204	0.742457	0.744636	1.49215	2.48816	2.75107	3.00962	3.39689	3.69031
0.754016	0.584273	0.802738	1.18819	1.42504	1.8332	2.02557	1.57602	0.499	0.628236	0.420572	0.287027	0.17277	0.503124	0.0444843	0.0561402	0.018288	0.0120895	0.0451718	0.7486	0.750779	1.4215	2.44367	2.69505	2.93779	3.30499	3.55985
0.72193	0.563234	0.778239	1.15727	1.38174	1.78542	1.98314	1.5486	0.489604	0.616475	0.412852	0.282047	0.170173	0.49931	0.0437842	0.0552713	0.0179944	0.011896	0.0450229	0.754743	0.756921	1.35555	2.40074	2.64097	2.86862	3.21742	3.43661
0.69184	0.543326	0.754861	1.12755	1.3404	1.73944	1.94197	1.52184	0.480473	0.605049	0.405348	0.277198	0.167632	0.495522	0.0431003	0.054422	0.0177078	0.0117071	0.0448738	0.760886	0.763064	1.29394	2.3593	2.58874	2.80198	3.13393	3.32009
0.663592	0.52447	0.73254	1.09896	1.30089	1.6952	1.902	1.49574	0.471597	0.593945	0.39805	0.272474	0.165146	0.491761	0.0424322	0.0535919	0.0174279	0.0115226	0.0447245	0.767029	0.769207	1.23633	2.31929	2.53829	2.73774	3.05427	3.20982
0.637048	0.506598	0.711216	1.07145	1.26312	1.6526	1.8632	1.47026	0.462968	0.58315	0.390953	0.267871	0.162714	0.488027	0.0417793	0.0527804	0.0171546	0.0113425	0.044575	0.773172	0.775349	1.18242	2.28063	2.48953	2.67578	2.97821	3.10539
0.612078	0.489643	0.69083	1.04498	1.227	1.61157	1.82552	1.44539	0.454576	0.572654	0.384047	0.263385	0.160333	0.484321	0.0411413	0.0519869	0.0168877	0.0111665	0.0444253	0.779315	0.781492	1.13191	2.24328	2.44238	2.616	2.90554	3.00638
0.588566	0.473546	0.671331	1.01948	1.19242	1.57205	1.78892	1.42112	0.446413	0.562444	0.377328	0.259013	0.158003	0.480641	0.0405176	0.0512109	0.016627	0.0109946	0.0442755	0.785458	0.787634	1.08455	2.20716	2.39677	2.5583	2.83605	2.91243
0.566405	0.458251	0.652669	0.994926	1.15931	1.53395	1.75338	1.39743	0.438471	0.552512	0.370786	0.254749	0.155722	0.476989	0.0399079	0.0504519	0.0163722	0.0108266	0.0441254	0.791601	0.793777	1.0401	2.17224	2.35264	2.50258	2.76958	2.82321
0.545496	0.443706	0.634796	0.971258	1.12759	1.49723	1.71885	1.3743	0.430741	0.542846	0.364417	0.250592	0.153489	0.473364	0.0393117	0.0497094	0.0161232	0.0106624	0.0439753	0.797744	0.79992	0.998325	2.13845	2.30991	2.44874	2.70594	2.7384
0.525749	0.429865	0.617671	0.948441	1.09718	1.46181	1.68531	1.35171	0.423217	0.533437	0.358215	0.246536	0.151302	0.469766	0.0387287	0.0489829	0.0158798	0.0105018	0.043825	0.803886	0.806062	0.959036	2.10575	2.26854	2.3967	2.64498	2.6577
0.507082	0.416683	0.601252	0.926433	1.06801	1.42764	1.65271	1.32966	0.41589	0.524276	0.352173	0.242579	0.149161	0.466196	0.0381584	0.0482721	0.0156419	0.0103449	0.0436746	0.810029	0.812205	0.922045	2.07409	2.22846	2.34638	2.58655	2.58086
0.48942	0.404119	0.585502	0.9052	1.04003	1.39466	1.62102	1.30812	0.408755	0.515355	0.346286	0.238718	0.147063	0.462652	0.0376005	0.0475764	0.0154093	0.0101915	0.043524	0.816172	0.818348	0.887183	2.04342	2.18961	2.29771	2.53051	2.50763
0.472692	0.392137	0.570384	0.884705	1.01316	1.36283	1.59022	1.28708	0.401805	0.506664	0.340548	0.23495	0.145009	0.459136	0.0370547	0.0468954	0.0151818	0.0100414	0.0433734	0.822315	0.82449	0.854295	2.01371	2.15195	2.25061	2.47673	2.43778
0.456835	0.3807	0.555867	0.864915	0.987345	1.33209	1.56027	1.26653	0.395033	0.498196	0.334955	0.231271	0.142996	0.455648	0.0365205	0.0462287	0.0149593	0.00989462	0.0432227	0.828458	0.830633	0.82324	1.98492	2.11543	2.20501	2.42509	2.37109
0.441791	0.369777	0.541918	0.845799	0.962538	1.30238	1.53115	1.24645	0.388433	0.489944	0.329501	0.227678	0.141024	0.452186	0.0359978	0.045576	0.0147416	0.00975102	0.043072	0.834601	0.836776	0.793888	1.957	2.08	2.16084	2.37548	2.30738
0.427504	0.359336	0.528508	0.827327	0.938685	1.27368	1.50282	1.22683	0.382	0.4819	0.324183	0.22417	0.139091	0.448751	0.035486	0.0449369	0.0145287	0.00961051	0.0429212	0.840744	0.842918	0.766118	1.92993	2.04561	2.11806	2.32779	2.24646
0.413927	0.349351	0.515611	0.809471	0.915739	1.24593	1.47526	1.20766	0.375728	0.474056	0.318995	0.220743	0.137197	0.445344	0.0349851	0.0443109	0.0143203	0.00947301	0.0427703	0.846887	0.849061	0.739822	1.90366	2.01223	2.07659	2.28193	2.18816
0.401012	0.339795	0.5032	0.792204	0.893653	1.2191	1.44845	1.18892	0.369612	0.466407	0.313933	0.217395	0.13534	0.441964	0.0344946	0.0436978	0.0141164	0.00933842	0.0426195	0.85303	0.855204	0.714899	1.87817	1.97982	2.03638	2.2378	2.13234
0.388718	0.330644	0.49125	0.7755	0.872387	1.19314	1.42235	1.1706	0.363646	0.458946	0.308993	0.214124	0.133521	0.438611	0.0340142	0.0430971	0.0139167	0.00920667	0.0424686	0.859172	0.861346	0.691255	1.85342	1.94833	1.99739	2.19532	2.07885
0.377005	0.321875	0.47974	0.759336	0.851899	1.16802	1.39695	1.15269	0.357825	0.451666	0.304172	0.210927	0.131736	0.435285	0.0335438	0.0425086	0.0137213	0.00907769	0.0423177	0.865315	0.867489	0.668808	1.82939	1.91774	1.95956	2.1544	2.02755
0.365838	0.313467	0.468648	0.743688	0.832153	1.1437	1.37222	1.13519	0.352146	0.444562	0.299464	0.207801	0.129987	0.431985	0.0330829	0.041932	0.0135299	0.00895138	0.0421668	0.871458	0.873631	0.647477	1.80605	1.888	1.92284	2.11497	1.97832
0.355183	0.3054	0.457954	0.728535	0.813113	1.12015	1.34814	1.11807	0.346603	0.437628	0.294868	0.204746	0.128271	0.428713	0.0326315	0.0413668	0.0133426	0.00882769	0.0420159	0.877601	0.879774	0.62719	1.78337	1.8591	1.88719	2.07696	1.93105
0.345009	0.297656	0.447639	0.713856	0.794747	1.09734	1.32468	1.10132	0.341192	0.430858	0.290378	0.201758	0.126589	0.425467	0.0321891	0.0408129	0.013159	0.00870653	0.041865	0.883744	0.885917	0.607881	1.76133	1.83098	1.85258	2.0403	1.88563
0.335287	0.290219	0.437685	0.699632	0.777021	1.07524	1.30183	1.08495	0.335909	0.424248	0.285993	0.198836	0.124939	0.422247	0.0317556	0.0402699	0.0129792	0.00858785	0.0417142	0.889887	0.892059	0.589488	1.7399	1.80363	1.81895	2.00493	1.84195
0.325991	0.283071	0.428075	0.685844	0.759908	1.05382	1.27957	1.06893	0.33075	0.417792	0.281708	0.195977	0.12332	0.419055	0.0313307	0.0397375	0.0128031	0.00847157	0.0415634	0.89603	0.898202	0.571954	1.71905	1.77702	1.78627	1.97079	1.79993
0.317097	0.276198	0.418793	0.672474	0.743378	1.03305	1.25788	1.05325	0.325711	0.411486	0.277521	0.19318	0.121732	0.415888	0.0309143	0.0392155	0.0126305	0.00835762	0.0414127	0.902173	0.904345	0.555227	1.69878	1.75113	1.7545	1.93782	1.75948
0.308581	0.269585	0.409825	0.659506	0.727406	1.01291	1.23673	1.03792	0.320788	0.405325	0.273428	0.190444	0.120174	0.412749	0.030506	0.0387037	0.0124614	0.00824596	0.0412621	0.908316	0.910487	0.539258	1.67905	1.72591	1.72361	1.90597	1.72052
0.300421	0.26322	0.401156	0.646924	0.711967	0.993369	1.21612	1.02291	0.315978	0.399303	0.269427	0.187766	0.118644	0.409635	0.0301058	0.0382016	0.0122957	0.00813651	0.0411115	0.914458	0.91663	0.524001	1.65986	1.70136	1.69357	1.87519	1.68297
0.292599	0.257091	0.392773	0.634712	0.697037	0.974406	1.19602	1.00822	0.311278	0.393418	0.265515	0.185144	0.117144	0.406547	0.0297133	0.0377092	0.0121332	0.00802922	0.0409611	0.920601	0.922773	0.509414	1.64117	1.67745	1.66434	1.84543	1.64676
0.285095	0.251184	0.384663	0.622856	0.682593	0.955998	1.17642	0.993837	0.306683	0.387665	0.261689	0.182578	0.115671	0.403485	0.0293283	0.0372261	0.0119739	0.00792403	0.0408107	0.926744	0.928915	0.495459	1.62297	1.65416	1.6359	1.81666	1.61182
0.277892	0.245491	0.376815	0.611342	0.668614	0.938124	1.1573	0.97976	0.302191	0.38204	0.257947	0.180065	0.114225	0.40045	0.0289508	0.0367522	0.0118178	0.00782089	0.0406605	0.932887	0.935058	0.4821	1.60524	1.63146	1.60821	1.78881	1.57809
0.270974	0.24	0.369217	0.600157	0.655081	0.920763	1.13865	0.965977	0.297799	0.376539	0.254286	0.177605	0.112806	0.397439	0.0285805	0.0362872	0.0116646	0.00771974	0.0405103	0.93903	0.9412	0.469302	1.58797	1.60934	1.58125	1.76187	1.54552
0.264327	0.234701	0.361858	0.589288	0.641975	0.903896	1.12044	0.952479	0.293503	0.371159	0.250704	0.175195	0.111412	0.394455	0.0282171	0.0358308	0.0115144	0.00762054	0.0403603	0.945173	0.947343	0.457035	1.57115	1.58777	1.555	1.73579	1.51405
0.257935	0.229586	0.354729	0.578724	0.629277	0.887505	1.10268	0.93926	0.289302	0.365895	0.247199	0.172834	0.110044	0.391496	0.0278606	0.035383	0.0113671	0.00752323	0.0402105	0.951316	0.953486	0.445269	1.55475	1.56674	1.52942	1.71053	1.48362
0.251786	0.224646	0.347819	0.568453	0.616971	0.871572	1.08534	0.926313	0.285191	0.360746	0.243768	0.170521	0.1087	0.388562	0.0275108	0.0349433	0.0112226	0.00742777	0.0400608	0.957459	0.959628	0.433976	1.53876	1.54624	1.50449	1.68606	1.45419
0.245867	0.219873	0.34112	0.558464	0.60504	0.856079	1.06841	0.913629	0.28117	0.355706	0.24041	0.168255	0.107381	0.385653	0.0271675	0.0345118	0.0110808	0.00733411	0.0399112	0.963602	0.965771	0.423132	1.52317	1.52623	1.4802	1.66235	1.42571
0.240167	0.21526	0.334622	0.548747	0.593469	0.841011	1.05188	0.901202	0.277234	0.350773	0.237121	0.166034	0.106085	0.38277	0.0268306	0.0340881	0.0109417	0.00724221	0.0397618	0.969745	0.971914	0.412713	1.50796	1.50671	1.45652	1.63937	1.39815
0.234676	0.210799	0.328319	0.539292	0.582243	0.826352	1.03573	0.889025	0.273382	0.345945	0.233901	0.163857	0.104812	0.379911	0.0264998	0.0336721	0.0108052	0.00715202	0.0396126	0.975887	0.978056	0.402696	1.49313	1.48767	1.43342	1.61709	1.37145
0.229381	0.206483	0.322201	0.53009	0.571349	0.812087	1.01996	0.877093	0.269611	0.341217	0.230748	0.161724	0.103561	0.377077	0.0261751	0.0332636	0.0106712	0.0070635	0.0394636	0.98203	0.984199	0.393061	1.47866	1.46908	1.4109	1.59548	1.34558
0.224275	0.202307	0.316262	0.521131	0.560773	0.798202	1.00455	0.865398	0.265919	0.336588	0.227659	0.159632	0.102332	0.374268	0.0258563	0.0328624	0.0105397	0.00697661	0.0393147	0.988173	0.990342	0.383788	1.46454	1.45093	1.38892	1.57452	1.32051
0.219348	0.198263	0.310495	0.512407	0.550504	0.784684	0.989496	0.853934	0.262304	0.332054	0.224632	0.157581	0.101125	0.371483	0.0255432	0.0324684	0.0104106	0.00689131	0.0391661	0.994316	0.996484	0.374859	1.45075	1.43321	1.36748	1.55418	1.29619
0.214592	0.194347	0.304892	0.503909	0.540528	0.77152	0.974781	0.842696	0.258763	0.327613	0.221667	0.155569	0.099938	0.368722	0.0252357	0.0320813	0.0102839	0.00680756	0.0390177	1.00046	1.00263	0.366257	1.4373	1.4159	1.34655	1.53443	1.27261
																				1.00877		1.42416	1.399	1.32612	1.51527	1.24972

## Sheet: 4c_left
w01s	nns	w02s	w03s	w04s
0.000194168	-1.30361e-10	0.002024	0.0416762	0.413837
0.0253493	0.0852966	0.117319	0.317298	0.453022
0.0327919	0.249329	0.145391	0.353225	0.469275
0.0391674	0.522715	0.168591	0.380365	0.481474
0.0465097	1.06949	0.194544	0.408594	0.492986
0.0550753	2.16303	0.223972	0.43841	0.518257
0.0607581	3.25658	0.243072	0.45672	0.526426
0.0651301	4.35013	0.257562	0.470137	0.556627
0.0687315	5.44367	0.269377	0.480798	0.56963
0.0718184	6.53722	0.279422	0.489681	0.581673
0.0745346	7.63077	0.288201	0.497314	0.593812

## Sheet: 4c_middle
carrierdensityscaling	frequencyscaling
0	0.002
0.01	0.004
0.02	0.006
0.03	0.008
0.04	0.01
0.05	0.012
0.06	0.014
0.07	0.016
0.08	0.018
0.09	0.02
0.1	0.022
0.11	0.024
0.12	0.026
0.13	0.028
0.14	0.03
0.15	0.032
0.16	0.034
0.17	0.036
0.18	0.038
0.19	0.04
0.2	0.042
0.21	0.044
0.22	0.046
0.23	0.048
0.24	0.05
0.25	0.052
0.26	0.054
0.27	0.056
0.28	0.058
0.29	0.06
0.3	0.062
0.31	0.064
0.32	0.066
0.33	0.068
0.34	0.07
0.35	0.072
0.36	0.074
0.37	0.076
0.38	0.078
0.39	0.08
0.4	0.082
0.41	0.084
0.42	0.086
0.43	0.088
0.44	0.09
0.45	0.092
0.46	0.094
0.47	0.096
0.48	0.098
0.49	0.1
0.5	0.102
0.51	0.104
0.52	0.106
0.53	0.108
0.54	0.11
0.55	0.112
0.56	0.114
0.57	0.116
0.58	0.118
0.59	0.12
0.6	0.122
0.61	0.124
0.62	0.126
0.63	0.128
0.64	0.13
0.65	0.132
0.66	0.134
0.67	0.136
0.68	0.138
0.69	0.14
0.7	0.142
0.71	0.144
0.72	0.146
0.73	0.148
0.74	0.15
0.75	0.152
0.76	0.154
0.77	0.156
0.78	0.158
0.79	0.16
0.8	0.162
0.81	0.164
0.82	0.166
0.83	0.168
0.84	0.17
0.85	0.172
0.86	0.174
0.87	0.176
0.88	0.178
0.89	0.18
0.9	0.182
0.91	0.184
0.92	0.186
0.93	0.188
0.94	0.19
0.95	0.192
0.96	0.194
0.97	0.196
0.98	0.198
0.99	0.2
1	0.202
1.01	0.204
1.02	0.206
1.03	0.208
1.04	0.21
1.05	0.212
1.06	0.214
1.07	0.216
1.08	0.218
1.09	0.22
1.1	0.222
1.11	0.224
1.12	0.226
1.13	0.228
1.14	0.23
1.15	0.232
1.16	0.234
1.17	0.236
1.18	0.238
1.19	0.24
1.2	0.242
1.21	0.244
1.22	0.246
1.23	0.248
1.24	0.25
1.25	0.252
1.26	0.254
1.27	0.256
1.28	0.258
1.29	0.26
1.3	0.262
1.31	0.264
1.32	0.266
1.33	0.268
1.34	0.27
1.35	0.272
1.36	0.274
1.37	0.276
1.38	0.278
1.39	0.28
1.4	0.282
1.41	0.284
1.42	0.286
1.43	0.288
1.44	0.29
1.45	0.292
1.46	0.294
1.47	0.296
1.48	0.298
1.49	0.3
1.5	0.302
1.51	0.304
1.52	0.306
1.53	0.308
1.54	0.31
1.55	0.312
1.56	0.314
1.57	0.316
1.58	0.318
1.59	0.32
1.6	0.322
1.61	0.324
1.62	0.326
1.63	0.328
1.64	0.33
1.65	0.332
1.66	0.334
1.67	0.336
1.68	0.338
1.69	0.34
1.7	0.342
1.71	0.344
1.72	0.346
1.73	0.348
1.74	0.35
1.75	0.352
1.76	0.354
1.77	0.356
1.78	0.358
1.79	0.36
1.8	0.362
1.81	0.364
1.82	0.366
1.83	0.368
1.84	0.37
1.85	0.372
1.86	0.374
1.87	0.376
1.88	0.378
1.89	0.38
1.9	0.382
1.91	0.384
1.92	0.386
1.93	0.388
1.94	0.39
1.95	0.392
1.96	0.394
1.97	0.396
1.98	0.398
1.99	0.4
2	0.402
2.01	0.404
2.02	0.406
2.03	0.408
2.04	0.41
2.05	0.412
2.06	0.414
2.07	0.416
2.08	0.418
2.09	0.42
2.1	0.422
2.11	0.424
2.12	0.426
2.13	0.428
2.14	0.43
2.15	0.432
2.16	0.434
2.17	0.436
2.18	0.438
2.19	0.44
2.2	0.442
2.21	0.444
2.22	0.446
2.23	0.448
2.24	0.45
2.25	0.452
2.26	0.454
2.27	0.456
2.28	0.458
2.29	0.46
2.3	0.462
2.31	0.464
2.32	0.466
2.33	0.468
2.34	0.47
2.35	0.472
2.36	0.474
2.37	0.476
2.38	0.478
2.39	0.48
2.4	0.482
2.41	0.484
2.42	0.486
2.43	0.488
2.44	0.49
2.45	0.492
2.46	0.494
2.47	0.496
2.48	0.498
2.49	0.5
2.5	0.502
2.51	0.504
2.52	0.506
2.53	0.508
2.54	0.51
2.55	0.512
2.56	0.514
2.57	0.516
2.58	0.518
2.59	0.52
2.6	0.522
2.61	0.524
2.62	0.526
2.63	0.528
2.64	0.53
2.65	0.532
2.66	0.534
2.67	0.536
2.68	0.538
2.69	0.54
2.7	0.542
2.71	0.544
2.72	0.546
2.73	0.548
2.74	0.55
2.75	0.552
2.76	0.554
2.77	0.556
2.78	0.558
2.79	0.56
2.8	0.562
2.81	0.564
2.82	0.566
2.83	0.568
2.84	0.57
2.85	0.572
2.86	0.574
2.87	0.576
2.88	0.578
2.89	0.58
2.9	0.582
2.91	0.584
2.92	0.586
2.93	0.588
2.94	0.59
2.95	0.592
2.96	0.594
2.97	0.596
2.98	0.598
2.99	0.6
3	0.602
3.01	0.604
3.02	0.606
3.03	0.608
3.04	0.61
3.05	0.612
3.06	0.614
3.07	0.616
3.08	0.618
3.09	0.62
3.1	0.622
3.11	0.624
3.12	0.626
3.13	0.628
3.14	0.63
3.15	0.632
3.16	0.634
3.17	0.636
3.18	0.638
3.19	0.64
3.2	0.642
3.21	0.644
3.22	0.646
3.23	0.648
3.24	0.65
3.25	0.652
3.26	0.654
3.27	0.656
3.28	0.658
3.29	0.66
3.3	0.662
3.31	0.664
3.32	0.666
3.33	0.668
3.34	0.67
3.35	0.672
3.36	0.674
3.37	0.676
3.38	0.678
3.39	0.68
3.4	0.682
3.41	0.684
3.42	0.686
3.43	0.688
3.44	0.69
3.45	0.692
3.46	0.694
3.47	0.696
3.48	0.698
3.49	0.7
3.5	0.702
3.51	0.704
3.52	0.706
3.53	0.708
3.54	0.71
3.55	0.712
3.56	0.714
3.57	0.716
3.58	0.718
3.59	0.72
3.6	0.722
3.61	0.724
3.62	0.726
3.63	0.728
3.64	0.73
3.65	0.732
3.66	0.734
3.67	0.736
3.68	0.738
3.69	0.74
3.7	0.742
3.71	0.744
3.72	0.746
3.73	0.748
3.74	0.75
3.75	0.752
3.76	0.754
3.77	0.756
3.78	0.758
3.79	0.76
3.8	0.762
3.81	0.764
3.82	0.766
3.83	0.768
3.84	0.77
3.85	0.772
3.86	0.774
3.87	0.776
3.88	0.778
3.89	0.78
3.9	0.782
3.91	0.784
3.92	0.786
3.93	0.788
3.94	0.79
3.95	0.792
3.96	0.794
3.97	0.796
3.98	0.798
3.99	0.8
4	0.802
4.01	0.804
4.02	0.806
4.03	0.808
4.04	0.81
4.05	0.812
4.06	0.814
4.07	0.816
4.08	0.818
4.09	0.82
4.1	0.822
4.11	0.824
4.12	0.826
4.13	0.828
4.14	0.83
4.15	0.832
4.16	0.834
4.17	0.836
4.18	0.838
4.19	0.84
4.2	0.842
4.21	0.844
4.22	0.846
4.23	0.848
4.24	0.85
4.25	0.852
4.26	0.854
4.27	0.856
4.28	0.858
4.29	0.86
4.3	0.862
4.31	0.864
4.32	0.866
4.33	0.868
4.34	0.87
4.35	0.872
4.36	0.874
4.37	0.876
4.38	0.878
4.39	0.88
4.4	0.882
4.41	0.884
4.42	0.886
4.43	0.888
4.44	0.89
4.45	0.892
4.46	0.894
4.47	0.896
4.48	0.898
4.49	0.9
4.5	0.902
4.51	0.904
4.52	0.906
4.53	0.908
4.54	0.91
4.55	0.912
4.56	0.914
4.57	0.916
4.58	0.918
4.59	0.92
4.6	0.922
4.61	0.924
4.62	0.926
4.63	0.928
4.64	0.93
4.65	0.932
4.66	0.934
4.67	0.936
4.68	0.938
4.69	0.94
4.7	0.942
4.71	0.944
4.72	0.946
4.73	0.948
4.74	0.95
4.75	0.952
4.76	0.954
4.77	0.956
4.78	0.958
4.79	0.96
4.8	0.962
4.81	0.964
4.82	0.966
4.83	0.968
4.84	0.97
4.85	0.972
4.86	0.974
4.87	0.976
4.88	0.978
4.89	0.98
4.9	0.982
4.91	0.984
4.92	0.986
4.93	0.988
4.94	0.99
4.95	0.992
4.96	0.994
4.97	0.996
4.98	0.998
4.99	1
5	1.002
5.01
5.02
5.03
5.04
5.05
5.06
5.07
5.08
5.09
5.1
5.11
5.12
5.13
5.14
5.15
5.16
5.17
5.18
5.19
5.2
5.21
5.22
5.23
5.24
5.25
5.26
5.27
5.28
5.29
5.3
5.31
5.32
5.33
5.34
5.35
5.36
5.37
5.38
5.39
5.4
5.41
5.42
5.43
5.44
5.45
5.46
5.47
5.48
5.49
5.5
5.51
5.52
5.53
5.54
5.55
5.56
5.57
5.58
5.59
5.6
5.61
5.62
5.63
5.64
5.65
5.66
5.67
5.68
5.69
5.7
5.71
5.72
5.73
5.74
5.75
5.76
5.77
5.78
5.79
5.8
5.81
5.82
5.83
5.84
5.85
5.86
5.87
5.88
5.89
5.9
5.91
5.92
5.93
5.94
5.95
5.96
5.97
5.98
5.99
6
6.01
6.02
6.03
6.04
6.05
6.06
6.07
6.08
6.09
6.1
6.11
6.12
6.13
6.14
6.15
6.16
6.17
6.18
6.19
6.2
6.21
6.22
6.23
6.24
6.25
6.26
6.27
6.28
6.29
6.3
6.31
6.32
6.33
6.34
6.35
6.36
6.37
6.38
6.39
6.4
6.41
6.42
6.43
6.44
6.45
6.46
6.47
6.48
6.49
6.5
6.51
6.52
6.53
6.54
6.55
6.56
6.57
6.58
6.59
6.6
6.61
6.62
6.63
6.64
6.65
6.66
6.67
6.68
6.69
6.7
6.71
6.72
6.73
6.74
6.75
6.76
6.77
6.78
6.79
6.8
6.81
6.82
6.83
6.84
6.85
6.86
6.87
6.88
6.89
6.9
6.91
6.92
6.93
6.94
6.95
6.96
6.97
6.98
6.99
7

## Sheet: 4c_right_analyticalsimulation
Device3_simulation_analyticaltheory_coupled
outWave
1.487782063997776e-08	1.977942436949833e-06	1.402154745659641e-06	1.145554892537996e-06	9.920618138018411e-07	8.877345657940701e-07	8.105434826305575e-07	7.50792359410719e-07	7.029027733704271e-07	6.622556375783502e-07	6.287722217608233e-07	5.993608088130637e-07	5.744173642327058e-07	5.505937841231837e-07	5.304919254402999e-07	5.135647766032287e-07	4.96436618538435e-07	4.830261355613635e-07	4.687676408002038e-07	4.556885489532761e-07	4.44548428413841e-07	4.33603108142754e-07	4.218303382433238e-07	4.151281913573703e-07	4.05994397383613e-07	3.969270811850072e-07	3.903443011492781e-07	3.812170003201424e-07	3.754345535379396e-07	3.671783858583366e-07	3.621992964487545e-07	3.557408363686646e-07	3.522035864737589e-07	3.470022719189314e-07	3.415999718920322e-07	3.356228255302592e-07	3.299846085657275e-07	3.275867431063569e-07	3.237427316859911e-07	3.181034900274369e-07	3.145285116440082e-07	3.11697095324641e-07	3.080524824500115e-07	3.019606332264515e-07	2.997530072119592e-07	2.969175649404453e-07	2.930864210217942e-07	2.904830703962469e-07	2.869156635778284e-07	2.836887244804148e-07
5.951895553862093e-08	7.934256699787785e-06	5.627513177788846e-06	4.594867511378348e-06	3.977835502064737e-06	3.556103420426043e-06	3.245265423273559e-06	3.00347442948062e-06	2.808371614325105e-06	2.646849536641169e-06	2.51057134523059e-06	2.392949136174576e-06	2.290686267156744e-06	2.200117862219922e-06	2.119997710284778e-06	2.047371172392415e-06	1.981958389521093e-06	1.922739283794962e-06	1.868148010220444e-06	1.81864762380306e-06	1.771623322024219e-06	1.728934851532983e-06	1.688772796429693e-06	1.651995280408067e-06	1.616799682642802e-06	1.584023608925093e-06	1.552783153107988e-06	1.523736634414644e-06	1.496005407913688e-06	1.469909521447094e-06	1.445479334120438e-06	1.422071055968318e-06	1.399388164437074e-06	1.377956341521052e-06	1.356806441288797e-06	1.337050802690414e-06	1.319066845852354e-06	1.301547993020644e-06	1.283494919124245e-06	1.266819923239231e-06	1.251112843413305e-06	1.235977106040882e-06	1.220560510889843e-06	1.206048131200835e-06	1.191943365365786e-06	1.179444082780674e-06	1.166387539356677e-06	1.153739861398097e-06	1.141008787260229e-06	1.13005657678755e-06
1.339464286767044e-07	1.806737840422763e-05	1.284765513916294e-05	1.048123003905455e-05	9.063692638106913e-06	8.095121233284797e-06	7.380630406370621e-06	6.825415330093781e-06	6.378388311956155e-06	6.008322899667113e-06	5.695640185844761e-06	5.42664247439959e-06	5.192228883756479e-06	4.985924699655073e-06	4.801970282284482e-06	4.636963376158387e-06	4.487772801667231e-06	4.351793455873615e-06	4.227580372815594e-06	4.113477415421008e-06	4.007921031629913e-06	3.90986206105265e-06	3.819136383217397e-06	3.734028576124447e-06	3.654124878898177e-06	3.57956992860831e-06	3.509129089693459e-06	3.442841875734495e-06	3.380238779740001e-06	3.320820705831709e-06	3.264024912616808e-06	3.210466300115195e-06	3.159491868341343e-06	3.110514347343267e-06	3.063742889571892e-06	3.019449771342865e-06	2.976649215032641e-06	2.935688449163023e-06	2.896693767978736e-06	2.85861846385177e-06	2.82237468523461e-06	2.78751463576298e-06	2.75352279894059e-06	2.721317365916902e-06	2.689830711232449e-06	2.659331613128718e-06	2.630292180797627e-06	2.601772584681824e-06	2.574432868636615e-06	2.547644438468948e-06
2.381986396053013e-07	3.267608015250963e-05	2.335851714746451e-05	1.904298361780877e-05	1.644611754329197e-05	1.467049870916858e-05	1.336024938806566e-05	1.234330642236403e-05	1.152481169448854e-05	1.084804392525791e-05	1.027642897151781e-05	9.785447066878963e-06	9.357955431843447e-06	8.98113612767336e-06	8.645871501253912e-06	8.345239583052442e-06	8.073626348242508e-06	7.826381783741146e-06	7.600487822643503e-06	7.392773820075422e-06	7.201206412001713e-06	7.023516242179758e-06	6.8582996001181e-06	6.703940914549616e-06	6.559693197591225e-06	6.424169456998475e-06	6.296639692884849e-06	6.176372350799849e-06	6.062586267380841e-06	5.954926859712971e-06	5.852724810964942e-06	5.755423270347084e-06	5.662991149703927e-06	5.574674854099831e-06	5.490495678392932e-06	5.410108774437238e-06	5.332679640519748e-06	5.258734988002998e-06	5.187812424834088e-06	5.119470840570958e-06	5.053846254805861e-06	4.990637447756898e-06	4.930026528200431e-06	4.87110230239241e-06	4.814509672470067e-06	4.759577933363465e-06	4.707003654773167e-06	4.655390756658547e-06	4.605681281766306e-06	4.55778408535454e-06
3.72329399236115e-07	5.20684570062062e-05	3.756969717270489e-05	3.062420311898375e-05	2.641213178705366e-05	2.352608908441236e-05	2.139611735325826e-05	1.974366665313411e-05	1.84148051012616e-05	1.731688179817614e-05	1.639048002373708e-05	1.559543049260759e-05	1.490365534920587e-05	1.429472650611422e-05	1.375333768700778e-05	1.326802238857282e-05	1.282989429462115e-05	1.243168162508145e-05	1.206767419920576e-05	1.173338914402459e-05	1.142499825782352e-05	1.113928375448727e-05	1.087369852944506e-05	1.062598092456591e-05	1.039404865880998e-05	1.017660936119793e-05	9.972037054625944e-06	9.779079898141098e-06	9.596835342047454e-06	9.424232239000524e-06	9.260485800430132e-06	9.104912404294815e-06	8.956824324164385e-06	8.815569006253613e-06	8.680640178014224e-06	8.551714064628922e-06	8.428432289702617e-06	8.310021499463878e-06	8.196563552358538e-06	8.087748421930157e-06	7.982888142181951e-06	7.881779212664098e-06	7.784687113900715e-06	7.691143008373445e-06	7.600616932901527e-06	7.513257524597862e-06	7.428744686107229e-06	7.346923674841355e-06	7.267850757495869e-06	7.191371823925025e-06
5.364079821519091e-07	7.640586808556332e-05	5.598003230412659e-05	4.567590061319405e-05	3.934722211788513e-05	3.499355415593932e-05	3.177704018340777e-05	2.92819337391995e-05	2.727672335324939e-05	2.562150035521377e-05	2.422609485764184e-05	2.302983881731293e-05	2.198993065188762e-05	2.107531919994283e-05	2.026297730765341e-05	1.953558356548998e-05	1.887911490541428e-05	1.828302982955899e-05	1.773875509409628e-05	1.72391427617962e-05	1.677849521194784e-05	1.635206868772623e-05	1.59558695660291e-05	1.558638190433977e-05	1.524101391931847e-05	1.491707743599902e-05	1.461250825160276e-05	1.432546536670212e-05	1.405445538165748e-05	1.379782630916458e-05	1.355460445156797e-05	1.332339229703286e-05	1.310360956177972e-05	1.289401137410168e-05	1.269405554343812e-05	1.250285215253648e-05	1.231990981460546e-05	1.214466527233753e-05	1.197649629955611e-05	1.181520386592954e-05	1.165994044799611e-05	1.151047882123514e-05	1.136680498162153e-05	1.12282008798739e-05	1.109430442921783e-05	1.096516504515784e-05	1.084024197430968e-05	1.071964417976026e-05	1.060269030637755e-05	1.048955115491992e-05
7.305191946529061e-07	0.0001054662866544891	7.912136821351436e-05	6.474915569843956e-05	5.574169592486787e-05	4.950164361959018e-05	4.487999230775911e-05	4.129276654493086e-05	3.841070656910996e-05	3.60333369108365e-05	3.403101538057518e-05	3.231601071624539e-05	3.082672216105348e-05	2.951827582136036e-05	2.835736535607188e-05	2.731856923794666e-05	2.638220038821491e-05	2.553254011753534e-05	2.475739776574633e-05	2.404645618665917e-05	2.339157951380747e-05	2.278562582727171e-05	2.222305945297416e-05	2.169892161467847e-05	2.120914523241916e-05	2.075009613978709e-05	2.031873610828403e-05	1.991252779135263e-05	1.9529028938644e-05	1.916623485619451e-05	1.882244479389321e-05	1.849594904685157e-05	1.818549287354425e-05	1.788972692024278e-05	1.760757401717373e-05	1.733808994181805e-05	1.70802457634204e-05	1.683336829389167e-05	1.659651716182603e-05	1.636919997677266e-05	1.615080682189808e-05	1.594073439335937e-05	1.57384235547172e-05	1.55433729765934e-05	1.535540206514478e-05	1.51738445066476e-05	1.499847078684971e-05	1.482885555750475e-05	1.46648338850509e-05	1.450595215929938e-05
9.547634565521382e-07	0.0001383514284247567	0.000107444894712079	8.846479078383131e-05	7.618882443930081e-05	6.758452471539461e-05	6.118144831920805e-05	5.620248485411498e-05	5.220062891799024e-05	4.89005414786419e-05	4.612299659586577e-05	4.37461899028091e-05	4.168408425395685e-05	3.987427062948899e-05	3.827017785075724e-05	3.683625796615432e-05	3.554495336483652e-05	3.437453915790351e-05	3.330753552088197e-05	3.232991035407094e-05	3.142995121805197e-05	3.059811167704493e-05	2.982637879765405e-05	2.910792846520227e-05	2.843696774866347e-05	2.780863281076416e-05	2.721857436470559e-05	2.666320327539482e-05	2.61392443497299e-05	2.564387788481828e-05	2.517467338862639e-05	2.472939822589608e-05	2.430616434478919e-05	2.390317187709914e-05	2.351903434896686e-05	2.31521462247563e-05	2.280136538671077e-05	2.246545868626236e-05	2.214360230628473e-05	2.18347600007229e-05	2.153806449323358e-05	2.125282215691355e-05	2.097826125832426e-05	2.071374813370709e-05	2.045871615140081e-05	2.021253837029445e-05	1.997489902694769e-05	1.974517222193913e-05	1.952291606280183e-05	1.930790935131813e-05
1.209256898692871e-06	0.0001732481080420816	0.0001411221008964625	0.0001174412858070038	0.000101363972922368	8.988193960132433e-05	8.126601179455435e-05	7.454102170242103e-05	6.912731606895556e-05	6.466120929012876e-05	6.090320752934361e-05	5.768937109242871e-05	5.49033821656785e-05	5.24604623491854e-05	5.029736056081583e-05	4.836568607720242e-05	4.662788634888573e-05	4.505432313480381e-05	4.36212073895368e-05	4.230933511405421e-05	4.110281122623265e-05	3.998861594456552e-05	3.895573204019877e-05	3.799493316732534e-05	3.709845848067539e-05	3.625945754678705e-05	3.54722311216263e-05	3.473175890121944e-05	3.4033640511376e-05	3.337410151999521e-05	3.274980086023134e-05	3.215768862985996e-05	3.159521334537937e-05	3.105995044126932e-05	3.054985512963658e-05	3.006306480394342e-05	2.959786711801778e-05	2.915273487437117e-05	2.872629245930061e-05	2.831733221513176e-05	2.792464597009751e-05	2.754722114268521e-05	2.718410116824681e-05	2.683447910531759e-05	2.64974479722182e-05	2.617234167707374e-05	2.585851826882437e-05	2.555532419537991e-05	2.526212362872109e-05	2.497841562575329e-05
1.494131477116583e-06	0.0002074486676527209	0.0001797485168636615	0.0001521509315514002	0.0001319657752787423	0.0001171195017766254	0.0001058256269573657	9.695010040736157e-05	8.97808998011789e-05	8.385733147844381e-05	7.887045542807944e-05	7.460610587125325e-05	7.09112302770611e-05	6.767367286686359e-05	6.480932696398828e-05	6.225379132129755e-05	5.995695008137445e-05	5.787917983908151e-05	5.598872436780771e-05	5.425978425404582e-05	5.267127404824537e-05	5.120560767074759e-05	4.98481881122542e-05	4.858654853801963e-05	4.741031542380543e-05	4.631049039356215e-05	4.527929550260498e-05	4.431006593670838e-05	4.339700290105098e-05	4.253496594076572e-05	4.171951073025102e-05	4.094670856060885e-05	4.021296625652116e-05	3.951523939386686e-05	3.88507268530008e-05	3.821689371879466e-05	3.761154198417464e-05	3.703264588262948e-05	3.647831338336787e-05	3.594695022511344e-05	3.543705531699568e-05	3.494719676743473e-05	3.447610863060969e-05	3.402274731720828e-05	3.358598506910248e-05	3.316482261922298e-05	3.275839863424179e-05	3.236590208477611e-05	3.198657745134882e-05	3.1619649146504e-05
1.80953510097144e-06	0.0002378209271506385	0.00022199381730086	0.0001926748833670598	0.0001685915608361116	0.0001500517447985252	0.0001356373717470938	0.0001241795405295367	0.0001148667584030605	0.0001071460191803946	0.0001006349376674333	9.506314680529999e-05	9.023496989233249e-05	8.600562791581093e-05	8.226585461893152e-05	7.893164766122876e-05	7.593740686381907e-05	7.323112715653555e-05	7.077103055371042e-05	6.852328237383115e-05	6.645992546618658e-05	6.45579174587369e-05	6.279793377995429e-05	6.116367809493259e-05	5.964134121348084e-05	5.82190844004324e-05	5.688669811283292e-05	5.56353962876532e-05	5.445748924650363e-05	5.334631489446913e-05	5.229592032525017e-05	5.130113111467262e-05	5.035736275464527e-05	4.946049921426945e-05	4.860684804335765e-05	4.779316503647976e-05	4.701652376854552e-05	4.627424230166208e-05	4.556392855185965e-05	4.488339160730015e-05	4.423067076529926e-05	4.360398336005777e-05	4.300166382162557e-05	4.242218586352845e-05	4.186428918073517e-05	4.132655819264607e-05	4.080790435034252e-05	4.03072359922747e-05	3.982355657821615e-05	3.935596492132956e-05
2.155631777088408e-06	0.0002616755998815501	0.0002653512546637325	0.0002383507934929172	0.0002115131926189123	0.0001893376255645896	0.0001714994613940071	0.0001570577747730065	0.0001451962067035593	0.0001353017417604965	0.0001269273489716361	0.0001197463974865939	0.0001135173376828366	0.000108058732322948	0.0001032322079787826	9.893057208810083e-05	9.506961042045357e-05	9.15823186012275e-05	8.841469607915422e-05	8.552277375270585e-05	8.28703922587443e-05	8.042753271537941e-05	7.816906596037353e-05	7.607379154834629e-05	7.412367178500533e-05	7.230328749058894e-05	7.059940747959745e-05	6.900052231342164e-05	6.749664518233568e-05	6.607905359111118e-05	6.474006509409531e-05	6.347291973100894e-05	6.227161117542798e-05	6.113082001312853e-05	6.00457818899984e-05	5.901224694042819e-05	5.80263701519876e-05	5.708473880129449e-05	5.618420121445453e-05	5.532197205079211e-05	5.44954773608519e-05	5.370239113943449e-05	5.29405691345714e-05	5.220809052972091e-05	5.15031458622145e-05	5.082412137888588e-05	5.016950136489646e-05	4.953789805913804e-05	4.892802411732262e-05	4.83387115880262e-05
2.532601771840004e-06	0.000269894204596938	0.0002987124484839179	0.0002807425319997467	0.0002544896952559133	0.0002300873334711183	0.0002093424058147537	0.000192034651303326	0.0001775657473498198	0.0001653648831899345	0.0001549680071802656	0.0001460145642520001	0.0001382273576669292	0.0001313926438044592	0.0001253443906105388	0.0001199522134217351	0.0001151126831692849	0.0001107428638866372	0.0001067755640558542	0.000103155785853742	9.983820360770461e-05	9.67850323637559e-05	9.396460990959238e-05	9.13501602586797e-05	8.891889853375103e-05	8.665132862694778e-05	8.453069655141627e-05	8.254243069509669e-05	8.067389426335406e-05	7.891401850761474e-05	7.725309299179061e-05	7.568252372928329e-05	7.41947373028896e-05	7.278297983813272e-05	7.144124092960175e-05	7.016411927959463e-05	6.8946789382707e-05	6.778487673707176e-05	6.667446097915026e-05	6.561198981125227e-05	6.459420649463129e-05	6.361818229556112e-05	6.268121846333734e-05	6.178091842532713e-05	6.091495638215445e-05	6.008132816436877e-05	5.927810534491794e-05	5.850355487471441e-05	5.775605808694802e-05	5.703415288581432e-05
2.940641786915153e-06	0.0002777527422883281	0.0003321467021204986	0.0003287418024996641	0.0003065462534048156	0.0002813575180453084	0.00025803784862674	0.0002376742069737798	0.0002201855093403118	0.0002051872683426282	0.00019226611647944	0.0001810581066999481	0.0001712628755127839	0.0001626382244589822	0.0001549901025679715	0.000148162794083305	0.0001420307677834841	0.0001364921368282824	0.0001314635751068781	0.0001268764489217014	0.0001226737926368684	0.000118807968567376	0.0001152388527781853	0.0001119324936230345	0.0001088599122364775	0.0001059962519680169	0.0001033200907596332	0.0001008128648691381	9.845837502034265e-05	9.624248649315578e-05	9.415275071269415e-05	9.217819767300604e-05	9.030909255522036e-05	8.853680565547536e-05	8.685361181296293e-05	8.525263111257354e-05	8.372765558867511e-05	8.227310412439241e-05	8.088396332830839e-05	7.955565888747746e-05	7.828405642944528e-05	7.706539729836121e-05	7.589626361168233e-05	7.477349531329671e-05	7.36942488158396e-05	7.265586878513669e-05	7.16559462929827e-05	7.069226371327463e-05	6.976275773194518e-05	6.886550908535166e-05
3.379965153915687e-06	0.0002796816487211032	0.0003561342391932958	0.0003725887821257133	0.0003599094127990114	0.0003373332472356861	0.0003131881526910679	0.0002905230749634028	0.0002702206775338298	0.0002523423525745059	0.0002366692516074878	0.0002229125859157207	0.0002107914502892314	0.0002000579058327276	0.000190501685650256	0.0001819474639526613	0.0001742499148526883	0.0001672886570815503	0.0001609637250237379	0.0001551917853212651	0.0001499029797661356	0.0001450385035035363	0.0001405485268839218	0.000136390634361528	0.0001325285205346609	0.0001289309420173591	0.0001255708976753686	0.0001224249154189667	0.0001194725342024575	0.0001166958198639524	0.0001140790011660006	0.000111608120545624	0.0001092708537908572	0.0001070561953999491	0.0001049543538483246	0.0001029565594116113	0.0001010549149284548	9.924233683085337e-05	9.751242001380773e-05	9.58593712515531e-05	9.427792862867685e-05	9.276330370979271e-05	9.131114789769453e-05	8.991747080421278e-05	8.857861165089445e-05	8.729124327912378e-05	8.605229344052106e-05	8.485892961041403e-05	8.370853240985525e-05	8.259870050805633e-05
3.85080204537573e-06	0.0002778182007364481	0.0003693669598840612	0.0004078526990254429	0.0004102389046169341	0.0003950067053734773	0.0003731194716829751	0.0003499103964122331	0.0003276790581729412	0.0003072735746655833	0.0002888899535877082	0.0002724495728166202	0.0002577719451780917	0.0002446515274155443	0.0002328902534166952	0.0002223097067600421	0.0002127542108941883	0.0002040900259748394	0.0001962030999862911	0.0001889963394443417	0.0001823871399242934	0.0001763050096200945	0.0001706896652606786	0.0001654893739427295	0.000160659530126909	0.0001561615822024976	0.0001519620218102675	0.0001480316626380516	0.0001443449367829878	0.0001408794011264658	0.0001376152532669809	0.0001345349911994767	0.0001316230754639049	0.0001288656495116982	0.0001262503721018381	0.0001237661594403555	0.0001214030416373026	0.000119152074864489	0.000117005161966997	0.0001149549683727725	0.0001129948459685152	0.0001111187371669579	0.0001093211348642263	0.0001075970012036429	0.0001059417158660391	0.0001043510517055733	0.0001028211281945297	0.0001013483635947702	9.992946622640667e-05	9.85613925245572e-05
4.353399701221315e-06	0.0002742933175308196	0.0003725962237503907	0.0004312472546560143	0.0004525122744276839	0.0004498116531074399	0.0004345193813052425	0.0004137852036051986	0.0003915208890464685	0.0003696783475283939	0.0003491370837847988	0.0003302213360557175	0.0003129804366032122	0.0002973356638198396	0.0002831554344632584	0.0002702929324940978	0.0002586041074704675	0.0002479556972833339	0.0002382280730524696	0.0002293155983495633	0.0002211258167371609	0.000213578141354775	0.0002066024801423017	0.000200137818540889	0.00019413101714243	0.000188535680491512	0.0001833112189545332	0.0001784220231199865	0.0001738367644414222	0.000169527799021567	0.0001654706674735182	0.0001616436579172741	0.0001580274551677579	0.0001546048064645814	0.0001513602876896787	0.0001482800560251816	0.000145351640797649	0.000142563811729074	0.0001399064224411615	0.0001373702583954424	0.0001349469771648437	0.0001326289501428327	0.0001304092559296241	0.0001282815636735299	0.0001262400606950073	0.000124279423659573	0.0001223947723608716	0.0001205815909025977	0.0001188357421567069	0.0001171533965049087
4.888022676184647e-06	0.000270894895426922	0.0003680935214665	0.0004417042672453221	0.0004824003257569004	0.0004962988260559119	0.000492424357815636	0.0004783213369722577	0.0004591270806058658	0.000437975783054843	0.0004166426006693144	0.0003960648206260341	0.0003766901255276107	0.0003586905722964131	0.000342088617580221	0.0003268295145152312	0.0003128222097453654	0.0002999619554130365	0.0002881424962531357	0.0002772623239121577	0.0002672275700602522	0.0002579530740518955	0.000249362429898035	0.0002413875438450251	0.0002339679406949069	0.0002270500205970164	0.0002205862790797828	0.0002145346001871075	0.0002088576105975987	0.0002035220839877095	0.0001984984287870746	0.0001937602550868473	0.000189283965077728	0.0001850484104667539	0.0001810346092087426	0.0001772254729185111	0.0001736055862198015	0.00017016103282152	0.0001668791973384837	0.0001637486263540364	0.0001607589231700751	0.0001579006004220532	0.0001551649907478278	0.0001525441888413452	0.000150030939477609	0.0001476185804696925	0.0001453009953324219	0.0001430725449984384	0.000140928042931256	0.0001388626749360634
5.454953102462798e-06	0.0002689830325857007	0.0003587350560558018	0.000440531963897379	0.0004976920281522537	0.0005295642758156644	0.0005409783241367842	0.0005380144513960261	0.0005259742930013685	0.0005087832419916786	0.0004890855535252413	0.0004685519353433344	0.0004481831605945403	0.0004285443989596208	0.0004099278488548986	0.000392459481914021	0.0003761669580773152	0.0003610219128119744	0.0003469659513788754	0.0003339263544308156	0.000321825400578734	0.0003105857651515206	0.0003001334998607045	0.0002903995155406867	0.0002813202416642258	0.0002728377093290565	0.0002648993874190523	0.0002574578487875443	0.0002504703550805207	0.0002438984379981326	0.0002377074783968744	0.0002318663143684125	0.0002263468696874182	0.0002211238222807418	0.0002161743022112629	0.0002114776272992922	0.0002070150815236183	0.0002027696668861858	0.0001987259467546484	0.0001948698788927284	0.0001911886614532201	0.0001876705887417063	0.0001843049756684427	0.0001810820221356985	0.0001779927492250972	0.0001750288889103195	0.000172182846904945	0.0001694476134126918	0.0001668167255449943	0.0001642842071139584
6.054490972718474e-06	0.0002695516865216282	0.0003472318725256813	0.0004306536606784339	0.0004989217284188021	0.0005468524891928571	0.0005749874123925549	0.0005866363453177528	0.0005859383548011939	0.0005767397089011126	0.0005621349581699168	0.00054440657383972	0.0005251414936390167	0.0005053940018637185	0.0004858359307768963	0.000466875564522428	0.0004487447366761371	0.0004315598672362203	0.0004153635748046853	0.0004001525036821309	0.0003858957182950214	0.0003725466916067912	0.0003600510194162518	0.0003483513292833917	0.0003373903152823917	0.0003271125465928012	0.000317465500884603	0.0003084000884253085	0.0002998708220358925	0.0002918358343798715	0.0002842567341789739	0.0002770984246991741	0.0002703288633980916	0.0002639188261270595	0.0002578416752518662	0.0002520731112089076	0.000246590983106412	0.0002413750589939424	0.0002364068643797175	0.000231669498786435	0.0002271474979097351	0.0002228266831418263	0.0002186940523557422	0.0002147376545682663	0.0002109464990743684	0.0002073104631794399	0.000203820213569416	0.0002004671311618095	0.0001972432490720239	0.0001941411943751754
6.686954440764369e-06	0.0002733430483767777	0.0003357359302253962	0.0004155072773165386	0.0004888600815988722	0.0005483985328879467	0.0005916293276601246	0.0006189751186741104	0.0006325422061964438	0.0006351259700862856	0.0006295315500307612	0.0006182105907063142	0.0006031315142705203	0.000585785921010978	0.000567256607339729	0.0005483024470009611	0.0005294380597679701	0.0005109999841764889	0.0004931980718386056	0.000476153805933181	0.000459928137048531	0.0004445413102050176	0.0004299868337958146	0.0004162411873071476	0.0004032705307398185	0.000391035259213877	0.0003794930963825539	0.0003686011334229964	0.000358317141974781	0.0003486004144910373	0.0003394122433125232	0.0003307161898567172	0.0003224781731016961	0.0003146664867610634	0.0003072517303411653	0.0003002067097405743	0.0002935063081362132	0.000287127358747095	0.0002810484978433594	0.0002752500315862912	0.0002697138051917239	0.0002644230749265672	0.0002593623954127256	0.0002545175061850884	0.0002498752331991975	0.0002454233927514888	0.0002411507199531022	0.0002370467733929852	0.0002331018767379485	0.0002293070559373177
7.352680142010914e-06	0.0002809624467872634	0.000325771107058055	0.0003981915344926468	0.0004713229021308242	0.0005370208552450325	0.0005913127492314313	0.0006325770128104096	0.0006608923966894415	0.0006774722850723746	0.000684134590352937	0.0006828798633493936	0.0006756125188191433	0.000663992790267726	0.0006493839796477338	0.000632857731775492	0.0006152283098539371	0.000597097061505969	0.0005788965761111695	0.0005609296611343801	0.0005434015263309888	0.0005264452706261523	0.0005101415293234926	0.0004945333091168991	0.0004796370383134142	0.0004654507229924	0.0004519598820821064	0.0004391418587861444	0.000426968921644066	0.0004154104590038901	0.0004044345394445664	0.000394008983343727	0.0003841020884508478	0.0003746831378337553	0.000365722678054835	0.0003571927197997012	0.0003490668199404449	0.0003413201006899946	0.0003339292596965626	0.0003268724927480681	0.0003201294661850295	0.0003136812084106924	0.0003075100649933534	0.000301599597853083	0.0002959345043495979	0.0002905005489955701	0.0002852844790073822	0.0002802739617200105	0.000275457506432483	0.0002708244076584082
8.052023536174464e-06	0.0002929744998690387	0.0003183389165802323	0.0003810719677612457	0.000450037995785428	0.0005168603681417637	0.0005771893866403141	0.0006284420214813896	0.0006693310439321875	0.0006996249463988879	0.0007198901461528804	0.0007312128268893346	0.0007349431533621061	0.0007324942192394333	0.00072520624139966	0.0007142697467840028	0.0007006936131415977	0.0006853027273038014	0.0006687525911873693	0.0006515517769229271	0.0006340864420512424	0.0006166437000875176	0.0005994322435367856	0.0005825997275476775	0.0005662469771366768	0.0005504393125105456	0.0005352154666108578	0.0005205944914196721	0.0005065810736265763	0.0004931695793509482	0.0004803471319496174	0.0004680959080288219	0.0004563948588522808	0.0004452209963644443	0.0004345503280024419	0.0004243585340572186	0.0004146214608798646	0.0004053154619178057	0.0003964176383039022	0.0003879059761613757	0.0003797594534157362	0.0003719580888156625	0.0003644829469760421	0.0003573161421639279	0.0003504408116353487	0.0003438410897584535	0.0003375020505708565	0.0003314096827241601	0.0003255508301141188	0.0003199131456725288
8.785359266677429e-06	0.000309978452458698	0.0003140764252368609	0.0003657506188180025	0.0004279950912984176	0.0004920840173189097	0.0005537723387157628	0.0006102960576050626	0.0006597857449126662	0.000701123693530006	0.0007338615942303866	0.0007581131742008926	0.0007744180929050556	0.0007835969479220485	0.0007866183843862644	0.0007844918399844816	0.0007781907450175915	0.0007686044179135526	0.0007565133366950677	0.0007425813982044857	0.0007273592906017125	0.000711294255575114	0.0006947428633555189	0.0006779845619936165	0.0006612346728267436	0.0006446561312555723	0.0006283696911849501	0.000612462526194896	0.0005969953768981298	0.0005820083647414723	0.0005675256878619562	0.0005535593638076419	0.0005401122043519551	0.0005271801579487539	0.0005147541379059072	0.0005028214522806456	0.0004913669077898912	0.0004803736608734529	0.0004698238700220892	0.000459699192432237	0.0004499811422021839	0.0004406513833524843	0.0004316919177453397	0.0004230852325064006	0.0004148144019030053	0.0004068631449479794	0.0003992158716222101	0.0003918576985510049	0.0003847744492392037	0.0003779526587267796
9.553081543433501e-06	0.0003326666778886262	0.0003134026301323043	0.0003532155188682806	0.0004072786357702203	0.0004660899724064926	0.0005255456325067539	0.0005830510641964894	0.0006366926140074537	0.0006850404680335775	0.0007271055833193647	0.0007623200905049969	0.0007905020756788966	0.0008117981794330777	0.0008266105698430737	0.0008355188457322358	0.0008392065382799854	0.0008383987917058146	0.0008338143065212701	0.0008261317333354296	0.0008159688992336267	0.0008038722992336962	0.0007903141776992975	0.000775694724482271	0.0007603474217836107	0.0007445460234918904	0.000728512139589039	0.0007124227353715408	0.0006964171380950842	0.0006806033500809719	0.0006650635758641699	0.0006498589776397181	0.000635033686332636	0.0006206181697263397	0.0006066320075667388	0.0005930861841078577	0.0005799849525681101	0.0005673273507491513	0.0005551084222686077	0.0005433202118033697	0.0005319525355982438	0.0005209936259199733	0.0005104306191240955	0.0005002499517054648	0.0004904376653169825	0.0004809796488193309	0.0004718618214035948	0.0004630702693160471	0.0004545913568689541	0.0004464117964246243
1.035560454889516e-05	0.0003618703973873768	0.0003166326572810406	0.0003440326776041046	0.0003891854298989724	0.0004412664946382936	0.0004961286993828709	0.0005513879661826868	0.0006053134411482745	0.0006565212184268697	0.0007038940830483769	0.0007465697880242406	0.0007839436392843388	0.0008156646429221631	0.0008416185404311324	0.0008618980627841016	0.0008767641891008125	0.0008866033836131252	0.0008918854672288082	0.0008931256778246746	0.0008908530466976141	0.0008855859376062378	0.000877814588269118	0.0008679898598283673	0.0008565170815462575	0.0008437538188076759	0.0008300104535630202	0.0008155526430990016	0.0008006049182519332	0.0007853548487319348	0.0007699573961161392	0.0007545391544882769	0.0007392023558083399	0.0007240285058737296	0.0007090816394134989	0.0006944111706573573	0.0006800543747608131	0.0006660384976579346	0.0006523825701980111	0.0006390989264655701	0.0006261944791656334	0.0006136717914092241	0.0006015299600675137	0.0005897653531002683	0.0005783722103812687	0.000567343146544795	0.0005566695535351008	0.0005463419340843874	0.000536350171702016	0.000526683745789024
1.119336286415851e-05	0.0003985937242962741	0.000324060510706591	0.0003385141349117476	0.0003744399203462381	0.000419097430445899	0.0004680367585812938	0.0005189744993864191	0.0005703779918664191	0.0006210401811275138	0.0006699405568016645	0.0007162053037962915	0.0007591038373080285	0.0007980562708944221	0.0008326402034269066	0.0008625915347624462	0.0008877975739420531	0.0009082828616681966	0.0009241893949995129	0.0009357535120471335	0.0009432817246498033	0.0009471274584917577	0.0009476701335764593	0.0009452974641996296	0.0009403913488781454	0.0009333172925773298	0.0009244170766069008	0.0009140041998347686	0.0009023615674236211	0.0008897409196388503	0.0008763635222258723	0.0008624217253090509	0.0008480810687893187	0.0008334826811375413	0.0008187457913312508	0.0008039702170944233	0.0007892387496104921	0.000774619370563177	0.0007601672801597755	0.0007459267222667944	0.0007319326055993965	0.0007182119273298888	0.0007047850181238836	0.0006916666209366713	0.0006788668188239852	0.0006663918290471717	0.0006542446848270373	0.0006424258120207468	0.0006309335146902214	0.0006197643967987408
1.206681191991724e-05	0.0004440319871511117	0.0003360183168857846	0.0003368435363043404	0.0003634012502689259	0.0004003971254137637	0.0004428074255785384	0.0004882928792825254	0.0005354374320907031	0.000583201373388224	0.0006307235899835359	0.0006772473221663294	0.0007220959468172705	0.0007646702749911424	0.0008044544609489866	0.0008410239151610059	0.0008740515994280245	0.0009033108214940416	0.0009286737635827752	0.0009501058334496687	0.0009676564565494055	0.0009814472658661734	0.0009916587732790609	0.0009985165674277	0.001002277925965212	0.001003219535422336	0.001001626755334149	0.0009977846705038918	0.000991970982135506	0.0009844506581177805	0.0009754721740772011	0.0009652651188809884	0.0009540389320512793	0.0009419825358618226	0.0009292646442662245	0.0009160345622544062	0.0009024233219936025	0.0008885450190369042	0.0008744982575518222	0.0008603676269187644	0.0008462251527464818	0.0008321316891593497	0.0008181382267508518	0.0008042871005539104	0.0007906130874304978	0.000777144405644198	0.0007639036047368953	0.000750908355543844	0.0007381721514263178	0.0007257049220306379
1.297642846969664e-05	0.000499562364821732	0.0003529206156244077	0.000339162917325611	0.0003562238226200836	0.0003855450642455183	0.0004212596304227588	0.0004608150625215201	0.000502804841859018	0.0005462893043207533	0.0005905407841362201	0.0006349377915436173	0.0006789200648413112	0.0007219713609322555	0.0007636157427106777	0.0008034204335476164	0.0008410014351832899	0.0008760296393243181	0.0009082359969766255	0.0009374148835038261	0.0009634252117895443	0.0009861891937961982	0.001005688897299005	0.001021960949453494	0.001035089844290051	0.001045200360896792	0.001052449592231607	0.001057019023691725	0.001059107023702955	0.001058922016628875	0.001056676499941059	0.001052582006066445	0.001046845011567389	0.001039663764608453	0.001031225948974132	0.001021707091411112	0.001011269595028061	0.001000062293959424	0.000988220423977884	0.000975865910532573	0.0009631078889523025	0.0009500433969493968	0.000936758167892795	0.0009233274776952794	0.0009098170248610711	0.0008962838010728763	0.0008827769323918756	0.0008693384855512406	0.0008560042244718055	0.000842804313416444
1.392271109199663e-05	0.0005666828729894097	0.0003753005789513652	0.000345631055424646	0.0003529689181570446	0.0003746702449263913	0.0004037475556195289	0.0004372879559305669	0.0004737920608281736	0.0005123422901849746	0.0005522876667807271	0.0005931083147142794	0.0006343526499621613	0.0006756076019272938	0.0007164852819748921	0.0007566184158530431	0.0007956605989597093	0.0008332891482059545	0.0008692091645791368	0.0009031578724949	0.0009349085865883726	0.0009642738539010356	0.0009911074865455837	0.001015305339340351	0.001036804806438178	0.001055583114666494	0.00107165457069601	0.001085066965281812	0.001095897375692012	0.001104247606974026	0.001110239492274996	0.001114010264120783	0.001115708151865187	0.001115488332643007	0.001113509323598411	0.001109929853987906	0.001104906248380549	0.001098590298103322	0.001091127596877083	0.00108265631005478	0.001073306312166774	0.001063198655714339	0.00105244530858859	0.001041149117652013	0.001029403947552698	0.001017294956508231	0.001004898974212009	0.0009922849491514072	0.0009795144378061925	0.0009666421261204018
1.490618071330737e-05	0.0006468586467510174	0.0004038429146618389	0.0003564635948286024	0.0003536778973952236	0.000367779457331305	0.0003903579956361088	0.0004179983113188048	0.0004490168283537518	0.0004824475018801903	0.0005176578727237005	0.0005541825816460741	0.0005916440009997436	0.0006297119994249559	0.0006680829900002028	0.0007064692497585913	0.0007445940681875701	0.0007821903618889023	0.0008190013987809379	0.0008547827728736189	0.0008893050634397493	0.000922356744261622	0.0009537470362922002	0.0009833084537448473	0.001010898863221904	0.001036402937159977	0.00105973292497597	0.00108082872687992	0.001099657289064431	0.00111621137997137	0.001130507833487787	0.001142585365229934	0.001152502074599411	0.001160332748139445	0.001166166076055871	0.001170101876455467	0.001172248415573193	0.001172719889656127	0.001171634115662671	0.001169110468006795	0.001165268077827868	0.00116022430004924	0.001154093444132547	0.0011469857570823	0.001139006633201978	0.001130256039622242	0.001120828118409361	0.001110810956877574	0.001100286484495398	0.0010893304880423
1.59273811613572e-05	0.0007412139964200521	0.0004394161320829882	0.00037196293941627	0.000358419297584136	0.0003648404627563576	0.0003810462633070822	0.0004029729320451748	0.0004286688888629905	0.0004570591664193173	0.0004874799107371405	0.0005194767475897352	0.0005527080678419332	0.0005868950123911792	0.0006217941999241175	0.0006571823993928518	0.0006928478974207829	0.0007285858399799403	0.0007641960512430921	0.000799482456069615	0.0008342535607528952	0.0008683236277114449	0.0009015142830969655	0.0009336563560881014	0.0009645917937496939	0.0009941755143596498	0.001022277097195407	0.001048782221535288	0.001073593790135624	0.001096632697790482	0.001117838217847634	0.001137168010358954	0.001154597760686603	0.001170120482449786	0.001183745525235788	0.001195497331526485	0.001205414009992892	0.001213545767112692	0.001219953259007305	0.001224705919623539	0.001227880296754179	0.001229558453147507	0.001229826449767139	0.001228772942283427	0.001226487909324671	0.001223061517365226	0.001218583131501525	0.001213140471548879	0.001206818906753583	0.001199700883415753
1.698687974504848e-05	0.0008499951675091059	0.0004831045932256994	0.0003925436151881511	0.000367319972786106	0.0003658339576503714	0.0003757231493150036	0.0003921138807651387	0.0004127037880946838	0.0004362553477810604	0.0004620318656560697	0.0004895542635245356	0.0005184846183305124	0.0005485657378087907	0.000579587806180346	0.0006113690923764698	0.0006437444301945183	0.0006765582363588377	0.0007096603113086837	0.0007429034284481625	0.0007761421151694368	0.000809232261380111	0.0008420313083397486	0.0008743988504493883	0.0009061975262332975	0.0009372941004179787	0.0009675606526659374	0.0009968758101274063	0.001025125957639832	0.001052206378515278	0.001078022279492583	0.001102489665243047	0.001125536033562101	0.001147100874289179	0.00116713595757206	0.001185605416410452	0.001202485619299695	0.00121776485258611	0.001231442826405706	0.00124353003006328	0.001254046957429893	0.001263023231754203	0.00127049665834055	0.001276512231598602	0.001281121120565233	0.001284379657797572	0.001286348349101685	0.001287090925729727	0.001286673450231547	0.001285163485443134
1.808526786336417e-05	0.0009717510021121276	0.0005362377654990487	0.0004187569956709272	0.0003805876053160987	0.0003707859610734247	0.0003743081269283616	0.0003852834867351237	0.0004009704755235684	0.0004199175177107544	0.0004412790807189235	0.000464522399585079	0.0004892876446424361	0.0005153155457991602	0.0005424074107244523	0.0005704018561814831	0.0005991606904924636	0.0006285600737926005	0.0006584848661257896	0.0006888249810823767	0.0007194730556165106	0.0007503230120147004	0.000781269250179682	0.0008122062959109389	0.0008430287861368449	0.0008736317124986536	0.0009039108522861704	0.0009337633471016987	0.0009630883798044153	0.0009917879189760284	0.00101976749756849	0.001046936997596981	0.001073211413082526	0.001098511570846872	0.001122764786759629	0.001145905440576054	0.001167875455750424	0.001188624670655884	0.001208111102791895	0.001226301090313856	0.001243169321302582	0.001258698749760493	0.001272880405732089	0.001285713106909361	0.001297203084493151	0.001307363534662946	0.00131621410922531	0.001323780357342202	0.001330093134624668	0.0013351879916887
1.922316164342821e-05	0.001102292379448611	0.0006004093459550269	0.0004513179379717634	0.0003985296087920188	0.0003797890399455593	0.0003767613291037601	0.0003823552989823359	0.0003932898344688963	0.0004078454560632929	0.00042503373634743	0.0004442432875927916	0.0004650718369884289	0.0004872396739087424	0.0005105419801392165	0.0005348211156311337	0.0005599497720836332	0.0005858203451075411	0.0006123380285662155	0.0006394162191947265	0.0006669734124898253	0.0006949310890941031	0.0007232122840050738	0.0007517406400467091	0.000780439814152789	0.0008092331494629265	0.0008380435521627781	0.000866793526795149	0.0008954053398609939	0.0009238012837707822	0.0009519040198841043	0.00097963698315592	0.001006924831682008	0.001033693925395716	0.001059872821268656	0.001085392771493014	0.001110188210974102	0.001134197225796353	0.001157361989088201	0.001179629158259506	0.001200950221197892	0.00122128179247696	0.001240585846125496	0.001258829886462037	0.001275987056858955	0.001292036179756372	0.001306961737643101	0.001320753788518904	0.001333407826432793	0.001344924592743183
2.040120261045312e-05	0.001233756737672876	0.0006774710156636339	0.0004911347685280626	0.0004215718164128945	0.0003930180589708138	0.0003831032550786777	0.0003832438288392808	0.0003895007048952396	0.000399826260166865	0.0004130539170782355	0.0004284701391086765	0.0004456125122816656	0.0004641661670826157	0.0004839069632828201	0.0005046685701773879	0.0005263224993468848	0.0005487655187636914	0.0005719114535961425	0.0005956856977559733	0.0006200214499815849	0.0006448570889424117	0.0006701343142491093	0.0006957968231763949	0.0007217893671237479	0.0007480570869001367	0.0007745450578873394	0.0008011979949378936	0.0008279600847798578	0.0008547749200996023	0.0008815855156916403	0.0009083343945491878	0.0009349637292030696	0.0009614155313489594	0.0009876318802861024	0.00101355518136317	0.001039128448807095	0.001064295606720962	0.001089001799432647	0.001113193705494085	0.001136819853747672	0.001159830927583063	0.001182180061007848	0.001203823112162422	0.00122471892029438	0.001244829531484014	0.001264120398072008	0.001282560545102239	0.001300122702222102	0.001316783399432246
2.162005839005053e-05	0.001354481265408986	0.0007694725984197439	0.0005393428211374496	0.0004502792928588572	0.0004107442214648159	0.0003934281732282233	0.00038792206617886	0.0003894859892396946	0.0003956737666558814	0.0004051015112203802	0.0004169291937498052	0.0004306174347485237	0.00044580336612384	0.0004622328408336605	0.0004797213061490495	0.0004981301560226492	0.0005173518662853359	0.000537300332968615	0.0005579044069013664	0.000579103456698801	0.0006008442560717624	0.0006230787601094433	0.0006457624904261238	0.0006688533490093471	0.0006923107396973309	0.0007160949151354341	0.0007401664931708557	0.000764486101991062	0.0007890141265625891	0.0008137105367220567	0.0008385347786780537	0.0008634457238106782	0.0008884016606789836	0.0009133603275564534	0.0009382789772249526	0.0009631144723034376	0.0009878234023311325	0.001012362225427279	0.001036687425021429	0.001060755681757236	0.001084524058227547	0.001107950189310933	0.001130992479889389	0.001153610304352976	0.001175764205220109	0.001197416089508313	0.001218529416080656	0.001239069379284659	0.001259003076392754
2.288042344427335e-05	0.001450557819035602	0.000878500517435613	0.0005973398907775364	0.0004853809048454431	0.0004333499363786632	0.0004079150950881339	0.0003964326628197748	0.0003931874209551026	0.0003952502153920653	0.0004009743148773896	0.0004093661704317468	0.0004197918973880077	0.0004318282247425728	0.0004451814730363431	0.0004596409843006288	0.0004750510805352253	0.0004912934974231227	0.0005082760027239282	0.0005259248001122421	0.0005441793271096763	0.0005629886115429519	0.0005823086653071131	0.000602100588813955	0.0006223291696496568	0.0006429618315441904	0.0006639678391589584	0.0006853176900772926	0.0007069826463437602	0.0007289343748959806	0.0007511446702785852	0.0007735852436118088	0.0007962275647758203	0.000819042747542017	0.0008420014709918088	0.0008650739319094406	0.0008882298230566864	0.0009114383340380271	0.0009346681726183485	0.0009578876043775162	0.0009810645058940535	0.001004166434447434	0.001027160708250596	0.001050014498180326	0.001072694928936755	0.001095169186701576	0.001117404635979803	0.001139368937331752	0.001161030173350606	0.001182356971980799
2.418301984168058e-05	0.001509335803216033	0.001006340035832542	0.0006668187731884898	0.0005277987158977197	0.0004613463094211218	0.0004268388605205301	0.0004088965441890149	0.0004006145275541667	0.0003984780030371175	0.000400523015054754	0.000405571106306363	0.0004128743230440364	0.0004219358870568179	0.0004324131727409244	0.0004440621787386603	0.0004567042186087104	0.0004702051307845563	0.0004844618510662923	0.0004993934796272327	0.0005149351811549815	0.000531033923140684	0.0005476454358846426	0.0005647320041269881	0.0005822608360763567	0.0006002028402878519	0.000618531696813085	0.0006372231416507529	0.0006562544126312265	0.0006756038138608204	0.0006952503720680777	0.0007151735644335456	0.0007353531016408403	0.0007557687566894097	0.0007764002274387562	0.0007972270312558477	0.0008182284224830781	0.000839383331755445	0.0008606703228839	0.0008820675648183763	0.0009035528181824456	0.0009251034331484757	0.00094669635896541	0.0009683081626843258	0.0009899150573937595	0.001011492938195252	0.001033017426139018	0.001054463917674338	0.001075807641380383	0.001097023719945315
2.552859806486652e-05	0.001523642008893732	0.001153862092109916	0.0007497863654705339	0.0005786825706248289	0.0004953946250439751	0.0004505830837074641	0.0004255213623237219	0.0004118512616151698	0.0004053464944370711	0.000403659956978934	0.000405390864774422	0.0004096544333734177	0.0004158656416369156	0.0004236228051174685	0.0004326412308239522	0.000442713578642017	0.0004536852086962705	0.0004654383132533002	0.0004778813921165047	0.0004909420885163162	0.0005045621970780789	0.0005186941130070294	0.0005332982600781269	0.0005483411951480961	0.0005637941897115088	0.0005796321547936981	0.0005958328143104059	0.0006123760630719832	0.0006292434619829562	0.0006464178387610061	0.0006638829673848451	0.0006816233112980673	0.0006996238137078676	0.0007178697285124517	0.0007363464807080709	0.0007550395534865045	0.0007739343954163316	0.0007930163449433454	0.0008122705698341272	0.0008316820193633083	0.0008512353867037791	0.0008709150808071727	0.0008907052075221934	0.0009105895573074037	0.0009305515998798739	0.000950574485535216	0.0009706410514342792	0.0009907338339839088	0.001010835085127583
2.691793785620362e-05	0.001494308489617796	0.001320040307069072	0.0008485488824850246	0.0006394490558823851	0.0005363328902125196	0.0004796562778423099	0.0004466114153885976	0.0004270624969758938	0.0004159169671572792	0.0004103639855841824	0.00040873517243008	0.0004099817797176409	0.0004134133351333233	0.0004185576101050194	0.000425081180159739	0.0004327421560926164	0.00044136089489021	0.0004508012103095212	0.0004609579512428628	0.0004717485700767203	0.0004831072643793646	0.0004949808216476059	0.0005073256166908176	0.0005201054046245266	0.0005332896746939547	0.0005468524042340505	0.0005607711037943979	0.0005750260772935934	0.0005895998409977529	0.0006044766643719563	0.0006196422027030597	0.0006350832007056356	0.000650787252386589	0.0006667426035023128	0.000682937990200391	0.000699362503929561	0.0007160054803531119	0.0007328564054128874	0.0007499048380057746	0.0007671403438371518	0.0007845524413103236	0.0008021305551784419	0.0008198639793402898	0.0008377418453811499	0.0008557530978012667	0.0008738864735555272	0.0008921304868301796	0.0009104734189279788	0.0009289033110555753
2.835184910170676e-05	0.001429381226367919	0.00150059963716253	0.0009656263220230906	0.0007118218144045321	0.0005852081888383748	0.000514712256612155	0.0004725802274790361	0.0004465018391523645	0.0004303276118948221	0.000420683988705742	0.0004155797689394377	0.0004137694527865973	0.0004144365821355841	0.0004170249077340463	0.0004211430487808278	0.0004265079985990711	0.0004329102537274117	0.0004401915214486285	0.0004482300294434046	0.0004569305834677829	0.0004662176796924287	0.0004760306312055476	0.0004863200555670192	0.0004970453000759823	0.0005081725253615082	0.000519673258286242	0.0005315232866439317	0.000543701803803511	0.0005561907391530824	0.0005689742304211654	0.0005820382021052343	0.0005953700265063022	0.0006089582492150872	0.0006227923638237881	0.0006368626276501393	0.000651159908395265	0.0006656755558634887	0.000680401295454068	0.0006953291372741218	0.0007104512998692701	0.0007257601457965399	0.0007412481249780425	0.00075690772862357	0.000772731447842936	0.0007887117392474903	0.0008048409957309233	0.0008211115205184264	0.0008375155062391818	0.0008540450169095575
2.983117275836465e-05	0.001340726525713081	0.001686575024431204	0.001103534367825411	0.0007978660418049695	0.0006433150235611105	0.0005565757832463995	0.0005039667881889184	0.0004705218047698703	0.0004487998423336119	0.0004347427642619083	0.0004259688378584102	0.0004209958710384684	0.0004188566147273618	0.0004188946916265197	0.0004206498863289272	0.0004237904646082303	0.0004280715611996055	0.0004333086740788993	0.0004393602552987642	0.0004461159645015101	0.0004534885539198569	0.0004614081424427543	0.0004698180985385529	0.0004786720295480007	0.0004879315458229635	0.0004975645770630069	0.0005075440879206723	0.0005178470872161259	0.0005284538541511642	0.0005393473294522251	0.0005505126300093382	0.0005619366607165036	0.0005736077991176484	0.000585515639056656	0.0005976507802240194	0.0006100046536327304	0.0006225693767604755	0.0006353376321672585	0.000648302565290753	0.0006614576978068158	0.0006747968543405262	0.000688314098828206	0.0007020036809951239	0.0007158599898686033	0.00072987751267721	0.0007440508008080453	0.0007583744386822297	0.0007728430178943702	0.0007874511135485999
3.135678182320954e-05	0.001240269408133025	0.001863545275898531	0.001264339569261038	0.0009000024809327033	0.000712238664604623	0.0006062742890922161	0.0005414563787155582	0.0004995872454385664	0.0004716468238326419	0.0004527422703777113	0.0004400180512166002	0.000431706387336304	0.0004266590553673771	0.0004241000921504756	0.0004234874223882924	0.0004244315692091652	0.0004266458766383011	0.000429914920768509	0.0004340738322421845	0.0004389943893523969	0.0004445754377015879	0.0004507361488311786	0.0004574111853743138	0.0004645471738633387	0.0004721000909805823	0.0004800332995144456	0.0004883160542159665	0.0004969223496192659	0.0005058300244466231	0.0005150200560108772	0.0005244760013705265	0.0005341835486708186	0.0005441301558780669	0.0005543047564057943	0.0005646975181744156	0.0005752996444075964	0.0005861032093693399	0.0005971010199094767	0.0006082864997248986	0.0006196535919404488	0.0006311966758050619	0.0006429104958382249	0.0006547901010448354	0.0006668307928724866	0.0006790280794607051	0.0006913776371331624	0.0007038752752927085	0.0007165169069914185	0.0007292985225498142
3.292958234762947e-05	0.001137583264524669	0.002012747946117106	0.001448865702204338	0.001020973200152203	0.0007939002165507421	0.0006650761487228463	0.0005859068918405645	0.0005342928489571033	0.0004992849795422663	0.0004749710260798531	0.0004579190984426114	0.0004460157802936027	0.000437894971181115	0.0004326374636227057	0.0004296035840074447	0.0004283352995584904	0.0004284965183430077	0.0004298353482579746	0.0004321594790470786	0.0004353196801525442	0.0004391984657382915	0.0004437021416906193	0.000448755116214704	0.0004542957593813599	0.0004602733419993087	0.0004666457404364038	0.0004733776932849963	0.0004804394613813275	0.0004878057861368915	0.0004954550726898985	0.0005033687416035491	0.0005115307118051686	0.0005199269833297651	0.0005285452985753495	0.0005373748659114625	0.0005464061310984176	0.0005556305892776709	0.0005650406273817549	0.000574629392013811	0.0005843906789545903	0.0005943188384570933	0.0006044086957000846	0.0006146554819967453	0.0006250547761827487	0.0006356024536517817	0.0006462946426931239	0.0006571276856887131	0.0006680981065479436	0.0006792025809671837
3.455051450003231e-05	0.001039141198966295	0.00211497159953691	0.001655442932272548	0.001163710256586022	0.0008905957016050815	0.0007345352320795083	0.0006383814869535894	0.0005753855769522279	0.0005322492096864372	0.0005018143188869495	0.0004799463454471688	0.000464112336188845	0.0004526830472057514	0.0004445671316049274	0.0004390081915394361	0.0004354665693309243	0.0004335475531390589	0.0004329561654754124	0.0004334677805740743	0.0004349084926726177	0.0004371416754842185	0.0004400585781216292	0.0004435716159729106	0.0004476095004043955	0.0004521136465993835	0.0004570354858100735	0.0004623344286067979	0.0004679763018135837	0.0004739321364698203	0.0004801772180500924	0.000486690335212464	0.0004934531806744373	0.0005004498686999887	0.0005076665448098917	0.0005150910666402883	0.0005227127419214772	0.0005305221115566381	0.0005385107698919072	0.0005466712132615651	0.0005549967138003777	0.0005634812116427135	0.0005721192245593935	0.0005809057697503809	0.0005898362974343531	0.0005989066338667093	0.0006081129313031327	0.0006174516255999211	0.0006269193984185003	0.0006365131446013019
3.622055367571893e-05	0.0009486534551946319	0.002156453390600597	0.001878226466864421	0.001331027163354925	0.001005013396180382	0.0008165398177966468	0.0007001881826988709	0.0006237929320019706	0.0005712126084915112	0.0005337678688146427	0.0005064661885561572	0.0004862640602530737	0.0004712134439924593	0.0004600154480446263	0.0004517736112927397	0.0004458507751633215	0.0004417825047491	0.0004392227792426623	0.0004379088265681134	0.0004376377093157962	0.0004382503463762402	0.0004396203667295038	0.0004416461798879133	0.0004442452343702499	0.0004473497933723758	0.0004509037816469935	0.0004548604002926464	0.0004591803008832417	0.0004638301717289354	0.0004687816322813787	0.0004740103602791176	0.0004794953963248299	0.0004852185853750139	0.000491164125214218	0.0004973181976661396	0.0005036686669275885	0.0005102048299813836	0.0005169172089762739	0.0005237973786865965	0.000530837821113483	0.0005380318025036728	0.0005453732698418207	0.000552856762092613	0.0005604773344293358	0.000568230493240699	0.0005761121399038461	0.0005841185225290635	0.000592246193154941	0.0006004919716368739
3.794071166029831e-05	0.0008678138539696982	0.002133843650460568	0.00210547676099688	0.001525015260787335	0.001140199634655766	0.0009133607012073499	0.0007729263555693844	0.0006806579182628452	0.0006170115428856151	0.0005714556635891693	0.0005379496841376563	0.0005128275097403246	0.000493753792772849	0.0004791786083390129	0.0004680368607927235	0.0004595745306205829	0.0004532439760455126	0.000448638509769073	0.0004454501943515826	0.0004434418407097831	0.0004424279617021123	0.0004422615274800766	0.00044282457019211	0.0004440213997110577	0.000445773624552067	0.0004480164443975107	0.0004506958516140094	0.0004537664936887723	0.0004571900213039757	0.0004609337986625006	0.0004649698876290011	0.0004692742390299081	0.0004738260450682607	0.0004786072156423861	0.0004836019519448572	0.0004887963980943529	0.0004941783525713371	0.0004997370300975603	0.000505462862132483	0.0005113473301380369	0.0005173828248932066	0.0005235625274275988	0.0005298803073091718	0.0005363306367328383	0.0005429085159148483	0.0005496094091783219	0.0005564291897386396	0.0005633640920378971	0.0005704106695680492
3.971203784626179e-05	0.0007970363709737893	0.002055077494272941	0.002318803697807219	0.00174600175590134	0.001299420383645159	0.001027687208064532	0.0008585386888377397	0.0007473813300407961	0.0006706770146771939	0.000615652780331258	0.0005749891107966647	0.0005442597753087502	0.0005206577637480314	0.0005023286150386969	0.0004880035345659321	0.0004767879597810763	0.0004680346079039804	0.0004612644409054425	0.0004561158669752358	0.0004523111563373158	0.0004496336751795676	0.0004479121042100321	0.0004470092775011057	0.0004468141457122463	0.0004472358933714372	0.0004481995694127513	0.0004496427964805377	0.0004515132627212623	0.000453766787951477	0.0004563658164018187	0.0004592782315092569	0.0004624764145383384	0.0004659364913819775	0.0004696377249028842	0.0004735620209788512	0.0004776935245864181	0.0004820182872137226	0.0004865239911220651	0.0004911997202041445	0.0004960357674618253	0.0005010234735211253	0.0005061550894794283	0.0005114236612248624	0.0005168229297537059	0.0005223472466458812	0.0005279915008691476	0.0005337510556004951	0.0005396216939704405	0.0005455995712446034
4.153562050509856e-05	0.0007360206313720609	0.001935716349457402	0.002494867625163456	0.001990967032117292	0.001485831910742629	0.001162628841321098	0.0009593642236035225	0.0008256713571674856	0.0007334731868693084	0.000667314110820418	0.0006183192339692418	0.0005811342231137351	0.0005523766946347648	0.0005298217845758448	0.0005119538877673814	0.0004977088554709889	0.0004863196732855384	0.0004772207173939105	0.0004699864355000112	0.0004642909499959785	0.0004598807658493183	0.0004565559135766383	0.0004541566534128584	0.0004525539292368972	0.0004516424004536377	0.0004513352787022616	0.0004515604498608764	0.0004522575240676807	0.0004533755661358223	0.0004548713309255302	0.0004567078775019901	0.0004588534710186159	0.0004612807051711601	0.0004639657957208187	0.0004668880068390824	0.0004700291830210556	0.0004733733635430671	0.0004769064644146845	0.000480616012827199	0.0004844909259878084	0.0004885213245637805	0.0004926983752517632	0.0004970141574119469	0.0005014615490778653	0.0005060341298758296	0.0005107260969364277	0.0005155321930924007	0.0005204476443645927	0.000525468105918502
4.341258812090383e-05	0.0006841307598935948	0.001793384954475859	0.002610502565661586	0.002251530376825831	0.001701831928710456	0.001321641603218985	0.001078182629418661	0.0009175990225527965	0.0008069436688650668	0.0007276099566115502	0.0006688441670029181	0.0006241607316938545	0.0005894748597469594	0.0005621102550665346	0.0005402514446950523	0.0005226290062804478	0.0005083315693838465	0.0004966895300639178	0.0004872008234373451	0.0004794821889172301	0.0004732363564980621	0.0004682294474334303	0.0004642750904361754	0.000461223050385148	0.0004589509515637315	0.0004573581611285776	0.0004563612059589287	0.0004558902953087786	0.0004558866509608901	0.0004563004356753966	0.0004570891298868925	0.000458216247660997	0.0004596503124751719	0.0004613640337082895	0.0004633336398329305	0.0004655383340697607	0.0004679598476904587	0.0004705820712631266	0.0004733907478731871	0.0004763732172864132	0.0004795182006984429	0.0004828156196753594	0.0004862564421332785	0.0004898325517352144	0.0004935366357171637	0.0004973620893038478	0.000501302932702514	0.0005053537398123518	0.0005095095760503103
4.534411078312681e-05	0.000640626316563457	0.001643366275954752	0.002650034050201664	0.002512114369610974	0.001947932247694124	0.00150830847703959	0.001218229749468142	0.001025654959726941	0.0008929653706946153	0.0007979693595502684	0.0007276708204755122	0.0006742112946875012	0.000632649089656913	0.0005997570583724353	0.0005733545767806787	0.0005519230444273188	0.0005343764924097457	0.000519920026996697	0.0005079597374242917	0.000498043734311779	0.0004898225791886331	0.0004830221200060771	0.0004774244580853611	0.0004728543635962757	0.0004691694156966603	0.0004662527361622878	0.0004640075588670765	0.0004623531191146267	0.0004612215054259504	0.0004605552215636532	0.0004603052805706069	0.0004604296996229439	0.0004608923023022696	0.0004616617566316174	0.0004627107977631225	0.0004640155943500407	0.0004655552298356722	0.0004673112740849785	0.0004692674279811298	0.0004714092274116227	0.0004737237945034703	0.0004761996284790217	0.0004788264281595292	0.0004815949414049695	0.0004844968363592129	0.000487524591086596	0.0004906713988498807	0.0004939310858111203	0.0004972980402582853
4.733140164645721e-05	0.0006047913069928418	0.001496628076093045	0.002611001008011633	0.002749631744320077	0.002221031625929397	0.001725862087341314	0.00138314708096887	0.001152797274067253	0.0009938079824728628	0.0008801316074237804	0.0007961499329896593	0.0007323519859505572	0.0006827535952568411	0.0006434554498985695	0.0006118316018639708	0.0005860602528346249	0.0005648436426801486	0.0005472354267655326	0.0005325310701511092	0.0005201963196965077	0.0005098193479303476	0.0005010780026076594	0.0004937169315198343	0.0004875313042455807	0.0004823550319251235	0.0004780521093505096	0.0004745101618972632	0.0004716355729474221	0.0004693497609555439	0.0004675863034126551	0.0004662886927056411	0.0004654085679545869	0.0004649043103090858	0.0004647399174318555	0.0004648840948440076	0.000465309517413836	0.0004659922246596096	0.00046691112299039	0.0004680475731518243	0.0004693850466117363	0.000470908837964006	0.0004726058224841909	0.0004744642517363639	0.000476473579259696	0.0004786243126667589	0.0004809078864094874	0.0004833165526304236	0.0004858432870458493	0.0004884817073021053
4.937571845811204e-05	0.0005759974057590044	0.001359822475588122	0.00250459069276598	0.002936422827938463	0.002512185858502159	0.001976292511417432	0.001576799677717381	0.001302469736954059	0.001112193597271683	0.0009762052734029082	0.0008759254496023118	0.0007998823433057146	0.0007408309929594367	0.0006940533429818858	0.0006563800960521892	0.0006256198842578695	0.0006002174003918543	0.0005790426854695418	0.000561257533572215	0.0005462285105755508	0.0005334689181966832	0.0005225991946162057	0.0005133193372432031	0.0005053893379875719	0.0004986150649029326	0.0004928379154358116	0.0004879271250851444	0.0004837739749421644	0.0004802873768471275	0.0004773904707070527	0.0004750179751960904	0.0004731141052859971	0.0004716309205559167	0.0004705270048154311	0.0004697664019083158	0.0004693177520726534	0.0004691535864715286	0.0004692497468573421	0.0004695849056568254	0.0004701401667843453	0.0004708987317977225	0.0004718456191625081	0.0004729674273733085	0.0004742521340972293	0.0004756889246446313	0.0004772680458087817	0.0004789806799202845	0.0004808188364348448	0.0004827752584331566
5.147836515578749e-05	0.0005537244582660342	0.001236235987919736	0.002350685173979244	0.00304709603084708	0.002804506886048857	0.002258868297993029	0.001802855735176492	0.001478551388135508	0.001251344275632557	0.001088731829229077	0.0009689923176462006	0.0008783831193118097	0.000808150622930044	0.0007525838464025788	0.000707851263238408	0.0006713106869412274	0.0006410930335990106	0.0006158451676474415	0.0005945668848003096	0.0005765049339289715	0.0005610824646249716	0.0005478510136549085	0.0005364571628837275	0.0005266189517110261	0.0005181089050272598	0.0005107416299062629	0.0005043646200713499	0.0004988513493745597	0.0004940960204243667	0.0004900095274510054	0.0004865163197180697	0.0004835519419633099	0.0004810610872781986	0.0004789960437152954	0.0004773154449365164	0.0004759832579634081	0.0004749679575804431	0.0004742418488875938	0.0004737805071045977	0.0004735623130520134	0.0004735680648691699	0.0004737806520931367	0.0004741847810198727	0.000474766741798181	0.0004755142104930186	0.0004764160797137593	0.000477462313634938	0.0004786438229226499	0.000479952356932746
5.364069354276317e-05	0.0005375496340446161	0.001126911469761107	0.002170985673126677	0.00306702216633723	0.003072636205994414	0.002567997819108982	0.002063971612590425	0.001685169102865001	0.001414993210742085	0.001220746291798546	0.001077761158670439	0.0009697728799354787	0.0008862552177267265	0.0008203030224516538	0.0007672803698602809	0.0007239954914056958	0.0006881966451951896	0.0006582588988213977	0.0006329852118166464	0.0006114771565626102	0.0005930489811006555	0.0005771692514347886	0.000563420427318611	0.0005514703418935141	0.0005410517365212301	0.0005319473455020695	0.0005239788687773428	0.000516998710675978	0.0005108837149726714	0.0005055303599174038	0.000500851034500677	0.0004967711240572955	0.0004932267091154506	0.0004901627326144164	0.0004875315291251405	0.0004852916352317287	0.0004834068211657818	0.0004818452973504702	0.0004805790598968164	0.0004795833480882868	0.0004788361917279681	0.0004783180324024256	0.0004780114037887079	0.0004779006614703889	0.0004779717537904238	0.0004782120254441981	0.0004786100499223562	0.0004791554852445045	0.0004798389493020053
5.586410503864269e-05	0.0005271070883405794	0.001031575878628184	0.001983855441679704	0.002997707597181584	0.003285733395596003	0.002890714874856957	0.002360394173378212	0.001926261254798869	0.001607314321248586	0.001375818812396351	0.001205124962930817	0.001076372752579563	0.0009770166550597385	0.0008987359947969482	0.0008359243848532971	0.0007847218795811422	0.0007424102297806034	0.0007070331256349549	0.0006771538789527367	0.0006516977029004936	0.0006298469057797766	0.0006109698207838236	0.0005945716761475808	0.0005802600149750433	0.0005677199455325718	0.0005566961507666464	0.0005469796225054767	0.0005383977491286381	0.0005308068177401133	0.0005240862778548147	0.0005181343063187176	0.0005128643444375636	0.0005082023696400263	0.0005040847271963985	0.0005004563934555964	0.00049726957416662	0.0004944825655720366	0.0004920588226299288	0.0004899661919398203	0.0004881762769500676	0.0004866639094251654	0.0004854067068762696	0.0004843847009510546	0.0004835800228910015	0.0004829766369744311	0.0004825601133572487	0.0004823174332566117	0.0004822368224936543	0.0004823076069636371
5.815005251590295e-05	0.000522012922030398	0.0009492879453732213	0.001802193897131455	0.002855517612162512	0.003414872411986501	0.003204802430235528	0.002687849948300815	0.002204727812500054	0.001832691676099341	0.001558045907169186	0.001354516587392395	0.001200976092067469	0.001082700617234624	0.0009897323027608055	0.0009153080073999562	0.0008547601016561352	0.0008048028831172616	0.0007630760786371148	0.0007278508845739635	0.000697837840056924	0.000672058989570023	0.0006497612245096513	0.0006303564566141521	0.0006133795895220339	0.0005984585056617815	0.0005852923028542903	0.0005736352869736521	0.0005632850412946026	0.0005540734247730067	0.0005458597021393338	0.0005385252451704772	0.0005319694051294025	0.0005261062680020072	0.0005208620814052546	0.0005161731979491722	0.0005119844188296064	0.0005082476501236631	0.0005049208059318193	0.0005019669069451597	0.0004993533354749265	0.0004970512164378627	0.0004950348999437871	0.000493281526981137	0.0004917706629323472	0.0004904839873122453	0.0004894050292212346	0.0004885189414815958	0.0004878123072840115	0.0004872729730473799
6.050004222144708e-05	0.0005217476615886607	0.0008788441995212704	0.00163363183873397	0.00266488625964055	0.003442594043691504	0.003479450326249236	0.003034876513421728	0.002520966224425662	0.002095202001087895	0.001771934410816506	0.001529934213272837	0.001346914840452649	0.0012060379434665	0.001095530659838068	0.001007279090068477	0.0009356494671900447	0.0008766693584267911	0.000827487009007343	0.0007860175573572747	0.0007507099162275421	0.0007203910706992294	0.0006941603989742849	0.0006713167340184225	0.0006513071861929782	0.0006336906608532268	0.0006181114603211267	0.0006042799118586513	0.0005919579642652901	0.0005809483467956513	0.0005710863153976776	0.0005622333020710684	0.0005542719793680684	0.0005471023892178974	0.0005406388800994605	0.0005348076639574564	0.000529544852565641	0.0005247948681588227	0.0005205091478802206	0.0005166450816195013	0.000513165135373873	0.000510036124105912	0.0005072286051908508	0.0005047163697932059	0.0005024760145998112	0.0005004865792784157	0.0004987292384948227	0.0004971870389347214	0.0004958446742867172	0.0004946882912917989
6.291563579021792e-05	0.0005254962376599326	0.0008190129091236704	0.001481777977759007	0.002450508171446719	0.003369358267584211	0.00368041345398498	0.003380421194744384	0.002870647163343227	0.002397627612877263	0.002022081249509859	0.001735891707547206	0.001518105037874293	0.001350296344436574	0.001218831552738479	0.001114073833736146	0.001029254296743434	0.0009595772355672423	0.0009015957262650477	0.0008527916977404747	0.0008112952170081857	0.0007756955810023758	0.000744912634619652	0.0007181078431038099	0.0006946219050440634	0.0006739303270264248	0.000655611329485304	0.0006393223415459546	0.000624782561987474	0.0006117598635720283	0.0006000608459253388	0.0005895231996727108	0.0005800097861616604	0.000571404004065994	0.0005636061319178558	0.0005565304168456436	0.0005501027395673425	0.0005442587282161507	0.0005389422240406959	0.0005341040255166337	0.0005297008541805231	0.0005256944978461783	0.0005220510974671246	0.0005187405499942648	0.0005157360063316447	0.0005130134470354108	0.0005105513223152349	0.0005083302452594171	0.0005063327293489786	0.0005045429630221298
6.53984523547429e-05	0.0005319730963466354	0.000768657939372052	0.001347603790660016	0.002232208584274891	0.003212661517109048	0.003779559573275629	0.003693503779268581	0.003241874762968346	0.002739786768515877	0.002312497286348569	0.001977217792926578	0.001719037374648613	0.001519338332088592	0.00136287256521679	0.001238390607483215	0.001137829952828809	0.001055423847260584	0.000987010941750832	0.000929548429603381	0.0008807784879334653	0.0008390007936188157	0.0008029164463226329	0.0007715197221405055	0.0007440220288773823	0.0007197977553620062	0.0006983451865198256	0.0006792579196381624	0.00066220369624741	0.0006469085378923018	0.0006331447226630681	0.0006207215756080228	0.0006094783443349285	0.000599278635864387	0.0005900060347084193	0.0005815606226778557	0.0005738561933542179	0.0005668180065627778	0.0005603809655769596	0.0005544881277347018	0.0005490894804036757	0.0005441409288101783	0.0005396034547892511	0.0005354424138327285	0.0005316269448803426	0.0005281294722400725	0.0005249252838329013	0.0005219921720982737	0.0005193101273525958	0.0005168610747350382
6.79501707554131e-05	0.0005393126651817796	0.0007267972123657407	0.001230559413361048	0.002023293252345788	0.002999691674372786	0.003764819227810928	0.003937232290108048	0.003612571652145324	0.003116052233692015	0.002645367128774455	0.002258578739005988	0.001954650769855907	0.001717637083387858	0.001531494465216401	0.001383468044835866	0.001264098058977223	0.001166503568547008	0.001085678603507073	0.001017950103874451	0.0009605904308801526	0.0009115470086776379	0.0008692544540040622	0.000832503355843524	0.0008003477528107687	0.0007720391468348702	0.0007469788666613978	0.0007246832544925837	0.0007047579173462395	0.0006868784617723488	0.0006707759202473579	0.0006562256110278735	0.0006430385384263958	0.00063105469221569	0.0006201377810004725	0.0006101710581397397	0.0006010539884076097	0.0005926995657902054	0.0005850321408945561	0.0005779856491945828	0.0005715021577328175	0.0005655306653955169	0.0005600261079219279	0.0005549485274122455	0.0005502623767192503	0.0005459359330416966	0.0005419408022714661	0.0005382514976364918	0.0005348450802444611	0.0005317008513993386
7.05725318584151e-05	0.0005451597292731216	0.0006926245587952042	0.001129339577991789	0.001831229511349172	0.002758454534538591	0.003644506293638959	0.004077998731481124	0.003949964593157927	0.003512291275990522	0.003019028241649928	0.002583537838883357	0.002229983377125435	0.001950197658996692	0.001729173561180782	0.00155315683135732	0.001411327012535789	0.00129558471356832	0.001199950872232408	0.001120006468455192	0.001052459551893382	0.0009948310309789337	0.0009452315251031881	0.0009022035461183961	0.0008646094255370295	0.0008315510765689899	0.0008023119664251851	0.0007763146913196843	0.0007530896130502894	0.0007322514181227244	0.0007134814114110664	0.0006965140049515084	0.0006811263076023568	0.0006671300298417804	0.0006543651339518655	0.000642694812202949	0.0006320014843511192	0.0006221835837968702	0.0006131529596543028	0.000604832762230285	0.0005971557116831882	0.0005900626718913376	0.0005835014693990385	0.0005774259097357508	0.0005717949545599692	0.0005665720294817391	0.0005617244395665598	0.0005572228736557954	0.0005530409818436321	0.0005491550143977863
7.326734098365878e-05	0.0005470758697610763	0.0006655119701332992	0.00104235674839769	0.001659222612252986	0.002511723005634069	0.003443185518329728	0.004096801038994393	0.004214630733306797	0.003903268866298896	0.003425109530982777	0.002952918017769088	0.002549435526624696	0.002222291870773366	0.00196097397290556	0.001751963070550007	0.001583408001560847	0.001445992361219154	0.001332665018985995	0.001238145756540787	0.001158474588267661	0.001090660349575804	0.001032421580946939	0.0009819993209600182	0.000938022486455986	0.0008994107804166859	0.0008653041839744008	0.0008350113004355661	0.0008079711413595298	0.000783724572209513	0.0007618927622319923	0.0007421607610163221	0.0007242648642875879	0.0007079828065593229	0.0006931260828913699	0.000679533888136985	0.0006670682958866579	0.0006556103953244854	0.0006450571742746075	0.0006353189874405283	0.0006263174872325122	0.0006179839228404137	0.0006102577337145978	0.000603085380837754	0.0005964193701201162	0.0005902174329139414	0.0005844418347237869	0.0005790587899130599	0.0005740379638837591	0.0005693520480825957
7.603647045253391e-05	0.0005432065055198777	0.0006450011024536158	0.0009680091524207179	0.001507779421334931	0.002274938481593906	0.003192223148028914	0.003996300903869562	0.004370129710842722	0.004252662571677615	0.003845282940220116	0.003362280465851118	0.002915417183799532	0.002538858280821681	0.002232337542406381	0.001985020807409951	0.00178490576762299	0.001621687666083997	0.001487228583041684	0.001375295920996766	0.001281158129316483	0.001201218244151265	0.001132724505076499	0.001073553433700613	0.001022050472037831	0.0009769135583569753	0.0009371079224344548	0.0009018033791095728	0.0008703278269696036	0.0008421324665509935	0.0008167655488206246	0.0007938523813923126	0.0007730799640126878	0.0007541850786554714	0.0007369449796643196	0.0007211700584079869	0.000706698018559541	0.0006933892179158725	0.0006811229167847876	0.0006697942366994871	0.0006593116796578697	0.0006495950922443725	0.0006405739858360652	0.0006321861428040087	0.0006243764541215451	0.000617095945696254	0.0006103009582601996	0.000603952454381046	0.0005980154296078545	0.0005924584108596461
7.888186225863069e-05	0.0005328943112133463	0.0006307870494212055	0.0009048191656455941	0.001375905607348314	0.002056858334610628	0.002920808625428573	0.003798953266295197	0.004395174069760372	0.004518254608801285	0.004249077921236809	0.003798633481234389	0.003326141774348636	0.002903351570381913	0.002548575133051859	0.002257917465035427	0.002021043907205604	0.001827323444014195	0.001667701311475586	0.001534972184765453	0.001423550512350667	0.001329140347396705	0.001248434351420578	0.001178872408293837	0.001118457591685446	0.001065618734192797	0.001019108487160927	0.0009779276721549866	0.0009412688995847027	0.0009084742764914952	0.0008790034425011139	0.0008524092163040837	0.0008283188873618579	0.0008064197260143575	0.0007864476708428345	0.0007681784273560033	0.0007514204119147937	0.0007360091177789372	0.0007218025860764602	0.0007086777407502507	0.0006965274046084035	0.0006852578550117024	0.0006747868105403667	0.0006650417635798714	0.0006559585924395928	0.0006474804001714458	0.0006395565390741901	0.0006321417868313938	0.000625195648393724	0.0006186817617233811
8.180553087021352e-05	0.0005168500961852299	0.0006226925949292801	0.0008514956135665401	0.001261901129617401	0.001861309035314785	0.002650991380406831	0.003537805689751265	0.004291563091964094	0.00466290427357033	0.004595316663554257	0.004237246241812281	0.003772496157286124	0.003315784872209934	0.002913854255225834	0.00257624399624008	0.002297551827601612	0.002068236658865451	0.001878853528587522	0.001721361042114489	0.001589299808367203	0.001477601496592259	0.001382319240507955	0.001300378272058926	0.001229372331827153	0.001167405714198187	0.001112973382657944	0.001064870721731869	0.001022125664306666	0.0009839474917529511	0.0009496880071633656	0.0009188118994322174	0.0008908739603497117	0.0008655014397229386	0.000842380277295579	0.0008212442801909795	0.0008018665542533148	0.0007840526725043896	0.0007676351917180935	0.0007524692227768854	0.0007384288300830997	0.0007254040875311352	0.000713298657684566	0.0007020277905682676	0.0006915166605849555	0.0006816989779420837	0.0006725158235407475	0.0006639146671275722	0.0006558485364644513	0.0006482753110469325
8.480956617066365e-05	0.0004967720498247446	0.0006206263455119626	0.000806954399990918	0.001163838890261358	0.001688971216785185	0.00239675023561868	0.003246023875718837	0.004082640464165132	0.004667322254494985	0.004839586808544838	0.004640641768286649	0.004234472040120851	0.003769795601724849	0.0033294212757882	0.002944672337663742	0.002620249592995019	0.002350306082443044	0.002126161201744544	0.001939379574311831	0.00178274728854217	0.001650408127818605	0.001537711406810482	0.001440992149972794	0.001357363130660773	0.001284541583850593	0.001220712283730398	0.001164421915789411	0.001114498397083078	0.001069989405935029	0.00103011546813553	0.0009942340055424557	0.0009618116340743997	0.0009324026844063234	0.0009056324367512407	0.0008811839460774919	0.0008587876187623956	0.0008382129108178292	0.0008192616730194713	0.0008017627823026935	0.0007855677848874332	0.0007705473394767587	0.0007565882974423363	0.0007435912931879325	0.0007314687450772218	0.0007201431890488012	0.0007095458828310333	0.0006996156317392879	0.0006902977964174659	0.0006815434510477807
8.78961365439951e-05	0.0004746873221041503	0.0006245128626737931	0.0007703181640396758	0.001079828440390855	0.001538762227463778	0.002165368509474276	0.002950073519474365	0.003803653506818934	0.004537237646303705	0.004947112824187914	0.004962672391159295	0.004678730156277002	0.004248972208541408	0.003790834360959724	0.003365297055524287	0.002994177304121313	0.002679552637185851	0.002415665191636892	0.002194668869979453	0.00200898580080221	0.001852084470503169	0.001718601849865628	0.001604227664424744	0.001505525990780926	0.00141976112813582	0.001344749065784708	0.001278737823177391	0.001220313590206268	0.001168327987197169	0.001121841928923662	0.001080082290998356	0.001042408362156796	0.00100828575648926	0.00097726601805178	0.0009489705819027974	0.0009230780840765552	0.0008993142590684044	0.0008774438477757763	0.0008572640766186677	0.0008385993720321812	0.0008212970515755519	0.0008052237921755277	0.0007902627196772648	0.0007763109984100704	0.000763277825041254	0.0007510827509680834	0.0007396542732382276	0.0007289286459790807	0.0007188488733264584
9.106749211522514e-05	0.0004523938323304544	0.0006341780672115623	0.0007409067228872675	0.001008146752107834	0.001408760735405036	0.001959481608880637	0.002667587060953009	0.003490421524752996	0.004300200313957912	0.004905300557409538	0.005159243598782074	0.00506009295989068	0.004723616012549614	0.004284289550105123	0.003834986160836551	0.003422004485675996	0.003061289493566201	0.00275357059892402	0.002493446423915641	0.002273847244547674	0.002087927835736144	0.001929726266293738	0.001794287501761499	0.001677581263934256	0.001576358712644384	0.001488006544920269	0.001410419097435735	0.001341893120473878	0.001281043796161923	0.001226738684485218	0.001178046088198989	0.001134194741024585	0.001094542284726643	0.001058550535413082	0.001025765990338395	0.0009958043865610818	0.0009683384027752903	0.0009430878098418112	0.0009198115379978945	0.0008983012520307811	0.0008783761194408981	0.0008598785272545482	0.000842670557235059	0.0008266310707427247	0.0008116532862559359	0.0007976427566282751	0.0007845156728367602	0.0007721974353093834	0.0007606214455401946
9.432596815207728e-05	0.0004311885162028431	0.0006491728172898057	0.0007182244184737134	0.0009472924127119808	0.001296765286216246	0.001778905182415109	0.002408341622614543	0.003171774503711257	0.00399457014441796	0.004728176501666802	0.005202713962757058	0.005329649304970935	0.005150448212479719	0.004782930880350904	0.004341727024192275	0.00390144514735459	0.003498554160947903	0.003145390169090483	0.002842089090216874	0.002583739563679328	0.002363985375600992	0.002176614619858574	0.002016147706612364	0.00187797151755796	0.001758288306673518	0.001654002770660722	0.001562600256389458	0.001482036449305538	0.001410644464934005	0.001347059312717014	0.001290157565266775	0.001239009575543913	0.001192841745504628	0.001151006724376541	0.001112959816944915	0.001078240242071505	0.001046456180494355	0.001017272789112361	0.0009904025452666394	0.0009655974283953426	0.0009426425568293467	0.0009213509829418819	0.0009015594143133105	0.0008831246791346051	0.0008659207927999564	0.000849836511932353	0.0008347732861976798	0.0008206435356114979	0.0008073691958174974
9.767398863841724e-05	0.000411846666183252	0.0006685313915015698	0.0007019468222655268	0.0008959987376850638	0.0012006028088668	0.001621961296251995	0.002176411719182704	0.002867057471258505	0.003657770918647775	0.004449843055412998	0.005092236893187559	0.005448858300151779	0.005478401968379949	0.005245368839112243	0.004860668139608557	0.004421605323618178	0.003989534946502485	0.003594358198912558	0.003246243973666828	0.002945197755622154	0.002686866328968738	0.002465551558543761	0.002275598181313654	0.002111942270801964	0.001970261648973605	0.001846953883222041	0.001739050368686168	0.001644115670683369	0.00156015257523862	0.001485519935399976	0.001418864509063934	0.001359065621625062	0.001305190735732417	0.001256459955507618	0.001212217704632276	0.001171910104831384	0.001135066862117737	0.001101286712434987	0.00107022568016333	0.001041587564338515	0.00101511619468938	0.0009905890987305841	0.0009678122989338343	0.0009466160183163257	0.0009268511198943389	0.0009083861413775343	0.00089110481502934	0.000874903984601446	0.000859691848530022
0.0001011140700289694	0.0003947302105728675	0.0006905050866320563	0.0006919065050071354	0.0008532269051606593	0.001118281784450717	0.001486327750352067	0.001972282823409438	0.002587081111444311	0.00331905374262677	0.004111766388454335	0.004853248083973486	0.005403443783028582	0.005661526851497329	0.005619680290062283	0.00535185677296922	0.004958845099846224	0.004523884581075588	0.004098817245208311	0.003709185129558137	0.00336393626107959	0.003063244317255791	0.002803353133245261	0.002579179852372382	0.002385569056330735	0.002217822752032123	0.002071871043533129	0.001944277976657608	0.001832180335902585	0.001733206058039956	0.001645393076881459	0.001567116807237824	0.001497028579532414	0.001434004757915016	0.001377105288755659	0.001325540177319152	0.001278642457653525	0.001235846404810056	0.001196669947789947	0.001160700437038124	0.001127583088859044	0.001097011568297391	0.001068720283648449	0.001042478055240897	0.001018082891408483	0.0009953576594353231	0.0009741464832145098	0.0009543117331626826	0.0009357315007329548	0.0009182974711693722
0.0001046488251951944	0.00037992450739385	0.0007123932206578314	0.0006880748928780805	0.000818151079847142	0.00104805558210094	0.001369532908158969	0.001794459289671298	0.00233641690013421	0.002997532225354059	0.00375143507998172	0.004526770562429957	0.005208488042150834	0.005674619343467609	0.00585495658484268	0.005762953741121977	0.005474007405548232	0.005078440032888753	0.004648455164070579	0.004229110514162575	0.003843109354622869	0.003498823588837508	0.003196801389569992	0.00293391295235149	0.002705662650072998	0.00250735577919979	0.002334625007802355	0.002183624519493053	0.00205106316007222	0.001934166554836846	0.001830613275993476	0.001738466456389617	0.001656110166334789	0.001582193918037991	0.001515585867642541	0.001455334078402758	0.001400634779522886	0.00135080648818707	0.001305268950972079	0.001263526003787635	0.001225151599196549	0.001189778387922166	0.001157088358967092	0.001126805140812295	0.001098687645712215	0.001072524802543988	0.00104813117507574	0.001025343302489928	0.001004016631475665	0.0009840229343010395
0.0001082809675734794	0.0003673538354739841	0.0007306808527491751	0.0006905338616332006	0.0007901419567915427	0.0009884373534806651	0.001269218244798903	0.001640526438249997	0.002115688939915618	0.002703541190111413	0.003396515402327339	0.004155797937770395	0.004901397516750236	0.005522685357346335	0.005917594235362002	0.00603962750839869	0.005914279933714073	0.005614128933116229	0.005219894984337806	0.00479525773073034	0.004380468595517807	0.003996462301809105	0.003651493830693154	0.003346641676338119	0.003079433095266779	0.002845947269693657	0.002641927226349956	0.002463313898034808	0.00230646665977063	0.002168223908301663	0.002045887883584016	0.001937177911094011	0.001840174226884851	0.001753262829555167	0.001675085750755908	0.001604498120507028	0.001540531982568671	0.001482366213417406	0.001429301702540769	0.001380740949516753	0.001336171311752807	0.001295151243661348	0.001257298975331095	0.00122228317684849	0.001189815238192226	0.001159642865103895	0.001131544748833642	0.001105326114143487	0.001080814987876218	0.001057859060235186
0.0001120133155278984	0.0003568624995287793	0.0007416705379911783	0.0006994260616399655	0.000768751842091332	0.0009381911425115048	0.001183260808268304	0.001507785036800036	0.001923331033847509	0.00244115238356812	0.003064121642082576	0.003775664395081219	0.004527923349573802	0.005237939296909497	0.005803857439571869	0.006142011655272087	0.006222781277748623	0.006077339824660889	0.005773418440498565	0.005383367145246734	0.004964313670051898	0.004553140363666048	0.004169785804051728	0.003822731986329	0.003513717865747575	0.003240966259418077	0.003001134864942977	0.002790396754293861	0.002604990772879111	0.002441471361642113	0.002296797340046778	0.002168339507707937	0.002053850851575095	0.00195142244820011	0.001859436674990107	0.001776523153157344	0.001701519600215902	0.001633438134477243	0.00157143679976336	0.00151479575661552	0.001462897492701607	0.001415210420890455	0.00137127529659787	0.001330693963735029	0.001293120016377695	0.001258251033685847	0.001225822106332054	0.00119560042444773	0.001167380738983251	0.001140981543713955
0.0001158487969381897	0.0003482654967718568	0.0007425344310423385	0.0007148669464929924	0.0007537023050056991	0.0008963132385296698	0.00110981678031357	0.001393597080948601	0.001756752569046535	0.002210553659560877	0.002762841967683481	0.00341048951860546	0.004129568165729281	0.004866794968212003	0.005540515458220842	0.006059374901564623	0.006355064528093364	0.006409090843996007	0.006254158116340725	0.005952343475869691	0.005568834406510961	0.005155705726900639	0.004747518210994168	0.004363785410138373	0.004013487733187153	0.003699143894052528	0.00341972247779384	0.003172480030430938	0.002954027059254465	0.002760901821195328	0.002589852418386719	0.002437955151786693	0.002302645612825504	0.002181706273675948	0.002073234735204606	0.001975605474489515	0.001887431575089083	0.001807529437678726	0.001734887612723971	0.001668639948070486	0.001608042792964192	0.001552455813861204	0.00150132592887228	0.001454173885759795	0.00141058305628831	0.001370190076015122	0.001332677015278389	0.001297764818456781	0.001265207793437586	0.001234788971040667
0.0001197904540297368	0.000341377312135842	0.0007323030468493191	0.0007367957172760971	0.0007448738684527912	0.0008620114037649429	0.001047323791938547	0.001295553749187865	0.001613037202600027	0.002009825108009683	0.002495458597520853	0.003074003219619279	0.003737029493379868	0.004455337897441948	0.005173425273418995	0.00581368031107488	0.006295214497546285	0.00656166978310135	0.006601246149778612	0.006445562116229937	0.006150835040098704	0.005776113534666292	0.005369527303122834	0.00496407662423363	0.004579280002483577	0.004224840672556972	0.003904174269404984	0.003617059494073083	0.003361389332808949	0.00313423451491345	0.002932446424919675	0.002752974564339871	0.002593016386133024	0.002450073176651453	0.002321955955985208	0.002206766738119051	0.002102869289725335	0.002008856980224712	0.001923521577671	0.001845824760182822	0.001774872982336624	0.001709895749583331	0.0016502270706411	0.001595289741582979	0.001544582086320452	0.001497666793416077	0.001454161523782695	0.001413731005211701	0.001376080370524067	0.00134094953454522
0.000123841448455118	0.0003360266954177147	0.0007121686831719414	0.0007647426778025269	0.0007422955752480393	0.0008346858838300436	0.0009944839753592693	0.00121154127852593	0.001489324662494111	0.001836097135045676	0.002261295448222998	0.002772208016725284	0.003369326656362959	0.004040028099031466	0.004751934029622522	0.005449815213486816	0.006061548469099499	0.006515719955028222	0.006764785877865599	0.006800392561815844	0.006651449473809842	0.00636836027671754	0.006004822421521544	0.005605807982535633	0.005203298880877645	0.004817143310075149	0.004457958937155954	0.004130177862145483	0.003834468760299391	0.003569416639959033	0.0033325914065887	0.003121184367219833	0.002932364166677067	0.002763460477331997	0.002612046523497847	0.002475964717805161	0.002353322007124783	0.002242470432159146	0.002141981665349386	0.002050620292552692	0.00196731827991394	0.001891151746034075	0.001821320429449692	0.001757129855500544	0.00169797601641168	0.001643332299355894	0.001592738376435696	0.001545790781589303	0.001502134923748145	0.001461458315630994
0.0001280050666462729	0.0003320631294400979	0.0006849061124367993	0.0007975101586924907	0.0007461300172479445	0.0008139139680717772	0.0009502400280557166	0.001139752212442066	0.001382996788548904	0.001686234411672364	0.002057888034607578	0.002506155286855116	0.003036015889469793	0.003644924907210252	0.004317317541531085	0.005019476057279648	0.005698187007676515	0.006287342031822782	0.006723635657162122	0.006965733274326342	0.007006430566905679	0.006870924742403586	0.006603917422425818	0.006254303120371321	0.005864417324408837	0.005465588243008658	0.005078232294572394	0.004714046329763908	0.004378602002238432	0.004073553647204676	0.003798252532478212	0.003550823947239716	0.003328840283088736	0.003129718363881407	0.002950939706387675	0.002790162037903051	0.002645266586510158	0.002514369008922825	0.002395810879955905	0.002288141748755944	0.002190097504804	0.002100578224023446	0.002018627141609126	0.001943411514346211	0.001874205636657693	0.001810376004546056	0.001751368485731676	0.001696697294713696	0.001645935555065795	0.001598707237107617
0.0001322847254515684	0.000329358680888939	0.0006538289195549107	0.00083282389501323	0.0007566459379848615	0.0007994385743178179	0.0009137508341436435	0.001078670073452375	0.001291750925735963	0.001557203622416437	0.001882036798102901	0.002274115176818538	0.002740199244453001	0.003283174268282559	0.003898158156185112	0.004567852133743273	0.005258667201111382	0.005920501143173328	0.006493226288702048	0.006920263421793072	0.007164467708079564	0.007218208542077298	0.007102350254236329	0.006855980111868071	0.006523514944899707	0.006144946528527595	0.005751159286529354	0.005363296879525017	0.004994272498174518	0.004650921911229091	0.004335995588915695	0.004049704240585246	0.003790803196104256	0.003557303075458055	0.003346910891105357	0.003157289737131382	0.002986202062402904	0.002831581004404108	0.002691558833167277	0.002564470869293399	0.002448846185324371	0.002343391884420085	0.002246974924172777	0.002158603715945624	0.002077410680750914	0.002002636320900378	0.001933615007772366	0.001869762486803951	0.001810564997125054	0.001755569855349435
0.0001366839780751409	0.0003278074326566952	0.0006218883362495674	0.00086712245070856	0.000774165242525777	0.0007911603852697697	0.000884369922443209	0.00102704329363552	0.001213612854610073	0.001446248198575377	0.001730411463692671	0.00207303273859539	0.002481130830443233	0.002960061156388869	0.003510975078997658	0.00412738736256806	0.004791315842053004	0.005470383521198978	0.006118207649799555	0.006680321652298835	0.007105662852616474	0.007359801161113366	0.007433644027035038	0.007343345610746703	0.007122410063971081	0.006810904037390444	0.006446567165609839	0.006059905028551446	0.005672865192485181	0.005299679935686714	0.004948569498239833	0.004623502764376487	0.004325661430779951	0.004054524959489111	0.003808617095655908	0.003585992037771	0.003384536239095441	0.003202146457685513	0.003036827943737409	0.002886742775141375	0.002750228101742676	0.002625796952944006	0.002512129525650026	0.002408059793257204	0.002312560317456029	0.002224726917265451	0.002143764093046245	0.002068971645306148	0.001999732657075338	0.001935502853837555
0.0001412065203371192	0.0003273236912816971	0.0005912267112314967	0.0008957661077863418	0.0007989640968674238	0.0007891320583778731	0.0008616282245395065	0.0009838569423376666	0.001146920144422856	0.001350953149357087	0.001599865128914072	0.001899407446962305	0.002256073606788138	0.002675962064124921	0.003163182515705855	0.003717570796240122	0.004331721041107435	0.00498781280221057	0.005655424045216797	0.0062921671188918	0.006848815001182481	0.007278861103273908	0.007549584735257617	0.007649806240712441	0.007590763311233214	0.007400354210713908	0.007114256118403513	0.006767867485898532	0.006391236476578308	0.006007098661505866	0.005631061040884661	0.005272834494453559	0.004937734598002442	0.004628041766270987	0.004344073395506479	0.0040849606430067	0.003849179087222246	0.003634894664328786	0.003440179516090271	0.003263140149274886	0.003101988453514958	0.002955076586457088	0.002820909720391792	0.002698145746597514	0.002585587726880153	0.002482172699497899	0.002386959031741501	0.0022991136080894	0.002217899573865827	0.002142665002165715
0.0001458561972746712	0.0003278394964855482	0.0005631382206120806	0.0009139085156950411	0.0008311005461849133	0.0007935515601889247	0.0008452215794948117	0.0009483066070611924	0.001090293366069961	0.001269251612878193	0.001487575166432723	0.001749777150417865	0.002061471335126686	0.002428572096807157	0.002856298184839732	0.003347734283013342	0.003901815221557879	0.004510797028774446	0.005157655715443827	0.005814393523252623	0.006442684563480108	0.006998124363784834	0.007438062779915303	0.007730873732879343	0.007862988693009207	0.007840664809744985	0.007686142822067646	0.007430541923585842	0.007106669943044714	0.006743893514030155	0.00636561238957338	0.005988798433475388	0.005624730030445723	0.00528019397562599	0.004958708530284262	0.004661561356369254	0.004388605723536653	0.004138832117537911	0.003910758951273753	0.003702688809412674	0.003512869794159466	0.003339592348287205	0.003181243503100812	0.003036333795085287	0.002903507146396906	0.002781540510846368	0.002669337693371332	0.002565920144194691	0.002470416468207597	0.002382051698914453
0.0001506370101044728	0.0003293014909571698	0.000538241910728791	0.0009179149095679857	0.0008701402422512994	0.0008047492432187789	0.0008350027907419612	0.0009197764679798361	0.001042604563041489	0.00119940342115049	0.00139108758844986	0.001620955908051335	0.001893620981148967	0.002214365590252578	0.002588493722188281	0.003020445070363956	0.003512516551403536	0.004063113815060802	0.004664617614410308	0.005301244380212982	0.005947682806268794	0.006569613144962168	0.007127091578431209	0.007580861846458051	0.007900094846320481	0.008068796867071924	0.008088320152735032	0.007975207824096645	0.00775576966823078	0.007459838710604883	0.007115730199158033	0.006747258846518041	0.006372662764565532	0.006004814503839237	0.005652077899731541	0.005319350883365334	0.005009038534908167	0.004721851002490409	0.004457408133923036	0.00421467319224573	0.003992251020913756	0.003788585515894013	0.003602085528770249	0.003431201541757559	0.003274469383847102	0.003130532431123183	0.002998150137968498	0.002876198173366336	0.002763663645034553	0.00265963766990574
0.0001555531235694521	0.0003316668398794967	0.0005167033400112678	0.0009066648885921757	0.0009147729069823502	0.000823159267236475	0.0008309774656887447	0.0008978223656071365	0.001002947765804785	0.001139962641756394	0.00130831154145533	0.001510129403478841	0.001749021916020475	0.002029461907291207	0.002356323003371026	0.002734326812834482	0.003167259827638607	0.003656855697328423	0.004201299600865157	0.004793439739560344	0.005419015962391976	0.006055514300800449	0.006672497353389237	0.007234188992596161	0.007704460088285969	0.008053231429175583	0.008262271657153273	0.008328253647770064	0.008262043956328489	0.00808486515794433	0.007823093213286145	0.007503484147399	0.007149877852604695	0.006781565182611783	0.006412962628419817	0.006054076865452553	0.005711315860773764	0.005388356417109524	0.005086917552909464	0.004807384136562319	0.004549278048929397	0.004311597757645269	0.004093053981984282	0.003892227767934005	0.003707672836962964	0.003537979075291746	0.003381809586411715	0.003237920170813359	0.003105167411819313	0.002982509594862858
0.0001606088736937826	0.0003348975977468347	0.0004984225325836119	0.0008819154377498352	0.0009623801865552756	0.0008492597457665329	0.0008333020737734153	0.0008821600025613683	0.0009706137860148838	0.001089743146060468	0.00123749088875729	0.001414873425720052	0.001624532237521696	0.001870092215800886	0.002155773298819322	0.002486022702044192	0.002865037040789855	0.003296078227811462	0.003780511293515971	0.004316539650866468	0.004897712257460525	0.005511445734149456	0.006138025468345233	0.006750734064853362	0.007317730978706949	0.007805894427711632	0.00818603654276079	0.008438063564877838	0.008554355978550187	0.008540238015179403	0.008411606784870447	0.008190852679572857	0.00790254902125412	0.007570023896649537	0.007213267449572701	0.006848081914530755	0.006486114378851285	0.006135380638840301	0.005800977296013885	0.005485794571576873	0.00519113698890889	0.004917220918103439	0.004663551682832792	0.004429197700265475	0.004212983072929161	0.004013618725754634	0.003829788835639971	0.003660205607236245	0.003503642143068176	0.003358950474342084
0.0001658087759715916	0.000338952812815542	0.0004831661730022557	0.0008474890334599423	0.001008747265243454	0.0008834575240051124	0.0008422813024003342	0.0008726580304438478	0.0009450701761586434	0.001047786741696784	0.001177167740066002	0.001333134301241052	0.001517417569457051	0.001732821853835849	0.001982847270691918	0.002271413158611706	0.002602555352050526	0.002980013857562012	0.003406643725310066	0.003883598259382674	0.004409269849407361	0.004978047992312874	0.005579078285563819	0.006195368978026825	0.006803735255374158	0.007376081672816152	0.007882270468644719	0.008294275417388891	0.008590664716218152	0.008760078114215078	0.008802591135665087	0.008728647734666382	0.008556146229516273	0.008306780964185519	0.008002693576398164	0.007664062549110963	0.007307777827905319	0.006947022038358735	0.006591454974409949	0.006247713967067223	0.005920020230231505	0.005610765138721927	0.005321015660445238	0.00505092004746742	0.004800017655910959	0.004567466771214652	0.004352206968509578	0.004153071535591692	0.003968863032086782	0.003798402318394948
0.0001711575340188451	0.0003437780742170192	0.0004706501830440557	0.0008078684831830236	0.001048257489409106	0.0009258849097720304	0.0008583593999804314	0.0008693354232737108	0.0009259465578021255	0.001013335931611819	0.001126145702203617	0.001263193260378351	0.001425344303676033	0.00161463316690368	0.001833851274556848	0.002086302917124296	0.002375594517321366	0.002705381314989309	0.003079014860457524	0.003499042913498262	0.00396652475931204	0.004480151802805178	0.005035217696523784	0.005622572290428783	0.006227812938142505	0.006831079222647433	0.007407849106775948	0.007930993820545552	0.008373989862339424	0.008714695306306551	0.008938713008695101	0.009041353671794072	0.009027658575261858	0.008910630598800684	0.008708382584830933	0.008441091087264979	0.008128453266946964	0.007787982956474705	0.007434154145947968	0.007078208658764572	0.006728388543131711	0.006390382261263784	0.006067835038595535	0.005762834511306182	0.005476329022173068	0.005208465553775236	0.00495885060047403	0.004726744635729661	0.004511202920134122	0.004311174780001184
0.0001766600487147278	0.0003492937430208613	0.0004605865900678779	0.0007670070431662667	0.001074891931143658	0.0009760747673660353	0.0008820961268963694	0.0008723620185925236	0.0009130251846838774	0.0009858120660734976	0.001083456632304645	0.001203626579452509	0.001346347278390291	0.00151293412421172	0.001705512905119683	0.001926770141407597	0.002179782664981242	0.002467850719983972	0.002794285617561578	0.003162111995916924	0.003573649098063617	0.004029943430259681	0.004530044526040286	0.005070154411981539	0.005642745560327832	0.00623582866540006	0.006832639254518782	0.007412054550382948	0.007949985558860676	0.008421768218402938	0.008805228861558267	0.009083757227182498	0.009248580033078983	0.009299616863241487	0.009244759509693026	0.009097918575146901	0.008876486315304856	0.008598875355523269	0.008282583715598722	0.007942960753527073	0.007592629457232916	0.007241405128230885	0.006896525446784939	0.006563034809258625	0.006244212489272313	0.005941978684901237	0.005657246252004295	0.005390207841392448	0.005140560527857067	0.004907675850910052
0.0001823214278681246	0.0003553862508664371	0.0004527075130032474	0.0007277540465143101	0.001083951631378533	0.001032505561449243	0.0009141114585292552	0.0008820601533828124	0.0009062364063420851	0.000964799019550223	0.001048332514313869	0.001153267503390652	0.001278788399747228	0.001425531066030624	0.001595005850370492	0.001789316324579931	0.00201099687071504	0.002262887210244091	0.002547997763030597	0.002869332674074701	0.00322964158889572	0.003631073612776375	0.004074712293088624	0.004559983994308283	0.005083959146587395	0.005640610813150185	0.006220157048073662	0.006808680806957503	0.007388265669287399	0.007937865018236295	0.008434997382970676	0.008858128650069814	0.009189327666968896	0.0094165915874496	0.009535253934878467	0.009548140408101417	0.009464520039274634	0.009298233878601615	0.009065533049847823	0.008783102053787224	0.008466560673331545	0.008129535632537585	0.007783244540258904	0.007436461447628369	0.00709572146534124	0.00676564489279988	0.006449296307280556	0.00614852716213287	0.005864275832532365	0.00559681593063544
0.0001881469964406988	0.000361910653419814	0.0004467756154987921	0.000691819715350566	0.00107374010334434	0.001092089065832066	0.0009549739706284444	0.0008989035550163213	0.0009056584717115618	0.0009500322411568951	0.001020182971479262	0.00111117272025499	0.001221314814179601	0.001350587037510097	0.001499928552687613	0.001670906507098614	0.001865540430389747	0.002086190499660266	0.002335461926836396	0.002616095729029275	0.002930822630171852	0.003282158814093127	0.003672123478239525	0.00410186166958071	0.004571165030481437	0.005077901523875114	0.005617396101951228	0.006181848013374886	0.006759920992970688	0.007336683750879317	0.007894083042764262	0.008412070090331736	0.008870358498948249	0.009250591718728328	0.009538511720413458	0.009725642281856975	0.009810092041513395	0.009796323756122018	0.009694025336005201	0.009516432084084429	0.009278515968129035	0.008995385651963745	0.008681095276613406	0.008347912681134672	0.008005993683528211	0.007663359103382118	0.007326064119622863	0.006998466912684844	0.006683529580812009	0.006383109305124889
0.0001941423073643695	0.0003687129572015686	0.0004425870999409887	0.0006600153274407445	0.001046159900708596	0.001149830280037206	0.001004997431258341	0.0009235065024399212	0.0009115206919570806	0.0009413929048950239	0.0009985784069541652	0.001076594445928193	0.001172820786729331	0.001286577117962728	0.00141826301746056	0.001568953738408371	0.001740196025520567	0.0019338925588115	0.002152221776619428	0.002397563575321743	0.002672410868117986	0.002979250319503958	0.003320396434612141	0.003697763754625738	0.00411256409887457	0.00456492175788516	0.005053411756003114	0.005574547080317284	0.006122271005079396	0.006687547646602811	0.007258178859541629	0.007818992253586095	0.008352522368173531	0.00884022815812832	0.009264157181983918	0.009608813537028594	0.009862873319460393	0.01002037963368757	0.01008116261522639	0.01005043202486235	0.009937699441380865	0.009755323607243845	0.009516999037691223	0.009236441135006497	0.008926409103362596	0.008598099569442985	0.008260867886431445	0.007922197104666613	0.007587828541537365	0.007261980024964415
0.0002003131529928408	0.0003756717706810935	0.0004399709167970028	0.0006325521019033664	0.001005826559103728	0.001199063661822228	0.001063905314562014	0.0009565909847514563	0.0009242081382599561	0.0009389067897729985	0.0009832385570864674	0.001048958327970897	0.001132415029832783	0.001232246417005214	0.001348327973263316	0.00148127861585741	0.001632215005658835	0.001802620127859655	0.001994263917894493	0.002209143991670651	0.002449427377954845	0.002717379355498054	0.003015267243950981	0.003345227314356632	0.003709083172630166	0.004108105230110151	0.004542704608173341	0.00501206268008298	0.005513711098226968	0.006043097588056347	0.006593199118222915	0.00715427186416528	0.007713847408526422	0.008257083187758106	0.008767538168475409	0.009228365653639893	0.009623804769626642	0.00994074289616899	0.01017005846346498	0.01030747382286179	0.01035375552796878	0.01031425821149016	0.01019795860864822	0.01001621630633833	0.009781507882488202	0.009506326647717889	0.009202355733895442	0.00887994119543868	0.008547834015904962	0.008213140291045421
0.0002066655772285528	0.0003827418750644521	0.0004387862961078214	0.0006092919185187297	0.0009583436725505899	0.001232648409103277	0.001130341328833769	0.0009989113695313379	0.0009442644308573193	0.0009427473278634201	0.0009740261824973366	0.001027847005575815	0.001099393989708744	0.001186573254579823	0.001288733584406977	0.001406060691970078	0.001539277445489884	0.001689487165871973	0.001858085415960324	0.002046703598550092	0.002257164271654556	0.002491435352369437	0.002751573347087988	0.003039646674467938	0.003357630202186669	0.003707262090122299	0.004089854680676686	0.004506053400502028	0.004955542525947652	0.005436705388446271	0.00594626006036928	0.006478909731012235	0.007027067898076743	0.007580737262907393	0.008127629622601691	0.008653601920236408	0.009143442693656875	0.0095819731869264	0.009955341526257207	0.01025231338283787	0.01046533012180362	0.01059113652241005	0.01063087118025048	0.01058963394515363	0.01047565392619441	0.01029924454738907	0.01007173731313841	0.009804544966458441	0.009508441696177861	0.009193086432583453
0.0002132058883719193	0.000389973080397565	0.0004389197467339221	0.0005899224675466211	0.000908761690526934	0.001245023284126167	0.001201277530243648	0.001051104925195038	0.0009723862340045698	0.0009532418159852668	0.0009709456002381003	0.001012989042500735	0.001073221018287322	0.001148738386849494	0.001238341025072043	0.001341790375117593	0.001459441973147893	0.001592054844982445	0.001740687333277877	0.001906635772880367	0.002091393351548422	0.002296616011886591	0.002524086532875096	0.002775669684073785	0.003053251847281512	0.003358658438754887	0.003693542328028026	0.004059236715280847	0.004456567170059381	0.004885620458465602	0.005345473196111819	0.005833891990233316	0.006347028879017588	0.006879150855440843	0.007422457721124147	0.007967053916288484	0.008501140790708621	0.009011479058903005	0.009484132714723056	0.009905448087068358	0.01026315721386996	0.0105474436707381	0.01075179285225176	0.0108734794770423	0.01091361738113035	0.01087678812669731	0.01077034600242169	0.01060354425903571	0.01038663287743076	0.01013004944247341
0.0002199406727413097	0.0003974915984921821	0.000440282100067186	0.0005740660456431325	0.0008607854004869387	0.001234211036291082	0.001271531208592377	0.001113425296804947	0.001009398024439641	0.0009708788587819881	0.0009741456813817305	0.001004252947934066	0.001053511137403566	0.001118100332751726	0.001196228151993008	0.001287225375947584	0.00139109520954321	0.001508279779335293	0.001639533844094648	0.00178585303217489	0.001948429944252869	0.002128623546647523	0.0023279329751485	0.002547969494372735	0.002790421435958765	0.003057007216750323	0.003349411435654746	0.003669198868833245	0.004017701227499048	0.004395872171115802	0.004804107733950168	0.005242032561320185	0.005708257707835075	0.006200123601671521	0.006713452034012706	0.007242342714613355	0.007779060758135667	0.008314067659143365	0.008836245042931484	0.009333343240090646	0.009792653695165823	0.01020185880793122	0.01054996498440893	0.01082818925645538	0.01103066129044225	0.01115482823120913	0.01120150494574012	0.01117458093632548	0.01108045683076923	0.01092732126967471
0.0002268768091162036	0.0004054576780539756	0.0004428058387690815	0.0005613409309811844	0.0008166798502509044	0.001202525341816942	0.00133381442294203	0.00118531505118749	0.001056187631929549	0.0009963133181076053	0.0009839266888832276	0.001001646028451754	0.001040021066293158	0.00109417651608881	0.001161661475887634	0.001241353293229297	0.00133290550469513	0.001436461254429049	0.001552498716997184	0.001681744360611182	0.00182512196923847	0.001983720445678364	0.002158770696207259	0.002351625437458039	0.002563737436218369	0.002796632382315883	0.003051872756169586	0.003331008946891088	0.00363551369540398	0.003966695867337815	0.004325589826420983	0.004712817565955296	0.005128422612399372	0.005571677925022079	0.006040874916037966	0.006533107443334739	0.007044072884878379	0.007567921175882735	0.008097190009212484	0.008622867339808472	0.009134617465526153	0.009621191436261323	0.01007101573550635	0.01047291825024155	0.01081691504080413	0.01109495585431599	0.0113015206232363	0.01143397824702981	0.01149265959472804	0.01148064806531027
0.0002340214840614744	0.0004140254220721063	0.0004464427388686004	0.0005513925171643367	0.0007775519139848887	0.001155508947281246	0.001379808253308411	0.0012648070438884	0.001113571489495507	0.001030361788288511	0.001000749738049993	0.00100531779769235	0.001032644230853673	0.001076629847940222	0.001134074170168045	0.001203360682631345	0.001283782868436658	0.001375192620413728	0.00147781051900208	0.001592119745982272	0.001718804607293686	0.001858713340400686	0.002012834008863082	0.002182276838228356	0.00236825862729437	0.002572085969737879	0.002795134480986046	0.003038821326644878	0.003304568257366482	0.003593752192353014	0.003907640276249969	0.004247306400202562	0.004613526603358589	0.005006651777551619	0.005426457943397301	0.005871977310336624	0.006341317565730757	0.006831482354068458	0.00733821234272691	0.007855872717494881	0.008377417839697466	0.00889446495659026	0.009397503906208107	0.009876256892246549	0.0103201814787575	0.0107190834734878	0.01106377976398511	0.01134673180742094	0.01156256531900388	0.01170840442569153
0.0002413822081934944	0.0004233208381416307	0.000451161688945749	0.0005439066340639073	0.0007437248944373388	0.001099872959701681	0.001402350525060161	0.001347851961602299	0.001182045231705348	0.0010739760361366	0.001025246443631231	0.001015567519747199	0.00103141053603159	0.001065260408435192	0.001113049704422463	0.001172608376226348	0.001242845560888269	0.001323318970740903	0.001414001996959784	0.001515153512727675	0.001627242709346305	0.001750904293315303	0.001886910706518225	0.002036153754840955	0.002199630976106474	0.002378433595697444	0.002573733669036325	0.002786768330535257	0.003018819139676975	0.003271184443908543	0.003545142543256984	0.00384190331517723	0.004162545924715033	0.004507940411643984	0.004878651449787249	0.00527482358142696	0.005696048924627718	0.006141220902826186	0.006608381047822648	0.007094570310202435	0.007595701226032958	0.008106471995795422	0.008620346840169706	0.009129627344347493	0.009625635241793988	0.01009901703497195	0.01054016498958348	0.01093972915659325	0.01128917493103624	0.01158132535560914
0.0002489668334545882	0.0004334382386411325	0.0004569463749926067	0.0005386130888762123	0.0007150602356260749	0.001041658150050892	0.001397922647343304	0.001427876615727609	0.001261368336202225	0.001128172925101381	0.001058224008528859	0.001032855039867564	0.001036490701200116	0.001060001972366477	0.001098310700124977	0.001148612611029213	0.001209393134887572	0.001279901656522595	0.001359865885067557	0.001449332002817714	0.001548572415749957	0.001658030968222881	0.001778289470876158	0.001910046510837652	0.002054103224681976	0.002211352681724189	0.00238277056642313	0.002569405377453744	0.002772366593965212	0.002992809315309181	0.00323191383049418	0.003490858468426996	0.003770783964832706	0.004072747507981509	0.00439766465682509	0.004746237545358247	0.005118868299607229	0.005515557521072929	0.005935789159521553	0.006378405215225418	0.006841476516770584	0.007322179227216847	0.007816690446293706	0.008320119731958035	0.008826495692568307	0.009328826893794023	0.009819253039181838	0.01028929490062939	0.01073019975965872	0.0111333643364982
0.0002567835714673723	0.0004444471375030502	0.0004637922853173067	0.0005352842683577788	0.0006911851808474128	0.0009852917071892582	0.001367975763325959	0.001496107010279391	0.001349952310799592	0.00119388655576892	0.001100656883854315	0.001057813132115825	0.001048204857498619	0.001060923207792762	0.001089712691857678	0.001131031508433879	0.001182885463413937	0.00124418944017058	0.001314417727404048	0.001393407877551377	0.00148124744309382	0.0015782067227196	0.001684697802297896	0.001801248980926515	0.001928488294734061	0.00206713233265042	0.002217977890384881	0.002381894743548854	0.002559818204705481	0.002752740305006862	0.002961698489206371	0.003187760681123821	0.003432005498911558	0.003695496303973797	0.003979247685433598	0.004284182951220343	0.004611081266834901	0.004960513316459755	0.005332764835622369	0.005727748167283287	0.006144903210716597	0.006583090831393221	0.007040483994117882	0.007514464490400702	0.008001535928087899	0.008497266223133288	0.008996274563364099	0.009492277927547511	0.009978209939661271	0.0104464195207689
0.0002648410130465722	0.0004564022097776726	0.0004717021624827344	0.0005337315703626308	0.0006716354320647169	0.0009334780721367409	0.001318200637299819	0.001543159054503121	0.001444110197400112	0.001271693606822731	0.001153649177379961	0.00109125778073494	0.001067034766741535	0.00106823341219277	0.001087242587385385	0.001119656524966192	0.001162927244764445	0.001215595795154873	0.001276865511528292	0.001346361617350038	0.001423992235762669	0.00150986581371428	0.001604240819144536	0.001707494407560833	0.00182010247803174	0.001942626630852867	0.002075705245482524	0.002220046851246703	0.002376424495322545	0.002545670098785186	0.00272866792884601	0.002926346359091736	0.003139667072863475	0.003369610810230861	0.003617158685306977	0.003883268025837186	0.004168841634255657	0.004474689366805953	0.004801481012525188	0.005149689673614647	0.005519525259013184	0.005910858365441782	0.00632313579361355	0.006755290273979792	0.007205648659610771	0.007671844820081313	0.008150745575900207	0.008638399958324121	0.009130023436635836	0.009620028988874044
0.0002731481489507764	0.0004693522814410932	0.0004806786252244161	0.0005338011721052356	0.0006559362428278715	0.0008875375322731169	0.001256295939223308	0.001561759428743859	0.001537421966888431	0.001361355027403296	0.001218341124382645	0.001134189483175301	0.001093638240572923	0.001082292569039071	0.001091021715271806	0.001114408613245513	0.001149257548285926	0.001193681800743866	0.001246585589874217	0.001307369986830751	0.001375762498536584	0.001451715747966389	0.001535345707574167	0.00162689319441324	0.001726699393338794	0.001835190006177066	0.001952864750968114	0.002080290138706471	0.002218094144660834	0.002366961785542669	0.002527630832574878	0.002700887000709548	0.002887557994823823	0.003088505788356334	0.003304616473827466	0.003536786970648285	0.003785907814510335	0.004052841197957425	0.004338393399889126	0.004643280754114881	0.00496808839142618	0.005313221180011064	0.00567884662576838	0.006064830019713216	0.006470662875162718	0.006895386710155551	0.007337515501474123	0.00779496162088728	0.008264971650142582	0.008744079962387069
0.0002817143919657904	0.0004833471114883891	0.0004907123681753336	0.0005353699093225164	0.0006436439325849574	0.0008478549062118662	0.001189649552377523	0.001549388698698591	0.001620742058452764	0.00146113984620586	0.001295717964521081	0.001187772877998696	0.001128862767960788	0.001103625197674585	0.001101313386474018	0.001115338954656694	0.001141744083838025	0.001178144143816162	0.001223104297448463	0.001275780906238682	0.001335712828184533	0.001402697190126415	0.001476713615488154	0.001557876940318179	0.001646407112866019	0.00174260970217858	0.001846863076030329	0.001959609807544302	0.002081350738573392	0.002212640637380509	0.002354084686621772	0.002506335208328771	0.002670088122843851	0.002846078676632503	0.003035075976463378	0.003237875845805733	0.003455291481652432	0.003688141343485798	0.003937233658629122	0.00420334688909182	0.004487205486425991	0.00478945027893119	0.005110602909607488	0.005451023898524055	0.00581086416744234	0.006190010268457557	0.006588024129284589	0.007004078885726918	0.007436893317657209	0.007884668510139676
0.0002905496004170418	0.0004984421301953254	0.0005017646224239786	0.0005383416284791144	0.0006343639486273856	0.0008142642715628606	0.001123948451821629	0.001509199612705282	0.00168348482040371	0.001566993769990766	0.001386263881784606	0.001253272561677848	0.001173752423847265	0.001132936736576529	0.001118534811044777	0.001122634220785536	0.001140382013327516	0.001168807859992362	0.001206084733901759	0.001251094099904227	0.001303170843740015	0.001361951078958696	0.001427279264925493	0.001499150215223671	0.001577672131535198	0.001663042616717575	0.00175553287575568	0.001855477170606478	0.001963265676222941	0.00207933952575245	0.002204187216835306	0.002338341781264411	0.002482378255825768	0.002636911067290575	0.002802590979853087	0.002980101261208748	0.003170152712293466	0.003373477181018496	0.003590819146960232	0.003822924926534885	0.004070529011989702	0.004334337029665967	0.00461500479180363	0.004913112933541828	0.005229136686728376	0.005563410462159263	0.005916087111803864	0.006287092043473276	0.006676072781782553	0.007082345125698275
0.0002996641032159308	0.0005147017301320599	0.0005137444732814977	0.0005426441480777692	0.0006277559749333219	0.000786320891051932	0.001062837236579095	0.001448596168526321	0.001716353758904882	0.001671832250899074	0.001489400127135423	0.001331908920119957	0.001229536938621637	0.001171129708191653	0.001143272889938763	0.001136626347660652	0.001145297247366509	0.001165623587758893	0.001195318298318348	0.001232946952111819	0.001277617150723953	0.001328792306016303	0.00138617785329036	0.001449650190649296	0.001519211354897248	0.001594959562712582	0.001677069755478401	0.001765780581114583	0.001861385585491031	0.001964227182605423	0.002074692454411824	0.002193210125973621	0.002320248242273879	0.002456312182487398	0.002601942710736578	0.002757713794964937	0.002924229936784343	0.003102122751301606	0.003292046520961914	0.003494672424808341	0.003710681116951488	0.003940753298655753	0.00418555790120905	0.004445737476135255	0.004721890382160893	0.005014549372147462	0.005324156228580813	0.005651032184834414	0.005995344015561275	0.006357065897406081
0.0003090687265567649	0.0005322016908191866	0.0005264865714397618	0.0005482268403588648	0.000623532442370422	0.0007634714047260165	0.001008221720603767	0.001376500196420468	0.00171454840166021	0.001765539064111613	0.001602686285632478	0.001424580218351759	0.001297583132195265	0.001219314100259705	0.00117630264488221	0.001157806696856089	0.001156754255801907	0.001168669249158786	0.001190720709843985	0.001221105122181598	0.001258670537838984	0.001302689259003422	0.001352718550017175	0.001408513606914742	0.001469972043603272	0.001537097785018751	0.001609977175767843	0.001688762942292711	0.001773663301371389	0.001864934493822183	0.001962875620509381	0.002067825026521804	0.002180157709493994	0.002300283371886283	0.002428644826662301	0.00256571651945931	0.002712002960147915	0.002868036869771906	0.003034376849848831	0.003211604373132517	0.003400319880478701	0.003601137749264277	0.003814679876795996	0.004041567599394224	0.00428241164708774	0.004537799818314522	0.004808282053392191	0.00509435259512833	0.005396428957002644	0.005714827482135931
0.0003187748223872033	0.0005510311619820251	0.0005397428174088493	0.0005550587668341926	0.0006214540843858532	0.0007451504259740172	0.0009607853955158906	0.001300921728051591	0.001679595811927191	0.001836377109430925	0.001720899414508459	0.001531383489856383	0.001379275513322076	0.001278801375989151	0.001218605508735486	0.001186844106802481	0.001175168423588932	0.001178156188131417	0.001192332395599493	0.001215457617817908	0.001246077928868643	0.001283248602544374	0.001326363861401835	0.001375050336699691	0.001429099106673357	0.001488421494434323	0.001553019797391713	0.00162296759685289	0.001698396337762172	0.001779486086648862	0.001866459115904575	0.00195957541983164	0.002059129554967449	0.002165448379404185	0.00227888938215543	0.002399839367568139	0.002528713305870953	0.002665953187860142	0.002812026735647623	0.00296742582542289	0.003132664475275449	0.003308276242621403	0.003494810863210026	0.003692829948216394	0.003902901538533716	0.004125593298042469	0.004361464111429538	0.004611053840207709	0.004874870985280736	0.005153378010118042
0.000328794298787745	0.0005712944584783965	0.0005532077781806036	0.0005631272321255181	0.0006213245276960357	0.0007308298758324412	0.0009204667819555462	0.001227719452318581	0.00161856993425549	0.001874005481780467	0.00183537786059514	0.001650879001533643	0.001475774727999182	0.001351063035576759	0.001271381790453507	0.001224605487432078	0.001201122824255358	0.00119443986306402	0.001200323262613518	0.00121601617891876	0.001239708761847419	0.001270204797136754	0.001306714216501669	0.001348722792637045	0.001395908959233444	0.001448089724322536	0.001505184857073891	0.001567192776306205	0.001634174080333759	0.001706240160635814	0.001783545255898106	0.001866280868308738	0.001954671819404149	0.002048973449597366	0.002149469611874541	0.002256471205332345	0.002370315055997742	0.002491362992010992	0.002620000984616482	0.002756638240203066	0.002901706134655763	0.003055656881521835	0.003218961821329525	0.003392109211686114	0.003575601387516589	0.003769951148476204	0.003975677217242022	0.004193298598823824	0.004423327658652279	0.004666261727387915
0.0003391396524078722	0.0005931127591716528	0.0005665899740862308	0.0005724365269239953	0.0006229849437485675	0.0007200403420240393	0.000886810598368234	0.001160464845276809	0.001541298866273807	0.001873044852493191	0.001934339093763786	0.001779126937924756	0.001587584496657772	0.001437621294055141	0.001336046425997753	0.001272175899074658	0.001235388819124559	0.001218035150963159	0.001215001972071436	0.001222918969600774	0.001239553623782116	0.001263414008616237	0.001293497259877683	0.001329130518220157	0.001369869173030144	0.001415430687451707	0.001465650800694752	0.001520454044926079	0.001579833589237574	0.001643837273717543	0.001712557824497653	0.001786125938651822	0.001864705366881501	0.00194848940236195	0.002037698365893149	0.002132577796608278	0.002233397136205975	0.002340448746800896	0.00245404713669887	0.002574528290402032	0.002702249012377244	0.002837586201237957	0.002980935973198328	0.003132712552444384	0.003293346841884599	0.00346328458130404	0.003642983991754446	0.003832912795427415	0.004033544490053656	0.004245353746331545
0.0003498240031179485	0.0006166256357000443	0.000579711352815013	0.0005830064761596728	0.0006263092467576872	0.0007123770044854646	0.0008591936720759343	0.001100896168676602	0.001457353421325822	0.001835136977443741	0.002004893480030333	0.001908740603634684	0.001713856686444376	0.001539820754582995	0.001414188303010184	0.00133087184178467	0.001278948866338655	0.001249636080521245	0.001236829865742434	0.001236438699139133	0.001245727120800133	0.001262852218693567	0.001286561490819736	0.001315999439592185	0.001350583251826004	0.001389921848444723	0.001433762321231211	0.001481953897597996	0.001534423310053059	0.001591157716710134	0.001652192708629445	0.001717603801043627	0.001787500347448745	0.001862021161758716	0.001941331358135287	0.0020256200656794	0.002115098773261321	0.002210000125564489	0.002310577035743361	0.002417102009820515	0.002529866597669853	0.002649180897998229	0.00277537305213764	0.002908788665036674	0.003049790092422767	0.00319875553138197	0.003356077847974203	0.00352216307031237	0.003697428469200154	0.003882300141022293
0.0003608611310490383	0.000641992133752585	0.0005925829332822461	0.0005948701471948106	0.0006312000331730895	0.0007074977086535228	0.0008369562892309885	0.001049515298087892	0.00137418163834918	0.001768107231955523	0.002036683507640937	0.002028549916564961	0.001851419982214168	0.001658409576262762	0.001507459488245861	0.001402235751688249	0.00133301789695027	0.001290139194518922	0.001266439588654789	0.001256995366949734	0.001258475099422254	0.001268617502323044	0.001285874048329284	0.001309175411914985	0.001337780007578472	0.001371175043407149	0.00140901101125443	0.001451057637843442	0.001497173798666346	0.001547286661169431	0.001601377029868933	0.001659468927376063	0.001721622114046024	0.001787926676095607	0.001858499088908109	0.001933479344307476	0.002013028851801252	0.00209732890547723	0.002186579563792533	0.002280998827457765	0.002380822026613606	0.002486301346147005	0.002597705429678235	0.002715319010232238	0.002839442519784161	0.002970391631708169	0.003108496689967709	0.003254101977250024	0.003407564771253652	0.003569254134317395
0.0003722655162122012	0.000669390858429867	0.0006054067992526702	0.0006080696566998046	0.0006375853075768015	0.0007051175274643706	0.0008194712569859612	0.001006097903742711	0.00129660511984157	0.001682874757463522	0.002025618591844862	0.002124733705858402	0.001993694042688165	0.001792851334431503	0.001617340957350145	0.001487990017844637	0.001399055849464799	0.001340668436741446	0.001304658084317739	0.001285173804304136	0.001278186435836018	0.001280936581305269	0.001291522598359807	0.00130862185455798	0.001331307171567482	0.001358926127312789	0.001391020967567327	0.001427274747986422	0.001467474575670623	0.001511486148154775	0.001559235870013634	0.001610698131750661	0.001665886159756975	0.001724845373233402	0.001787648525512465	0.001854392131578441	0.001925193833104623	0.002000190453061806	0.002079536560661958	0.002163403414732146	0.002251978186444166	0.002345463385068101	0.002444076426263699	0.002548049293244891	0.002657628248372752	0.002773073557233275	0.002894659189781934	0.003022672463983834	0.003157413597057281	0.00329919512786494
0.0003840523809014516	0.0006990181783898558	0.0006185044232605659	0.0006226484212503887	0.000645415966802075	0.0007050021768249591	0.0008061753997838693	0.0009700532640009078	0.001227178923321663	0.001590098502166587	0.001975419870265339	0.00218393956176074	0.002129988611314581	0.001940331642471705	0.001744709348429629	0.001589913584711596	0.001478757299769081	0.001402596928730717	0.001352532782817911	0.001321745974614987	0.001305409640823144	0.001300175881821576	0.001303721428277217	0.001314421427619932	0.001331129035620854	0.001353028789695771	0.00137953883929925	0.001410245101512241	0.001444856332056099	0.001483173033183877	0.001525065635601659	0.001570458985963603	0.001619321184944278	0.001671655470713911	0.001727494263891965	0.001786894766943667	0.001849935695058591	0.001916714839731125	0.001987347250857432	0.002061963881638069	0.002140710581139489	0.002223747348010668	0.002311247778842328	0.002403398658934761	0.002500399653159323	0.002602463061445871	0.002709813608046636	0.002822688236585715	0.002941335884383615	0.003066017210036333
0.0003962377351045449	0.00073108336617043	0.0006322203078014769	0.000638637525494012	0.0006546639776689035	0.0007069614992819667	0.0007965799611836351	0.0009406489952025014	0.001166851014683478	0.001498087961473377	0.00189592921902858	0.002197607301159184	0.002246057345405828	0.002094581756857264	0.001889119536604892	0.001709582820923158	0.001573992985857191	0.001477556366743842	0.001411358061224104	0.001367697426168194	0.001340874418971399	0.001326857389136462	0.001322821982850415	0.001326781853673187	0.001337328077227989	0.001353452340301245	0.001374427971933266	0.001399729525397497	0.001428977855081953	0.001461902126708856	0.001498313186752011	0.001538084647872957	0.001581139287391455	0.001627439155061508	0.00167697830592186	0.001729777415460881	0.00178587976137909	0.001845348209148884	0.00190826294281447	0.001974719754224672	0.002044828754130263	0.002118713403628816	0.002196509789581503	0.002278366085372356	0.002364442151159458	0.002454909236903316	0.002549949757932936	0.002649757117237404	0.002754535551813503	0.002864499982120861
0.0004088384251684179	0.0007657995916756236	0.0006468515293717391	0.0006560335709996535	0.0006653211588749451	0.0007108435873234937	0.0007902700261217614	0.0009171382826852262	0.001115583095062248	0.001412230909557919	0.001799418256449603	0.002165227930856168	0.002326716949865095	0.002244972558905288	0.002047758275295597	0.001847894847729057	0.001686660733509589	0.001567416685559768	0.001482695755625657	0.001424256064577683	0.001385517942428962	0.001361679551585599	0.001349328164880378	0.001346046125093492	0.001350110675334118	0.001360283424830697	0.001375666460547672	0.001395604381821425	0.001419617203655224	0.001447353923548562	0.00147855999432947	0.001513054248048922	0.001550712320651828	0.001591454605884805	0.001635237406230861	0.001682046369578615	0.001731891580498252	0.001784803863457469	0.001840831983724442	0.001900040520054611	0.0019625082448643	0.002028326890867906	0.002097600214003724	0.002170443284430069	0.002246981953351847	0.002327352454872433	0.002411701110510843	0.002500184109983813	0.002592967346225638	0.002690226285664845
0.0004218721859835714	0.0008033709812153365	0.0006626206361600394	0.0006747665559266446	0.0006773984432231526	0.0007165297721360532	0.0007868988268989323	0.0008988246170316689	0.001072811459951162	0.001335388140769996	0.001697135314859996	0.002094387243642905	0.002360290225021244	0.002376752542222799	0.002214183038389704	0.002004282558850595	0.001818379649060749	0.001674205322158503	0.00156837756047461	0.001492919003534942	0.001440514716391138	0.001405543235746392	0.001383916728983257	0.001372707442256674	0.001369817164844507	0.001373731784670523	0.001383349083481113	0.001397859998884617	0.001416666824284772	0.001439326476938709	0.001465510748727342	0.001494978129779996	0.001527553594711713	0.001563113930271974	0.001601576966501067	0.001642893591581023	0.001687041775919667	0.001734022063612719	0.001783854147597356	0.00183657425370578	0.001892233134569935	0.001950894527539878	0.002012633968577471	0.002077537881188864	0.002145702879018194	0.002217235234982782	0.002292250480270705	0.00237087310414803	0.002453236331199681	0.002539481956727857
0.0004353576969835587	0.0008439796379543616	0.0006796810098070754	0.0006946610927114565	0.0006909254302697426	0.0007239305280460123	0.0007861801651944175	0.0008850896062952949	0.00103774514772663	0.001268626328645426	0.001597441917182528	0.001997619040038233	0.002342890635207657	0.002473390174454602	0.002377303252171863	0.00217557815605883	0.00196993712293315	0.001799915247162455	0.001670466966501632	0.001575468790053179	0.001507307110057387	0.001459582086160964	0.001427462935105587	0.001407429265415657	0.001396936593882542	0.001394140318951122	0.001397693241674644	0.00140660293711208	0.001420132457809921	0.001437731134046172	0.001458986006502001	0.001483587400306492	0.001511304250990886	0.001541966218049796	0.001575450574282968	0.0016116724940156	0.001650577788476867	0.001692137423273201	0.001736343348139242	0.001783205303293543	0.00183274836006864	0.001885011018873871	0.00194004373401347	0.001997907768147518	0.002058674303155008	0.002122423751683521	0.002189245226532204	0.002259236134455728	0.002332501868079837	0.002409155574787522
0.0004493146422765138	0.0008877830960325648	0.0006981363863926675	0.0007154046456703814	0.0007059499110970647	0.0007329822609418125	0.0007878806353419871	0.0008754004602233383	0.001009540042800122	0.001211910065246606	0.001505517848604402	0.001888208769895059	0.002279870694103987	0.002521086294289549	0.002521515779543423	0.002354660546200526	0.002140394110507274	0.001946124649298629	0.00179114200880113	0.001673962423232487	0.001587630195104992	0.001525195258593916	0.001481071143823219	0.001451070763807614	0.001432126608421817	0.00142199983108767	0.001419049175421088	0.001422062232263015	0.001430135843232131	0.001442592007579746	0.001458918621135902	0.001478727413811582	0.001501723808156735	0.001527685091815209	0.001556444439934496	0.001587879096091466	0.001621901541459749	0.001658452834815395	0.001697497546646349	0.001739019876197264	0.001783020655250219	0.001829515023058277	0.00187853061394764	0.001930106139975082	0.001984290280403177	0.002041140811327983	0.002100723924412325	0.002163113695444052	0.002228391671994785	0.00229664655604656
0.0004637637752603062	0.0009349390484988517	0.0007180616951310662	0.0007365504188347681	0.0007225368117233967	0.0007436449167238897	0.0007918124601043344	0.0008693071592805016	0.0009873908337984401	0.001164616303375337	0.001423945376056931	0.001777136491192618	0.00218345976459776	0.002513682898621021	0.002629047407780267	0.002529399040873249	0.002325820482330969	0.002113327604947076	0.001932436237450167	0.001790663400477958	0.001683518325636225	0.001604077789449911	0.001546108946092718	0.001504717577153209	0.00147623883434102	0.001457968919252293	0.00144791485982127	0.001444599903103471	0.00144692137847645	0.001454049213128931	0.001465353860488653	0.001480354965119743	0.001498684536728617	0.00152006029018476	0.001544266151531612	0.001571137858135861	0.001600552215178812	0.001632419003388728	0.00166667482906303	0.00170327841154219	0.001742206945152445	0.00178345327202719	0.001827023672517816	0.001872936130176216	0.001921218964446477	0.001971909750507748	0.002025054465037873	0.002080706810887271	0.002138927684293905	0.002199784756220339
0.0004787269881042073	0.0009856710561754584	0.0007395197112206798	0.0007575873192497179	0.0007407655975625757	0.0007559003367097215	0.0007978272759065241	0.0008664350289204646	0.0009705732583426663	0.001125867425775428	0.00135353293180261	0.001671901719432236	0.002068289018239989	0.002455031118778292	0.002684683336079777	0.002682890599903389	0.002517852073736462	0.002299882729382812	0.002095746665591695	0.001927866531132326	0.001797270195454208	0.001698238861647401	0.001624241231197274	0.001569716926699906	0.00153034984258821	0.001502899448158564	0.001484956069746743	0.001474726146405354	0.001470867046960618	0.00147236605500249	0.001478453267317993	0.00148853912772339	0.00150216947704631	0.001518992982504806	0.001538737331019452	0.001561191663057077	0.001586193485717372	0.001613618830221533	0.001643374781978504	0.001675393762616059	0.001709629118177632	0.001746051690333044	0.001784647134178582	0.001825413808017697	0.001868361105113605	0.001913508129652042	0.001960882642860393	0.00201052022267057	0.002062463593331021	0.00211676209107096
0.0004942273865194181	0.001040366969737655	0.0007625726377140052	0.0007780835787455934	0.0007607245393210342	0.0007697512846091684	0.0008058109594545002	0.0008664758254366096	0.0009584583522621318	0.001094725831285633	0.001294035711180936	0.001576748259373549	0.001947440357536236	0.002357208744973245	0.002681116393401126	0.002796103217732287	0.002702694938535758	0.002500588482721085	0.002280998571132414	0.002087537166371699	0.001931331755737207	0.001809989408474993	0.001717456469706291	0.001647714297332305	0.00159579705782427	0.001557867816208302	0.001531032106849531	0.001513119740150841	0.001502500055823899	0.001497940493157549	0.001498502472031617	0.001503465822427261	0.00151227406798698	0.001524494667594848	0.001539789932322044	0.001557895575198425	0.001578604748458161	0.00160175605567652	0.001627224467739233	0.00165491437945558	0.001684754258684563	0.001716692491009901	0.001750694130005558	0.001786738339384028	0.001824816368215891	0.001864929940150838	0.001907089966661781	0.001951315515764374	0.001997632983568124	0.002046075427922187
0.0005102893702787316	0.001099670421003293	0.0007872896159993211	0.0007978514609075636	0.0007824993350171419	0.0007852210605134972	0.0008156794712167213	0.0008691789206733717	0.0009505120775526135	0.001070296748830718	0.001244670225468931	0.001493492828077372	0.001830449483546263	0.002235908242440328	0.00262177042974127	0.00285303609177789	0.002861704726212464	0.00270518163907342	0.002485388612413228	0.002270657361257193	0.002088030722201208	0.001941865752770201	0.001828070075061189	0.001740685424795439	0.001674217427087384	0.001624211618039301	0.001587227502386453	0.001560654195005244	0.001542517736969904	0.001531321363401783	0.00152592331744978	0.001525446355531551	0.001529211505765251	0.001536689660447845	0.001547466074333167	0.00156121416175182	0.001577676005613831	0.001596647736075074	0.001617968467149092	0.001641511853780731	0.001667179595266882	0.001694896396960506	0.001724606033898565	0.001756268254226139	0.001789856327862244	0.001825355094917221	0.001862759404161251	0.001902072858136872	0.001943306801113098	0.001986479500592146
0.0005269387199952863	0.001164518873388229	0.0008137515257339112	0.0008170368640269618	0.0008061525819769103	0.0008023535871851191	0.0008273756440594153	0.0008743433240140057	0.0009462880950581078	0.001051775491486098	0.001204438355307509	0.001422401771514019	0.001723107271903078	0.002105863229055066	0.002519180050413217	0.002846398649196783	0.002974659383006815	0.002897563949229664	0.002701789672495401	0.00247616579989408	0.002269064570016977	0.002096433090512911	0.001958677027678633	0.001850950956838261	0.00176758364653607	0.001703569956744495	0.001654889476354679	0.001618430047656148	0.001591814294136736	0.001573229933410161	0.001561290797042046	0.001554930316895237	0.001553322104605619	0.001555821321933938	0.001561921451557021	0.00157122231195274	0.001583406249074049	0.00159822028384504	0.001615462618544276	0.001634972354136276	0.001656621590745981	0.001680309311001415	0.001705956608037593	0.001733502935971813	0.001762903144073292	0.001794125116335113	0.001827147882291719	0.001861960097293313	0.001898558814567454	0.001936948489217518
0.0005442026907169239	0.00123611850260754	0.0008420542147114764	0.0008360731533764781	0.0008316901966133415	0.0008212137816187117	0.0008408668343437122	0.0008818108248091987	0.0009454179677639895	0.001038463416556297	0.001172312111656574	0.001362878670623017	0.001628215025475855	0.001978229326250636	0.002390142118011584	0.002780426842626106	0.003025550684041768	0.003057039370662792	0.002917287834339774	0.00269945513465365	0.00247461987394522	0.002275881319966352	0.002112005582643883	0.001981150073070641	0.001878227157952968	0.001797922985101614	0.001735669731127375	0.001687813213965208	0.001651513855051884	0.001624587418034912	0.001605355422222798	0.001592523371686925	0.001585087083560296	0.001582262339423288	0.001583432516003044	0.001588109638048019	0.001595905317945774	0.001606508949843062	0.001619671234146449	0.00163519163562418	0.001652908761935663	0.001672692925545731	0.001694440350212393	0.001718068625762263	0.001743513117606933	0.001770724112101154	0.00179966453323138	0.001830308106103424	0.001862637872322681	0.001896644984384195
0.0005621101129534017	0.001315893252313971	0.000872310964790844	0.0008555342501567174	0.0008590128673015966	0.0008418878776368604	0.0008561433584575894	0.0008914603075372452	0.0009476010307081343	0.001029767539089394	0.001147328438607012	0.001313924990225383	0.001546564798729992	0.001860041333118001	0.002250703331900832	0.002668920777937258	0.003008414870992807	0.003162561033901514	0.003112903766534748	0.002930648410073765	0.002702025514056602	0.002481293413053059	0.002290594275358823	0.002134131101927425	0.002008827257952964	0.001909621243765429	0.001831566731593368	0.001770478219110895	0.001723009851900227	0.001686548968275149	0.001659071681042315	0.001639010596495973	0.001625147348843337	0.001616529519864592	0.001612407777468583	0.001612188692883433	0.001615399358291475	0.00162166077321081	0.001630667721475545	0.001642173457469693	0.001655977969742619	0.001671918920430697	0.001689864599149636	0.001709708404123822	0.001731364489512777	0.001754764309740487	0.001779853858769029	0.001806591451554637	0.001834945931455662	0.001864895214489643
0.0005806915018126166	0.001405456003963844	0.0009046547182952155	0.0008759805700610978	0.0008878581627433622	0.0008644830908282403	0.0008732176482239981	0.0009032031855252863	0.000952595003890804	0.001025192478483296	0.001128630584551568	0.001274416718003183	0.001477773277595272	0.001754896173718773	0.002113173595681051	0.002529961067605546	0.002929608428884531	0.003199240719834108	0.003265898211181699	0.003153389765819592	0.002943999541214159	0.002711460759652515	0.00249617899698998	0.002312689522522564	0.002162329109595523	0.002041386406555939	0.001944960029942596	0.001868452870672309	0.001808009720551926	0.00176054423695275	0.001723633149862137	0.001695386060262565	0.001674327959581364	0.001659303703402165	0.001649403724342324	0.001643907393634323	0.001642240163894668	0.001643941172052648	0.001648638682977321	0.001656031386366732	0.001665874065971712	0.001677966546077457	0.001692145106909787	0.001708275771134464	0.001726249017699313	0.00174597559190343	0.001767383163167474	0.001790413642800026	0.001815021019109536	0.001841169600671044
0.0005999791749947251	0.001506624219795794	0.0009392403887357997	0.0008978662531443961	0.0009177549422941677	0.0008891255378958595	0.0008921240652834322	0.0009169798597954984	0.000960207793850889	0.001024329527516811	0.001115479915565756	0.001243254956833057	0.001420867869167485	0.00166400868175271	0.001985412900816511	0.002380605235823144	0.002804983854524163	0.003163954562092744	0.00335529060275486	0.003345487850499817	0.00318694794827488	0.00296120684522183	0.002728653888616192	0.002519047625169154	0.002341727611241511	0.002196249798804472	0.002078619902286499	0.001984156639570275	0.001908581773241687	0.001848323631793285	0.001800514420067046	0.001762889252163508	0.00173366901513266	0.001711455524945642	0.001695146015018711	0.001683866197833937	0.001676918833211734	0.001673744500663335	0.001673891715307122	0.001676994108494139	0.001682752926368962	0.001690923532284052	0.001701304932414307	0.001713731594567388	0.001728067016053975	0.001744198633723416	0.001762033770493417	0.001781496387516762	0.001802524466566183	0.001825067888634065
0.0006200073804703629	0.001621474409156605	0.0009762474414455141	0.0009215165526772775	0.0009480325286889738	0.000915954541963393	0.0009129193076833475	0.0009327571048080204	0.0009702906030069354	0.001026845341400669	0.001107252636044489	0.001219438454979087	0.001374651572874031	0.001587161502355202	0.001871509282201606	0.002233815028828519	0.002654012231932923	0.003066431947648928	0.003368918584865876	0.003482760741743563	0.003410411026153687	0.003219470315976883	0.002984509938277179	0.002753937484193157	0.002549618368459218	0.002377370741961008	0.002235661294854185	0.002120417190336334	0.002027196988949306	0.001952007296165891	0.001891519025452996	0.00184304855905925	0.001804463600674556	0.001774077799175306	0.001750556708940448	0.001732840726950568	0.001720084336151421	0.001711609057380606	0.001706867283910885	0.001705414522324538	0.001706888044528738	0.00171099040532503	0.001717476651386899	0.001726144337441614	0.001736825685932342	0.001749381391610101	0.001763695695603716	0.001779672445035052	0.001797231922431768	0.001816308280103015
0.0006408124347558891	0.00175241856485283	0.001015882821273541	0.0009471487320453659	0.0009779325809978743	0.0009451103023174055	0.0009356833083007959	0.0009505262948580557	0.0009827323091349605	0.001032471447927399	0.001103429704898273	0.001202091298500096	0.001337908761522653	0.001523393505244332	0.001772909358310946	0.002097791717983358	0.002494384772969282	0.002925125094145756	0.003308144329933655	0.003545921227237341	0.003589219483531904	0.00346797247232259	0.003254857772715342	0.003015158494681376	0.002787379131388035	0.002587641834786195	0.00241938794828987	0.002280435918973489	0.002166750942663929	0.002074129850601674	0.001998830506624524	0.00193773101212556	0.001888303016501843	0.001848525193921535	0.001816788349419183	0.001791810650153407	0.00177256773421739	0.001758237187764348	0.001748155209402196	0.001741783041038456	0.001738681012299629	0.001738488441920407	0.001740908020131602	0.001745693616272412	0.00175264070924087	0.001761578833562432	0.001772365581452483	0.001784881812315242	0.001799027804424216	0.001814720145986184
0.0006624328727964284	0.001902286484767871	0.001058384190046286	0.0009749075146259992	0.001006829621200777	0.0009767104858555635	0.0009605204417961852	0.0009703024029672763	0.0009974550134227091	0.001040995074624881	0.001103584459150889	0.001190466649512231	0.001309509290276518	0.001471437677498238	0.00168945715274123	0.001976747855537178	0.002339160133215509	0.002760748014360577	0.003187049624665319	0.003527590566674697	0.003699265839775534	0.003681963771673652	0.003523623082537949	0.003295618284154651	0.003053834784152526	0.002828947514418201	0.002632938388509699	0.002467651071040775	0.002330537945555533	0.002217666560377145	0.002125059766957166	0.002049195452854375	0.001987128505178943	0.001936461422253529	0.001895265584440555	0.001861995675740596	0.00183541291189818	0.001814521277902768	0.001798516465036407	0.001786745697036026	0.001778676372035129	0.001773871642376372	0.00177197137836957	0.001772677284331495	0.00177574121198564	0.001780955938930737	0.001788147853275745	0.001797171118296125	0.001807902991675362	0.001820240050128712
0.0006849096105772435	0.002074399405915704	0.001104023272933369	0.00100489811162897	0.001034476055584827	0.001010810257560094	0.0009875606871095261	0.000992123721718869	0.001014410640124983	0.001052251423346575	0.00110737025642977	0.0011839388398682	0.001288452713129885	0.001429972936546786	0.001620155262556388	0.001872124622112638	0.002196368562274305	0.002591089806299673	0.003026778145513565	0.00343513474723719	0.003725391714025599	0.003834543627299257	0.003767224515704681	0.003581258181484466	0.003343349423469944	0.003100918915496126	0.002878603064430654	0.002685413409653707	0.002522127699850731	0.002386013653381503	0.002273274530488181	0.002180142239073919	0.002103286560375596	0.002039913121100572	0.001987734540778292	0.001944899349173684	0.001909914699786463	0.001881576542035227	0.001858911134173616	0.001841127806112115	0.001827581493119105	0.001817743268436789	0.001811177233343524	0.001807522384636315	0.001806478351815395	0.001807794135835928	0.001811259177482193	0.001816696238156593	0.00182395569583637	0.001832910950733686
0.0007082861217058168	0.002272615685459737	0.001153108843952318	0.00103721095124889	0.001061126611616112	0.001047341485365061	0.001016960074374953	0.001016052266834778	0.001033578479947139	0.001066117347250664	0.00111450921515801	0.001181990706998311	0.001273879643122348	0.001397754663236037	0.001563652635082371	0.001783693344654262	0.002069968710000084	0.002428697978597729	0.00284876915481018	0.003287392743477328	0.003667217942880096	0.003904348616420972	0.003957467761876408	0.003849962374043257	0.003643605336059639	0.003399084792712148	0.003156649848735782	0.002936345933268488	0.002745061469489224	0.002582873950420856	0.002446983769916339	0.002333745166305295	0.002239580751879283	0.002161327351371671	0.002096319028647173	0.002042360835153789	0.001997665090321314	0.001960781514188416	0.001930533478424954	0.001905964096675161	0.001886292292028079	0.001870877662204772	0.00185919263504589	0.001850800478651261	0.001845337937135999	0.001842501491811016	0.001842036454996134	0.001843728276880778	0.001847395584523608	0.001852884580738441
0.0007326086293431223	0.002501315038131866	0.001205988429188975	0.001071938185173853	0.00108745774446332	0.001086034141642596	0.001048899184432667	0.001042174821781791	0.001054963589359039	0.001082506313013787	0.001124782468065251	0.001184199822920794	0.001265066522761451	0.001373672729087496	0.001518526867069214	0.001710356079392344	0.001961156233238081	0.002280930993958149	0.002670200146223839	0.003107671850497699	0.003539051749365273	0.003883339153665207	0.004068419179480152	0.004073215389474674	0.003933973227661156	0.003712573942354327	0.003463527821798354	0.003221221037571935	0.003002240427270939	0.00281196564467193	0.002650028316223245	0.002513638135301905	0.002399305331076058	0.002303625310593849	0.002223580273429934	0.002156613619817539	0.002100607658084824	0.002053826932671214	0.002014855049498812	0.001982536300136907	0.001955925759647456	0.00193424823044032	0.001916865126879648	0.00190324802906483	0.001892957651741711	0.001885627132019864	0.00188094873009189	0.001878663216196462	0.001878551370148693	0.001880427144209256
0.0007579263150212015	0.002765261228530945	0.001263047080759008	0.001109184072557331	0.001114342310060884	0.001126341115713524	0.001083577540124772	0.001070604552935132	0.001078595981935972	0.001101364513253883	0.001138022006185514	0.001190225417339332	0.001261413068924619	0.001356769176161254	0.001483431653195187	0.001650655770045827	0.001869496858230565	0.002151150397299404	0.002502484766570209	0.002917241684001195	0.00336402756923054	0.003779893879387682	0.004085158591902154	0.004221908324765019	0.004186164735910561	0.004022109566295646	0.003789528442973521	0.003537204057982725	0.003294836364081234	0.00307642681658274	0.00288629516430144	0.002723807047857449	0.002586232332876819	0.002470236826038159	0.002372572252205268	0.002290347490208252	0.002221098920124726	0.002162773029770915	0.002113676503198937	0.002072419150259546	0.00203786033474804	0.002009062617222921	0.001985253224127491	0.001965792693077297	0.001950149636362902	0.001937880531386182	0.001928613560073883	0.001922035675261573	0.001917882225940215	0.001915928608210884
0.0007842915460519119	0.003069241015553624	0.001324700510698756	0.001149071457968141	0.001142621231185467	0.001167416349251407	0.001121200314017533	0.00110148304843453	0.001104530570797628	0.001122668003733323	0.001154104032310225	0.001199796778026938	0.001262427402027581	0.001346235141266297	0.001457163213179713	0.001603070028163165	0.001793730449534167	0.002040101831716753	0.002351870740761966	0.002731855075552155	0.003166443811651189	0.003615104555037719	0.00400957078367543	0.004275314706577029	0.004368946990609497	0.004299873081849589	0.004116513783306697	0.00387548667234794	0.003620558255241943	0.00337774245004936	0.003159126650157767	0.002968302976775189	0.002804501147636008	0.002665086034916226	0.00254687619897438	0.002446765164841129	0.002361972536471056	0.002290113689718372	0.002229187985518868	0.00217753539510022	0.002133785073564013	0.002096806141562061	0.002065664502022883	0.002039586548916611	0.002017929359578896	0.002000156509909651	0.001985818569558014	0.001974537406314995	0.001965993553335521	0.001959916023686887
0.0008117601234318744	0.003417319681700505	0.001391378581219207	0.001191746058863567	0.001172970442640912	0.001208216364645808	0.001161951917907518	0.001134982472315717	0.001132847839365103	0.001146420761966712	0.001172943681837054	0.001212703376273898	0.001267711402479061	0.001341398296719017	0.001438681426076984	0.001566163654608944	0.001732274868360435	0.001947040051933216	0.002220856429170597	0.002561230442291859	0.002966255533751269	0.003414955633696447	0.003859283754762509	0.004228903175678865	0.004456876119581649	0.004513222743329833	0.004417171818741475	0.004218819478693491	0.003971257766270212	0.003714015400806417	0.003470247131142501	0.003250644965288435	0.003058323975516572	0.002892474907508946	0.002750582843897355	0.002629615791757802	0.002526596800570017	0.002438842777908305	0.002364036193299095	0.002300219494858073	0.00224575813225459	0.002199294434400615	0.002159702399397586	0.002126047393900122	0.002097551872597506	0.002073566943085573	0.002053549101171797	0.002037041331742618	0.0020236578032082	0.002013071478478283
0.0008403915523672882	0.003811494766856882	0.001463494258447675	0.001237379731260025	0.001205872044285587	0.001247763819597987	0.001205949330385572	0.001171307215885238	0.001163655225995878	0.001172653591000808	0.001194490958604517	0.001228786700845871	0.00127694746175483	0.001341706967818625	0.001427107532055556	0.001538656624236805	0.001683511762441286	0.001870499785573443	0.00210959732990647	0.002410181308426507	0.002777013045273486	0.003203100481549887	0.003660611281507608	0.004095961168907129	0.004439483887001871	0.004632948165320718	0.004657884944964247	0.004540300539274862	0.004330309028191183	0.004077535369552609	0.003818018616769485	0.003572729926707185	0.003351371219306947	0.00315677417756556	0.002988165856792561	0.002843171447747125	0.002718905894722632	0.002612511907000908	0.002521392645195614	0.002443287637742095	0.002376273969477706	0.002318735662454231	0.002269322632225991	0.002226909236545468	0.002190556637520995	0.002159480353533539	0.002133023056935294	0.002110632121466315	0.002091841245473616	0.002076255471948443
0.000870249337794306	0.004249520733168443	0.001541394449505435	0.001286173464628993	0.001241648207879765	0.001285502175182147	0.001253168412681774	0.001210693870174225	0.001197089197339856	0.001201423819743465	0.00121872774774005	0.00124793366849557	0.001289887059179609	0.001346714098405349	0.001421711021207904	0.001519444991226431	0.001645932173825383	0.00180876651011857	0.002016976897442753	0.002280184565698117	0.002606328830986419	0.002997022407915472	0.003440161137237147	0.003901967021872235	0.004325343801491716	0.004643315504972786	0.004806430244349172	0.004805551309264585	0.004671039007183702	0.004452029864464989	0.004194959177719655	0.003933052314094901	0.003685647907855815	0.003461779879054876	0.003264150914205718	0.00309208596725785	0.002943367940918761	0.002815257912660487	0.002705010932570904	0.002610107633810472	0.002528336293235769	0.002457801390831986	0.002396899418957272	0.002344282803039448	0.002298822049230877	0.002259570615717781	0.002225734165407686	0.002196644488808178	0.002171737777201306	0.002150536699400085
0.0009014013075471182	0.004721840045555829	0.001625296256881128	0.001338360582162395	0.00128051496504566	0.001321552360976346	0.001303343324465261	0.001253407390858546	0.001233317939838487	0.001232815777008923	0.001245665793457682	0.001270071442175504	0.001306341222509025	0.001356062556668014	0.001421892628548385	0.001507597555026255	0.001618199227670449	0.001760136993938754	0.001941310153205255	0.002170744981607978	0.002457415302151128	0.002807485179857301	0.003219208986497433	0.003675650818773935	0.004138240557084669	0.00454820501717085	0.004842525118572325	0.00497989033935657	0.004958362328581593	0.004810819245690942	0.004584876587065935	0.0043241544289883	0.0040596558470762	0.003809538879024418	0.003582431085093834	0.003381033964397443	0.00320482395881972	0.003051759187902997	0.002919248472721027	0.00280465458127823	0.002705529077752309	0.002619702327153299	0.002545300099728059	0.002480726000383498	0.00242463035096321	0.0023758758642309	0.002333504934270579	0.002296710502909229	0.002264811030773242	0.00223722943060001
0.000933919966153862	0.005208091808857497	0.001715229542299296	0.001394210455264018	0.001322631417751991	0.00135670114822224	0.001355859040299421	0.001299729809161304	0.001272544489861143	0.001266942037268702	0.001275345559755848	0.00129516349153888	0.001326172758200944	0.001369472366686658	0.001427167012512257	0.00150234143496492	0.001599165162671287	0.001723047756121227	0.00188075945390946	0.002080365954035996	0.002330689849165525	0.002639803502116931	0.003011864381153242	0.003441758277439952	0.00390824090914872	0.004369187385438737	0.004765648328158895	0.005039163944519085	0.00515551732939193	0.005118050184672139	0.00496081262789728	0.004729646372030411	0.004465755971766331	0.004198430832498647	0.003945022866123141	0.003713971493094604	0.003508087482318785	0.003327048543939249	0.003169007118512437	0.003031524419237553	0.002912069205600931	0.002808259716520324	0.002717963390357328	0.002639322300245409	0.002570742528619537	0.002510868122828584	0.002458550310630932	0.002412817183100667	0.002372846132273444	0.002337939823921907
0.0009678828825960276	0.005674722947644066	0.001811033517631376	0.001454032941584325	0.001368136247973553	0.001392134082396731	0.001409692824067468	0.001349935667345614	0.001315009900606426	0.001303945447768074	0.001307835922702026	0.001323206752579191	0.001349290072836305	0.001386729985974261	0.001437146812079371	0.001503043741767621	0.001587865198125079	0.001696126801444143	0.001833556805198456	0.002007158792070735	0.002225025363719324	0.002495591796545773	0.002825831529040591	0.003217783629378777	0.003663136352484946	0.004137021193397907	0.004594949169489774	0.004978907159952432	0.005235080092820418	0.00533511782757373	0.005286003883420012	0.005121992694414511	0.00488707390099218	0.004620421224590869	0.004350043915976627	0.004092802312709046	0.00385713518539685	0.003646062507380839	0.003459512434138744	0.00329585384384341	0.003152808643781363	0.003027953031234439	0.002918970080898864	0.002823761002665046	0.00274048033831282	0.00266753275327335	0.00260355229875453	0.002547375275534967	0.002498012348762471	0.002454622560513062
0.001003373115783927	0.006076443030117827	0.001912472832237666	0.001518183687911832	0.001417171953765306	0.00142909334531185	0.001463495718710568	0.001404245841975268	0.001360995623955731	0.001344001940964479	0.001343234672499383	0.001354229773701174	0.001375642398291979	0.001407679529306803	0.001451528758759435	0.001509193048191003	0.001583501081689111	0.001678203884224078	0.001798107992770691	0.001949188741348468	0.002138583982069741	0.002374281338046065	0.002664174685883942	0.003014009658289788	0.003423714024860918	0.003882095569979257	0.004361423700177108	0.004815901402704875	0.005189190148925073	0.005431845627812732	0.005520133715406763	0.005463322018445551	0.005295176528276412	0.005057850413385994	0.004788834653449773	0.004515225834728544	0.004253660978684027	0.004012744383703057	0.003795799778734496	0.003603056901088352	0.003433127465113034	0.003283906689668314	0.003153083203218672	0.003038405722896149	0.002937807787402565	0.002849453820981662	0.002771743978768564	0.002703299080540166	0.00264293732832028	0.002589648963499659
0.001040479681968132	0.006364230501314277	0.002019506954932486	0.00158707037053367	0.001469900045995004	0.001468636025904365	0.001515888808336658	0.001462750045763016	0.001410823534875743	0.001387324097889451	0.001381669830001741	0.00138829176861002	0.001405216251568586	0.001432215751532165	0.001470081994848537	0.001520382401876963	0.001585421280302316	0.001668300267628675	0.00177302966825999	0.001904651542752156	0.002069315512896918	0.002274197752965396	0.002527064234248372	0.0028351517605736	0.003202922226315895	0.003628305730377694	0.004097649011975602	0.00458112904981617	0.00503251750690429	0.005397569983281879	0.005630719421689633	0.005711665197371566	0.005650850062256118	0.00548104780886132	0.005242629994798137	0.004971705169473564	0.004694766967325553	0.004428461224898402	0.004181709542575377	0.003958232492606415	0.003758616631709324	0.003581748411547643	0.003425714045763969	0.003288323627797646	0.003167395307295683	0.003060895602666995	0.002966997644550197	0.002884094895637143	0.002810792267647988	0.002745887007664519
0.001079298068842934	0.00649944579252016	0.002132643080304237	0.00166115983825661	0.0015265105175238	0.001511547245287368	0.001565928614580023	0.001525292026625972	0.001464850753507805	0.001434165329509569	0.001423301803550049	0.001425482529328006	0.00143803299044931	0.001460278583226168	0.001492638499398429	0.001536294565469931	0.001593101359523153	0.001665609797099664	0.001757151139049126	0.001871949665785309	0.002015227285699063	0.002193236406916796	0.00241310334578354	0.002682276984027387	0.003007264538202588	0.003391258327028819	0.003830390527046985	0.004309024541680995	0.004795970699961522	0.0052452574301289	0.005604908264036549	0.005832630939448905	0.00591049071011018	0.005849201889133387	0.005680164214126321	0.005442024996064735	0.005169756960478966	0.004889509063294275	0.004618139095257761	0.00436502823926033	0.004134388528798218	0.003927224534931272	0.003742736083139682	0.003579224001013302	0.003434633554703126	0.003306859563706231	0.003193904607282836	0.003093950996860499	0.003005384399818725	0.002926791816545307
0.001119930801708678	0.0064680005625926	0.002253195832285092	0.001740985924396516	0.001587228118841652	0.001558365281091835	0.001613520770928934	0.001591327748351005	0.00152345440668689	0.001484824334988829	0.001468326422841339	0.001465923184612243	0.001474147360740389	0.001491849028348599	0.001519085422060004	0.001556689625774467	0.001606126187712149	0.001669477605202654	0.001749499394315848	0.001849713266362607	0.00197451300832302	0.002129245473825141	0.002320198384961138	0.002554371719673881	0.002838826895697796	0.003179312707303085	0.003577827531903579	0.004028967218762419	0.004515609142188025	0.005005847611955997	0.005454482424593044	0.005811807522243943	0.00603817449809878	0.006117079426558099	0.006058766507530217	0.00589295119157245	0.005656591543424784	0.005383713608210316	0.005100332436694693	0.004823696340431588	0.004563782080535456	0.004325391521439798	0.00411001603886675	0.003917215482387072	0.003745535862718719	0.003593076795662772	0.003457821065079779	0.003337813279054492	0.003231247388549867	0.003136501480828184
0.001162488067759521	0.006285835834937315	0.002383301429069068	0.001827157321297995	0.001652317156231702	0.001609453406067869	0.001659517882890788	0.001659803634424912	0.00158699862001941	0.001539649094158513	0.001516978877448663	0.001509767818901688	0.001513646966403728	0.001526946263437906	0.001549359101105935	0.001581394856516739	0.001624174577784964	0.001679379601645882	0.001749277636430458	0.001836793086037892	0.001945600982468308	0.002080221062071614	0.002246072492280571	0.002449417356867916	0.002697067290119709	0.002995652343016148	0.003350174535413417	0.003761563009804935	0.004223176262532775	0.004716892372570226	0.005210651308478723	0.00566039407578939	0.006018582528696692	0.006247607508025594	0.006331594907648942	0.006279701492226116	0.006119683534389248	0.00588680542340243	0.005614274842321008	0.005328137546170997	0.00504618824207718	0.004779130608448736	0.004532459947933883	0.004308232251693809	0.004106423387255711	0.003925863240104151	0.003764831399768541	0.003621414745360094	0.003493709367373983	0.003379925746448771
0.001207088405363115	0.005991968915791494	0.002525707356171128	0.001920364235551993	0.00172208591314072	0.001665074163531898	0.00170543748130964	0.001729153930170659	0.001655772820762055	0.001599038918598424	0.001569538540769921	0.001557205993041178	0.001556652628642729	0.001565625814285265	0.001583440556346344	0.001610296616377297	0.001647006458941897	0.001694904152095576	0.001755842697422105	0.001832240839762883	0.001927159470809171	0.002044391197129331	0.002188539718031372	0.002365047669979632	0.0025800989776426	0.002840270812145774	0.003151743558965138	0.00351881859692372	0.003941515487140369	0.004412269714389057	0.00491241532565226	0.005410209823485093	0.005862994210559046	0.006225245011044303	0.006460849353752024	0.006553890229253764	0.006511914830350288	0.006360455804717576	0.006133028183775916	0.005862084908089329	0.005573819550646891	0.005286705782257294	0.005012300893544252	0.004756903147329372	0.004523221134826976	0.004311713433521323	0.004121541949510565	0.003951199495716784	0.003798898987639018	0.003662801704962846
0.0012538594661199	0.0056341245603969	0.002683509719075265	0.002021381374830557	0.001796891396853139	0.001725447792331229	0.001752999366370073	0.001797540079999993	0.001729888943016908	0.001663441813671293	0.001626334542288066	0.00160846622731905	0.001603319633790288	0.001607978723596614	0.001621352279443528	0.00164333404116502	0.001674452428832206	0.001715736421895915	0.001768683945253291	0.001835285522758923	0.001918081417363925	0.002020238641814711	0.002145633067923039	0.002298912786890115	0.002485500112361057	0.002711457877294455	0.002983098609812721	0.003306157602794082	0.003684308498331048	0.004116841774925677	0.004595581542380701	0.005101729082037969	0.005604248807408149	0.006062062243895644	0.006431498036765332	0.00667747992563746	0.006783496094070342	0.006755037105757449	0.006615142504964962	0.006395463082440861	0.006127691275780725	0.005838234127189597	0.005546350359457264	0.005264571150256301	0.005000112843981874	0.004756435539512121	0.004534559223850407	0.004334036894425681	0.004153616852109066	0.003991666993937142
0.001302938858545186	0.005255572694455177	0.002859999968832091	0.002131062924030204	0.001877144878723542	0.001790792374589188	0.001803745558608522	0.001863370891486816	0.001809130756608659	0.001733342321397788	0.001687751703512194	0.001663820512513971	0.001653839902044606	0.001654131660396556	0.00166315618244574	0.001680494305715867	0.001706405444003076	0.00174164539757419	0.001787404769990271	0.00184530993127221	0.001917460896258699	0.002006492723852846	0.002115649792173779	0.002248858729023312	0.002410775656362496	0.002606764694346991	0.002842734602811459	0.003124717902071398	0.003458028199548193	0.003845802687244974	0.004286791285632606	0.00477250200216914	0.005284364687866513	0.005792368839811746	0.006257147150890381	0.00663673822012112	0.00689673852942297	0.007019604329330878	0.007008386296709299	0.006883349055327061	0.006674100562701742	0.006411492323224914	0.00612215259075982	0.005826198893720158	0.005537246295618162	0.005263548335497403	0.005009426572556219	0.004776554245718007	0.004564946994991766	0.004373661483492854
0.001354475083436677	0.004888203080620659	0.003058669334726389	0.002250322382030559	0.001963318571837094	0.001861349539411471	0.001858866446754801	0.001925927547597452	0.001892771140753933	0.001809231887477623	0.001754235975236207	0.001723589892017449	0.001708445138891981	0.001704247958164216	0.001708952605326247	0.001721809265456432	0.00174281439095261	0.00177247339074138	0.001811706950864633	0.001861829381504932	0.001924567818019375	0.002002107390375297	0.002097153193507437	0.002212999821588251	0.002353594392929947	0.002523568519438576	0.002728196593139436	0.002973209909315059	0.003264358413164014	0.003606571520234786	0.004002551443524641	0.004450693298700419	0.004942458407780979	0.005459815239127534	0.005974037490195764	0.006447572088024153	0.006840065401224789	0.007117525133023367	0.007261049945040009	0.007270928028571156	0.007164355129065308	0.006968653286238853	0.006713672739704273	0.006426204216651095	0.006127256822594974	0.005831622912588328	0.005548713002235754	0.005283830269857855	0.005039406941268668	0.004816006865910119
0.00140862857239598	0.004551600802167131	0.003283331606944944	0.002380086723672666	0.002055953730219	0.001937400609720877	0.001919202012229341	0.00198573768535575	0.001979422513918043	0.001891549786620642	0.001826297640323938	0.001788151081884442	0.001767411055361735	0.001758529604231847	0.001758880322605337	0.001767353328485837	0.001783679301880601	0.001808127756342659	0.001841377821995759	0.001884473371839108	0.001938824089980183	0.002006234818514778	0.002088953855632387	0.002189733225248757	0.002311892366071489	0.002459371258874975	0.002636748648974732	0.002849183980258883	0.003102216339465193	0.003401320747675807	0.003751089091948618	0.004153892877004877	0.004607946915463485	0.005104903435365826	0.005627529675191395	0.0061485945373669	0.006632450435153234	0.007040300476370747	0.007338406760031179	0.007506295651567514	0.007541234922264045	0.007457052756072341	0.007278481482394366	0.00703412581935856	0.006750803721302779	0.006450396229468655	0.006148940607023227	0.005857119218331657	0.00558134495843001	0.005324928709435089
0.001465572842596822	0.004255414302658105	0.003538306151821426	0.002521211943228186	0.002155670426069125	0.002019277207581541	0.001985329634884549	0.002044446105243875	0.002067052380860748	0.001980579224452452	0.001904509025386119	0.001857943918922664	0.001831062756575558	0.00181722023754672	0.001813117527706658	0.001817242451339153	0.001829048017478098	0.001848574553497151	0.001876279991825626	0.001912970303605534	0.001959782600449044	0.002018199328908457	0.002090082968218608	0.002177724882454543	0.002283902517793835	0.002411936775851846	0.002565735785547806	0.002749801361284137	0.002969158703390652	0.003229147250960085	0.00353498215292569	0.003890968950814602	0.004299249316845458	0.00475801482197786	0.005259311137376573	0.005786917246693265	0.006315268762838668	0.006810712521867632	0.007236012623495381	0.007557632338754319	0.007753423386490267	0.007817449669357381	0.007759882836746059	0.007602510550099391	0.007372362655380335	0.007096062230884484	0.006796276268188117	0.006490316329114759	0.006190238122270719	0.005903695982567385
0.001525495782778562	0.004002569137028372	0.003828622178759338	0.002674350267567143	0.002263179234814046	0.00210736913096498	0.002057668172483343	0.00210428240141035	0.002153319823396227	0.00207628500536487	0.001989490962079585	0.001933479067308553	0.001899781387502458	0.001880609244817658	0.001871883811502739	0.001871634193108381	0.001879014142989465	0.001893833906303315	0.001916343324457302	0.001947135082675911	0.001987109438797274	0.002037473790891506	0.002099764379740404	0.002175883387566123	0.002268146736769791	0.002379337445578054	0.002512756665931365	0.00267225900844822	0.002862249463237824	0.003087604954290339	0.003353463584193188	0.003664800306389918	0.00402568594272871	0.004438124977369942	0.004900421245399643	0.005405180117464411	0.005937361202616138	0.006473204715864781	0.006981142466131633	0.007425557268489989	0.007773159435490057	0.008000137878925624	0.00809725753470639	0.008070775268613098	0.007939144533151367	0.007727409648665807	0.007461680927159376	0.007165243306781408	0.006856657980239724	0.006549430106541953
0.001588601087629294	0.003792042503417202	0.004160226478688689	0.00283977755538731	0.002379294998531003	0.002202131336460845	0.00213656475281108	0.002167471479419132	0.002236266735826166	0.002178096014673159	0.002081878448648658	0.002015344731184412	0.0019740120677477	0.00194903707369904	0.001935443189217691	0.001930728803269609	0.001933716188596454	0.001943976864836262	0.001961558901986981	0.001986859311888598	0.002020569294148246	0.002063659337763623	0.00211738858250393	0.002183330602783956	0.002263411048898155	0.002359953405658528	0.002475728152444988	0.002613997759229521	0.002778544695540517	0.002973661103139258	0.003204066032368512	0.003474698714705758	0.003790315688206373	0.004154801803211645	0.004570105302638862	0.005034753890924913	0.005542042791272046	0.006078239944552735	0.006621497728671885	0.007142424381449774	0.007607125784545236	0.007982695974136046	0.008243787422481054	0.008377874946434129	0.008387099653091149	0.008286181282937765	0.008097697832479794	0.00784682810811895	0.007557209023302177	0.007248553725629586
0.001655109860266108	0.003620828129071465	0.004540185476600777	0.003017234372968511	0.002504952694877315	0.002304091203710478	0.00222235653164536	0.002235862292560302	0.002315114270758911	0.002284681753006798	0.002182251014120323	0.002104209887557666	0.002054273000371672	0.002022901899770499	0.002004108267482966	0.001994771358495178	0.00199333782885907	0.001999123613778866	0.002011974724308382	0.002032103765189889	0.002060013771969624	0.002096468514769661	0.002142489966049396	0.002199373422684897	0.002268715215552255	0.002352449713543246	0.002452892469638983	0.002572785118870787	0.002715334830381065	0.002884236232256348	0.003083656040023405	0.003318149377456671	0.003592461725485975	0.003911152967168405	0.004277965363298599	0.004694857977479111	0.005160669197120395	0.005669479299912074	0.006208953668348684	0.006759235227788433	0.007293196741151718	0.007778807135163133	0.008183759198885893	0.008481406635491021	0.00865606140497569	0.008705635275166018	0.008640737717583722	0.008480950358062074	0.008250002847592171	0.007971506322397362
0.001725262405489138	0.003485165269648876	0.004976866844510504	0.00320590458722551	0.002641225126370932	0.002413856862779769	0.002315411223596627	0.002310826009153432	0.0023907017741521	0.002393851131184452	0.002291008817727703	0.002200819432353184	0.002141165326746789	0.002102667779439888	0.00207824567997701	0.002064055004041082	0.002058109258738282	0.002059442923309207	0.002067692950785808	0.002082892860425801	0.002105372304648339	0.002135711659897495	0.002174727703632889	0.002223478647340597	0.002283282496020737	0.002355745300399464	0.002442796784137868	0.002546730587314257	0.002670245030147271	0.00281647763566673	0.002989022204919986	0.003191910409362024	0.003429530068347719	0.003706439384687992	0.004027021678314978	0.00439491297346537	0.004812135273764796	0.005277899945102008	0.005787134423748695	0.006328954340753408	0.006885542078410926	0.00743211300826896	0.007938660526106579	0.008373752734333504	0.008709784862350438	0.008928161785842825	0.009022570350966975	0.008999196306536065	0.00887407802387127	0.008668891946057109
0.001799320239951174	0.00338123450767753	0.005480066094612537	0.003404703735736855	0.002789341521634616	0.002532127155633328	0.002416153063608602	0.002393328801826414	0.002465271125524495	0.002502771479259497	0.002408176821741763	0.002305973197586034	0.002235382687913706	0.002188874369374538	0.002158282952632433	0.002138925396359045	0.002128309665868661	0.002125152782946439	0.002128868538519489	0.002139310893473839	0.002156645339476966	0.002181286194875202	0.002213870166212332	0.002255251630486465	0.002306512249364004	0.002368980945782397	0.00244426180534124	0.002534267881388689	0.002641258439024218	0.00276787583632015	0.002917175779223665	0.003092640709588377	0.003298160099646847	0.003537952978308729	0.003816397046159167	0.00413771632881962	0.004505469037261094	0.004921777187527383	0.00538626409168955	0.005894735749293814	0.00643777675415919	0.006999627384520116	0.007557905867008014	0.008084796742838078	0.008550060678526417	0.008925561880138657	0.00919018486783809	0.00933354089817081	0.009357186254262195	0.009273096676262551
0.001877568349439181	0.003305511499368288	0.006061005986101292	0.003612970359246644	0.002950704971162621	0.002659703712305638	0.002525080106859643	0.002484067327454368	0.00254176043222761	0.002608651495163837	0.002533138202387702	0.00242047572940446	0.002337718322467023	0.002282148150344799	0.002244716980907658	0.002219786485626487	0.00220427088159469	0.0021965222038081	0.002195709181657057	0.002201499848968883	0.002213899527508099	0.002233168484022359	0.002259782560278701	0.002294418724530745	0.002337956396456017	0.002391489732546661	0.00245634816185758	0.002534123364268893	0.002626701008561066	0.002736295029549255	0.002865480948643328	0.003017222516713885	0.003194882453138089	0.003402202870398233	0.003643233757069092	0.003922178620848202	0.004243115955243892	0.004609546412709014	0.005023714713446478	0.005485673654970618	0.005992111364763076	0.006535068395633329	0.007100829935110239	0.00766945167492494	0.008215464401252847	0.008710155381821712	0.009125349723261691	0.009437921310622295	0.009633718412830042	0.009709614085610191
0.001960317728234328	0.003254918680518179	0.006732073282293425	0.003831383882943796	0.003126904541700956	0.002797505604118209	0.002642777157782241	0.002583598598201137	0.002623059179862664	0.00270975228494025	0.002664351962167431	0.002545037444757522	0.002449065537474353	0.002383214779594929	0.002338124297520126	0.002307107818215521	0.002286382317681807	0.002273874219498587	0.002268476504423287	0.00226965865626436	0.002277264689963749	0.002291407948719452	0.002312417430336058	0.002340813255421179	0.002377299920921912	0.002422771397813256	0.002478324837687256	0.002545280972394928	0.002625209813118376	0.002719960213487309	0.00283169129568903	0.002962902561719092	0.003116457536057811	0.003295592738532802	0.003503899344942837	0.003745258781671026	0.004023705709346386	0.00434318307884477	0.004707146373864705	0.005117972588741835	0.005576142547922471	0.006079205496381861	0.006620615987185819	0.007188659421564259	0.007765831248882179	0.008329136064108013	0.00885171319870468	0.009305875931681756	0.009667100257153186	0.009917952310694804
0.002047908241113563	0.003226865569528659	0.00750605795464225	0.004062645824175305	0.003319714425105287	0.002946587058525058	0.002769927186859669	0.002692439376390845	0.002711559490136419	0.002806224806628644	0.002799205732861958	0.002680103082053057	0.002570404053301474	0.002492911571459825	0.002439173251679055	0.00240143357602167	0.002375097342192872	0.00235759016145746	0.002347488507758602	0.002344043811417391	0.002346932395586838	0.002356123177146118	0.00237180768250548	0.002394364660804711	0.002424345195168156	0.002462470939145038	0.002509641503774018	0.002566948755428916	0.002635696625111495	0.002717425320219569	0.002813938697470318	0.002927333002932638	0.00306002412536824	0.003214768782264712	0.003394672440407932	0.003603173006988416	0.00384398419388246	0.004120975946438499	0.004437961969232525	0.004798357821488405	0.005204670903509887	0.00565779241378155	0.006156090740056395	0.006694366821342636	0.007262830717316664	0.00784638294136719	0.008424588325597402	0.008972730436304505	0.009464139805909653	0.009873578502129303
0.002140711855168096	0.003219231815425778	0.008394519018036867	0.004311513507877941	0.00353106706565183	0.003108158754356519	0.002907323094246966	0.002811134363804221	0.002809049191781304	0.002900231466717871	0.002934247227625506	0.002825588327096965	0.002702759534266175	0.002612197936393859	0.002548638058510128	0.002503393592293236	0.002470941296334399	0.002448115332701136	0.00243312331699547	0.002424971336513691	0.002423156038538513	0.002427499828220973	0.002438061834019525	0.002455090421615009	0.002478999766663648	0.002510361328947754	0.002549905299988827	0.002598529291318635	0.002657312669194648	0.002727535483132415	0.002810701084240842	0.002908561353781234	0.003023142946360449	0.003156772016890654	0.00331209341203427	0.003492078084277582	0.003700009323749873	0.003939434124424084	0.004214060589945723	0.004527576126607871	0.004883355479017268	0.005284025100629983	0.005730855744744987	0.006222975875872686	0.006756443428886687	0.007323288937052499	0.007910744247602873	0.008500969761110052	0.009071630389729976	0.009597569958917014
0.002239136296422332	0.003230323144495145	0.009404740296361342	0.004584227832589936	0.003762979853048042	0.003283613231089877	0.003055881069814993	0.002940301033322224	0.002916817944520562	0.002995278513898194	0.00306598987750518	0.002980536730736909	0.002847116483303021	0.002742159518878561	0.002667414317328091	0.002613716573829232	0.002574521401816752	0.002545966255295127	0.002525824327142177	0.002512820097710264	0.002506252360910448	0.002505790188984894	0.002511361254315239	0.002523090459580258	0.002541267213281651	0.002566329981879246	0.002598861996751504	0.002639594732721549	0.002689417230767257	0.002749390100814967	0.002820763392168224	0.002904997582389793	0.003003786745684679	0.003119082495384921	0.003253116483794976	0.00340841797584539	0.003587821145731891	0.003794454113101377	0.00403169819603418	0.004303101386737393	0.004612224921953281	0.004962396893798721	0.005356344054547925	0.005795675838385046	0.00628020864971214	0.006807150648518585	0.007370223661256521	0.007958878927490949	0.008557851208928406	0.009147352122054005
0.002343629195489337	0.003258815636493949	0.01053465658106307	0.00488778431044582	0.004017407548179364	0.003474554892441325	0.003216656473740091	0.003080659746742642	0.003035835268372933	0.003095225176767903	0.003192162030880493	0.003142788066221449	0.003004257205196176	0.002883998222645303	0.002796534876977464	0.002733245680910839	0.002686538849001426	0.002651739721922774	0.002626106894926921	0.00260803655441442	0.002596604417327293	0.002591314303440497	0.002591959227587384	0.002598543734786225	0.002611240710976069	0.002630368567573656	0.002656381196806345	0.002689866494731971	0.002731551070984164	0.002782309753508189	0.002843179018068381	0.002915373702077487	0.003000306375589308	0.00309960855578865	0.003215152540235484	0.003349071940525004	0.003503777932657303	0.003681966687118139	0.003886611269694189	0.004120928397739787	0.004388306764412917	0.004692179383524397	0.005035818168187952	0.005422026103220615	0.005852703436729985	0.006328273332400766	0.006846974774183321	0.007404071560727754	0.007991087765510944	0.008595254191886819
0.002454682797500766	0.003303695490235784	0.01176538440467715	0.005229479749134648	0.004295991911050052	0.003682834879554008	0.003390863026273605	0.00323305598828616	0.003166917528876016	0.00320351594423046	0.003312803434333435	0.003308875886933853	0.003174497812334244	0.003038994654188841	0.002937183571081039	0.002862956403015577	0.002807803376392306	0.002766123939286238	0.002734566783828739	0.002711141065558451	0.002694666032588577	0.002684462648145842	0.002680181730002194	0.002681706845123075	0.002689099018340778	0.002702565785822717	0.002722445157045305	0.002749199263713683	0.002783414737807527	0.002825808104433255	0.00287723516229484	0.002938703687508891	0.003011388947412015	0.003096651496711328	0.00319605655524383	0.003311393911577255	0.003444696711783599	0.003598256606475877	0.003774631449562365	0.003976639965079042	0.004207335429793608	0.004469947422477968	0.004767777176817117	0.005104028456031198	0.005481553090880693	0.005902490173557731	0.006367783282496624	0.006876575073427954	0.00742550758676338	0.008008002486076346
0.002572839324635587	0.003364198172412026	0.01305206309068762	0.005616868909845899	0.004599702130210865	0.003910590585588384	0.003579896083294998	0.003398479467010447	0.003310855246283617	0.003322860584508643	0.003430508900746736	0.003474465439785847	0.003357311064663737	0.003208421400325624	0.003090701915674507	0.003003976201203205	0.002939250624868558	0.002889912106184134	0.00285189063099327	0.002822735937250138	0.002800967858870609	0.002785700386699507	0.002776429876412349	0.002772914497340947	0.002775104653396399	0.00278310278138988	0.002797140824404847	0.002817568897910823	0.002844851473152295	0.002879568948298872	0.002922423346504089	0.002974247367408724	0.003036016275495533	0.003108862208747822	0.003194090463107665	0.003293197153865192	0.003407887353737603	0.003540092320310175	0.003691983695885731	0.003865981518281478	0.004064751439098321	0.004291184629661379	0.004548351425931386	0.004839416884588487	0.005167503363528853	0.005535482643010804	0.005945679201593605	0.00639946910575372	0.00689676853296178	0.007435425791157267
0.002698697095221662	0.003439752449739632	0.01431610539276087	0.006058028786820701	0.004928431044020068	0.00416028852534797	0.003785360842403095	0.003578083252832015	0.003468501312888333	0.003455271823730154	0.003549662801480085	0.003635514191819558	0.003550890312435351	0.003393376119722125	0.003258579711520795	0.003157604459032462	0.003081962424714557	0.003024018811723907	0.002978868772389066	0.002943515460529416	0.002916125198477433	0.002895573293302213	0.002881184052117148	0.002872581785879128	0.002869604110666633	0.002872250949486914	0.002880654738182505	0.002895063793480966	0.002915834279500382	0.002943428125567215	0.002978415329580436	0.003021479701014398	0.00307342745022934	0.003135198216015793	0.003207878190274203	0.003292714965989864	0.00339113360093321	0.003504753137686301	0.003635402419608569	0.003785133447799398	0.003956229678844296	0.004151205502668176	0.004372791600945383	0.004623898931848659	0.004907551745863559	0.005226777479800497	0.005584439025850248	0.00598299356307426	0.006424163290219005	0.006908509138228886
0.002832917522104267	0.003529941097269496	0.01544528876178021	0.006561974728940403	0.005280751498458499	0.004434767228355685	0.004009106442174316	0.003773205092449247	0.00364083066350518	0.003602270065071409	0.003675206837883152	0.003789859338779717	0.003751838992198837	0.003594498112633015	0.003442413842633719	0.003325329544220276	0.003237189856602837	0.003169499647247871	0.003116410831523011	0.003074278259816793	0.003040847823958988	0.003014715497335839	0.00299500980679658	0.002981208280775065	0.002973030037902834	0.002970371960076173	0.002973270527672812	0.002981879346122101	0.002996456701713168	0.003017359859277213	0.00304504415446454	0.003080065706407865	0.003123087027917928	0.003174885070350128	0.003236361376352642	0.003308554059518189	0.003392651297500035	0.003490005912177581	0.003602150402881176	0.003730811472397985	0.003877922605383163	0.004045632580914382	0.004236306874330847	0.004452517677057274	0.004697016701835413	0.004972683052563375	0.005282436324393843	0.005629103032010529	0.006015222993027611	0.006442782380538949
0.002976233135471307	0.003634497315324199	0.01630953816522158	0.007139123000908887	0.005654196681574067	0.004737273103705569	0.004253267059718645	0.003985392487749364	0.003828982551652884	0.003765112890906395	0.003811641617548071	0.00393840022941118	0.003955327158302323	0.003811545441432969	0.003643809919145569	0.003508836675697131	0.003406378253010099	0.003327574357788164	0.003265564538931588	0.003215942352027698	0.003175952101465972	0.003143859268238874	0.003118565652163227	0.00309938399161885	0.003085905361947779	0.003077919905946663	0.003075368815911002	0.003078315217695613	0.003086926934839889	0.00310146705443155	0.003122289875814285	0.003149840781171717	0.003184659130970447	0.003227383622380244	0.003278759743850003	0.003339649061177295	0.003411040102664017	0.003494060581666303	0.00358999060132494	0.003700276317653739	0.003826543274170911	0.003970608237454638	0.004134487823830017	0.004320401473308933	0.004530765357074467	0.00476817256706286	0.005035353426417139	0.005335108033635792	0.005670201378629079	0.006043209900562267
0.003129456802401928	0.003753353251675003	0.01679462828431048	0.007801752899325507	0.006046421213246447	0.005071475826747781	0.004520311243723114	0.004216432873358393	0.004034294180309406	0.003944985139574452	0.003962583406578772	0.004085098218255406	0.004156069911856147	0.004042869498588965	0.003864189924444086	0.003709995011262561	0.003591191986549266	0.003499653636307878	0.003427538286008266	0.003369563400553791	0.003322375807015481	0.003283847136046897	0.003252612974919666	0.003227797342500926	0.003208849423558285	0.003195445554837763	0.003187429422470061	0.003184775203894608	0.00318756495056049	0.003195975154006402	0.003210269494562375	0.003230795957350694	0.003257987198922342	0.003292363467428618	0.003334537632429681	0.003385222029465635	0.003445236902896872	0.003515520254274429	0.003597138878700645	0.003691300295820145	0.003799365146674406	0.003922859418172812	0.004063485552594254	0.004223131074386109	0.004403872789632264	0.004607973852178083	0.00483787001721223	0.005096140206288755	0.005385455115271334	0.005708496106807732
0.003293492348104772	0.00388673252487643	0.01684212073237954	0.008564448921982328	0.006457181424862037	0.005441439539866486	0.004813100785578936	0.004468390200010055	0.004258331832850748	0.004143137254944907	0.004130787028169584	0.004235818716051633	0.004350109630229345	0.004284960588254872	0.004104461711068331	0.00393080397190165	0.003793534447363802	0.003687369145544288	0.003603727890008896	0.003536356729764004	0.003481196119719108	0.003435646729640056	0.00339802835504394	0.003367245366537433	0.003342586253400227	0.00332360276147653	0.003310035839457224	0.003301769587038406	0.003298802426926432	0.003301229230895616	0.003309230679638579	0.003323067604402415	0.003343078922423763	0.003369682298028014	0.003403376978568486	0.003444748449195206	0.003494474666385581	0.003553333691393077	0.003622212563593672	0.00370211723355839	0.003794183315509622	0.003899687311466544	0.00402005779404959	0.004156885795985933	0.00431193332170597	0.004487138446562449	0.004684614876270516	0.004906643079661101	0.005155649168121499	0.005434166584342728
0.003469346823424233	0.004035240781562393	0.01647256820415132	0.009444496482443594	0.006890336046603093	0.005851511393197092	0.005134960325847581	0.004743649348023838	0.004502923712558978	0.004360981828025298	0.004318397681795856	0.004396808594821402	0.004536674115157446	0.004532433805113426	0.004364519684114618	0.00417326679765486	0.004015554295824415	0.003892605286941262	0.003795747887757081	0.003717723727394423	0.003653651378333222	0.003600368814592472	0.003555818669105992	0.003518646410073437	0.00348795519927768	0.003463157172955344	0.003443882036089364	0.003429919945219918	0.003421185359800764	0.0034176940923965	0.003419548946376085	0.003426931149729047	0.003440095863277196	0.003459370683683137	0.003485156455007587	0.00351792994705331	0.003558248110758122	0.003606753712695869	0.003664182199890936	0.003731369661625779	0.003809261739667795	0.00389892329140749	0.004001548526311807	0.004118471207050298	0.004251174320624286	0.00440129836674586	0.004570647062606989	0.004761188804921009	0.004975051642227036	0.00521450877901579
0.003658144711279407	0.004199896209594193	0.01577617612042698	0.01046216589930677	0.007354722060229956	0.006306071798491319	0.00548975842539727	0.00504497001986584	0.004770197503705077	0.004600163188109453	0.004527245721800278	0.004573608399419179	0.004718989046664133	0.004778920668969633	0.004642612805430128	0.004439145427787931	0.004259621846075156	0.004117529197291163	0.004005467253804204	0.003915283268832926	0.003841167291212063	0.003779289126015328	0.003727139462476025	0.003683055730270249	0.003645924200656822	0.003614997443823149	0.003589781730707287	0.003569966476717725	0.00355537932833196	0.003545957274032253	0.003541728064110023	0.003542798480440174	0.003549347322736391	0.003561621772026068	0.003579936277720685	0.003604673417588657	0.003636286370960758	0.003675302766259618	0.003722329737704519	0.003778060066311136	0.003843279293910656	0.003918873687940813	0.004005838898922675	0.004105289087623185	0.004218466199087615	0.004346748917284786	0.004491660635424306	0.004654875509740867	0.004838221313106837	0.005043677353349491
0.003861144423312915	0.004382082497461589	0.0148779380135375	0.01164074376017826	0.007863430299196943	0.006809081336973264	0.005881999656569835	0.005375552064503727	0.005062625058487905	0.004862612999625337	0.004759096963817366	0.00477066319688195	0.004903500546037072	0.005019028378225063	0.004934774328691601	0.004729543202219459	0.004528248174616084	0.004364611745356327	0.004235048523637383	0.004130908681842552	0.004045388377328564	0.003973874717200984	0.003913317195226434	0.00386168447848652	0.003817606104818517	0.00378014926882498	0.003748680358137376	0.003722777988633742	0.003702177481281654	0.003686734900473725	0.00367640357271685	0.003671218799296824	0.003671288120176032	0.003676785470075914	0.00368794816777928	0.00370507605342334	0.003728532325304045	0.003758745779336426	0.003796214251585531	0.003841509124480095	0.00389528079110052	0.003958264984213294	0.004031289869672953	0.00411528377695173	0.004211283390141701	0.004320442146505674	0.004444038479890528	0.004583483394694946	0.004740326652517058	0.004916260585954692
0.004079757509596152	0.004583464851913866	0.01389965030836515	0.01300604301830314	0.008432160276205638	0.007363384681967007	0.006316924786615686	0.005739114543435829	0.005383076423694163	0.005150601469060401	0.005015839577786413	0.004991449045449329	0.00509808825628822	0.00525072603050135	0.005234744344324868	0.005044282433930914	0.004823904039602443	0.004636625873392758	0.004486987493371341	0.004366770406742915	0.00426821545244961	0.004185815675213094	0.004115876105500032	0.004055922689347673	0.004004278533281128	0.003959792645298546	0.003921670058306249	0.003889364794715178	0.003862511408422165	0.003840880493297082	0.003824349396191716	0.003812882822542512	0.003806520060747724	0.003805366771074711	0.003809590027622197	0.003819415763320539	0.003835128059835341	0.003857069912046635	0.003885645218924351	0.003921321831853287	0.003964635541618355	0.00401619491379039	0.004076686893953425	0.004146883100221227	0.004227646700977849	0.004319939738761278	0.004424830703497412	0.004543502075156164	0.004677257441144985	0.004827527639800601
0.004315571091956936	0.004805927080127276	0.01293623426914618	0.01458492174721899	0.009077801275797624	0.007969843665854513	0.006800611321222593	0.006139991218002899	0.005734885524826638	0.005466790967606842	0.005299619077200547	0.005238821537082189	0.00531037580242283	0.005476819877871814	0.005534955437220757	0.00538113378337376	0.005148679385832636	0.004936598123593486	0.00476414729281724	0.004625383669041557	0.004511849890620282	0.004417063171140515	0.004336570589575529	0.004267367045185095	0.004207407941948229	0.004155282898657169	0.00411000812362794	0.004070894873236012	0.004037465165387274	0.004009396911067297	0.003986487651751119	0.003968630323834509	0.003955796993316517	0.003948028016858709	0.003945425006168919	0.003948146543325598	0.003956405954612729	0.00397047068211439	0.003990662943234525	0.004017361468034041	0.004051004169693835	0.004092091645650276	0.00414119143167386	0.004198942942198692	0.004266063028861262	0.004343352075474713	0.004431700520388628	0.00453209565416515	0.004645628477955661	0.004773500322033059
0.004570374139275329	0.005051559396046975	0.01204932511779885	0.01640205206349237	0.009817906013860006	0.008626626525323502	0.007340057942896901	0.006583245444925834	0.006121930144408682	0.005814297060978548	0.005612940399016801	0.005515384407686751	0.005546828471632958	0.005704535838550251	0.00582883340727745	0.005735158224515174	0.005503720237586095	0.005267673459111534	0.005069774635257975	0.004909658770767967	0.004778845056834087	0.004669874877996543	0.00457742416104818	0.004497854358440469	0.004428678678412847	0.004368176147878887	0.004315139472504832	0.004268713756052217	0.004228292835235305	0.004193451720463326	0.004163901867837513	0.00413946114802342	0.004120033485540923	0.004105595017157677	0.004096184760476124	0.004091898490707561	0.004092884968743517	0.004099343949001148	0.004111525581548558	0.004129730946216376	0.004154313538476959	0.004185681581942768	0.004224301078048474	0.004270699525281928	0.004325470250957936	0.004389277299048307	0.004462860808473084	0.004547042796676079	0.00464273323136929	0.004750936227241526
0.00484618833591032	0.00532269254226317	0.01127188409335611	0.01847384219149817	0.01067102656440542	0.009329345978944865	0.007943221422330282	0.007074807561044649	0.006548729320489696	0.006196760999221862	0.00595875417637242	0.005823794299381762	0.005812643438291395	0.005943553128018735	0.006113722702809098	0.006098711906696442	0.005888420241139455	0.005632833431102142	0.005407475942301856	0.005222948346349285	0.005072164486325773	0.004946868727207055	0.00484077620270847	0.00474950190919165	0.004670028028122448	0.004600260058897349	0.004538723870286135	0.004484368760423272	0.004436440140786159	0.004394396422623128	0.004357853948204132	0.004326549943805333	0.004300317272659216	0.004279067082919957	0.004262776863006934	0.004251482293534705	0.00424527183622206	0.004244283352697929	0.004248702275216813	0.004258761002924829	0.004274739298872158	0.004296965531576911	0.004325818651514572	0.0043617308237535	0.004405190657237524	0.00445674698140968	0.004517013122954752	0.004586671629812538	0.004666479375869408	0.004757272956612316
0.00514530445852591	0.005621960353119367	0.01061664580069684	0.0207982106956612	0.01165755409811393	0.01007292112903815	0.008618950793035301	0.00762163743726617	0.007020561921271048	0.006618437438252957	0.00634054026407192	0.006166991015875985	0.006112093568503999	0.006203792541115413	0.006392840215209052	0.00646280116377588	0.006299483735706275	0.006034390980152686	0.005781115168988576	0.005569080027964404	0.005395244660108372	0.005251085642853981	0.005129337818576272	0.005024755980471321	0.004933688459983519	0.004853590937933726	0.004782668803280983	0.004719638341622462	0.004663570774703389	0.004613790102158287	0.004569805356777356	0.004531264999929642	0.004497925773468681	0.004469631171495255	0.00444629645006381	0.00442789818090135	0.004414467038962127	0.004406082949789255	0.004402872005572693	0.004405004745459438	0.004412695520451012	0.004426202748074051	0.004445829920038114	0.004471927265782574	0.004504894001791088	0.00454518111373295	0.004593294628321592	0.004649799334950065	0.004715322914147179	0.004790560420710762
0.005470325379897918	0.005952376575314576	0.0100840673800682	0.02333934612812651	0.01280072862338468	0.01085547816063342	0.009376729907982006	0.008231913458330435	0.007543610889033939	0.00708430136259591	0.006762398152899282	0.006548372138733075	0.006449004680328942	0.006494024548847613	0.006674969201411058	0.006820014673412381	0.006730260542935428	0.006473195173882197	0.006194572967575042	0.005952352804091365	0.005752056877812117	0.005586061029961019	0.005446258043389005	0.005326450125745775	0.005222238527865634	0.005130538458109583	0.005049169132629948	0.004976567544344778	0.004911598295991138	0.004853428233861157	0.004801443155906001	0.004755191721447742	0.004714347116248135	0.004678680491815663	0.004648042360622673	0.004622349477717102	0.004601575587584482	0.004585744956057149	0.004574927957017923	0.004569238213893972	0.004568830949488741	0.004573902302121553	0.004584689437338831	0.004601471334111612	0.004624570158759263	0.004654353163458902	0.004691235061760153	0.004735680842904602	0.004788208990616122	0.004849395071207677
0.005824217070722414	0.006317420162528932	0.009668224490517118	0.02600862742887733	0.0141276132842556	0.01168311328180666	0.01022610199157962	0.008915245796233486	0.008125138435249445	0.007600178734388674	0.007229151753026115	0.006971936458757974	0.006827194563923646	0.006821514050095119	0.006972174980932864	0.007168066244825324	0.007171097500600132	0.00694756623990346	0.006651282615984424	0.00637745891228507	0.006147156580469767	0.005955902933942795	0.005795201305145717	0.005657874825572375	0.005538664143705384	0.005433839592638413	0.005340754919771261	0.005257510772379364	0.005182724660250224	0.005115377582004295	0.005054711715646529	0.00500016145716708	0.004951306285657689	0.004907838082719137	0.00486953818008434	0.00483626107603474	0.004807922813344458	0.004784492682862396	0.004765987350585454	0.004752466790726412	0.004744031596927029	0.004740821371709067	0.004743013982328483	0.004750825532060765	0.004764510938584082	0.004784365041216681	0.004810724179600191	0.004843968200556047	0.004884522858833299	0.004932862581772559
0.006210369284574317	0.006721129547825685	0.009360624187044978	0.02864763512889231	0.01566989857536588	0.01257303726798406	0.01117563422271984	0.009682904853176386	0.008773698185519124	0.008172906235262269	0.007746475036183769	0.007442417392829181	0.00725082385395024	0.007192350803604146	0.007297089593732218	0.007511964224747766	0.007611489138016046	0.007452215967924609	0.00715344935089558	0.006849268916563871	0.006585697734120344	0.00636537113024748	0.006180436057696684	0.006022860135894247	0.005886432177080006	0.005766663641113926	0.005660349128408774	0.005565183386777167	0.005479486716024965	0.005402018368388389	0.00533185113322818	0.005268286595396614	0.005210797196116431	0.005158986064813274	0.00511255878666579	0.005071303317436859	0.005035075559135183	0.005003788942918167	0.004977406904212414	0.004955937487416955	0.004939429552146041	0.0049279702107392	0.004921683234897526	0.004920728244134613	0.004925300541174775	0.004935631496670498	0.004951989411862971	0.004974680806580292	0.005004052092809609	0.005040491602565709
0.006632668002669081	0.007168209644914604	0.009152436371733437	0.03102615004642715	0.01746436909639157	0.01355327372724445	0.01223135295859589	0.0105480424346822	0.009499390670702594	0.008810526542169374	0.008321044936127597	0.007965422813086388	0.00772466989729325	0.007612039962733764	0.007661131490230912	0.007863377816871301	0.008044006536871937	0.007977808313316749	0.007700910359292887	0.007372387921813478	0.007073372173627746	0.006819944618616527	0.006606932357846758	0.006425872491530815	0.00626957848286657	0.006132690561550705	0.00601133726920316	0.005902723991153697	0.005804812320810288	0.005716095177838758	0.005635443669450267	0.005562003091956629	0.005495121727490884	0.005434301483872942	0.00537916320731378	0.00532942198528393	0.0052848693600201	0.005245360404704744	0.005210804282703579	0.0051811573475608	0.005156418131921391	0.005136623768720915	0.005121847520996309	0.005112197188832754	0.005107814226327684	0.005108873447006673	0.00511558322887818	0.005128186153517736	0.005146960030562777	0.005172219270593578
0.007095582203561273	0.007664156721412215	0.009035685173366528	0.03287181879956621	0.01955272313758032	0.0146595487079333	0.01339486097718183	0.01152585935752531	0.01031416815785355	0.009522526825905873	0.008960728484455676	0.008547594131153722	0.008254353852708278	0.008086091535450333	0.008074005654966276	0.008237740134986227	0.008468431518533978	0.00851216226599226	0.008289780574620677	0.007950369371047554	0.007616206957417142	0.007325853032291923	0.007080461910835767	0.006872125626994001	0.006692812369531654	0.006536205111680671	0.006397651453148878	0.006273769672624423	0.006162088117446494	0.006060778426819479	0.005968469834992682	0.005884121893594162	0.005806937035834477	0.005736299923032897	0.00567173483536111	0.005612875340660267	0.005559442432416291	0.005511228600409151	0.005468086125610865	0.005429918434121403	0.005396673704849347	0.005368340167559562	0.005344942692272126	0.005326540384468492	0.005313224979628235	0.005305119886740058	0.005302379770270299	0.005305190589123858	0.005313770031801258	0.005328368302392602
0.007604268132633375	0.008215406967754213	0.009003818299574144	0.03393811315927569	0.02198016982518724	0.0159317996309762	0.01466195484467293	0.01263363303917185	0.01123219269891019	0.01032012946401464	0.009674812237762747	0.009196795542924945	0.008846551383826257	0.008620515189705654	0.008544088761662514	0.008651026102837829	0.00889363795137769	0.009043811390851742	0.008911426129680494	0.008584499082283271	0.008220117741657054	0.007890027526919065	0.00760768617923391	0.007367702934279807	0.007161638925687272	0.006982209457113074	0.006823871724604092	0.006682546934791892	0.006555241473615771	0.006439738652795133	0.006334376157528511	0.006237891085515581	0.006149312788624073	0.006067888373257852	0.005993030354596827	0.005924279413079842	0.005861277556544997	0.005803748549549741	0.005751483494048419	0.005704330118927394	0.00566218478295851	0.005624986495339579	0.005592712461837553	0.005565374804578395	0.005543018200987155	0.005525718256271016	0.00551358047287267	0.005506739715764538	0.005505360098030478	0.005509635230285263
0.008164695006630092	0.00882951517401926	0.009051934003116404	0.03408904788245933	0.02479181575245736	0.01741227807071779	0.01602337250127367	0.01389045636672902	0.0122702457909318	0.01121664507959407	0.01047428349919418	0.009922343828525811	0.009509212077173609	0.009222221461729005	0.009079173632732786	0.009117767906179441	0.00933599846648241	0.009567208833917864	0.00955282000771529	0.009272216386632413	0.008890084646493301	0.008519895971843935	0.008196204104380364	0.007919683324099118	0.0076824990236933	0.007476556721079933	0.007295347881885122	0.00713398156473444	0.00698883962454874	0.006857236401460473	0.006737157145266947	0.006627071038596449	0.006525800385748922	0.006432429232525315	0.006346239068989294	0.006266663089378388	0.006193253251350379	0.006125656261469611	0.006063595868272954	0.006006859676885955	0.005955289253058774	0.005908772656790145	0.005867238798208676	0.00583065318169475	0.005799014724871376	0.00577235342373573	0.005750728695529016	0.005734228274446268	0.005722967566647279	0.005717089394459169
0.008783797034849713	0.009515370626961284	0.00917683815998167	0.03335326760557322	0.02802529864985322	0.01914560246487467	0.0174695759580064	0.01531645511343935	0.01344817625486987	0.01222789847130704	0.01137217450477178	0.01073528965934875	0.01025180783390685	0.009899365276372531	0.009687237771919195	0.009650613884754118	0.009815563247503503	0.01008702724811184	0.01019946494395293	0.01000562387299233	0.009628826887886641	0.009222905862125362	0.008854507458737332	0.008536252849609301	0.008262923332808494	0.008026107054346534	0.007818345109972657	0.007633831163617235	0.007468209660648575	0.007318231101725836	0.007181454547689296	0.007056025377811834	0.006940516732456615	0.006833817770959983	0.006735054770326832	0.006643534948180875	0.006558706020645006	0.0064801267387969	0.006407445170636785	0.00634038251778375	0.006278720941740975	0.006222294335875167	0.006170981292597304	0.006124699730311582	0.006083402793813037	0.006047075746459758	0.006015733646897269	0.005989419656240239	0.005968203860629272	0.005952182522138643
0.009469657811193655	0.01028345814546225	0.009377032475513291	0.03191087947727242	0.03169757375871606	0.02117998336983293	0.0189999562224379	0.01693116848301984	0.01478934984600911	0.01337273684625987	0.01238398238067168	0.01164876265400512	0.01108562754237117	0.01066167252612993	0.0103771107407105	0.01026090788590602	0.01035244400195098	0.01061883467621986	0.01084102381568651	0.01077114605583828	0.01043498751894911	0.01000561749092455	0.00959175533752437	0.009226766978066708	0.008911689775060589	0.008638905507508635	0.008400216349090474	0.008188844420680109	0.007999583625014496	0.00782851301766924	0.00767267771010125	0.007529831254358634	0.007398245747583476	0.00727657597197001	0.007163762807410059	0.007058964281866766	0.00696150591127159	0.006870844538917892	0.006786541699954682	0.006708243780671887	0.006635667084928696	0.006568586491133148	0.006506826771433171	0.006450255911685341	0.006398779955612483	0.006352339026118954	0.006310904268621796	0.006274475526831751	0.006243079609169413	0.006216769038798282
0.01023173457361008	0.011146172937062	0.009652690985995069	0.03002316633755176	0.0357837159591102	0.02356857429467196	0.02063337094229562	0.01875077710384316	0.01632102159882353	0.01467362525029855	0.01352817880631159	0.01267839410966151	0.01202413429921771	0.01152078530306265	0.01115903814160468	0.01095966490586928	0.01096494320161488	0.01118582567060206	0.01147756362916764	0.0115518320341024	0.01130122502880123	0.01087220891581042	0.01041722954231121	0.01000169931054664	0.009638961030842236	0.009324376074614801	0.00904960285328392	0.008806951178838791	0.008590273531713277	0.008394863120978655	0.008217149623183947	0.008054413194008703	0.007904561539785953	0.007765966360272315	0.007637345673270035	0.007517679355535766	0.007406148191325785	0.007302089481095713	0.007204964362974569	0.007114333488781818	0.007029838723120577	0.006951189236441941	0.006878150843444645	0.006810537768953961	0.006748206252551259	0.006691049564088768	0.006638994115599751	0.006591996436474544	0.006550040837453376	0.006513137631602915
0.0110811315803623	0.0121181985255583	0.01000565670892077	0.02795118551576582	0.04018725946344235	0.02636998524503324	0.02241433638475062	0.02078413395966656	0.01807447789176212	0.01615732299581319	0.0148268230075582	0.01384283296690361	0.01308340177137253	0.01249065534292129	0.01204518729167256	0.01175856513368843	0.01166946310465109	0.01181399957763904	0.01212281377209334	0.01233314626692971	0.0122132976566049	0.01182236514961807	0.01133928190837653	0.01087236751367626	0.01045635608325372	0.01009351666455138	0.009776660852361081	0.009497486465199689	0.009248881376118581	0.00902524644920466	0.008822284155259865	0.008636705713377813	0.008465978080891303	0.008308130278996512	0.00816161122537142	0.008025186698751645	0.007897864653099145	0.007778840739470634	0.007667458200870809	0.007563178039690017	0.007465556589477629	0.007374228478839596	0.007288893567038148	0.007209306839333833	0.007135270534478575	0.007066627975863348	0.00700325871862759	0.006945074725608513	0.006892017357270318	0.006844055013878201
0.01203093394210651	0.0132169572904206	0.01043947652410891	0.02590240237712078	0.04470689295038301	0.02964694119413297	0.02441123078101291	0.02302839850772279	0.02008467448489426	0.01785561152748275	0.01630628819909231	0.0151643713894619	0.01428264726135822	0.01358801113006448	0.01305014771935714	0.01267083627840459	0.01248146136229372	0.01252854966154426	0.01280235662468494	0.01311077328134798	0.01315189466513116	0.01284893512716402	0.01236357791426978	0.01185026612037162	0.01137687217381089	0.01095906204777487	0.01059330486131248	0.01027144908321101	0.009985548775709115	0.009729045017661165	0.009496800843512844	0.009284850921402948	0.009090131252602595	0.008910256096067739	0.008743348622266594	0.008587916137806758	0.008442758901165907	0.008306903363354625	0.008179552960400517	0.008060051512375663	0.007947855724725566	0.007842514316981426	0.007743652024787989	0.007650957224236617	0.007564172278772406	0.00748308595547722	0.007407527432207418	0.007337361541317511	0.007272484985788057	0.007212823328345974
0.01309661566156471	0.01446314359409784	0.01095948547548913	0.02401429002995227	0.04901457248608124	0.03346167799093989	0.0267084249870932	0.0254666823391222	0.02238891791607478	0.01980599876217682	0.01799810163012847	0.01666969497922449	0.01564487971513505	0.01483292192910093	0.01419147383434496	0.01371203334770038	0.013416755628853	0.01335258389788206	0.01354827907531592	0.01389642067326618	0.01409863790457757	0.01393652866998077	0.0134905855637682	0.01294577439071446	0.01241451591437043	0.01193555089798455	0.01151344400796309	0.01114178955210078	0.01081224898817635	0.01051733625811462	0.01025098433174419	0.01000843837378258	0.009786000314154622	0.009580784007840952	0.009390518215991834	0.009213397379097113	0.009047971028271332	0.008893062248074448	0.008747707382813235	0.00861111114148125	0.00848261287139339	0.00836166097649713	0.008247793323785431	0.008140622094005106	0.008039821964679198	0.0079451208181391	0.007856292383280047	0.007773150373895495	0.007695543797774528	0.007623353191095985
0.01429653826833358	0.015881351502393	0.01157294876994907	0.02236270381903546	0.05267163611250164	0.03786596644621894	0.02939757200046381	0.02807186691254534	0.02502391600652918	0.02205224143054422	0.01993987609522456	0.01839076654239974	0.0171976798301694	0.0162494806147477	0.01549030911658088	0.01490077607286083	0.01449280656012178	0.01430771688546674	0.01439384258277642	0.01471795445412263	0.01504534777410735	0.0150631018957517	0.01471273271559902	0.01416600207088935	0.01358342573863361	0.01303918227089881	0.01255316200316443	0.01212371047131494	0.01174311930711605	0.01140322154595	0.01109699570584863	0.01081879534165326	0.01056417704918841	0.01032965543407963	0.01011248298152835	0.009910475263965067	0.009721878337248581	0.009545269771892063	0.009379485010376559	0.009223562372995568	0.009076701703915915	0.00893823300705391	0.008807592438002405	0.008684303755094422	0.00856796385855624	0.008458231420553576	0.008354817875727633	0.008257480232215775	0.008166015301210862	0.008080255042425181
0.01565255901885207	0.01750081556050114	0.01228926908275529	0.02097954124480532	0.05520843870756324	0.0428828910446465	0.0325715243426535	0.03082042375630387	0.02802035755159795	0.02464438076719214	0.02217626580756795	0.02036583681431435	0.01897412404658545	0.01786662465662343	0.01697212411143493	0.0162595104294776	0.01572987911365103	0.01541558006628512	0.01537063812589401	0.01561409931495748	0.01600231120823577	0.01620647270815741	0.01601259142451859	0.01551172044059957	0.01489619540695627	0.01428727068341052	0.01373074708832171	0.01323494035202375	0.01279482177056922	0.01240220531896219	0.01204924188134765	0.01172933600706737	0.01143719189661446	0.01116861636072921	0.01092029054894207	0.01068957232250484	0.01047434024580476	0.01027287473924638	0.01008376867144582	0.009905860207627923	0.009738182175569991	0.009579923625631363	0.009430400407329148	0.009289032448662979	0.009155326055013893	0.009028859999347782	0.008909274502207631	0.008796262434923105	0.008689562249704344	0.008588952263361668
0.01719076954520089	0.01935629570287866	0.01312026739128498	0.01986991580114929	0.05626164451045718	0.04847741723224111	0.03632034945136425	0.03371490442360978	0.03139435831892935	0.02763774526429852	0.02475979432043618	0.02264054228183892	0.02101385000946093	0.01971910795773894	0.01866759334970206	0.01781535052800857	0.01715211783897204	0.01669955143829553	0.01650845518818354	0.01662757265931647	0.01700050421604169	0.01735527470533639	0.01736453827183073	0.01697391995545842	0.01636111758789091	0.015697011920044	0.01506640707786557	0.01449590268678374	0.01398690052801795	0.01353261620674407	0.01312480550743081	0.01275597715828687	0.01241990683099121	0.0121115851494614	0.01182701640269651	0.01156300889341695	0.0113169971876516	0.01108690192922977	0.01087102241407872	0.01066795508532235	0.0104765317409208	0.01029577249655163	0.01012484974430624	0.009963060319570597	0.009809803826488243	0.009664565616267945	0.009526903309097124	0.009396436038225984	0.009272835803346265	0.009155820473377402
0.01894238583052778	0.02148914688318746	0.01408054708669082	0.01902513463720887	0.05570926603928981	0.05451502708802197	0.04072610119055535	0.0368051377763798	0.03513621214526346	0.03109000637132667	0.02775124817392182	0.02526898464332941	0.02336422998564821	0.02184862036201175	0.02061362546115349	0.01960104189716017	0.01878861215406212	0.01818640233379961	0.0178368368395254	0.01780047045159234	0.01808661177526993	0.0185197339435232	0.01874234203493295	0.01853169411154422	0.01797833491532094	0.01728319147415277	0.01658140140683988	0.015929635934739	0.01534206827290421	0.01481604334683159	0.01434392916097212	0.0139176243245948	0.01352998380155111	0.01317509579887108	0.01284818002800617	0.01254539267573439	0.01226363510121465	0.01200039338872111	0.0117536114990126	0.01152159336662652	0.01130292795772795	0.01109643191806345	0.01090110550740677	0.0107160985299746	0.01054068379733826	0.01037423629433733	0.01021621669094284	0.01006615819081912	0.00992365596247197	0.009788358585666143
0.0209448060500916	0.02394858186515731	0.01518795383428858	0.01843123434965562	0.0537194220019685	0.06071499420979327	0.04585194476514357	0.04019438722409565	0.03919964658174447	0.03505488877110722	0.03121906436180419	0.02831456394925634	0.02608155655016865	0.02430501768572437	0.02285453997408461	0.02165606737286371	0.02067452057464882	0.01990781729705697	0.01938726299959827	0.01917312808325338	0.01931475096049137	0.01973589106156277	0.02013236353997487	0.02015447416455739	0.01973568916720563	0.01905451973644155	0.01829620006317514	0.01756121711455556	0.01688629166524756	0.01627772678733866	0.01573052968502083	0.01523672340236434	0.01478843360658824	0.01437882644524076	0.01400224610762514	0.01365409074652311	0.01333062872622106	0.0130288244792455	0.01274619303994549	0.01248068447546627	0.01223059396499271	0.01199449233312805	0.01177117238822816	0.01155960731270583	0.01135891820849711	0.01116834860656688	0.01098724429617286	0.01081503724263396	0.01065123266864728	0.01049539860259796
0.02324283964342348	0.02679298927820184	0.01646414863437138	0.01807409776017101	0.05067926334155466	0.06661910121292289	0.05172106175810736	0.04402440945603768	0.04349911688763914	0.03957068811274014	0.03523670777426426	0.03185011873945925	0.02923202753690577	0.02714755778708486	0.02544334304139033	0.02402788607964267	0.02285229388700965	0.02190184477405025	0.02119536511855495	0.02078555996303903	0.02073998865456231	0.02106082923346778	0.02154703897719612	0.02181157809071295	0.02160655017571409	0.02100870961045027	0.02022720522215585	0.01941630055732107	0.01864844371587107	0.0179467798291733	0.01731268422151799	0.01673985416388984	0.01622024032202363	0.01574621820859444	0.01531122111883156	0.01490979703264023	0.01453747788527987	0.01419060922704395	0.0138661917533794	0.01356174881953488	0.01327522046730262	0.01300488023774539	0.01274927029794598	0.01250715085549279	0.01227746057751039	0.01205928545172655	0.01185183412963994	0.01165441826549727	0.01146643672685134	0.01128736282419335
0.02589008079680125	0.03009085538022318	0.01793532002294755	0.01794231772955428	0.04705482066399035	0.07161284481805598	0.05828148847017803	0.04844566248925117	0.04792558891650903	0.0446418353087071	0.0398763921561328	0.03595655401797761	0.03289210565963878	0.03044591152117685	0.02844297476955174	0.0267732415382201	0.02537299039443185	0.02421433847640803	0.02330297287523233	0.02268007323264182	0.02241601770455462	0.02256288321404898	0.02303079959114334	0.02348854947775025	0.0235534659265107	0.02312756891958116	0.02238172824077024	0.02151823774096314	0.02065913969829485	0.01985601841659455	0.01912296732300589	0.01845830587047224	0.01785503576135695	0.01730517800266319	0.01680134962936785	0.01633720545209963	0.01590745016012016	0.01550771000051378	0.01513437652520986	0.01478446232569468	0.01445547986309445	0.01414534372949189	0.01385229318941775	0.01357483118584402	0.01331167632883733	0.01306172498964482	0.01282402122535925	0.01259773277369877	0.01238213176754572	0.01217657913768317
0.02895033782751154	0.03392040797160181	0.01963307161343077	0.01802872790630343	0.04326509988047035	0.07503527251286785	0.06535650652148499	0.05358260950843306	0.05238599789769685	0.05021348234063872	0.04519668808616804	0.04071854200545719	0.03714746350964165	0.03428048945832365	0.03192725321843036	0.02995937499387347	0.02829760005357369	0.0269003936048968	0.02575997689997938	0.02490408145255036	0.02439636070775566	0.02431318723047257	0.02465495392193261	0.02520360631678523	0.02554103331532927	0.02537534331846983	0.02475165658167474	0.02388321895832146	0.02294818431223324	0.02204101244869156	0.02119841168875286	0.02042850892786431	0.01972775822956822	0.01908883473419392	0.01850390020763202	0.01796579063130605	0.01746833889036888	0.01700636450836758	0.0165755530640689	0.01617231403621492	0.01579364945160011	0.01543704268790925	0.01510036789044048	0.01478181744471475	0.01447984429017943	0.01419311607673021	0.01392047864318875	0.01366092679496331	0.01341358079500057	0.01317766733730279
0.0324989118475453	0.03836665423540722	0.02159552127056717	0.01833122531151025	0.03961746982170991	0.07637050312879298	0.07258976957926951	0.05949730484142312	0.05685385485700077	0.05614413546979018	0.05122090923104514	0.04621501747458281	0.04208913089739922	0.03874123305651488	0.03598097708100208	0.03366479909665548	0.0316981627492543	0.03002567646213779	0.02862599911760706	0.02751266547489979	0.02673735154346479	0.02638207396516421	0.02650593901440966	0.02701460080686522	0.02755656939745315	0.0277052392453075	0.02730798087745285	0.02651327380937457	0.02553991310894162	0.02453775373615038	0.02357969321745587	0.02269208110261629	0.02187915574853101	0.02113627126886196	0.02045600099379473	0.01983067917301997	0.01925333354793741	0.01871793587438576	0.01821938377576335	0.01775339118258441	0.017316360073661	0.01690526100427879	0.01651753084975055	0.01615098854978369	0.01580376689737225	0.01547425771517561	0.01516106785876249	0.01486298384589991	0.01457894331445712	0.0143080118793754
0.03662330238438215	0.04351394812835567	0.02386861030296097	0.01885327651722372	0.03630068917641963	0.07543827191605065	0.07941202680365321	0.06614700302489107	0.06139900740491541	0.06219043465983816	0.05790365331934395	0.05250116141625398	0.04780457538126826	0.0439233820510955	0.04069820117268204	0.03797896991098351	0.03565823602066216	0.03366736802815814	0.03197174576176986	0.0305706893042128	0.02950144833694085	0.02883994260800644	0.02867469567980587	0.02901243865808326	0.02962957812217142	0.03007761299863815	0.0300009144862001	0.02938828896468998	0.02844585128491248	0.02737810636747247	0.02630889147517014	0.02529505762490654	0.02435586408715634	0.0234930679108497	0.02270142735815931	0.0219735559356399	0.02130197367422225	0.02067987417014433	0.02010133442036897	0.01956129861650463	0.01905548185521664	0.0185802556328666	0.01813253952843403	0.01770970715580318	0.01730950764381955	0.01693000129603981	0.01656950730291856	0.01622656135184654	0.01589988122875394	0.01558833882122696
0.04142254069257314	0.04943137652631998	0.02650751546688176	0.01960434086474694	0.03340895178388539	0.07246536136186052	0.08507499709427306	0.07333224519073513	0.06616635484533777	0.06802690450700535	0.06508655672249208	0.05957790990719349	0.05436032096377841	0.04991778291986442	0.04617698175126023	0.04299966453202735	0.04027187426358552	0.03791414255617296	0.0358796841597832	0.03415425675221329	0.03276002854228429	0.03176041499735045	0.03125169778839184	0.03130650281182951	0.03183839409208603	0.03248626357322033	0.03277177166880356	0.0324608319965717	0.03165503550645196	0.03058215893743188	0.02942487952432033	0.02828559072627066	0.02720957500855411	0.02621134120142982	0.02529113855114786	0.02444347641636339	0.02366110617232077	0.02293674150079272	0.02226372135743962	0.02163620118117941	0.02104914579614086	0.02049824823363502	0.01997982907219772	0.01949073889573297	0.01902827202613185	0.01859009337858598	0.01817417771482916	0.01777875968261592	0.01740229287590756	0.01704341628829431
0.04700372615822009	0.05614723581722	0.02957788810886157	0.02060034295750082	0.03097346944661582	0.06798865959387083	0.08879322868228225	0.08064390371684456	0.07130160378690777	0.07331867186644739	0.07245400234226669	0.06734622213392667	0.06177177644060123	0.05679210970887164	0.05250784779220856	0.04882604241829644	0.04563963959753643	0.04286410606970833	0.04044329125989135	0.03835103518799899	0.03659510113192016	0.03522369866498905	0.03432726440433651	0.03401145499964323	0.03430024427445751	0.03498018540599576	0.03557914826362821	0.03566067288422507	0.03512470514127392	0.03414719718674868	0.03295520941818463	0.03170904194749209	0.0304944823958322	0.02934870982045501	0.02828317601431177	0.02729732326305288	0.02638566936835928	0.02554118237795405	0.02475678137647334	0.02402593918337648	0.02334287132360042	0.02270254382947403	0.02210060902678611	0.02153331917992499	0.02099743973532771	0.02049017072740071	0.02000907889211865	0.01955204041400722	0.01911719321298539	0.01870289738957789
0.0534733789256473	0.06360878110751952	0.03315644990417258	0.02186425990686572	0.02898948869742901	0.06265915196426926	0.08997807020380988	0.08743939011697202	0.07685044576162046	0.0778331481572575	0.07951559759149418	0.07554929155347181	0.06995652708233764	0.06455840599215716	0.05975200801075505	0.05554421568009981	0.05185919746284069	0.0486188374307893	0.0457634915951538	0.04325847356045934	0.04109921996948231	0.03931865909080171	0.03799427893707093	0.03724061011301338	0.03715245796947228	0.03766725595762183	0.03843156287137783	0.03891597112579536	0.03877789343221241	0.03803503704105445	0.0369037141690805	0.0355990874252005	0.03426176107173041	0.03296523336715687	0.03174123190400405	0.0305994147801873	0.02953895474778765	0.02855459149528284	0.02763958803644024	0.02678709234157563	0.02599071249593744	0.02524471654970802	0.02454406049069468	0.02388434316649569	0.02326173518389624	0.02267290339525206	0.02211494022934121	0.02158530121732454	0.0210817513360939	0.02060231961101027
0.06091992243102531	0.0716267286332621	0.037330225336739	0.0234268355836371	0.02743540014928372	0.05706394041556178	0.08845739231318203	0.09289780679544052	0.08266387190337617	0.08153045633117674	0.08565528534626528	0.08372000777793753	0.07867226349042002	0.0731230669007096	0.06790448656625647	0.0632009063163929	0.05900679387956666	0.0552705561254455	0.05193995320401078	0.04897814890912503	0.04637232128791183	0.0441422811566357	0.04235027398647274	0.04110496727844293	0.04053592891215052	0.04069798606487929	0.04140889595096404	0.04219029439221728	0.04251734709183271	0.04216349765820416	0.0412347834851919	0.03996363497749416	0.03854942860881423	0.03711685516483681	0.03573073363703111	0.03441939776806151	0.0331917031058318	0.03204700281898289	0.03098046125276396	0.0299857293097976	0.02905622695735695	0.02818571674502501	0.02736852597482874	0.02659960020372864	0.02587448004804547	0.02518924690222982	0.02454045965497435	0.02392509261329076	0.02334047891674596	0.02278426082078094
0.06938230828093765	0.07981433597261615	0.04219322973249097	0.02532737418475776	0.02628478466014276	0.05163374966000384	0.08454224002359038	0.09619219655630998	0.08833831226910213	0.08456106341271101	0.09027310493695907	0.0911721521995047	0.08745372248660216	0.08222080272242918	0.0768387620345105	0.07176034399609478	0.06710478893675716	0.06287813825506422	0.05905365313881844	0.05560334576792218	0.0525132529324106	0.04979474045225353	0.04749627021497486	0.04571378091365202	0.04458591570027059	0.04424048470369572	0.04465841003019571	0.04552017567853372	0.04626142043460623	0.04641256944860497	0.04585935990870954	0.04476591295855784	0.0433660070398307	0.04184338512578722	0.04031068065532083	0.03882699579360006	0.03741892098613128	0.03609534229855423	0.03485621116330978	0.03369733537715257	0.03261287567931056	0.03159659587024809	0.03064245651750138	0.0297448702969068	0.02889878693287158	0.02809969543753511	0.02734358897659416	0.02662691543718493	0.02594652511943187	0.02529962090575818
0.07879968856935239	0.08755034177821382	0.04783859110536251	0.02761447522493115	0.02551341423440078	0.04663185820635297	0.07889460801782987	0.09674754351032057	0.09322418552792157	0.08715313383203858	0.09298606264254743	0.09708639706912522	0.09558540387624191	0.09134842322380803	0.08623654735421055	0.08104224994376301	0.07607079026179882	0.0714269531607175	0.06713591534122798	0.06319564239868279	0.05960247659036673	0.05636727645943344	0.05352964323362205	0.05117208195539602	0.04942772767548646	0.04845906856887081	0.04836793800379671	0.04903009389219418	0.0499929797792724	0.05065593733577745	0.05063374588107137	0.04990528550648519	0.04866793538124176	0.04714908803382616	0.04551890290659908	0.04388147025803073	0.04229262142093819	0.04077859280093494	0.03934905935249844	0.03800499952671833	0.03674312327731485	0.03555826750217819	0.03444465164091565	0.03339651108989645	0.03240839671154767	0.03147529803026244	0.03059267548735573	0.02975644771105941	0.02896295833040068	0.02820893523060473
0.08894094644777602	0.09401576531397936	0.05434288322946304	0.03034641955176173	0.02510307717294474	0.04218727752559923	0.0722897317140319	0.09445860796642702	0.09654012340315851	0.0894472438372093	0.09378174269029099	0.1007139098204196	0.1021660801551634	0.09973815195567315	0.0955232675325646	0.09064858883680431	0.08564878837286091	0.08076928681123577	0.07611918355248433	0.07174543931325759	0.06767117880210127	0.06391873145005918	0.06052744125728122	0.05757072989730818	0.05517106794528418	0.0535000422517604	0.05273172023410914	0.05291337166008277	0.05379527076098893	0.05481639989171774	0.05538564510247104	0.05520943066671439	0.05433519648182293	0.05297565206640572	0.05134851394394486	0.04961305910363378	0.04786788210869684	0.04616760241281303	0.04453933721478277	0.04299429542541838	0.04153495748613967	0.04015925725296301	0.03886293584516311	0.03764083426771003	0.0364875847414909	0.03539796596024445	0.03436707252632123	0.03339038303278213	0.03246377410104401	0.03158350677280378
0.09932540915768058	0.09834968445003175	0.0617382657675068	0.03359065544313871	0.02504358534936715	0.03833894939833203	0.06541116858352523	0.08972662898285974	0.0975961257115831	0.09136558474133111	0.09301655425808601	0.1016359004938945	0.1063045255336587	0.1064299209588589	0.1038554275510973	0.09990736410783255	0.09533647730344141	0.0905502472426058	0.08576893110993647	0.08111292947360976	0.0766520394408904	0.07243577637230338	0.06851550344430463	0.06496428462330339	0.06189619407460793	0.05947926959999035	0.05792116308740447	0.05738932897859454	0.05784900663568673	0.05892113842006636	0.05997306719257051	0.06045546027992842	0.06015782707899942	0.05917250162226412	0.05771551357119007	0.05599402432497842	0.05415910033126892	0.05230640594058542	0.05049111708495758	0.04874238332288751	0.04707372258282675	0.04548966755062334	0.04398978355706298	0.04257102537344978	0.04122909305333233	0.03995919831471757	0.03875648779227159	0.03761626795930301	0.03653411621353865	0.03550592731445228
0.1091703533588421	0.09990700993079549	0.06996797572926754	0.03742140488908721	0.0253338316499912	0.03507367511812305	0.0587506700053429	0.08329075935112365	0.09604616695215133	0.09258156314596397	0.09125054762195688	0.09993537471952271	0.107405536482755	0.1104826014212624	0.1102219152184366	0.1078880225156767	0.1043474470025052	0.1001427435899323	0.09560875571360368	0.09095370071915714	0.0863109787281376	0.08177346541571665	0.07741885744397693	0.07333174972943861	0.06962551525739594	0.06646246556469804	0.06406040321093311	0.06265605998991045	0.06238830051194344	0.06312024594943784	0.06435659591997661	0.06543178990442718	0.06585412109975278	0.0654790787808633	0.06442388890365622	0.06290004699771648	0.06110428173791652	0.05918171142770528	0.05722715005987423	0.0552978554609378	0.05342611202277558	0.05162857543621643	0.04991247684815241	0.04827952706681297	0.04672830605555766	0.045255702197184	0.04385776914074581	0.04253022953660943	0.04126876575475537	0.04006918248356634
0.1174284107329175	0.09850151273130964	0.07882429440745724	0.04191375328110975	0.02598239275817465	0.03235291337176027	0.05260189577675804	0.07597095549906079	0.0920276294085975	0.09261622227931093	0.08901869828425767	0.09616371709939917	0.1054024120612721	0.1112771529419577	0.1136884281267058	0.1135489395281766	0.111670395603161	0.1086421606622147	0.1048744771374127	0.1006513468606729	0.09617177383454402	0.09158061867711371	0.08699317260019279	0.08251725618069862	0.07827570302443781	0.07442974975745863	0.07119752010845523	0.06884822341347431	0.06763608520971152	0.06764947952736837	0.06864143635248114	0.07002613390179376	0.07113762914944316	0.07154377010734085	0.07114617204789873	0.07007103169950636	0.06851991652163447	0.06667930837560095	0.06468997658886164	0.06264743363546288	0.06061228720419172	0.05862099911310045	0.05669424148819852	0.05484269146978751	0.05307083885949691	0.05137942062881887	0.04976695531625889	0.04823070214711709	0.04676725673432973	0.04537291823058508
0.1229759318232937	0.09448082602173054	0.08787934823027491	0.04713170495655607	0.02700789934273505	0.03012956429734756	0.04710258285939341	0.06846459730825265	0.0860965261620165	0.09103579528073291	0.08665367391158042	0.09112530814306805	0.100783593088657	0.1087571313334318	0.1137129162322641	0.1160222110247186	0.1162749640699839	0.1149852446318635	0.1125584732507229	0.1093066149619004	0.1054692027978895	0.101232966964318	0.09675000960305821	0.0921560545316791	0.08759059869198162	0.08322002118903182	0.07926129472006281	0.07599488914386521	0.07373956932840872	0.07275212921124145	0.07305315359697803	0.07429126102421282	0.07582180523842957	0.07700095700660885	0.07744893194031917	0.07709443092619615	0.07606014168202341	0.07453344874938198	0.07269020955291759	0.07066755711251811	0.06856260388887035	0.06644022655578846	0.06434197630053794	0.06229342395173429	0.06030951816199692	0.05839827559393055	0.05656324986390237	0.0548051595869254	0.05312295441092285	0.05151451066420912
0.1249393798827247	0.08858193577237504	0.09644061480342617	0.05310682034856545	0.02843917116954617	0.0283575582559744	0.04228708756712148	0.06125798960338308	0.07900959742954805	0.08765946249640548	0.08421670068314357	0.08561798575379971	0.09439631290693892	0.1034482789527397	0.1103591850491594	0.1149252803974037	0.1174301513366749	0.1182170241158254	0.1175997575020983	0.1158485184561917	0.1131920500871629	0.1098242163033612	0.1059126820158872	0.1016100838348457	0.09706882382203344	0.09246061531416259	0.08800028316356068	0.08396777880973669	0.0807102067817075	0.07859013104566261	0.07785103475859297	0.07843672223531306	0.07990887257939706	0.08159549361849415	0.08288751325853039	0.08344605752251023	0.08321047889667851	0.08229007728891394	0.08085406442509305	0.07906632325565061	0.07705995158313905	0.07493372119777943	0.07275716777957246	0.07057756339502884	0.06842615277836905	0.06632298674257538	0.06428042954728125	0.0623056211323047	0.0604021771452399	0.05857135371814633
0.1230180967816301	0.08166940607959737	0.1035868307513903	0.05980402417381633	0.03031487868455936	0.02699687864619803	0.03813036488523924	0.05463121605412598	0.07149343139713191	0.08265774902365171	0.081538549201469	0.08025200398231787	0.08716162533139045	0.09624540125852049	0.1042646436436428	0.1105132281226169	0.1149822191241505	0.1178191919719015	0.1191995352732353	0.1192961268043116	0.1182722177979956	0.1162804444953034	0.1134646242101032	0.1099644561486886	0.105924290586099	0.1015074297776342	0.09691673927795325	0.09241911536340623	0.08836289769404788	0.08516268400870373	0.08321549361466767	0.08273753243439114	0.08359681621981058	0.08529323446294385	0.0871547066709186	0.08861224460740651	0.08935597058053031	0.08932285508087785	0.08860095847148766	0.08733718486124289	0.08568092454798079	0.08375953446860651	0.08167241565925493	0.07949335929483733	0.07727546766513427	0.07505612982633907	0.07286118593459548	0.07070813797007916	0.06860852580033101	0.06656964894080968
0.1176028459305889	0.07450897807321265	0.1083368653118254	0.06707389524329807	0.03268217999768706	0.02601593562907783	0.03457854930022715	0.04870702122628268	0.06410452523240924	0.07648653259372923	0.07834560350927855	0.07537955314301947	0.07985468801041203	0.08811211537385136	0.09638760502465031	0.1035667556472362	0.109412896685844	0.1139148498459864	0.1171196246270676	0.1190912762572206	0.1199009807317886	0.1196249278951081	0.1183446707233045	0.1161494659404625	0.1131417365463927	0.1094474501673154	0.1052331729291737	0.1007298639752647	0.09625793888850587	0.09223640385432044	0.08914387540939178	0.08739992068312538	0.08718385574457911	0.08829814139997748	0.09020897581670796	0.09226566474503517	0.09394052433349558	0.09494286016016709	0.09519802231179235	0.09476689474030027	0.09376987216086466	0.09233825724646648	0.09059058963152605	0.0886245617182192	0.08651672073312001	0.08432526723209992	0.08209360745704086	0.07985366886392774	0.07762865739421729	0.07543522660492868
0.109608229004293	0.06765652537502152	0.1099374034772404	0.07459921814724592	0.03559332474343484	0.02539252627462906	0.03156782341402373	0.04350619680578963	0.05719463733643138	0.06971584623922224	0.07442137031900191	0.07110312081143515	0.07301116651934896	0.07985442712489785	0.08770130884536023	0.09509741752054822	0.1016384949908312	0.1072103555051618	0.1117755536049209	0.115318149157571	0.1178304101657663	0.1193108165162313	0.1197653604849204	0.1192105347408551	0.1176785982953572	0.1152267815086987	0.1119526343151565	0.1080172057904638	0.1036744892833078	0.09929695872612078	0.09537231726642835	0.09243503259038312	0.09091420967534306	0.09094827086212103	0.09229093045428087	0.09440168392152183	0.09666705147896015	0.09860048086465878	0.09992417309048381	0.1005466802292673	0.1004980245660382	0.09986838801578758	0.09876679955074347	0.09729875924770837	0.09555656680226085	0.09361670587914757	0.09154057962236252	0.08937653528433064	0.08716216068544977	0.08492641257946976
0.1001384649111881	0.061450582980092	0.1081425426156555	0.0818595590242284	0.03909856468841701	0.02511410953264044	0.02903497500324467	0.03899222255596619	0.05094156213050385	0.06286477436561844	0.06972905483889216	0.06732448336551175	0.06693183035853963	0.07202912360136683	0.07898623779011554	0.08605350599837176	0.09268973554005677	0.09871816733510863	0.1040601989449712	0.108661181575539	0.1124703330648206	0.1154363437224399	0.1175079779179305	0.1186369220078171	0.1187828401720617	0.1179219458522134	0.1160613462969332	0.1132618005171984	0.1096701203471561	0.1055567510526847	0.1013415232657955	0.09757401179878754	0.09483203022819846	0.09354161071081664	0.0938016791801432	0.09533700300137274	0.09762345024103521	0.1000957759340386	0.1023086352306143	0.1039947926374979	0.1050449766713709	0.1054574858638058	0.1052900226016234	0.1046254876154914	0.1035516368871359	0.1021506829593652	0.1004949513282508	0.09864582242493544	0.09665426576276931	0.09456202566525215
0.09018558836075222	0.05605821047952887	0.1033105128278691	0.08815474386398178	0.0432329130947322	0.0251777772492799	0.02692270847833993	0.03510159802019289	0.04540155312221267	0.05631165598576895	0.06443422299798031	0.06381728858938486	0.0617301915329105	0.06495599167908893	0.07076115961996282	0.0771511837061408	0.08345217951422554	0.08944100459246776	0.09502262340457651	0.1001337732255138	0.1047139609914656	0.1086966643903093	0.1120071198359379	0.1145628382112709	0.116276252200591	0.1170604583618356	0.116840235196815	0.1155715824676146	0.1132731883378115	0.1100703813231615	0.1062428446689283	0.1022500372749406	0.09869188572824436	0.09617379031245456	0.09510769276248562	0.09555843258681233	0.09724116581220658	0.09966576351196392	0.1023222427584531	0.1048072695731445	0.1068653327339673	0.1083721477497036	0.1092966692605613	0.1096642898060965	0.1095294668994311	0.1089581372577204	0.1080175642747551	0.1067710632521519	0.1052756508469824	0.1035813291009335
0.08047360168672263	0.05153169837812663	0.0962507242413236	0.09272455866575736	0.04799369385138015	0.02559005780963321	0.02518191493219592	0.03176220705177533	0.04055766981116722	0.05028054451100882	0.05883058183526119	0.06031917486979817	0.05738327000938159	0.05877594360845764	0.06331028800110423	0.06883987538286636	0.07454929556545793	0.08016746992150617	0.08558953362356671	0.09075627842014772	0.09561560838642971	0.100109101265399	0.1041666326395747	0.1077038910520248	0.1106214971728084	0.1128061651071336	0.1141356822789023	0.114490975938911	0.1137799710071239	0.1119779233681317	0.1091841040725894	0.1056806403475679	0.1019566047735358	0.09864705724765722	0.09636760687839144	0.09550739510567334	0.09610466508884409	0.09788125222573885	0.1003927263318012	0.103187924745698	0.1059066334937756	0.1083085294490304	0.1102600365887799	0.1117062318797768	0.1126433907066228	0.1130978353446051	0.1131115295736889	0.1127330114762575	0.1120120241878613	0.110996524314608
0.0714407049585366	0.04785455708574649	0.08792980917534875	0.09495263049620614	0.05330642920172553	0.02636648519726314	0.02377231575643223	0.02890337304763536	0.03635516675807637	0.04487064253616782	0.05323106441327626	0.05662882865867375	0.05377004159431604	0.05351296909021477	0.05674804842814808	0.06134715779380558	0.06634464846106511	0.07141121158609591	0.07642819194330978	0.08134072936248307	0.08610924690132631	0.09069182956281417	0.09503647645187109	0.09907652484078792	0.1027271321587318	0.1058825267451085	0.1084149802769282	0.1101779386179662	0.1110177613281081	0.1108005915109913	0.1094608047397788	0.1070703211970464	0.1039082151101927	0.1004819470389354	0.09744443645294439	0.09540436336190457	0.09472191932137262	0.09541651108268047	0.0972285168947666	0.09976526396450887	0.1026348346740528	0.1055207088380167	0.1082019480186007	0.1105428351557999	0.1124721844573522	0.1139631269734611	0.1150172038153313	0.1156531111835947	0.1158992062616686	0.1157887014939707
0.06329611761252574	0.04497063954727279	0.07921036832035554	0.09456424022085595	0.05898051727535374	0.02753064446952767	0.02266232557664033	0.02646073852360819	0.03272407302670863	0.04009722965040646	0.04788717664811436	0.05267349580046775	0.05070037830862676	0.04912111127016747	0.05108327309826899	0.05474771805782555	0.05900178828521301	0.06344502170344316	0.06793690121738244	0.07242165501228906	0.07686881361666405	0.08125155593187276	0.08553731741925259	0.08968227532702154	0.09362677788372227	0.09729073569092656	0.1005690302864369	0.1033281094531494	0.1054066941399983	0.1066261837838393	0.1068192475271772	0.1058850974380284	0.103870162639749	0.1010467112040307	0.09792928387616469	0.09517123740523682	0.09335912389403271	0.09282050928901803	0.09356274042333942	0.09535193476317999	0.09784845894720906	0.1007173168861204	0.1036849753284866	0.1065533447914031	0.1091914827864437	0.1115201843969411	0.1134970623778416	0.1151047140404395	0.1163421864452088	0.1172191223617262
0.05609513853442779	0.04279744827373343	0.07071854971618288	0.0917013877858502	0.06466608343381457	0.02911210778811611	0.02182861200938234	0.02437816956105716	0.02959215200059633	0.03592717941289892	0.04295861057383416	0.04851572502987025	0.04794634869198839	0.04551284124002999	0.0462676650817812	0.04902519993245509	0.05255381980231521	0.0563697414441352	0.06030173755255926	0.06428663224657484	0.0682973983258954	0.07231707027520899	0.07632790541590223	0.08030554704030798	0.08421449121353586	0.08800336655903122	0.09159944123158839	0.09490246733682769	0.09777906887615284	0.1000609211020231	0.1015533051202615	0.1020644297213855	0.1014660508013828	0.09978337985540317	0.09727982353042162	0.09446655095913135	0.09198152423132991	0.09037713081279286	0.08994681865895637	0.09069108619044074	0.09240491298698986	0.09479940593395925	0.09759200715547399	0.1005498758901875	0.1034995712055049	0.1063202785613098	0.1089320847354081	0.1112847748918887	0.1133489521680479	0.1151095959851022
0.04980327388708465	0.04122712361108118	0.06283121179905431	0.08683804216424973	0.06983943254788422	0.03114225463588503	0.02125560401438404	0.02260807748428097	0.02689156979474449	0.03230406201156437	0.03852048287881894	0.04430365220180294	0.0452857615682843	0.0425720979589261	0.0422268500479553	0.04411683630304283	0.0469600640547054	0.05018049960729897	0.05356770738401984	0.05704511291684736	0.06058381505605783	0.06417124708752177	0.06779864397386941	0.0714549482910736	0.07512268047378343	0.07877392392062933	0.08236550241104484	0.08583287011272911	0.08908275709587857	0.09198571506568941	0.09437200551230968	0.09603823662559761	0.09677682424938935	0.09644053497160329	0.09503899570649937	0.09282598371202855	0.09030032152530025	0.08807158331897423	0.08664970551840842	0.08629431320183489	0.08700266225827087	0.08859866751544239	0.09083958179675417	0.09348941101710814	0.09635231627762895	0.09927940685702061	0.1021631549566283	0.1049282683871145	0.1075230679167244	0.1099126647046736
0.04434130853524508	0.04012004310999331	0.05572669401748501	0.08060898543492287	0.07385668089549891	0.03364642171655647	0.02093506284078833	0.02111098131903311	0.024561806258347	0.02916371357708712	0.03458650754288273	0.04020266877018552	0.04255364853086677	0.04015813919096128	0.03887735021622312	0.03994161980140699	0.0421448124753144	0.04481627752016824	0.04769842666232647	0.05069606068970659	0.05377416017394755	0.05692022292460921	0.06012954669484522	0.06339863527161678	0.06672137715742424	0.07008583562389264	0.07347057388407061	0.0768398173066181	0.08013696909402013	0.0832764150274868	0.08613466240046257	0.08854436872465593	0.09029932018826041	0.09118379875181279	0.09103978976544629	0.08986727562306414	0.08791036915818866	0.08564834899030582	0.08365287301075552	0.08238686631804003	0.08207777584970531	0.08272188400932459	0.0841701593771864	0.08622026863689665	0.08867631624770431	0.09137489653257674	0.09419000484292907	0.09702844451204801	0.09982259929197078	0.1025236407324729
0.03961328101030623	0.03929860234761341	0.04945047230456568	0.07365183478706987	0.07609950825432529	0.03663029696686607	0.02086573788430298	0.01985477313722381	0.02255048557497136	0.0264428954943292	0.0311329800334588	0.03634558421352757	0.03968012063763433	0.03810831238725754	0.03613343810179453	0.03641619283634582	0.03802091478771393	0.04019205206316401	0.04261763283331345	0.04517910043303429	0.04783200941613733	0.05056082563870384	0.05336141663092363	0.05623360159050751	0.05917736492878815	0.06219022236351724	0.06526456568369025	0.06838425136831072	0.07151982151976154	0.07462183541856746	0.07761214168039829	0.08037403835849584	0.08274495208140376	0.08452020362848829	0.08548229376817251	0.08546968676379499	0.08447813670881915	0.08274229143945018	0.08071651803810553	0.07892854688335124	0.07779297703489083	0.07750763714648752	0.07806913725981746	0.07935259704432096	0.08119011545154045	0.08341951118330587	0.08590496118306939	0.08854071881821207	0.09124738318386599	0.09396612275591995
0.03552216256072081	0.03855214786013622	0.04397081969980721	0.06650812175497853	0.07617672087698273	0.04005847244674381	0.02105305209798999	0.01881393256660006	0.02081314809553724	0.02408353852465148	0.02811723652700618	0.03281361221599387	0.03669232045949965	0.03624880983336703	0.03390706584396594	0.03346257364145444	0.03450275130555674	0.03621754814695316	0.03823476511807424	0.04040790831208566	0.04268035640142799	0.04503136153286023	0.0474550689693467	0.04995182849636301	0.05252414470632705	0.05517431769028913	0.05790248259035913	0.06070432240183832	0.06356787849453126	0.0664688793563703	0.0693640253578811	0.07218197530772837	0.07481290961298401	0.07710036898806723	0.07884431967781354	0.07983048909609906	0.07989976622555625	0.07904805137973434	0.07750063128027526	0.07568331497609311	0.0740770463181487	0.07304930154981473	0.07277137209330516	0.0732408672757081	0.07435380946810576	0.07597107726886387	0.0779583541055779	0.08020275260488331	0.08261578842112305	0.08513040313474546
0.03197769689508982	0.03766362314352762	0.03921773345010748	0.0595797811909213	0.07407602582484633	0.04382480083631197	0.02150867001897376	0.01796881338458018	0.01931254980833185	0.02203440294844666	0.02548971903327518	0.02964010074423946	0.03368041766890546	0.03441901297582995	0.03210356309330748	0.03101068761920686	0.03151252424875935	0.03280710845058595	0.03445921389383987	0.03628978762594195	0.03822747835099317	0.04024467743201444	0.04233232617710407	0.04448959794071194	0.04671931313407403	0.04902558676994326	0.0514122452590096	0.05388127691257092	0.0564308067650411	0.05905209946231837	0.0617250230865159	0.06441138148413006	0.06704580573530898	0.06952504301877181	0.07169941790815018	0.0733756906552578	0.07434658592199156	0.07445993548230612	0.07371490203222057	0.07232727803498816	0.07069219164950015	0.06924349728981297	0.06830448512905475	0.06802318590562893	0.06839850543289408	0.06934419605001832	0.07074489834892513	0.07248907737627258	0.07448263683160193	0.07665142846858182
0.0288996420720496	0.03645763029433845	0.03510697616462888	0.0531247425274234	0.07016507356550158	0.04771957379423069	0.02224966722002758	0.0173050568539437	0.01801780862374637	0.0202513410987496	0.02320094999340012	0.02682386447442127	0.03075082531339812	0.03250441380851327	0.03061634480592559	0.02899749506123593	0.02898261378711445	0.0298841946052997	0.03120739884123645	0.03273601930018659	0.03438134829932052	0.03610749475102741	0.03790117888551768	0.03975937471217977	0.04168394361995004	0.04367907564544802	0.04574983617086006	0.04790103125994151	0.05013592473655504	0.0524544085909996	0.05485017356394488	0.057306320143867	0.05978880172412555	0.06223736562476455	0.06455483152357855	0.06659857024904611	0.06818357561383367	0.06911227070813607	0.06924257670812249	0.06857879289132685	0.06732685341133925	0.06585036745345978	0.06453768576459394	0.06367187354269818	0.06338092926009424	0.06366514671134416	0.06445313270511593	0.06564901498232326	0.06715978274916586	0.06890661243444997
0.02621850660174449	0.03484983151264362	0.03155344455371245	0.04727733293844576	0.0650423167021924	0.05140876330070624	0.02329681189709732	0.01681314906867512	0.0169035609698895	0.01869687351151301	0.02120508077491401	0.02434306784410831	0.02799119074233949	0.030461098661139	0.02932539934104737	0.02736366479647376	0.02685568130705071	0.02738286898342694	0.02840566700468682	0.02966661450818628	0.03105678851331626	0.03253059757897953	0.03406973617206507	0.03566833986027347	0.03732659989690322	0.0390478272653094	0.04083695113585972	0.04269956811990002	0.04464108097093157	0.04666559717601415	0.0487742499444205	0.05096251501574831	0.05321597196702749	0.05550390072568317	0.05777038197423841	0.05992377625835587	0.0618285393389605	0.06330882721608509	0.06417857030174176	0.06430770915937928	0.06370647693842446	0.0625704449369425	0.06123189893567329	0.06003653183651982	0.05923160259397221	0.05892809561829143	0.05912767979071611	0.0597713252726499	0.06077910103178163	0.06207304062617686
0.02387503304857356	0.03286699636861303	0.02847774864716252	0.04208032595176848	0.0593383136330152	0.05445175231627147	0.02467116225743421	0.01648811761014695	0.01594920528673522	0.01733948055390416	0.01946136520234815	0.02216588687104142	0.02545608318628353	0.02831513979733601	0.02810516110206256	0.02604841150293102	0.02508341887442049	0.02524768617354907	0.02599092767328991	0.0270119182435187	0.02817838762181202	0.02943347949520636	0.03075309990915232	0.03212808795399497	0.03355656288295077	0.03504046226553759	0.03658386304864959	0.03819205963292889	0.03987090758270985	0.04162613656570183	0.04346237724154898	0.04538160075851572	0.04738056345204919	0.04944671729084906	0.05155198931476997	0.05364412562101909	0.05563653671212049	0.05740069271876438	0.05877047134723971	0.05957239014704552	0.0596893242592346	0.05913739863310046	0.0581012935342354	0.05688295575541918	0.05578899643261979	0.05503533645049181	0.05471866242310282	0.05484195736803366	0.05535645622061857	0.05619527661110621
0.02181913855730711	0.03062325494428853	0.02580884676446356	0.03751748027518863	0.05357114452796984	0.05638214802870059	0.02638779252469915	0.01632934569306369	0.01513826256623248	0.01615282393868627	0.01793447974564517	0.02025743146002281	0.02316844174669969	0.02613691482947301	0.02684417313972129	0.02498349816284667	0.0236243094166537	0.02343279296752294	0.02391016445234176	0.02471257516441226	0.02568112191610916	0.02674587651038137	0.0278761223655883	0.02905899517556592	0.03029028701866877	0.03157031418568972	0.03290195970693416	0.03428967612967932	0.03573889558691301	0.03725555316507878	0.03884551505727708	0.04051369882865166	0.04226260796218706	0.04408988943484348	0.04598439087492675	0.04792014479503381	0.04984802141144139	0.05168606667895635	0.05331264914028622	0.05457165457596868	0.05530268105581512	0.05540165336769744	0.05488995943799579	0.05394094059677898	0.05282775222488633	0.05182182025522041	0.05111198019159386	0.05078299744455019	0.05083908958578324	0.05124001852488284
0.02000869255472616	0.02826904187121808	0.02348462890936984	0.03353996421126836	0.04809121428230651	0.05684423685049075	0.02844513054330898	0.01634046097971822	0.0144578606234241	0.0151150045084403	0.01659426048807953	0.01858369546250483	0.02112799774471751	0.02400708955418451	0.02547022387952746	0.02408865010696686	0.02244043254983292	0.02190062660232658	0.02211946143112009	0.02271873379774895	0.0235098391963444	0.02440768192151379	0.02537393930508947	0.02639160482509255	0.02745393517556603	0.02855949331613982	0.02970982279090973	0.03090830087115337	0.03215952694737906	0.03346893007414288	0.03484240572192642	0.03628582242051676	0.03780421169743966	0.03940038041905174	0.04107256959924332	0.04281065633288091	0.04459036021427864	0.04636525571235547	0.04805769537815158	0.04955281494176388	0.05070458492556434	0.05136571391629655	0.05144469744105357	0.05096720148046167	0.05009493225096709	0.04907416666616842	0.04814506902401661	0.04747327579325874	0.0471336674972812	0.04713161264594502
0.0184083219385246	0.02594326372826346	0.02145164146510486	0.03008475555211216	0.04309230727895257	0.05572434310715037	0.03080857150648382	0.01652922192108674	0.01389833789575112	0.01420790305192657	0.01541518616875413	0.01711351339945311	0.01932041331485692	0.02199164399293282	0.02396645725722795	0.02327224464540712	0.02149325359771237	0.02062033277312859	0.0205828711920645	0.02098896953508193	0.02161825901993529	0.02236810952118474	0.02319140489973521	0.0240664701966703	0.02498380447769022	0.02594012377090482	0.02693557690141237	0.02797238918237498	0.02905417080368287	0.03018553148973988	0.03137180929092918	0.03261878088503586	0.03393222303988017	0.03531715581307491	0.03677652015060001	0.03830892948375615	0.03990501581046609	0.04154187293896205	0.04317546728855415	0.04473220887854844	0.04610386392389928	0.04715439760223407	0.04774930217386923	0.04780875596392922	0.04736155122988146	0.04655764953832705	0.04561856278409369	0.04475695031898695	0.0441187012595083	0.0437705293406988
0.01698832876951372	0.02374736861002208	0.0196646101156713	0.02708596576629887	0.03865075072187364	0.05319465095202219	0.03338869505804875	0.01690726449218009	0.01345295812792616	0.01341661953092419	0.01437578626787476	0.01581931700543591	0.01772442461310616	0.02013195401217563	0.02236692676294244	0.02244120842217493	0.02073861333075786	0.01956583905462202	0.01927126461842947	0.01948917254524169	0.01996783873659983	0.02058458095420762	0.02128206257037897	0.02203328608884369	0.0228257176975474	0.02365412586710842	0.02451723901190836	0.02541612402520056	0.02635337186113047	0.02733267107769979	0.02835855945585083	0.02943622917228544	0.03057128586389317	0.03176934925601231	0.03303533820272642	0.0343722046857413	0.03577877262869991	0.03724622899252283	0.03875281645098488	0.04025667115948595	0.04168807768188409	0.042945289643934	0.04390204147770346	0.04443601813974962	0.0444779408312095	0.04405855094214325	0.0433161460543901	0.04244965651607241	0.04164771097126842	0.04103945472692187
0.01572374952955226	0.0217411193093596	0.01808594444742238	0.02448101678494286	0.03476626805725587	0.04963914358702746	0.03601893433472008	0.01748946976265449	0.0131177255998042	0.01272901065887023	0.0134580647308939	0.0146772312994885	0.01631653307135917	0.0184461347746524	0.02073438184617871	0.02151987752919998	0.02012201022214316	0.01871339410775497	0.01816118217536561	0.0181915116850825	0.018526679116814	0.01902158340087218	0.01960698972448541	0.02024976379277089	0.02093398314099955	0.02165233339940578	0.02240209193936873	0.02318318250563488	0.02399720151256416	0.02484691781833346	0.02573600563635546	0.02666888120601669	0.02765055704170539	0.02868643390699456	0.02978193010138125	0.03094180047309562	0.03216892086528905	0.03346221101176546	0.03481327280731925	0.03620134309350231	0.03758657747434235	0.03890300207393093	0.04005520334112354	0.04092635000842355	0.0414055450282876	0.041432787274703	0.04103966068651486	0.04035305103846566	0.03955146298124438	0.03880262815596437
0.01459355691026903	0.01995054806762014	0.01668506657408368	0.02221350611411833	0.03139375337856617	0.04551409478930755	0.03844531387641455	0.01829254806582617	0.01289128903383549	0.01213531906260523	0.01264698037688967	0.01366684293808425	0.01507371018770069	0.01693527585690177	0.01913440936311586	0.02046970711348596	0.01957670810285569	0.01803835437318668	0.01723361745216654	0.01707350706635702	0.01726854553257215	0.01764961431348883	0.01813368427922849	0.01868048375910172	0.01927024300538423	0.01989337641029873	0.02054565480814361	0.02122586918477631	0.0219346615355999	0.02267392548247946	0.02344649414872835	0.02425597142299874	0.02510662250585517	0.02600326014446891	0.02695105916994937	0.02795520737626877	0.0290202532356349	0.03014893711685759	0.03134019707210294	0.0325859573218779	0.0338663496872335	0.03514345366822916	0.03635493786292883	0.03741154996849552	0.03820547178154454	0.03863633458839182	0.03865212137015669	0.03828427984470966	0.03764867617572687	0.03690544905845352
0.01357999226579184	0.01837921732144909	0.01543738394309009	0.02023413348927767	0.0284652091335338	0.04122516713230765	0.04034777362297239	0.01933219601808896	0.01277491867246973	0.01162788515557151	0.01192999853635704	0.01277083210241508	0.01397475587902237	0.01559010393658816	0.01761820582178029	0.01929738667556493	0.01902825346454356	0.01751119150097241	0.01647258599589115	0.01611719420295542	0.01617202730350428	0.01644425969286736	0.01683506700693384	0.01729583611763387	0.01780236810275281	0.01834255014910885	0.01891055374744919	0.01950402800602682	0.02012269511588202	0.02076762848931507	0.02144087684878122	0.02214526786012649	0.02288430140134276	0.0236620747239755	0.02448318972915284	0.02535258324604699	0.02627519480949917	0.02725533973676964	0.02829558519689142	0.02939483913948005	0.03054529241082468	0.03172791490867842	0.03290665385497589	0.0340227410044501	0.0349928929989431	0.03571781926065138	0.03610673214412377	0.03611434658712503	0.03577115041988112	0.03518248595910344
0.01266801211457869	0.01701803427226627	0.01432299470145089	0.0185005921220502	0.02590508675203484	0.03706578393131741	0.0414073525161782	0.02061789610357868	0.01277253237806962	0.01120093302881615	0.01129671513636435	0.01197457103740281	0.01300083968552572	0.01439616713805084	0.01621692434683124	0.01804535969610834	0.01840745020109786	0.01709331233585525	0.01586326618655923	0.01530832320210936	0.01521982826688915	0.01538541578714624	0.0156886241287557	0.01607109228423174	0.01650346762238926	0.01697077316496436	0.01746544177653264	0.01798394357643458	0.01852509911707976	0.01908921040267204	0.0196776053864925	0.02029239934038192	0.02093637138766774	0.02161289749671157	0.02232589806610926	0.02307975912263636	0.02387917384484028	0.02472882422326384	0.02563277759033167	0.02659340692366486	0.02760956412696596	0.02867367906864635	0.02976753378554358	0.0308569133180804	0.03188654162005791	0.03277889002449052	0.033442666970425	0.03379570724185477	0.03379829351233481	0.033479291130985
0.01184483140598125	0.01585219756444125	0.01332543784211524	0.01697696993512565	0.02364209415655468	0.0332117911984391	0.04140598972058099	0.02214424280739263	0.01289072868120026	0.01085042280824362	0.01073854841433584	0.01126574070228168	0.01213558866618825	0.01333723928772782	0.01494386882411019	0.01677123001832469	0.01766826858906659	0.01673444406568554	0.01538948223943553	0.01463549502926721	0.01439816287016229	0.01445664574131756	0.01467568980361154	0.01498561653039667	0.01535103562302693	0.01575367407211091	0.01618403203684301	0.01663732980318191	0.01711148216381724	0.01760605394200298	0.01812170914746909	0.01865991881494486	0.01922280880475281	0.01981308310260032	0.02043398253490184	0.02108924691217283	0.0217830454808349	0.02251982677277075	0.02330401233326067	0.02413941584737868	0.02502820797472248	0.0259691757136427	0.02695498108222533	0.02796821377825024	0.02897648228642496	0.02992793170072083	0.0307505531198378	0.03136050177180195	0.03168330051891884	0.03168375114347413
0.01109954749406988	0.01486548945088156	0.01243074688179824	0.01563296847051844	0.02161804074798707	0.02974579570976497	0.04030934071791204	0.0238780050966924	0.01313875071055365	0.01057396322777518	0.01024849130454698	0.0106339881520382	0.01136494782965025	0.01239729009584072	0.01379969116452062	0.01552834670855547	0.01680096903089695	0.01637455667035504	0.01503043740263392	0.01408908760535144	0.01369621536241531	0.01364465342035139	0.01378085681289771	0.01402221006719662	0.01432623268603916	0.01467081408322293	0.01504426395770865	0.01544044321331603	0.01585633094109725	0.01629077038593713	0.01674380512852736	0.01721632294552402	0.0177098664305674	0.01822653634523237	0.01876894533730504	0.01934019338851265	0.01994383937228999	0.02058383770333306	0.02126439468515268	0.02198967335143126	0.02276323507877687	0.02358704983430774	0.02445984349304787	0.02537451795753705	0.02631447974640077	0.0272491535052751	0.0281300286491617	0.02889036374247264	0.02945320243321264	0.02975087159935186
0.01042283072929753	0.01404259774423864	0.01162685621530345	0.01444310138857049	0.01979206156627834	0.02668825642493978	0.03827850829588635	0.02574177963373788	0.01352824458959714	0.01037077900806246	0.009820917398303704	0.01007063195041338	0.01067694365647665	0.01156148481697138	0.01277750354987773	0.01435518339164886	0.01583143906066051	0.01595295682449802	0.01475708076477201	0.01365977437744481	0.01310559832074077	0.01293885061926992	0.01299149921863789	0.01316657350991208	0.01341329083600387	0.01370503709587268	0.01402759993380565	0.01437332726313873	0.01473820387774593	0.01512034632095313	0.01551920511656968	0.01593513339919905	0.01636915315225638	0.01682283196105159	0.01729822266522047	0.01779783703566238	0.01832463208475237	0.01888198765062944	0.01947364727281629	0.02010357997134225	0.02077569585598375	0.02149331061592547	0.0222582023637571	0.02306904860315741	0.02391900841530572	0.02479232165433596	0.02566022261855806	0.02647745923848194	0.02718229251226841	0.02770410489716643
0.009806669701557994	0.01337009033620151	0.0109032628162218	0.01338595006374074	0.01813911454861672	0.02402370984267097	0.03560288384649447	0.02759901747395901	0.01407257531831646	0.01024172731864743	0.009451434186302147	0.009568415304974424	0.01006142156332583	0.01081659433506692	0.01186671643560817	0.0132735041626994	0.01480712496725452	0.01542342998363991	0.01452945199397635	0.01333642380681624	0.01261971564074923	0.01233098707306255	0.01229738918752497	0.01240687178633158	0.01259902630178896	0.01284193298057242	0.01311844037488409	0.01341917931821389	0.01373904999533283	0.01407541492513385	0.01442714164114944	0.01479408289408348	0.01517679113613589	0.01557636350525037	0.01599436193707337	0.01643277683718442	0.01689401389536394	0.0173808873772326	0.0178966015053078	0.01844469432967562	0.01902890440425731	0.0196528972344309	0.02031975333293269	0.02103107291647215	0.02178550380812109	0.02257648501607862	0.02338910869932398	0.02419640862872766	0.02495629518525674	0.02561175933212144
0.009244161169400706	0.01283643991486824	0.01025082319697682	0.01244350723858781	0.01664447858736971	0.02171902434455742	0.03260029428197234	0.02925114830086667	0.01478530880083027	0.01018935509596421	0.009136778478796905	0.009121303257078096	0.009509793002760844	0.01015107697068117	0.01105550748897355	0.0122914921742776	0.01377884545276479	0.01476837657821349	0.01429751387558326	0.01310328411993924	0.01223289266572382	0.01181480149808591	0.01169038903252955	0.01173338592957197	0.01187244452660006	0.01206939829552633	0.01230364172197929	0.01256382613386534	0.01284364122548433	0.0131396443664701	0.0134501122527824	0.01377441660418367	0.01411267842314972	0.01446557625302617	0.01483424287869943	0.01522021430560534	0.0156254094536363	0.01605212558961248	0.01650303601538879	0.01698117379423608	0.01748987789530051	0.01803266459833561	0.01861296511598174	0.01923363804178461	0.01989612304539816	0.02059906041283168	0.02133619400862091	0.02209348604034101	0.02284575302918573	0.02355396165769641
0.008729336476903363	0.01243126323529601	0.009661606102407429	0.0116006153674597	0.01529776800833343	0.0197345717491872	0.02953918052003402	0.03046118268197547	0.01567726243307704	0.01021798254274282	0.008874750154050686	0.008724319164014421	0.009014808176469992	0.009554994181850825	0.01033223077109252	0.01140824529178513	0.01278776843541972	0.01400284001529061	0.01400810179415797	0.01293676879877275	0.01193909181817858	0.01138563270761708	0.01116419688076386	0.0111382371700681	0.01122442315058114	0.01137727948348062	0.01157212197531532	0.0117952923193539	0.01203910327386432	0.01229922995415508	0.01257333178136447	0.0128603038356677	0.01315986060910879	0.01347230199963548	0.01379838317470496	0.01413924583365921	0.01449638663271318	0.01487164759915488	0.01526721715211565	0.01568563046303912	0.01612975460600586	0.01660273660483607	0.0171078796401801	0.01764839233000797	0.01822692640325629	0.01884478029273472	0.01950061033265781	0.02018848981346014	0.02089526488378017	0.02159750995400168
0.008257017763046602	0.01214375815096611	0.009128764972532436	0.01084449443422911	0.01408900452166023	0.01803027528684357	0.0266055143163286	0.0310105171052189	0.01675132699157095	0.01033378476484839	0.008664181499434941	0.008373415765987583	0.008570359808418856	0.00901985405020098	0.009686123445013321	0.01061770397583494	0.01186054863602641	0.01316551641676703	0.01361788729523701	0.0128030098379753	0.01173002348271652	0.01103989948528638	0.0107141182168992	0.0106151692287805	0.01064746043618924	0.01075708536747991	0.01091453968975683	0.01110344707896777	0.01131453000402229	0.0115424751994608	0.01178427868091044	0.01203834822923814	0.01230400391683182	0.0125811951568638	0.0128703400495425	0.01317223649112514	0.01348801686907503	0.01381912969202498	0.01416733715778286	0.01453471971442111	0.01492367795099202	0.0153369186126091	0.01577740441676171	0.01624823528585802	0.01675240982441952	0.01729238896019348	0.01786934999156996	0.01848198873499868	0.01912473021831712	0.01978531283348849
0.007822698519547512	0.01196025061045998	0.008646419924247646	0.01016434890067966	0.01300715201287392	0.01656830652410752	0.02390549353347955	0.03077213826319772	0.01799427014273959	0.01054481828036139	0.008504940187122991	0.008065376730185014	0.008171318147837498	0.008538433691697149	0.009107591162146168	0.00991142993745852	0.01101042656302131	0.01230296400766992	0.01310698531672586	0.01265842072536274	0.01159258079404188	0.01077431671304836	0.01033682340234523	0.01015937373331868	0.01013547815300226	0.01020175775236042	0.01032303433797768	0.01047971623974087	0.01066066762865231	0.01085944760767791	0.0110723212079831	0.01129718278438324	0.01153295751186806	0.01177926120220118	0.01203620473295362	0.01230428251990022	0.01258431169424983	0.01287740286782589	0.01318495076416451	0.01350863651306928	0.01385043436317882	0.01421261435733501	0.01459772890228379	0.01500856437564701	0.01544802768515942	0.01591892046505996	0.01642352926259806	0.01696293019701625	0.01753588062611405	0.0181371760251713
0.00742244407998011	0.01186092191093998	0.008209549376415479	0.009551041662062217	0.01204022998059665	0.01531370699747292	0.02148482525111469	0.02976005751641047	0.01936540984463564	0.01086089440461489	0.008397964078604219	0.007797745385571236	0.007813395002999029	0.008104606542965333	0.008588260990974761	0.009280324877071764	0.01024083197683211	0.01145608849662278	0.01248483515716112	0.01245572674332877	0.01150592956329222	0.01058467562493761	0.01003003020173048	0.009767340018735396	0.009683668800566808	0.009705490774142482	0.009791017949524406	0.009916848551895551	0.01006965683643274	0.01024169659953101	0.01042841029389485	0.01062713633684635	0.01083639198260413	0.01105546555770931	0.01128418049698778	0.01152275825090445	0.01177174024520721	0.01203194642412598	0.01230445712720707	0.01259060985078476	0.01289200460215224	0.01321051182364589	0.01354827538034635	0.01390769954200378	0.01429140249687326	0.01470210856350465	0.01514243555991217	0.01561451190047464	0.01611933159769478	0.01665573333774005
0.007052808458599694	0.01181635788155853	0.007813893800830406	0.00899682251684066	0.01117600799191378	0.01423381330834161	0.01935022723278784	0.02812156176121567	0.0207841277286259	0.01129312668379567	0.008345325078744439	0.007568778236672322	0.007493033793922388	0.007713186324199778	0.008120917694366406	0.008715579334059529	0.009549123391325912	0.01065356841856181	0.01178419854655832	0.01215561024096692	0.01143939692526206	0.01046402029355965	0.009792018104897066	0.009436702513400952	0.009288376683806379	0.009263591075481671	0.009313009768737212	0.009408727170694015	0.009534822902268578	0.009682022808533244	0.009844827648177779	0.01001995946378374	0.01020550164588287	0.01040041068569473	0.01060423293934356	0.01081693831153174	0.01103882303374407	0.01127045480533996	0.01151264484907896	0.01176643750928736	0.01203311115935273	0.01231418546549735	0.01261142989138208	0.01292686671353679	0.01326275838387615	0.01362156311649446	0.01400583306232862	0.0144180151985985	0.01486009545990427	0.01533300338956801
0.006710764633657561	0.01178562372134294	0.007455873506355454	0.008495098528931436	0.01040268664450052	0.01329721211594493	0.01748663861289197	0.02607826851252636	0.02212212444709856	0.01185286356345164	0.008350316262355438	0.007377421677115859	0.007207322596597283	0.007359791893896288	0.007699389875454666	0.008209129598783799	0.008929477355883396	0.009911444656836653	0.01104752028350377	0.01173936081763946	0.01135328702461658	0.01040019762445752	0.009620840301350672	0.009166044063109077	0.008946999971606537	0.008872371686271115	0.008884507213867009	0.008950218954689696	0.009050505619638648	0.009174289812894046	0.00931497941540438	0.009468599466264861	0.009632759768297324	0.009806070139837949	0.009987801281052028	0.01017768460181856	0.01037579335398704	0.01058247304789173	0.01079830285474572	0.01102407717213278	0.01126080059305264	0.01150969157636688	0.01177219082520432	0.01204996995542387	0.01234493438271192	0.01265921110304938	0.01299510653563652	0.01335501092646394	0.01374121297542128	0.01415557087383142
0.006393645915910132	0.01171861325502257	0.007132521218603394	0.00804023308629207	0.009709352593516454	0.01247303409074173	0.0158688603783056	0.02385490232006205	0.02321056714724359	0.01254955915781675	0.008417549882325053	0.007223311041232863	0.006953927519904041	0.007040733385448122	0.007318422008003956	0.007753827185629604	0.008374790837508082	0.009235871794456021	0.01031392829559159	0.01121488573346988	0.0112048512086348	0.01037319665252918	0.009513067017168754	0.008954589222873977	0.008657895215655497	0.00852907231724007	0.008501887566790543	0.008537055687090109	0.008611922473523286	0.008713271001146664	0.00883322738535181	0.008967015757809381	0.009111717404678671	0.009265569734706375	0.009427560479986564	0.009597187817314681	0.00977431670188569	0.009959092891507298	0.01015189280465971	0.01035329645712825	0.01056407576056781	0.01078519321481886	0.01101780737035194	0.0112632817740155	0.01152319353371275	0.01179933600731821	0.01209370707761754	0.01240846942743842	0.01274586137477899	0.01310802531232774
0.006099096483075719	0.01156491527061181	0.006841429261183518	0.007627359172426638	0.009086201164422859	0.01173148634095825	0.01446857249783605	0.0216310286256928	0.02387144111598072	0.01338697199039187	0.008553040910511475	0.007106791637826944	0.006731044289782288	0.006752918274238105	0.006973550526366981	0.007343453445440711	0.00787779601889128	0.008626532992028901	0.009612089230198967	0.01061187101453658	0.01095932748856927	0.01035351374675678	0.009461922580708219	0.008801686635414087	0.008420254992238951	0.008231797067114761	0.008162335445651953	0.008165742512693194	0.008215059819645789	0.008294525696146341	0.008394751243303886	0.008510028521247671	0.008636838106622897	0.008773007507292435	0.008917225326584897	0.009068754332274165	0.009227258972643641	0.009392700845830892	0.009565275884230678	0.009745378064238412	0.009933580598450519	0.01013062901534403	0.01033744240908879	0.01055512001046728	0.01078495032586412	0.0110284194342027	0.01128721346398413	0.01156320745639499	0.01185842822557176	0.01217497175210681
0.005825029515662888	0.01128779307430517	0.006580710420934835	0.007252190903593405	0.00852459010905878	0.01104613652370977	0.01325814968775273	0.01952509871203693	0.02396997295440155	0.01435705285165575	0.008764226990571491	0.007028961536689433	0.006537366501219145	0.006493775402232665	0.006660992178919795	0.006972658779490851	0.007431642863971093	0.00807948412723988	0.008958987885585053	0.009969549910262585	0.01060150762727716	0.01030365412135805	0.009454876715829008	0.00870594024318957	0.008233910855976089	0.007979456348657606	0.007863790974045111	0.00783348974232053	0.007856587950134691	0.007914299871400134	0.007995436622947608	0.008093194833664306	0.008203362143140847	0.008323305560739415	0.00845138908040245	0.008586630530378864	0.008728495190123264	0.00887676991385798	0.009031486150875399	0.009192873667191378	0.009361334233566566	0.009537428767108216	0.009721873805089301	0.009915544481303541	0.01011948172403787	0.01033490133663279	0.01056320193396109	0.01080596722850439	0.01106495557711276	0.01134206554500643
0.005569591655662291	0.01087656462549088	0.006348970861210378	0.006910818056987072	0.008016992136357266	0.01039726973601057	0.01221247826145627	0.0176008503587314	0.02346460439583405	0.01543132257738678	0.009059834289013108	0.006991735308028922	0.006372069579616828	0.006261194942253405	0.006377547527183052	0.006636871303407926	0.007030157068229702	0.007589116934279085	0.008362075776286889	0.009324623012225633	0.01014075407400023	0.0101846739015949	0.00947126483054077	0.008663831497554545	0.008098985413231839	0.007771691640267925	0.007604912227623273	0.007538164618459077	0.007533796806718463	0.007569447802982932	0.007631784800481346	0.007712707595460701	0.007807195072728468	0.007912088130916919	0.00802539048879366	0.008145857938782594	0.008272751689941689	0.008405687585808572	0.008544543005985814	0.00868939957088273	0.008840508818514966	0.00899827314783996	0.009163237267523442	0.009336087068902181	0.009517653733930084	0.009708921222134178	0.009911035127527277	0.01012531021032172	0.01035323253182278	0.01059644977195938
0.005331132740633807	0.01034935350730135	0.00614529236761846	0.006599476734301364	0.007556896778438527	0.009774320937700174	0.01130960585783502	0.01588243962172494	0.02242305403915269	0.01655100831294832	0.009449430707612328	0.006997926066446176	0.006234810032108721	0.006053482521791658	0.006120519802301455	0.00633219882928218	0.006667915350743282	0.007149355527239745	0.007822356419149695	0.008704379894488376	0.009605954981973449	0.009967043466174929	0.009481360547585969	0.00866774670546132	0.00801528016343548	0.007608747292405055	0.007385042253914785	0.007278259475468024	0.007244549725241831	0.007257371824645509	0.007300840767363471	0.007365313553230184	0.007444816515736231	0.007535581284418848	0.007635204149224755	0.007742153674831808	0.007855475823623706	0.007974613774260161	0.008099296182449811	0.008229467491408324	0.008365244889577269	0.008506892724774501	0.008654808762873391	0.008809518761860279	0.008971677024692631	0.009142071211653075	0.009321629880861474	0.009511431017179004	0.009712709146783814	0.009926857368840946
0.005108179952655184	0.009744263606260687	0.005969219240723514	0.006314314790774637	0.007138693667317244	0.009175499551890606	0.0105307339969054	0.01436944260552282	0.02099333058323341	0.01762013273750625	0.009942405032026959	0.007051338997933135	0.006125740028187564	0.00586932608833658	0.00588764812550465	0.006055335944534817	0.006340226256652789	0.00675431064050302	0.007337089298123245	0.008125326360805143	0.009034013579462768	0.009640891890786435	0.009449006350321766	0.00870360887943211	0.00798125251702745	0.007491230587335531	0.007204164479536065	0.007052871610632281	0.006987252887159191	0.006975977998260678	0.00700013716347675	0.007048247500864318	0.007113205819140417	0.007190530552899819	0.007277350128435937	0.007371811716890223	0.007472728285321698	0.007579363389512719	0.007691297586305408	0.007808344546054377	0.007930498316879718	0.008057900726972187	0.008190822245153558	0.008329652156591823	0.008474895403405871	0.008627174294511623	0.008787233715785376	0.008955948562305948	0.009134331877597024	0.009323541558786438
0.004899415673159999	0.009105072515259787	0.005820741507391724	0.006051220125845307	0.006757555351092228	0.008604655528287342	0.009859832011195177	0.01304824522495794	0.0193501638590378	0.01850922037972316	0.01054597634751968	0.007156861232359259	0.006045537658486495	0.005707774506589238	0.005677053678753085	0.005803481294080332	0.006043067734466492	0.006398592553795518	0.006901712472544659	0.007595043705237218	0.0084588766182389	0.009219137912754985	0.009339172014673377	0.00874893601714931	0.007992446766000864	0.007419668564481443	0.007062818765660313	0.00686168748000338	0.006760837957160533	0.006723645954616515	0.006727652158875179	0.006759180405164773	0.00680978200710745	0.006874133553738168	0.006948819546569862	0.007031621357356898	0.007121094056786057	0.007216309179345057	0.007316695250288927	0.007421937383881401	0.007531913554248946	0.007646654296118538	0.007766317843429932	0.007891175784638707	0.008021606136975598	0.008158091824711861	0.008301223164351623	0.008451703253308249	0.00861035518485154	0.008778129765840128
0.004703658457881942	0.008469500684148375	0.005700259630238903	0.005805837442182346	0.006409328747054218	0.008067301783454123	0.009282999875579871	0.011899495284179	0.01764822148222558	0.01907743786540549	0.01126171651620881	0.007320517420493909	0.005995453250464806	0.005568227292699786	0.005487197396100579	0.00557426666194675	0.00577300966044101	0.006077426509145076	0.006511041663663353	0.007115009244968985	0.007905514777636602	0.008731317283751592	0.009128685486463395	0.008772992037785239	0.008039389609745569	0.007393733508659531	0.006961931360945379	0.006704958491026365	0.006564754396324175	0.006499211335525175	0.006481779841647436	0.006496179751057998	0.006532355995413623	0.006583985266024935	0.006647013493902433	0.006718799901751444	0.006797608720407604	0.006882301254843741	0.006972145483134968	0.007066696207810134	0.007165718643579188	0.007269139473955357	0.007377015781149486	0.007489515969828952	0.007606909012969435	0.007729559675780374	0.007857928168208725	0.007992573126433538	0.008134157024111261	0.008283453099367949
0.004519846646480741	0.007863830905333	0.005608504935296374	0.005573899659259941	0.006090439005084635	0.007567729142790985	0.008787624266959148	0.0109024786867884	0.01599890574693316	0.01921244252911946	0.01208010243751377	0.007549432882684032	0.005977371617804578	0.005450435290490954	0.005316847927339449	0.005365697722510084	0.005527135854179286	0.005786662460454725	0.00615994194570244	0.006683111614535937	0.007388911741995172	0.008212437516313602	0.008814600589554866	0.008741008258962138	0.008105374375384529	0.007410992870429428	0.006902483662764948	0.006583446050596825	0.006398965614417309	0.006301959034065178	0.006261311980121045	0.00625768084847215	0.006279093536148501	0.006318034145817286	0.006369693193866667	0.006430937262032276	0.006499697517225502	0.006574600396037791	0.006654740010941887	0.006739535176472889	0.006828638158597755	0.006921875843432021	0.007019211772082569	0.007120721991880002	0.007226580342836015	0.007337050406986145	0.007452482326998998	0.007573313289754221	0.007700070800053152	0.007833378005167214
0.004347024203424598	0.007302898614784951	0.005546372785901546	0.005351855531573638	0.005797806649297165	0.007107848361616845	0.008361363379675333	0.01003743736419938	0.01446859344269009	0.01887130802922818	0.01297312166870994	0.007851599880262201	0.005993888622755	0.005354512460833536	0.005165058895253434	0.005176105584067656	0.005302972438327064	0.005522733690776477	0.005843660980310704	0.006295457192847711	0.006915899916698618	0.007693340041903205	0.008414650915944019	0.008622926097706951	0.008165294619858607	0.007465106608200018	0.006884909178937049	0.006498297424532294	0.006263938542906989	0.006131624513800327	0.006065430115136432	0.006042468186180162	0.006048487766857297	0.006074547696870387	0.006114939780699642	0.006165950575264645	0.006225125045347259	0.006290822789403357	0.006361945505794519	0.006437766310433786	0.006517820931804641	0.006601837390807107	0.006689690217977873	0.00678137073132026	0.006876968127647647	0.00697665808340758	0.007080696748046875	0.007189418743374843	0.007303238223022055	0.007422652289838394
0.004184328453869228	0.006792714960949196	0.005514601611480251	0.00513751169539633	0.005528777409913195	0.006687304087236842	0.007991090967834064	0.009286636282340383	0.0130880809804885	0.018097420972069	0.01388641062339215	0.008235269682446918	0.00604839710080312	0.005280959255156042	0.005031154770785476	0.005004108018854904	0.005098425237906472	0.005282594877482024	0.005557963215087522	0.005947505598547776	0.006487785005640482	0.007195971272723659	0.007959512298102876	0.008403516977170716	0.008187397254033731	0.007543659892774602	0.006908080286609216	0.006450789194279407	0.006160607920638287	0.005988398401900664	0.005893706668499861	0.005849666131334189	0.005839340571488262	0.005852086477502219	0.005881122441223715	0.005922047380414909	0.005971953922519369	0.00602889431039952	0.00609155339559781	0.006159044563174477	0.006230779977546123	0.006306386744830964	0.006385652111574824	0.006468487480260656	0.006554904940117103	0.006645002359956439	0.006738954522944329	0.006837008670021937	0.006939483369153165	0.007046769961018749
0.004030979433448169	0.006333554667082561	0.005513205091488777	0.004930273909093688	0.005281063515867779	0.006304136095863078	0.007662148508633569	0.008634724201610718	0.01186451057411013	0.01700161696013671	0.01473502163351293	0.008707690556216908	0.006145170578214849	0.005230698213437896	0.004914725001144413	0.004848579309535368	0.004911726783987079	0.005063655794411473	0.005299155681903467	0.005634711122006062	0.006102644959599655	0.00673306625669786	0.007482118326793929	0.008087975290222175	0.008139458627092257	0.007626395603323325	0.006967770608589167	0.006441841953474708	0.006090282538420239	0.005872925467432311	0.005746112873777224	0.005678738292724349	0.005650752212197144	0.005649485831537432	0.005666873993825368	0.005697696222666426	0.00573851109215219	0.005787012845064503	0.005841638259782888	0.005901322162704517	0.005965342504265168	0.006033220459371464	0.006104655075878137	0.006179480119038635	0.006257635524510732	0.006339148717282745	0.006424122783839421	0.006512729554823957	0.006605206325602341	0.006701855361336054
0.003886270616342806	0.005922478921179969	0.005540556316790081	0.004730801567446753	0.005052694996695718	0.005955487759819767	0.007358505980375299	0.008068721902924493	0.01079139359817318	0.01572105575908686	0.01540948477111913	0.009272797513959726	0.006289420855341076	0.005205122338090978	0.004815626331192779	0.00470862780485858	0.004741392483994545	0.004863718595472518	0.005064059901926765	0.005352845010649992	0.005756965564553613	0.006310116172380953	0.00700970176675433	0.007699126293978952	0.007998378684238951	0.007685389283365845	0.007054647480465441	0.006471177729153476	0.006054438632425995	0.00578628169252207	0.005623029392863855	0.005529494560809273	0.005482118832293655	0.005465844882966408	0.005471073254356132	0.005491603841004994	0.005523360750024094	0.005563617460383263	0.005610523455389934	0.005662810697392444	0.005719608308264693	0.005780323436968499	0.005844563429040659	0.005912084331717439	0.005982756575831587	0.00605654213078353	0.006133479521603721	0.006213674387253173	0.006297294067506226	0.006384565217531292
0.003749560823543961	0.005555059494364659	0.005592079534937856	0.004540306162746935	0.004841979499827341	0.005638150925310698	0.007064398390762278	0.007577826377322663	0.009855587658701755	0.01438073174125064	0.01579764346208632	0.009927409779611318	0.006487283536605615	0.005206156205600067	0.004733993548187134	0.004583580495567652	0.004586185127771226	0.004680922094722694	0.004849960811736482	0.005098129043905995	0.005446662194899731	0.005927826863039658	0.006560644295363475	0.007268285535732821	0.007758589148441459	0.007688987996087312	0.007152286460751697	0.006535992618971609	0.006054314884381464	0.005729900510079806	0.005525251707513784	0.005402103964363922	0.005333137394972991	0.005300522518887208	0.005292833774736652	0.005302698341487721	0.005325283122492461	0.005357363497547504	0.005396752899024645	0.005441949723129258	0.00549191517113596	0.005545930949846286	0.005603506552439681	0.005664317946434593	0.005728166584975122	0.00579495186502161	0.005864652694230901	0.005937315386838531	0.006013046082487788	0.006092006499000926
0.003620267144323073	0.005226423627597921	0.005658711195826946	0.004359904464162369	0.004647469109008746	0.005348915230082602	0.006767286976222797	0.007153125615694467	0.009041595807723504	0.01307280373225047	0.01581892246804834	0.01065570225173631	0.006745648328543897	0.00523632824104562	0.00467025913665022	0.00447297416056679	0.004445086823407875	0.004513694084098741	0.004654549293746568	0.004867265700187556	0.005167654091839569	0.005584175253981823	0.006144989518556302	0.006825571194403456	0.007433845651919432	0.007609909018696083	0.007236420448345284	0.006629125668954616	0.006090190195302951	0.005705399178554728	0.005453975533585262	0.005297109609266604	0.005203817278772861	0.005153140170991435	0.005131498732755172	0.005130117973453905	0.005143258545891492	0.005167102887062167	0.005199068165803598	0.005237380920380646	0.005280810155327993	0.005328497011466953	0.005379844162952361	0.005434442836693564	0.005492024009176864	0.005552425469147765	0.005615569521995667	0.005681447999518746	0.005750112413137109	0.005821667831486563
0.003497858729766065	0.004931823680330669	0.005725722703275327	0.004190271125407936	0.004467932524095666	0.005084761197130968	0.006460771930650572	0.006787258063884361	0.00833395995293371	0.01185353923508394	0.01545476623335888	0.01142254322184402	0.007071691758127343	0.005298849300914618	0.004625182516369354	0.004376552877307997	0.004317277539478421	0.004360711568080755	0.00447586661197047	0.004657416432990592	0.004916151309865222	0.00527583513770295	0.005766567506436563	0.006394014544013501	0.007051168515012816	0.00743457050980023	0.007277212804647941	0.006737039137890509	0.00616021400198694	0.005714227537430503	0.005410735786899535	0.005215438354656854	0.005094496858252975	0.005023591121745322	0.004986641886725287	0.004973205310807739	0.004976456489974317	0.004991869179108801	0.005016390266043196	0.005047927039839998	0.00508502591769128	0.005126668096846737	0.005172137358353156	0.005220933112654018	0.005272712344531325	0.005327250386320924	0.005384414212526738	0.00544414424243162	0.005506442057837088	0.005571362338116437
0.003381851338747324	0.004666909526501913	0.00577304660997812	0.004031582373995938	0.004302330600820197	0.004842948842153198	0.006145552826715423	0.006474009904467847	0.007718448294616217	0.01075009573771767	0.01475568694209057	0.01216808389590711	0.007471885291804809	0.005397686305822907	0.00459988957660827	0.004294271931925592	0.004202119586455257	0.004220868295077742	0.004312254463135825	0.004466157386154654	0.004688772486540123	0.004999051544924863	0.005425266267359742	0.005988085614939252	0.006641135763479436	0.007168203011863225	0.007245711507014492	0.006838557722017633	0.006258730604219644	0.005757028270036731	0.005397253838833649	0.005158391349296079	0.005005861529467351	0.004912055673271068	0.004858074548454232	0.004831506790376556	0.004824229338786501	0.00483086695492789	0.004847805633736402	0.004872575053766371	0.004903461349316388	0.004939261412604122	0.004979124525806165	0.005022448573474652	0.005068810942422138	0.005117921878232921	0.005169592665066849	0.005223713788999229	0.005280239968951428	0.005339180020124745
0.003271802534696099	0.004427829590528283	0.005778370790623931	0.003883620974162308	0.004149792480656247	0.004621043969780511	0.005827692932783879	0.006207815973412098	0.007182540340642458	0.009769913906471722	0.01382007518641562	0.01280839846177944	0.007950153579919421	0.005537607835528123	0.004595922964950864	0.00422630839834818	0.004099147556192581	0.00409324881549228	0.004162311919228304	0.004291428351320128	0.004482570257525598	0.004750123784430383	0.005118815669441111	0.005614971430281083	0.006229988006483526	0.006832217345523659	0.007122980808148543	0.006906000689283439	0.006374301552184851	0.005832579936804022	0.005415120547798167	0.005127590351345476	0.004938956071538255	0.004819020578083325	0.004745858397557711	0.00470477765462278	0.004686110890745688	0.00468346543970821	0.004692556014137118	0.004710463084400286	0.004735166009549604	0.004765247087221685	0.004799701386633218	0.004837812592334503	0.004879070631988652	0.004923116207138557	0.004969702965693405	0.005018671465123714	0.005069931172794396	0.005123448059884222
0.003167307446563314	0.004211240396505316	0.005723108378952244	0.00374592387670473	0.004009588152473634	0.004416910874928879	0.005515353252717361	0.00598312147508932	0.006715532094124381	0.008908870420510129	0.01275953242383881	0.0132478195540596	0.008504802324958233	0.005724157726605426	0.004615302763287165	0.004173078870530976	0.00400806343512623	0.003977108324076075	0.004024859323635115	0.004131482930232582	0.004295010535075618	0.004525641359642504	0.004843978528894692	0.005276770069725176	0.005836057478828535	0.006455749915422825	0.006907201213823654	0.006910213810159153	0.00648818136406643	0.005936243679999649	0.005465210030556125	0.005124836736107163	0.004895177802245458	0.004745299208998095	0.004650323516800911	0.004592992345457767	0.004561819656261673	0.004549196277014616	0.004550032077202172	0.00456087081777355	0.004579327960181781	0.004603733795374887	0.004632904603351068	0.004665993771412072	0.004702393392500479	0.004741668218073088	0.004783510705248763	0.00482771006673949	0.00487413079059794	0.004922697689200197
0.003067995020039047	0.004014271854094563	0.005598927319632172	0.00361790996272202	0.00388109107147614	0.004228689112079434	0.005215884404438012	0.00579359380081452	0.006308453012773108	0.008157056699408839	0.01167036614251418	0.01340415530887124	0.009123974898701226	0.005963477684991619	0.004660595284369196	0.004135265002786236	0.003928736805265657	0.003871857656294411	0.003898908659474637	0.003984843505311285	0.004123931883926233	0.004322576243998216	0.00459726029501501	0.004972517640879078	0.005469821466652767	0.006066745141341254	0.006614033539484268	0.006829012692585711	0.00657470962882033	0.006058050070581056	0.005546698152768302	0.005151813786599818	0.004876225970570233	0.004692045308728084	0.004572090014113431	0.004496360215752452	0.004451267093276669	0.004427755545644266	0.004419770711651798	0.00442321323602829	0.004435264728185741	0.004453957454075585	0.004477898504332698	0.004506090842592893	0.004537815470252803	0.00457255262981314	0.00460992833468811	0.004649677610402123	0.004691618959022635	0.004735636499237493
0.002973524695712361	0.003834474670200294	0.005410933879658496	0.003498969768193218	0.003763721438510384	0.004054764428036563	0.004934329209269251	0.005631285907756079	0.005953901211904054	0.007502386400837326	0.01062051298434944	0.0132376447570915	0.00978001974486589	0.006261845048126348	0.004734983864756554	0.004113847587115302	0.003861210244528786	0.003777052956955725	0.003783639722083355	0.003850262301844925	0.003967499086990393	0.00413829774456565	0.004375289792227896	0.004699672817408441	0.005135715654434339	0.005686559552067892	0.006270033071824195	0.006655259876782742	0.006605252154644279	0.006181051076984444	0.005655596886272957	0.00520953096694229	0.004883965117088138	0.004660746635543817	0.004512089561750453	0.004415345911874285	0.00435457088007823	0.004319010189472636	0.004301456071164931	0.004297037617628003	0.004302417237229264	0.004315272738226063	0.004333964593034255	0.004357320406707682	0.004384493460327432	0.004414868480309803	0.004447997924016279	0.004483558295969137	0.004521319833292809	0.004561125269742053
0.002883583459847661	0.003669763806755794	0.005175304955185285	0.00338852075703646	0.003656857776589696	0.003893739246314475	0.0046732393016399	0.005486071199359985	0.005645850765559522	0.006932628285975868	0.0096495526268433	0.01276672795255643	0.01042457668894825	0.006624715151307847	0.004842328203369232	0.004110149768050742	0.003805710230934863	0.003692389701404777	0.00367838142340032	0.003726688660483795	0.003824157973591099	0.003970549369659205	0.004174997334972891	0.00445506400165662	0.004834244510200989	0.005328632404048219	0.005903580580475666	0.006399492777774489	0.006555856250141443	0.006281257033830687	0.005782902527860665	0.005297386784968662	0.004920134270468142	0.004653173691699816	0.004471579368638161	0.004350692656903817	0.004272073087732573	0.004223009061581059	0.004194924543642104	0.004182023863952799	0.004180346653052071	0.004187147263450208	0.004200493607542145	0.004219007204958021	0.004241692979851914	0.004267826286972195	0.004296876816487272	0.00432845659921672	0.004362284009827308	0.00439815856497112
0.00279788322105227	0.003518364780014026	0.004913081567860876	0.003286038017090293	0.003559704511585899	0.003744405341462407	0.004433194948353407	0.005345914646190447	0.005379452409353172	0.006436430907392152	0.008775151491333276	0.01205976890006072	0.01098824423933942	0.007054973677916251	0.004987185532740233	0.00412588946656494	0.00376266403573131	0.0036177009152735	0.00358259763980993	0.003613242110038647	0.003692594688613347	0.0038174098690359	0.003993677444457123	0.004235432662263312	0.004563699337907143	0.004999680823513859	0.005538142809182711	0.006085274577767142	0.006415673210237539	0.006330811135179637	0.005912901602065874	0.005411758169346463	0.004985802476157965	0.004671240898092529	0.004452134302113923	0.004303444449417476	0.004204362510303917	0.004139998698997427	0.004100173880204323	0.004077988310409565	0.004068734188122624	0.004069158378551306	0.004076979986314215	0.004090576705312796	0.004108779650696963	0.004130737578940715	0.004155825774342392	0.004183584027276028	0.004213673832711711	0.004245848485172794
0.002716158472553987	0.003378765686730958	0.004643980711645375	0.003191069708187588	0.003471113289531168	0.003605719815820573	0.004213494180207761	0.005198518866788582	0.005150827197643886	0.006003754822904284	0.008000645332374722	0.01120878218826903	0.01138973095682276	0.007550072007602494	0.00517474397411953	0.00416323979154926	0.003732723238430704	0.003552959604802991	0.00349587713762709	0.003509190641148752	0.003571700512908823	0.003677250237803749	0.003828990733053681	0.004037712493267148	0.004321331145501319	0.004701728422836226	0.005189618598152173	0.00574054791133186	0.006191123289081535	0.006304955104476196	0.006022852077381504	0.005544196374478956	0.005080449351564507	0.004716711718184666	0.004455591344171767	0.00427495908345255	0.004152299135578078	0.0040704436373307	0.00401737671846366	0.003984891261291766	0.003967384006295867	0.003960992601347657	0.003963018681251552	0.003971549868059515	0.003985212190544824	0.004003006541621507	0.004024199300919636	0.004048248165628456	0.004074751153907388	0.004103411079841221
0.002638164205289558	0.003249675795287137	0.004382847798515286	0.003103244125481343	0.003389386803981652	0.003476784688435532	0.004012737686357218	0.005034209402624702	0.004956835507114538	0.005625981862888731	0.007321242433927269	0.01030181160021154	0.01155626783279439	0.00809788756110673	0.005410580903189686	0.004224893513806754	0.00371679456931936	0.003498285575388674	0.003417927247533701	0.003413933565920491	0.003460542310355243	0.003548692518689729	0.003678936899765943	0.003859150756634888	0.004104061999026911	0.0044339742603547	0.004866790486370395	0.005390060527759448	0.005902918799818025	0.006190465853288096	0.006085671526615436	0.00567973105156379	0.005200579916504355	0.004790648286641083	0.004483902243490307	0.004266896626605073	0.004117036266904943	0.004015050351686721	0.003946898597623767	0.003902848529280253	0.003876229453915814	0.003862447820652224	0.003858304342086405	0.003861540031594173	0.003870537484679228	0.00388412358729382	0.003901437899708891	0.003921843726462096	0.003944867205387248	0.003970155026229702
0.002563674041672012	0.003129990535700078	0.004138938066768243	0.003022272875512229	0.003312152998676778	0.003356830011671004	0.003829234751993989	0.004848767719135523	0.004794788030037028	0.005295863270572677	0.006728273495881478	0.009406274275400622	0.0114486331086068	0.008671788611554519	0.005700102647692376	0.00431412244642079	0.003716078695662533	0.003453956978810747	0.003348571100439154	0.003326988417116757	0.00335833820961316	0.003430572955741033	0.003541816539121012	0.003697342181997603	0.003908874061293706	0.004194159910746961	0.00457313826964191	0.005051594807483713	0.00557809945619417	0.005990764290924833	0.006076393792457577	0.005796439970698927	0.005337951649973664	0.004892485828497771	0.004538823980455063	0.004281155769422512	0.004100031269244251	0.003974792429237542	0.003889320166708791	0.00383214722055829	0.003795342907479768	0.003773438471982451	0.003762632978238612	0.003760251934676123	0.003764387580604206	0.00377366073233061	0.003787062098080862	0.003803845377652187	0.00382345431559795	0.003845472257808768
0.002492478563895816	0.003018762284680914	0.003916871536433384	0.002947952934332002	0.003236462398579891	0.003245200254086334	0.003661249841752915	0.004644411258970839	0.004662052449911309	0.005007398212271664	0.00621177903363608	0.008564909413870852	0.01107665736679236	0.009226741136773679	0.006047448628467182	0.00443481295986591	0.003732117154185443	0.003420427082400953	0.003287748378879169	0.00324798144611552	0.003264437963263194	0.00332191032380043	0.003416191018799132	0.003550218266981381	0.003732997145507318	0.003979441116963876	0.004308772783282159	0.004735668981264109	0.005242040457705372	0.005724200997683308	0.005980483961897527	0.005867886255815939	0.005477905611780436	0.00501864647341392	0.004621346152752085	0.004319711261414208	0.00410302796106496	0.003950931754406327	0.003845462407410408	0.003773265803983639	0.003724949542475375	0.003694003967650318	0.003675906285262657	0.003667482966646638	0.003666478615675769	0.003671268724832798	0.003680668124151424	0.003693802192888044	0.003710019266606592	0.003728830295816095
0.002424383814050789	0.002915176197691677	0.003718092896778033	0.002880169235660903	0.003159251380631308	0.003141343613121099	0.00350713549250651	0.004428209654645516	0.004555509546583331	0.004755691123560171	0.005761932556653496	0.007799528968386815	0.0104946278074909	0.009700076321416914	0.006453578116162107	0.004591441957395594	0.003766846594515694	0.003398346877251824	0.003235519679930739	0.003176641398135309	0.003178307415917105	0.003221879403524757	0.003300844888227247	0.003416016539326464	0.003573980069972886	0.003786887701655455	0.004071953295769853	0.004447057659222603	0.004913840723694412	0.005416787931889253	0.00579944807182601	0.005869268694296809	0.005598938215236252	0.005160782543494798	0.004730737073098568	0.004384278711968627	0.004127980448740702	0.003945025362879787	0.003816411937281875	0.003726897989806955	0.003665445240737392	0.003624320706327323	0.003598138898752956	0.003583126813052587	0.003576611756776376	0.003576675928393588	0.003581925182854376	0.0035913336191423	0.003604138144387654	0.003619766095770508
0.002359209946245098	0.002818530335272409	0.003542180105226878	0.002818898744399647	0.003078129560961858	0.003044803871529535	0.003365393513832278	0.004209034905847596	0.004470850887521556	0.004536810784582323	0.005369734773941507	0.007117329862320354	0.009780014363890206	0.01002105381771383	0.006913280831584255	0.004788929378773872	0.003822657301720126	0.00338859419719432	0.003192074727675162	0.003112796365941608	0.003099516575870718	0.00312978919478093	0.003194752669319936	0.003293243117110824	0.003429699874059383	0.003613740486379662	0.003860100502779138	0.004186718294442056	0.004605362189938951	0.005094071796576381	0.005549941781861143	0.005785586910905267	0.005675089152575758	0.005304160315823815	0.004863133166220139	0.004475703201393046	0.004176867767429195	0.003958898740520318	0.003803540162343574	0.003693978855304157	0.003617418565687667	0.003564717968016404	0.003529468898334032	0.003507179738742946	0.003494676301563765	0.003489689030565363	0.003490574333721549	0.003496126910165948	0.003505452585776166	0.003517881272575575
0.002296790013455778	0.002728219391772886	0.003387790609134334	0.002764216520683122	0.002992140340616194	0.002955214325685159	0.003234694852552696	0.00399483552459355	0.004401827551312937	0.004347658534945661	0.005027286982787862	0.006516698447691994	0.009009325752985412	0.01012984407954482	0.00741113920248755	0.005032259267324902	0.003902448683000134	0.003392309925472794	0.00315774481304192	0.003056373646206672	0.003027730879833563	0.003045065336727488	0.003097050524772567	0.003180635361361573	0.003298340851822575	0.003457523119358437	0.003670400408110813	0.003953411630866234	0.004322440303323672	0.004775960176083389	0.005257060559996661	0.00561742606720273	0.005681981997841889	0.005427335242765501	0.005009788496562331	0.00459295571133502	0.004251320870708037	0.003994551781906123	0.003808504141966838	0.003675709532674771	0.00358167606628893	0.003515697850952807	0.003470171904998475	0.003439749817086819	0.003420655162283923	0.003410195709731922	0.003406429030324836	0.003407936026337149	0.003413667373708639	0.003422838614660121
0.002236968873993295	0.002643721429779461	0.003253263266524947	0.002716303909346892	0.002902015455697393	0.002872293123565265	0.003113877590552426	0.003791238772121648	0.004339779451508051	0.004185842544918886	0.004727839383257432	0.005991453919626848	0.008242547815928295	0.009998812175105778	0.007917279334697143	0.005325700489120706	0.004009666480995073	0.003410941470066872	0.003133019968238459	0.00300740264535816	0.002962705346722538	0.002967236206168445	0.00300701264437694	0.003077127758548471	0.003178361271870885	0.003316073530132533	0.003500128797774945	0.003744829539597556	0.004066755700895413	0.004475247950013292	0.004946237870269178	0.005380471898172645	0.005604856076437815	0.005504671317911536	0.005155542585686555	0.004731678200944117	0.004351954972985914	0.004053941620661572	0.003833206930425123	0.003673572852704683	0.003559268804096083	0.00347795900402126	0.00342067905121395	0.003381069457284258	0.003354633021801349	0.003338169461542614	0.003329377441326334	0.003326582053752671	0.003328549379664179	0.003334359841894407
0.002179602204339103	0.002564587139025787	0.003136966709246955	0.002675458534835703	0.002809744441663279	0.002795838960428562	0.003001934648683081	0.003601394739748377	0.004274010206620081	0.004049546025084314	0.004465730233139105	0.005533554813693126	0.00751857173126897	0.009643521619267967	0.008385183725334302	0.005671392920652519	0.004148292459490916	0.003446292713666109	0.003118571481232029	0.002966021005426935	0.002904281425141397	0.002895922229122626	0.002924031914357421	0.002981822210392166	0.003068457226072673	0.003187534389159148	0.003346803622689353	0.00355828926233596	0.003837514729054957	0.004198553298222716	0.004637758734642349	0.00509914693561588	0.005444270721358894	0.005512449274148605	0.005278702544980952	0.004882437794470915	0.004477295501846671	0.004138557841981345	0.003879678899600916	0.003689325407741177	0.003551515388761193	0.003452423030283244	0.003381598869334355	0.003331511570483452	0.003296807506896792	0.003273676853886477	0.003259386736289407	0.003251955250775604	0.003249927900547042	0.003252224605472826
0.002124555606735107	0.002490431248442052	0.003037484242865976	0.002642105040728862	0.002717761532483629	0.002725725348833114	0.00289799767744593	0.003426485384430905	0.004193519966777976	0.003937367279983135	0.004236280731914155	0.005134653597492237	0.006857864084581227	0.009115856024574787	0.008755210962257924	0.00606704471692125	0.004322733681674955	0.003500577594634336	0.003115280380333002	0.002932484244586429	0.002852386447216345	0.002830828029178693	0.002847604357675825	0.002893962913050095	0.002967528235662175	0.003070325137270022	0.003208239348301379	0.003391118882520493	0.003632662225918219	0.003948114458684964	0.004344950862554047	0.004798606772065615	0.005215648192227649	0.005436781634115764	0.005353863982106129	0.005029324041841882	0.004622263770109246	0.004248679576127025	0.003949817702385698	0.003724939839839665	0.003560012061404654	0.00344026069681515	0.003353742584041213	0.003291609589836949	0.003247503744822119	0.003216887540677069	0.003196509584826711	0.003184018889108219	0.003177696488181242	0.003176270772400481
0.002071703801306056	0.002420925805077368	0.002953702258796746	0.002616804191193794	0.002628227554115927	0.002661890401876778	0.002801320552865352	0.003266392497822174	0.004089907548882881	0.00384809762690454	0.00403567982178324	0.004786898914510227	0.006267771347480812	0.008484257540730593	0.008966726233207642	0.006502633685194639	0.004537521222581071	0.003576470491941056	0.003124272385207387	0.002907179328251835	0.002807035709042344	0.002771737132900865	0.002777316854822418	0.002812915545003363	0.002874646602137188	0.002963107832482832	0.003082549579824266	0.003240847322474754	0.003449647751001589	0.003723496145636883	0.004074918484915667	0.004499152994116808	0.004943025342313334	0.00527900819079238	0.005358235125073477	0.0051501545052826	0.004776447234871493	0.004382211093611527	0.004044895299277544	0.003782452823359791	0.003586612110371946	0.00344291182857718	0.003338151131382573	0.003262081208386009	0.003207192612775547	0.00316808740473267	0.003140893181010991	0.003122815118829109	0.003111816424413216	0.003106396084349056
0.002020929893715088	0.002355795094587418	0.002884845155707426	0.002600255596538861	0.002542668425279445	0.002604316995074189	0.002711264144955869	0.003120264972671559	0.003960118290821841	0.003780391688892628	0.003860875240581316	0.00448328900507073	0.005747597764295529	0.00781348791255063	0.008976832137725326	0.006956534457747782	0.004796675368815839	0.003677139235315732	0.003146959371436731	0.002890642693756882	0.002768337306264024	0.002718509049909715	0.002712837721157782	0.002738150305003418	0.002789031105960556	0.002864753050831415	0.002968125066219962	0.00310528043599122	0.003285861566270153	0.003522857419880708	0.003830267410172675	0.004214272224786206	0.004651178033154257	0.005054925882247993	0.005279417672580948	0.005219761685406197	0.004922893888125373	0.004533100536644174	0.004164719190540533	0.003863648395956776	0.003633343290618399	0.003462086936633759	0.003336119982159551	0.003243854922066067	0.003176512776876111	0.003127695188287353	0.003092791155936133	0.003068473149911888	0.003052322053742514	0.003042561331573049
0.001972124710412223	0.002294812028042631	0.002830480922270667	0.002593285260754076	0.002461942319483736	0.002552995135050239	0.002627283069307733	0.002986914452270792	0.003807287876233058	0.003732283275198332	0.003709476785275966	0.00421777689823988	0.005292394206119876	0.007152720408755725	0.008776692842153079	0.00739259096611441	0.005102534549560842	0.003806233579876759	0.003185086343284189	0.002883583319742731	0.002736499963249585	0.002671078641388531	0.002653909801197008	0.002669228309968395	0.002710024976337623	0.00277430871866845	0.002863602100881892	0.002982515502503033	0.003138856600405088	0.00334376885187836	0.003610812973830824	0.003951259543648286	0.004360115032589991	0.004788446554346299	0.00512025855095103	0.005216639807979206	0.00503877884414782	0.004689657086521452	0.004306360177075594	0.003969477451317933	0.003702211150344584	0.003499728678365652	0.003349213725640063	0.003238096911266395	0.003156296100974124	0.003096282848211616	0.003052578757964333	0.003021220099534822	0.002999328246965501	0.002984795238075686
0.001925186194458935	0.002237795862913832	0.002790507505614055	0.002596802487688357	0.002386380554250124	0.002507854686953625	0.002548914636122607	0.002865058110055716	0.003639082062307421	0.003700532927406764	0.003579671244108299	0.003985249459007799	0.004895408086962515	0.006532876535067325	0.008394907409457112	0.007761041440117484	0.005453816002164994	0.003967780151189072	0.003240780744832332	0.002886911409574658	0.002711844204264491	0.00262945778592839	0.002600345828918385	0.002605790901779329	0.002637077759159325	0.00269097295364115	0.002767829170569188	0.002870925297212413	0.003006443430443424	0.003183685755125523	0.003414875278916131	0.003712890534719556	0.004083139783161716	0.004503875223218136	0.004897461984085435	0.005130511828255669	0.005099313608168945	0.00483364129835399	0.004462508958347054	0.004099101378054782	0.003794808554796295	0.003557895238913007	0.003379255128706202	0.003246232866122579	0.003147594926694081	0.00307459953401798	0.003020771619912447	0.002981394888974081	0.002953040328614746	0.00293320131355589
0.001880018855718017	0.002184611156766899	0.002765118633026293	0.002611700606214548	0.002315968359454479	0.002468654104329135	0.00247576997277438	0.002753452116399808	0.003464689874629911	0.003679900006654601	0.003470143367402795	0.003781450309052773	0.004549507216177115	0.005969558340433221	0.007885617255321367	0.008006483491709805	0.005842775747516237	0.004165900525825474	0.003316596786148546	0.002901773048611272	0.00269481731898299	0.002593739447435084	0.002552025891239124	0.002547551481866463	0.002569730615680011	0.00261407107714156	0.002679835637953739	0.002769129295257191	0.002886715336379306	0.003040194375795477	0.003240125371184466	0.003499114416375338	0.003827459033785366	0.004220648426400324	0.004634995043699322	0.004966375058395597	0.005084761031723888	0.004941554766216343	0.004619899316442685	0.004248500072426173	0.003911625180964391	0.003638504281599962	0.00342826128594831	0.003269954087537731	0.00315170763385093	0.003063598336239063	0.002998048214847991	0.002949465554520352	0.002913766846494608	0.002887966987470089
0.001836533269903319	0.002135167856422138	0.002754736333724816	0.002638662797373778	0.002250497629348394	0.002434814564790453	0.002407527195043369	0.002650955877839785	0.003292216492659357	0.003662642089514782	0.003379991732022608	0.003602884670462201	0.004247924751901534	0.005467743351215195	0.007309596836697687	0.008083083650066172	0.006251745583626536	0.004404220756782001	0.003415539869664656	0.002929590616844884	0.002686012656531019	0.002564104347457597	0.00250889691778384	0.002494289572830476	0.002507604590831086	0.002543036535470614	0.002598804027620999	0.00267596136532235	0.00277803795105117	0.002911121522097253	0.003084080940981748	0.00330835182547727	0.003595826895868396	0.003951576912723303	0.004356571152260527	0.004742233822989505	0.004987622220878668	0.004989306766688069	0.004758832906400457	0.004408791243474638	0.004050952400704248	0.003742847458008847	0.003498280630905228	0.003311188120025344	0.003170195034245295	0.003064463449501445	0.002985275580910832	0.002926050203036648	0.002881935569549552	0.002849375392517135
0.001794645621600926	0.00208942238404964	0.002759883898647299	0.00267782226788498	0.002189673601165934	0.00240520911511202	0.002343926467830939	0.00255655605949644	0.003127398286267501	0.003638788229647777	0.003308620933987011	0.003446725484064454	0.003984595292071149	0.005026043225362944	0.006718944402522036	0.007971077949787365	0.00665023446809981	0.004684786595753197	0.00354104292396879	0.002972107464896459	0.002686193808664676	0.002540830543506588	0.002470974205026969	0.002445846888101648	0.002450391443095162	0.00247739530266209	0.002524046334259972	0.002590438595005603	0.002679023197995164	0.002794568016073489	0.002944367674787602	0.003138348540133474	0.003388211520004639	0.00370352632463777	0.004080788152558484	0.004482170838920999	0.004815581781863095	0.004959553497010704	0.004855274538397477	0.004564858335606896	0.004207370972402795	0.003870764853958076	0.003591058512607585	0.003371999411630179	0.003204873348922211	0.003078632557725459	0.002983536809920075	0.002911941482824961	0.002858113024589997	0.002817820190938902
0.001754277286915244	0.002047379461532652	0.00278095680590448	0.002728228949544643	0.002133180853130579	0.002377965638590613	0.00228476678259705	0.002469369034435144	0.002973510239446948	0.003597731016328722	0.003255581339927238	0.003310729539271874	0.00375426280471654	0.004639794597180946	0.006150210649266114	0.007684664139359994	0.006995041363121976	0.005006274498925614	0.003696844387427184	0.003031432819727156	0.002696324147601146	0.002524306311803194	0.002438345068388156	0.002402125270371894	0.002397846699330535	0.002416753307541714	0.002454984214192935	0.002511733289903163	0.002588498155423256	0.002688902934049071	0.00281883835572314	0.00298667848746087	0.003203073287121281	0.003479056129036459	0.00381968741895183	0.004209132183848379	0.004588162495230226	0.004848235044416322	0.004886362752579381	0.004695493799633402	0.00437008933969718	0.004019394252211305	0.003707431168570908	0.003454363474079099	0.003257758089646983	0.003107804133275148	0.00299415669339256	0.002908133653290808	0.002843027636912995	0.002793823801846943
0.00171535445186978	0.002009094155404665	0.002817833984453524	0.002787123738832031	0.002080720381345448	0.002350418579978889	0.002229904251060142	0.002388632877738462	0.002831892275990061	0.003531057975518361	0.003220315652331428	0.003193166326523056	0.003552471271007891	0.004303020437341259	0.005624564525299749	0.007265814280380522	0.007236352524281705	0.005361386019505835	0.003886683506597695	0.003110078103462298	0.002717601843258997	0.002515046816555528	0.002411174803281812	0.002363086436858623	0.002349784674117215	0.002360786461712706	0.002391132685303189	0.002439148815338162	0.002505474228862629	0.00259273992222641	0.002705611948318951	0.002851010678487061	0.00303820593584838	0.00327804939259718	0.003579574936981693	0.00394061518843098	0.004329478602773933	0.004666110878617012	0.004837905552896103	0.004776486048212333	0.004521927406508722	0.004181558899814349	0.00384633943181269	0.00355973000780868	0.003330915214118585	0.003153910521216533	0.003018718051245998	0.002915849769885361	0.002837595967768081	0.002778059224049832
0.001677807763110989	0.001974673129009245	0.002869271913819472	0.002849162782007142	0.002032028496452943	0.002319395057128633	0.002179251634947886	0.002313695163502859	0.002702609874590253	0.003435413455117818	0.00320176400259383	0.003092758615565622	0.003375502051518298	0.004009551405802582	0.005151357919870205	0.006768473370170715	0.007330642244355948	0.005733699744381267	0.004113682213348771	0.003210967246414275	0.002751499671834997	0.002513715094155782	0.002389715225834022	0.002328753545771675	0.002306075268208928	0.00230923292686264	0.002332086891708079	0.002372099267469359	0.002429119087495755	0.002504907198200118	0.002603071074576052	0.002729232179218973	0.002891232298284635	0.003098951337313386	0.003362669246714815	0.003687650487973499	0.004061469501732855	0.00443423366385059	0.004709892666024518	0.004786968470721145	0.004640305748713459	0.004344228027788249	0.004003416896790934	0.003688267081283851	0.003426150709942023	0.003219023297116613	0.00305905445037532	0.002936563555338375	0.002842950365151638	0.002771375233162639
0.001641572007833196	0.001944273193219702	0.002932072812908144	0.002905990593826998	0.001986885313308852	0.002281931256206391	0.002132778646590364	0.002243999894888007	0.002585007013664521	0.003313615855760556	0.003197793585715024	0.003008630828469637	0.003220293024011681	0.003753601114803279	0.004732248977845198	0.006242932619369354	0.007255893822696053	0.006095098062636878	0.00437923521798319	0.003337388787648819	0.002799807239743469	0.002521147841330114	0.002374316153222008	0.002299214675250951	0.002266642432840525	0.002261887330536658	0.00227751150375142	0.002310092655705641	0.002358732255909519	0.002424417189473073	0.00250984013598669	0.002619489767098137	0.002759867471917833	0.002939579605011278	0.003168682278880979	0.003455806460164146	0.003800276851886239	0.004176512921186387	0.004516338667815827	0.004716747210396746	0.004701477177021524	0.004488070806192509	0.004169333943286168	0.00383769233944745	0.003544441741999832	0.003305135834892302	0.003117193577036876	0.002972005233998631	0.00286046408446874	0.002774823843075983
0.001606585820168843	0.001918093719456858	0.003000168709091276	0.002946816493247625	0.001945117857839013	0.002236218428363726	0.002090512180871812	0.002179075218306189	0.002478089272274814	0.003173244966856403	0.003204489167200621	0.00294025791281964	0.003084357563083276	0.003530016742625708	0.004364551762836243	0.005726944701858101	0.007020366069355313	0.006406028313772671	0.004681221901254652	0.003492833545154143	0.00286466998800676	0.002538386278893892	0.002365440264184018	0.002274628385075853	0.002231464256416587	0.002218596710713643	0.002227132375307725	0.002252717172775455	0.002293724462805029	0.002350438585601074	0.00242475629554925	0.002520189094209974	0.002642040136487519	0.002797599491967063	0.002995999834379837	0.003246847575728332	0.003555720082232154	0.003913587111747091	0.004279608142207597	0.004570335537070257	0.004687558786779446	0.004589543856483357	0.004328549063206772	0.004001718236629166	0.003685000494748871	0.003413740362358692	0.003195207579497884	0.003024131510073701	0.002891765798495231	0.002789687174109923
0.001572791411576123	0.001896357034179052	0.003064048418255149	0.002960542419421472	0.001906600832245008	0.002182266970586156	0.002052534940874077	0.002118522650636987	0.002380758298325291	0.003023699117779518	0.003215507790072464	0.002887402518574895	0.002965711844250628	0.003334350683405499	0.004043521157520027	0.005243985098149315	0.006658884049385669	0.006621276779041237	0.00501148306404257	0.00368062590712108	0.002948613354084621	0.00256671179770238	0.00236368183327749	0.002255231613062248	0.002200574698984691	0.002179258037885678	0.002180730145719237	0.002199630123435913	0.002233600483413224	0.002282271872140835	0.002346839629843381	0.00242997392267797	0.002535933731376084	0.00267077487448566	0.002842445005920026	0.003060251235800423	0.003332497854525466	0.003660005261739589	0.004023030501280367	0.004364915216253843	0.004593195759667181	0.004626325035593757	0.004459711991797271	0.004168465014704257	0.003843914121292888	0.003545092981736767	0.003294901551585317	0.003095025109889718	0.002938728165308879	0.002817497613022189
0.001540134323011923	0.001879267378579427	0.00311126467810086	0.002939134051927668	0.001871256808187893	0.002121840941749715	0.002018979695146044	0.002062008066931185	0.002291940826932683	0.002873485816015648	0.003221952573794964	0.002850020798607206	0.002862813660691326	0.003162841633290121	0.003763738978229562	0.004805708033743556	0.006219378056698279	0.006701860688135141	0.005352936517798467	0.003903211590289617	0.003054529936804067	0.00260768487556944	0.002369789819488615	0.002241350240156781	0.002174067069666716	0.002143817228565599	0.002138135541414699	0.002150549124207947	0.002177945074106262	0.002219328541249065	0.002275265434954205	0.002347697854258756	0.002439985743190036	0.002557082857493752	0.002705721614541387	0.002894313259214821	0.003131844300523374	0.003424223880664829	0.003765618610505356	0.004123713802615074	0.004427652605491232	0.00458466260311836	0.004539080298468186	0.0043197535084918	0.004012508224483998	0.003697071369312566	0.003417243552717263	0.003186667364075714	0.003003403038754268	0.00286003934002868
0.001508563196904012	0.001866934817418429	0.003128702993823054	0.002880649643066703	0.001839056858203856	0.002057714290802063	0.001990014387309716	0.00200925446250741	0.00221065118420531	0.002728791276796656	0.003213373615190598	0.002828106575012573	0.002774512962355459	0.003012355704304916	0.003519873378690011	0.004415645580923115	0.005748286660890353	0.00662877022996132	0.005677563486254852	0.004160927661232958	0.003185589882351134	0.002663183350749331	0.002384695636771433	0.00223341273394337	0.002152099414353707	0.002112269627230074	0.002099226197718072	0.002105245246371185	0.002126411574903564	0.002161113762302887	0.002209339870986393	0.002272394996067785	0.002352867339302788	0.00245475170540536	0.002583645753253394	0.002746851151489222	0.002952963867704289	0.003209989358753911	0.003520128292993525	0.003869001619426703	0.004210877319538498	0.004464733945610688	0.00454703072796571	0.004432680260984085	0.004176023125097109	0.003863643825210242	0.003561428194034118	0.00330049959490859	0.003087857155027482	0.0029193094025909
0.001478029567137349	0.001859247826975903	0.003106394936097703	0.002789985590039813	0.001810022203124541	0.001992742896442872	0.001965810268860913	0.001960036404614393	0.002136015216013196	0.002593289130893928	0.0031801761640526	0.002821431552893728	0.002700012391221565	0.002880315034733672	0.00330704696570243	0.004072503754828392	0.005281508461618956	0.006410554348085821	0.005947514137059506	0.0044501053518372	0.00334500717626315	0.002735431649490234	0.002409545503856603	0.002231967333498004	0.002134902055800994	0.002084661996275888	0.00206392488325357	0.002063537839108792	0.00207871278760501	0.002107212131882742	0.002148479203912811	0.002203252627640978	0.00227345558921969	0.002362258837735052	0.002474249599183601	0.002615606800692313	0.002794046837073248	0.003017967245707484	0.003293558293310559	0.003617847307796139	0.003966309972765216	0.004280425886906727	0.00447511164312325	0.004484487394966681	0.004313785098927188	0.004033282701105446	0.003723519403848597	0.003436666513308025	0.003193836367226616	0.002997400654337381
0.001448487665448295	0.001855683274352961	0.003041172036253895	0.002676823144027729	0.001784227209113479	0.001929220510995143	0.001946481260356579	0.001914176059969595	0.0020672735163708	0.002468630680457048	0.00311671687529893	0.002829133213858519	0.002638834285921838	0.002764627923580201	0.003120979563656577	0.003772531944824902	0.004842011259960041	0.006079524614242616	0.006121622966009677	0.004760556712512146	0.003535556238108533	0.002827004546366694	0.002445736315346165	0.002237703236141726	0.002122787604011508	0.002061096117460092	0.002032199068215632	0.002025290832642167	0.002034613792273294	0.002057276085543396	0.002092192461986025	0.002139587103787374	0.0022008046229913	0.002278310213945841	0.00237581382424688	0.002498453177483779	0.002652902179417397	0.002847075598789069	0.003088671103782747	0.003381069742538431	0.003714635394132816	0.00405373156027677	0.004329402182331816	0.004459749480986167	0.004402259086864026	0.004188202551461676	0.003894823907255076	0.003592850509614132	0.003322159418990257	0.003096245781329086
0.001419894242779434	0.00185506702213856	0.002937860662766928	0.002552208389540683	0.001761803913453329	0.001868655316345791	0.001931979200872519	0.001871540686607035	0.002003774586773731	0.002355109314107481	0.003023381780342401	0.002849121761070253	0.002590788175400011	0.002663627000304572	0.002958010746456163	0.003511016360853187	0.004441669121339208	0.00567935023304381	0.006167116251880154	0.005073031178962107	0.003758691701028637	0.002940775354040514	0.002494952060010434	0.002251476124763769	0.002116163824972999	0.002041734174719055	0.00200406183498205	0.001990410380571748	0.001993926426422901	0.002011016578212844	0.002040067142840355	0.002080823282278949	0.002134118748295917	0.002201812816537291	0.002286863153243243	0.00239348420617037	0.002527313187359816	0.002695398276630081	0.002905562002334728	0.003164177782910086	0.003470707151097434	0.003807516842123878	0.004127847948243773	0.004356293158018512	0.004421266111266207	0.004305805215978315	0.004060589747915162	0.00376272978570876	0.003471735508351831	0.003217133736873612
0.001392208404289448	0.001855356526782267	0.002807184095450701	0.002425714089522186	0.001742948114074885	0.001811844544961637	0.001921930807903154	0.001832041486740229	0.001944963901635779	0.002252232312702643	0.002906234065089598	0.002877359888301637	0.002555928834186663	0.002576017862384156	0.002815064283506921	0.003283128598828444	0.004084549008686044	0.005251922237067732	0.006071625348031159	0.00535813308433183	0.004013109729868258	0.003079756452813535	0.002559194192577072	0.00227433801402627	0.002115549805543068	0.002026806157586791	0.001979574186889446	0.001958843756322922	0.001956505212116791	0.001968195690740282	0.001991757560899501	0.002026477312062956	0.002072728743468923	0.002131846284932623	0.002206144991497985	0.002299040008973827	0.002415215708934703	0.002560740498395559	0.002742872166988381	0.002968967601030445	0.003243337831512766	0.003560376581966077	0.00389349431895386	0.004185973892682871	0.004361104462019566	0.004363381310994754	0.004200212671225494	0.003934422945686689	0.003638166440927616	0.003359890809698043
0.001365391456839248	0.001853604076717047	0.002661850092536453	0.002304122585025875	0.001727926843151349	0.001759069150266552	0.001915417517034101	0.001795633710811454	0.001890372056703589	0.002159123649787444	0.00277449539778015	0.002907253265591549	0.002534488597781318	0.002500838411026077	0.002689589296739424	0.0030843575475722	0.003769980557670353	0.004829382482514402	0.005848133074084285	0.005578966527914326	0.00429267744950185	0.003246747917447017	0.002640792831732857	0.002307570579376038	0.002121595850960167	0.00201661959449081	0.001958848870013523	0.001930579471793805	0.00192224457344588	0.001928620879118579	0.001946975443572821	0.0019761424292674	0.002016071611858584	0.002067636564642128	0.002132602003085267	0.002213699229545403	0.002314772132740399	0.002440933806233689	0.002598591114424717	0.002794995089792342	0.003036578390018166	0.003324764897579676	0.003647805975423885	0.003969789182013839	0.004226407442665706	0.004345204508845538	0.00429032260961613	0.004089838189545967	0.003812124669503832	0.003521646678110965
0.001339406767888562	0.001846311700198057	0.002513119002837212	0.002191413159687081	0.001717086651518721	0.001710290088786312	0.001910742988747058	0.001762317856068024	0.00183960357462985	0.002074773817610796	0.002637517412573322	0.002929647366041415	0.002526758090598095	0.002437427809100974	0.002579496588793011	0.002910694743868383	0.003494818002680476	0.004432148699897356	0.00552941079311732	0.005699096718352634	0.004583981819518519	0.003443670789522788	0.00274237437785537	0.002352719484245799	0.002135107439827282	0.002011571989572726	0.001942055884699533	0.00190564863854232	0.001891077240052033	0.001892140641855993	0.00190548243206356	0.001929477357130373	0.001963673635774912	0.002008532711076121	0.00206534422591094	0.002136256576406138	0.002224388501024938	0.002333984057257901	0.002470531636990095	0.002640653300400845	0.002851320277789819	0.003107503357740107	0.00340687538757984	0.003730680050767488	0.004034076638872937	0.004248542747399721	0.004311000051601963	0.004206316903267272	0.003978168264079203	0.003695257869025944
0.001314219634838215	0.001830273352524312	0.002369093390374695	0.002089396320997344	0.001710861391489364	0.001665298530403872	0.001905310912336721	0.001732141678354099	0.00179232706234394	0.001998179310887403	0.002502736327933978	0.002934040469006473	0.00253287734774119	0.002385402905115483	0.002483099279339571	0.002758684422724607	0.003254890242717242	0.004070672821414905	0.005155918723690461	0.005694157436761621	0.004864433097294845	0.003670433612333438	0.002866742718862074	0.002411624087038689	0.002157073229241027	0.00201216638041979	0.001929429928295141	0.001884127644862835	0.001862973782450387	0.001858641436374588	0.001867084199428764	0.001886196921740388	0.001915136382330064	0.001953987098863549	0.002003623337226887	0.002065695416013934	0.002142703179107841	0.002238128721153939	0.002356583127275492	0.002503859748541389	0.002686637383514173	0.002911276728085204	0.003180686743221627	0.003487953367358456	0.003806796887124862	0.004084675831057121	0.004252832360435515	0.004261535637311445	0.004115231259928681	0.003867832010113358
0.001289797163944359	0.001803652043554065	0.002234581446830489	0.001998467127059343	0.001709776833468168	0.00162381467207174	0.001895811079275961	0.001705202469336078	0.001748266955396743	0.001928411744933956	0.002375001932849737	0.00291119585303919	0.002552489205860319	0.002344638557422529	0.002399061767142335	0.002625405492181481	0.003045837188126694	0.003748436652759079	0.004764491060291377	0.005561261759882704	0.005102740405478107	0.003923216657431311	0.003016603496768446	0.002486431222422676	0.002188696350339526	0.002019030426780183	0.001921280075482599	0.001866142277311274	0.001837943273155788	0.001828045726457563	0.001831625955668894	0.001846064540608566	0.001870125262640192	0.001903538863146663	0.001946810081246209	0.002001160409147182	0.002068563184133575	0.002151845559680156	0.002254829269110222	0.00238245092209108	0.002540717784024715	0.002736168997249906	0.002974170487392194	0.003254935562435562	0.003566237178540047	0.003874225773143799	0.004120662851951206	0.004240622153357894	0.004200105103505507	0.00402037096156122
0.001266108158011853	0.001766698781162452	0.002111785973337256	0.001918224333844063	0.001714447073369154	0.001585546104934587	0.001878873798215553	0.001681648538396942	0.00170719686142823	0.001864645780974045	0.002256854157786008	0.002856258995800682	0.002584213207192375	0.002315245957665701	0.002326358320358415	0.002508423778518334	0.00286354327497064	0.003464715160316322	0.004382268951449875	0.005320033845233938	0.005263799124590726	0.004192263870781338	0.003194025130965147	0.002579571875165577	0.002231426709202749	0.002032939323560988	0.001918002060706385	0.001851873473520575	0.001816035115843296	0.001800311090290359	0.001798989163401784	0.001808886296073276	0.001828360261025563	0.001856800224547567	0.001894375050148795	0.001941932484408685	0.002000996806303436	0.002073837585225859	0.002163588877332233	0.002274385382137586	0.002411436325914851	0.002580848416216487	0.002788786612769019	0.003039194695278171	0.003328962284456703	0.003640019996567135	0.003931443530911467	0.004141891536508912	0.00421390676313939	0.004129935474565221
0.001243123012147172	0.001721626492114833	0.002001177878235377	0.001847896549576889	0.001725553703455567	0.001550219061282755	0.00185208808445013	0.001661677910645957	0.001668934421123905	0.001806164705207449	0.002149167562355083	0.002770589655969249	0.002624951920608071	0.002297539050402942	0.002264241179073043	0.002405735293371871	0.002704329790024975	0.003216599447711609	0.004025816189755719	0.005004579714727837	0.005318221064069101	0.004459782484294844	0.003399498834575755	0.002693663300875609	0.002286989105747275	0.00205484249636783	0.001920093562426786	0.001841564953938469	0.001797342134345316	0.001775430363781865	0.00176908933694238	0.001774506361131493	0.001789608494792869	0.001813445303606482	0.001845872621724004	0.001887406996964725	0.001939186844158894	0.002003008230727209	0.002081416425962872	0.002177832562030381	0.002296672108282627	0.002443350276567065	0.002623933926922813	0.002843944122801823	0.003105448970555761	0.003401440420557099	0.003707753149811868	0.003977429460081311	0.004148926893269007	0.004175060471628754
0.001220813616916854	0.001671735191991422	0.001902231017530852	0.001786603653509312	0.00174379249058342	0.001517593227388452	0.001814896953614801	0.001645530664094216	0.001633337579308822	0.001752354949381748	0.002051788046590479	0.002661048772934081	0.002669185898331647	0.002291972588912368	0.002212217243828911	0.00231571108625669	0.002565013322516951	0.003000287907512299	0.003703125709885954	0.004651887216263806	0.005252865297993205	0.004699354066128486	0.003630472054511591	0.002831274379487765	0.002357396711504723	0.002085893288200379	0.001928172869204009	0.001835533040174297	0.001782005065606418	0.001753432838111708	0.00174187484300597	0.001742803597413719	0.001753678318836522	0.00177320104717242	0.001800927700522186	0.001837075186720852	0.001882446386136154	0.001938434099386198	0.002007083552545817	0.002091198228890721	0.002194464751924619	0.002321539678570707	0.002477962326535385	0.002669595839130476	0.002901018996817284	0.003171967780698167	0.003471068619008603	0.00376813951342506	0.004011706774148441	0.004142912670304381
0.001199153268316444	0.001620364926569726	0.001813933615969294	0.001733502958045376	0.001769763634519434	0.001487467394724536	0.001768792432691355	0.001633468780931497	0.001600302166048386	0.001702695936478902	0.001964014912585756	0.002537261854551657	0.002708659538359378	0.002299025542818128	0.002170031753471049	0.002237048585613571	0.002442895840817025	0.002811828002693138	0.003416389834243076	0.004292943630191288	0.005076102649351474	0.004878829113252753	0.003879371886136984	0.00299445914938118	0.002444930283153024	0.002127479335527389	0.001943001171561322	0.001834179018490082	0.001770218656118113	0.001734386575508394	0.001717326663722296	0.00171368919262214	0.001720414743386882	0.001735839933030903	0.001759224872057316	0.001790508708375864	0.001830197802077917	0.001879338909818498	0.001939553281922106	0.002013117609263213	0.002103076857251256	0.002213358051493193	0.002348810269960203	0.002514999192601945	0.002717397926220113	0.002959326120793169	0.003237756321817517	0.003536637126500848	0.003820205309961255	0.004034328668667798
0.001178116584008146	0.001570192466016525	0.001735103030789123	0.001687863554226671	0.001803772255019191	0.001459680472512797	0.001716675530310187	0.001625733685806474	0.001569760707490769	0.001656748669359246	0.001884915216919811	0.002408614961731196	0.002733075229743104	0.002318991105335795	0.002137656429614925	0.002168731311668033	0.002335724046841325	0.002647498937823858	0.003164401555915352	0.003949068233950247	0.004814167362416126	0.004967802533498412	0.004131533696655424	0.003183932184764115	0.002552048376992741	0.002181248469366151	0.001965508357806212	0.001838004430517025	0.001762239618624495	0.001718401954346524	0.001695459123761801	0.00168710524816981	0.001689695983813224	0.001701174171711427	0.001720499599609111	0.001747346873007336	0.001781954972429542	0.001825070191529393	0.001877953074711178	0.001942433937673356	0.002021005794758174	0.002116937451874746	0.002234366474508817	0.002378276190041783	0.002554145455779849	0.00276685275235953	0.003018136908026716	0.003301831345216613	0.003597089648653973	0.003863342082497179
0.001157679425333327	0.001523004809176391	0.001664560505201198	0.001649099684637982	0.001845502390124089	0.00143411051625132	0.001661825376043512	0.00162246720533077	0.001541682404027351	0.001614144772779497	0.001813507455081283	0.002282371798986802	0.00273223905579595	0.002351624359662438	0.002115277943702343	0.002109997298756773	0.00224163854500573	0.002503979972437652	0.00294425471078633	0.003632337407508114	0.004501235109815289	0.004947681465646697	0.004364154207824745	0.003397762281480369	0.002681170764794838	0.002249119794702035	0.001996821392382428	0.001847629633536504	0.001758396760703991	0.001705636604802199	0.001676321624608167	0.001663024267947436	0.001661431007305377	0.001669051177087992	0.00168453113753616	0.001707286214693477	0.001737308493320784	0.001775079203607903	0.001821549617143435	0.001878172062162292	0.001946970505065513	0.002030640008364357	0.002132653465943434	0.002257323508251526	0.002409699532315247	0.002595046507046415	0.002817431654608691	0.00307670268778158	0.003363263516988953	0.003651573998890358
0.001137818824649476	0.001479800298244076	0.00160121732626879	0.001616782759245433	0.001893547592212989	0.001410673267917635	0.001607058672064129	0.001623578751424027	0.001516074215778999	0.001574576756915351	0.001748858000035106	0.002163159680521441	0.00269922266742044	0.002395605719425334	0.002103279662268084	0.002060315787242673	0.002159123386810484	0.002378400094783478	0.002752403996102017	0.003347867277393199	0.004169419017875603	0.004818980440743809	0.004548054472066607	0.003629572251017264	0.002834246538713483	0.00233326062453239	0.002038292763967167	0.001863815801789289	0.001759103638554487	0.001696301949334063	0.001660001471751199	0.001641449537598643	0.001635557982840554	0.001639350126413394	0.001651136886942755	0.001670072020154285	0.001695913489619777	0.001728904016176605	0.0017697265370159	0.001819512008592072	0.001879887750201084	0.001953058142324538	0.002041905685617457	0.002150084667733409	0.002282041271752904	0.002442813333656996	0.002637313723934185	0.002868577787131105	0.003134280838530632	0.003421217488819673
0.001118512917579944	0.001441016464592532	0.001544109393134718	0.001590643562740776	0.001944854482044515	0.001389321027520933	0.001554348770207751	0.001628546372364088	0.001492982963181335	0.001537789774171924	0.001690124674263921	0.002053333748862885	0.002632959800686304	0.002447834333729698	0.002102204662342765	0.002019371294491294	0.002086960980664284	0.002268327320090439	0.002585261182538079	0.003096311516770324	0.003842973243775951	0.004600953618850737	0.004653659050047094	0.003866569099181663	0.003011988756711207	0.00243599521102879	0.002091523499422856	0.001887490113506987	0.001764874096429734	0.001690671615960834	0.001646627926029708	0.001622416421700693	0.001612043578994985	0.001611979474645364	0.001620167970812059	0.001635491504818926	0.00165747965444858	0.001686155459133375	0.001721965334054155	0.001765764761290418	0.001818845497793479	0.0018829963068717	0.0019605896665312	0.002054679729280202	0.002169076030893692	0.002308310749415864	0.00247732421948536	0.002680531720847445	0.002919721549598107	0.003190161731296048
0.001099740879800779	0.001406754845125754	0.001492403913461249	0.001570570873939215	0.001994290319953323	0.00137004230108035	0.001504831151240693	0.00163616431598592	0.001472498253163235	0.001503574896780609	0.001636570661190553	0.001953647396503489	0.002538573948327641	0.002502714937421681	0.002112680095236765	0.001987053736470109	0.002024194373798854	0.002171731034279305	0.00243949459597611	0.00287584380405347	0.003537070439544291	0.004323877087118527	0.00466017480591148	0.004088357883476629	0.003212658783526787	0.002559588895585359	0.002158369863435872	0.001919772962834611	0.00177634098223026	0.001689092040634188	0.001636377658878583	0.001605994645368917	0.001590883090245552	0.001586875327730281	0.001591505853137149	0.001603368369982952	0.00162176316321081	0.001646505564187365	0.001677829380984521	0.001716351100309658	0.001763077239718223	0.001819445678783337	0.001887394959441061	0.001969453378512481	0.002068829219934606	0.0021894574561249	0.002335903068459336	0.002512916454529859	0.00272426735930516	0.002970297460495847
0.001081482868020427	0.001376952113437256	0.00144539234812848	0.001556609180010754	0.002034746090046754	0.001352862472724699	0.001458996927093224	0.001644309934218496	0.001454755825553029	0.001471763836687223	0.001587563063878798	0.001863882507408333	0.002425215586757999	0.002551853819545331	0.002135271696219234	0.001963452556646024	0.001970097393169023	0.00208693557081355	0.00231215433651918	0.002683490936572179	0.003259309737499335	0.004019143264282644	0.004563536157784192	0.00426816027382093	0.003430384577119683	0.002705822009524214	0.002240913624403958	0.001962004263329477	0.001794278103949085	0.001691995604331384	0.001629481842010562	0.001592291668155524	0.001572101407735086	0.001564000615739956	0.001565059869060311	0.001573558525606047	0.001588560156790656	0.001609678125506936	0.001636950670066658	0.001670783614974612	0.001711938907854795	0.001761557742575898	0.001821212135699379	0.001892979671137659	0.001979531619210763	0.002084210821002276	0.002211044274055964	0.002364571759855369	0.002549257237052092	0.002768080054032826
0.001063719964837563	0.001351492791116902	0.001402477532871737	0.001548955492368445	0.002058239046897374	0.00133784564797415	0.001416918261080584	0.001649894687339244	0.001439940489854008	0.001442224996859184	0.001542564394802161	0.001783315109967094	0.002302889544261	0.002584795162983861	0.002170224381626698	0.001948851473406398	0.001924152399080997	0.002012574346315387	0.002200702576200416	0.002515932493167244	0.00301206151543953	0.003712246670074142	0.004377974199972949	0.004377895641697995	0.00365330710053116	0.002875240793699877	0.002341360766480502	0.00201576261746465	0.001819624966215128	0.001699916633693991	0.001626235151436172	0.001581457302497481	0.001555754886479427	0.001543345040735767	0.001540765571055588	0.00154594680896411	0.001557701539152472	0.001575441038871715	0.001599018928062992	0.001628651676832259	0.001664888921237696	0.001708619599778135	0.001761106665873507	0.001824045927205859	0.001899643540126911	0.001990699948192795	0.002100670811106045	0.002233638471900107	0.00239405590361126	0.00258600299237481
0.001046434127188343	0.001330275544202422	0.001363159159134947	0.001547952620733119	0.002058071762698456	0.001325097757470439	0.001378432025352526	0.001649222697468419	0.001428287040925067	0.001414860748124093	0.001501121540024895	0.001711014206952221	0.002180002172929494	0.002591239158342084	0.002217038460434931	0.001943717979057783	0.00188603505061351	0.001947548941053411	0.002102996571805854	0.002369933779959164	0.002794576280515937	0.00342025586466818	0.00413013057204085	0.004396564093314229	0.003862434320301158	0.003065978040277879	0.00246181120246059	0.002082865272778347	0.001853512746342679	0.001713510479090056	0.001627007005031802	0.001573689776209219	0.001541934198872044	0.001524925807205986	0.001518583830601775	0.001520444570101072	0.001529048882936789	0.001543600126946551	0.001563772734151278	0.00158960902333658	0.001621471338512765	0.001660032150232498	0.001706293110903875	0.001761628278260378	0.001827847811247476	0.001907275789341159	0.002002826861920987	0.002118045682493207	0.002257030570549368	0.002424084016381092
0.00102960813811856	0.001313246356791406	0.001327019613084432	0.001554072821680618	0.002031226738753465	0.001314770953360458	0.001343265324546974	0.001638866359995648	0.001420076175989512	0.001389605847479127	0.001462854544856236	0.001646014073496346	0.002062332759466818	0.002564274078281013	0.002273852051496702	0.001948677397581401	0.001855605238638386	0.001890994874815501	0.002017251412092484	0.002242551985168905	0.002604508049092491	0.003152529803302604	0.003849790465878718	0.004318130766618094	0.004032715352081405	0.003272142183393352	0.002603813779151033	0.00216532685139333	0.001897287896021318	0.001733575575037995	0.001632255364038213	0.001569243486496501	0.001530768305037735	0.001508789176258986	0.001498500666808255	0.001496988031203622	0.001502491280487655	0.001513994207964066	0.001530992314455349	0.001553363576297429	0.001581301839018597	0.001615291420002672	0.001656111636294316	0.001704865430428453	0.001763028747566256	0.001832517057095877	0.001915761250252674	0.002015773984020225	0.002136163241861487	0.002281002058313109
0.001013225561637679	0.001300407272505555	0.001293710912800668	0.001567880657685275	0.001979573927985171	0.001307069229861256	0.001311111811375019	0.001616806641022877	0.001415620178718677	0.001366426940583444	0.001427446333469943	0.001587403356183132	0.00195313419459391	0.002502992684680041	0.002336687944892815	0.001964454242787109	0.001832902996483986	0.001842254497144263	0.00194199703335757	0.002131212755372061	0.002438877618762176	0.00291277418855477	0.003562421135621184	0.004153924739802742	0.004137724631174804	0.003482084164121338	0.002767597639899183	0.002265238997675429	0.001952525960460677	0.00176107771211029	0.00164254337640721	0.001568438736060867	0.001522429714295068	0.001495012919654851	0.001480527804328144	0.00147553735969194	0.001477943016594085	0.001486491211814223	0.00150049373528268	0.001519669141524553	0.001544056168232392	0.001573972890565914	0.001610007566129945	0.001653033826494461	0.001704246401655899	0.001765214771350762	0.00183795073313594	0.001924980264968092	0.002029396666040361	0.002154844142677615
0.0009972707004316957	0.001291803237383502	0.001262942732488565	0.001589956445933256	0.00190905486754984	0.001302254993919807	0.001281673668772868	0.001583216820986747	0.001415229692609875	0.001345323113829141	0.001394633810099303	0.001534364303478483	0.001853751822407756	0.002412771713519059	0.00239881856147474	0.001991753126748903	0.001818147516073832	0.001800856787146615	0.001876036842163624	0.002033718231336519	0.002294621349378442	0.002701145615190977	0.003285850762234622	0.003927882147049269	0.004157493597032817	0.003677418954186227	0.002950886246163204	0.00238451021875451	0.002021021557688633	0.001797174403874692	0.001658558957434194	0.00157167376753475	0.001517141257642378	0.001483709787219812	0.001464703993921937	0.0014560764249571	0.001455341973610448	0.001460985189423374	0.00147212426570465	0.001488318679006311	0.001509460677348933	0.001535718507869641	0.00156751404090552	0.001605525543007847	0.00165071082113944	0.00170434815873199	0.001768092684490259	0.001844043385895569	0.001934808943478375	0.002043544938279114
0.0009817285562296624	0.001287483256426605	0.001234471003846239	0.001620751926248254	0.001827433813847568	0.001300655903595256	0.001254682177380569	0.001540360175473821	0.00141914833102459	0.001326327470520032	0.001364200450274277	0.001486184289262462	0.001764306841542641	0.002303027966369023	0.002450775334809514	0.002031038363715103	0.001811736055926256	0.001766503587145243	0.001818411309632356	0.001948222388294923	0.00216887131943298	0.002515872237497904	0.003030379503119367	0.003667976462387883	0.004085983039386998	0.003834255256850736	0.003147325207771392	0.002524378081265356	0.002104729379026851	0.001843234702128587	0.001681136969363448	0.001579439395752627	0.001515184634864893	0.001475032141694966	0.001451097161358561	0.001438613237691196	0.001434648710476345	0.0014373940982022	0.00144575872495806	0.001459138881513336	0.001477284618125047	0.001500225999897069	0.001528237542282891	0.00156182929462012	0.001601758482815236	0.001649058598556736	0.001705084056600421	0.001771567949352088	0.001850687043165722	0.001945119719556594
0.0009665847926351891	0.001287426288406683	0.001208086214657098	0.001660340598961988	0.001742021406698297	0.001302670519585456	0.001229905993337873	0.001491680248361884	0.00142743749182116	0.001309509686858565	0.001335970332670771	0.001442253161988237	0.001684240635369641	0.002183983254868489	0.002481647597526616	0.002082161250028827	0.001814237039870639	0.001739061653796865	0.001768367805122305	0.001873193623782287	0.002059076165014539	0.002354323249345992	0.002800537797316909	0.003398823360322295	0.003933491229158095	0.00392787640241923	0.003344888878723764	0.002684588892989748	0.002205613871052598	0.001900845263304732	0.001711282761038834	0.001592336430501855	0.001516911032804743	0.001469177958015951	0.00143980748501588	0.001423181099690932	0.00141584618560349	0.001415658278871142	0.001421296669952266	0.001431985846641779	0.001447333899689239	0.001467240142920448	0.001491845933891412	0.001521514447277372	0.001556831705798253	0.001598624873842364	0.001647995761689384	0.001706367988526271	0.001775544955778968	0.001857771484945625
0.0009518257002491167	0.001291419094341462	0.001183600309335359	0.00170802629068862	0.001658351015407233	0.001308769919415454	0.001207152930157241	0.001440685771067032	0.001439794065814655	0.001294979431998142	0.001309803501850706	0.001402054195053319	0.001612681426784222	0.002064189921074173	0.002481859975149655	0.002143793216719299	0.001826367300481669	0.00171855973395887	0.001725336897959248	0.001807375094317266	0.001963034283381982	0.00221364077822046	0.002597106968930017	0.003138070986613641	0.003722319552125249	0.003940239825638889	0.003525196489144813	0.002862172459637603	0.002325341607831176	0.001971785643866812	0.001750194088308182	0.0016110957973191	0.001522754115121118	0.001466398426870988	0.001430971540156118	0.00140984052214961	0.001398940120823079	0.001395739568061668	0.001398660313054637	0.001406741670072446	0.001419446062134602	0.001436545654896142	0.001458058647971245	0.00148421773839678	0.001515461151297586	0.00155244110607847	0.00159604711214178	0.001647442688126568	0.001708114011392731	0.00177992707252162
0.0009374381639233314	0.001298878308529089	0.001160831298417355	0.001761807058260551	0.001579896141673424	0.001319490013699648	0.001186268683380794	0.001390187151424136	0.001455299087725172	0.001282890368848893	0.00128559254301008	0.0013651528709994	0.001548664338904306	0.001949510703122198	0.002446474497786552	0.002212685862204296	0.001848936316998814	0.001705189493202035	0.001688914889209369	0.001749747946062548	0.001878882789292393	0.0020910764766285	0.002418756075276963	0.002896185231180732	0.00347874920672094	0.003866803997701557	0.003665156134319912	0.00304989838126986	0.002464725435394356	0.002057943085054463	0.001799275234194791	0.001636600642206379	0.001533245623116619	0.001467007438519528	0.001424767688199287	0.001398682002695595	0.0013839600307161	0.001377621017904216	0.001377793090952098	0.001383311825436942	0.00139348626701858	0.001407961441509058	0.001426638672834596	0.001449632338019104	0.001477251192656043	0.001509997769443803	0.001548582445051275	0.001593950481920278	0.001647320995415341	0.001710236216638162
0.0009234096319979927	0.001308633223395623	0.001139585903324649	0.001817792030340521	0.001508411480519666	0.00133540537107277	0.001167134440055695	0.001342039190363188	0.001472142038003343	0.001273444113106344	0.001263260265775154	0.001331185664741312	0.001491250463311421	0.001843238575428272	0.00237712011739358	0.002282941184543997	0.001882729710311507	0.001699308318433677	0.00165885215528846	0.001699499673111797	0.001805066994771068	0.00198414778465137	0.002263156289563941	0.002677986558407429	0.003226029212578192	0.003718322676007953	0.003741937830668849	0.00323487637382474	0.002622823042118677	0.002161118086849566	0.001860131507570254	0.001669908469978067	0.001549033635594175	0.00147139323845562	0.001421422930579002	0.00138982978652419	0.001370960969830416	0.001361307219380479	0.001358658832781005	0.001361623228996558	0.001369344145410664	0.001381335967403553	0.001397386039154052	0.001417498889394177	0.001441867812881516	0.001470865698593538	0.001505050711909738	0.001545184593505346	0.001592262466711904	0.001647553254371145
0.000909728087386141	0.001318740912256367	0.001119643583566509	0.001869855490224652	0.001444466433341822	0.001357069462674464	0.001149664424599348	0.001297237730336361	0.001487453069719455	0.001266892890313144	0.001242758420979062	0.001299849835144146	0.001439583386622407	0.001746733284581045	0.002281223412942129	0.002345742006166753	0.001928290911052016	0.001701440439648983	0.001635046815138717	0.001655998333389598	0.001740303824270342	0.00189069228158087	0.00212765572036084	0.002484557668314154	0.002980899817930165	0.003516359879961605	0.003740242940673531	0.00339832673071902	0.002795653121917484	0.00228264797766007	0.001934522834831995	0.001712269043638741	0.00157090309292273	0.001480032514251999	0.001421221483943229	0.001383446774885258	0.001360026080445779	0.001346825251731691	0.001341241500893454	0.001341622916069699	0.001346931379446285	0.001356543568317472	0.001370132550457153	0.001387598202502903	0.001409028661142628	0.001434682794527664	0.001464988132033071	0.001500551298150694	0.001542179500166672	0.001590912317645624
0.0008963820203796338	0.001326483149944271	0.00110075006731098	0.001910008483015986	0.00138792609292577	0.001384898665995958	0.001133803929575858	0.001256156241269972	0.001497469088874583	0.001263538493103991	0.001224067404058627	0.001270894615171923	0.001392909943196055	0.001660117110990425	0.002169103929390801	0.002390204901160198	0.001985549184405013	0.001712269936793032	0.001617543144437895	0.00161877263334532	0.001683545994293352	0.001808868805827874	0.002009648296957514	0.002314836071428767	0.002753334096961188	0.003285658458193312	0.003658218883242415	0.00351788349638815	0.002974702960309738	0.002422755623503273	0.002024240315442352	0.001765129599086724	0.001599797283259817	0.001493507041210967	0.001424515355708198	0.001379740783635255	0.00135127005643705	0.001334226306665592	0.001325545501723516	0.001323277281844704	0.001326179924055291	0.001333481557919713	0.001344737548586396	0.001359745319789294	0.001378494921652793	0.001401143065385644	0.001428003690782392	0.001459551251712618	0.001496434754178559	0.001539501620530492
0.0008833604030604748	0.001328730099298485	0.001082631941473941	0.001929914381364928	0.001338299514687529	0.001418970840063127	0.00111952811004625	0.001218781793050605	0.001498238629843095	0.001263723211295075	0.001207196925299953	0.001244113877536697	0.001350582016527946	0.001582826639774599	0.002050797083232511	0.002405781222137734	0.002053250258587653	0.001732614245198528	0.00160653392765461	0.001587497593774108	0.001633950131335652	0.001737133686354093	0.001906751898615827	0.002166717731995717	0.002547961042682229	0.003047736722952645	0.00350813532112071	0.003573043411118393	0.003145831960037304	0.002579542503267364	0.002130848806741525	0.001830111759195151	0.001636837250034001	0.001512522688875761	0.001431737184487094	0.0013789723915898	0.001344843674513893	0.001323588064476908	0.001311596588211638	0.001306571862870436	0.001307040802383695	0.001312068016137258	0.001321084545620847	0.00133378472005051	0.001350064689914282	0.001369987641601198	0.001393767140300799	0.001421763778929664	0.001454492528140155	0.001492639502492732
0.0008706526652097923	0.001322728677627099	0.001065038833666604	0.001923371014232357	0.001294960798774333	0.001458712313532473	0.001106841685090801	0.001184894655917063	0.001486790973587875	0.001267805341714988	0.001192187644311895	0.001219340208625403	0.001312049269608954	0.001513983454765886	0.001934069889292555	0.002385644247554304	0.002128206803399088	0.001763358816104083	0.001602365393717461	0.001561985416941314	0.001590850062859649	0.001674207728688616	0.001816876744535396	0.002037734367117694	0.002365859381255089	0.002817873343058475	0.003311370781451467	0.003552123061209915	0.003289707824749525	0.002747649778754288	0.002255215588219578	0.001908932891072963	0.001683332901654497	0.001537929902078165	0.001443415517216303	0.001381464644199911	0.001340939581723997	0.001315017930164069	0.00129944340021552	0.001291511658185466	0.001289483432475279	0.001292240174326334	0.001299078589298438	0.001309586469596457	0.001323567597990184	0.001340997438761619	0.001361999135990216	0.00138683381829504	0.001415901853359439	0.001449753291109883
0.0008582486716152708	0.001307048606298175	0.001047801586051284	0.001888625571113172	0.001257276097400933	0.001502478219762018	0.001095779629067111	0.001154185946349421	0.001462242012449572	0.001276107493597226	0.001179113763993305	0.001196440270292923	0.001276848296453998	0.001452616184702351	0.001823885605955049	0.002329314126782967	0.002204546898816026	0.001805322040775901	0.001605542262517575	0.00154218115769391	0.001553735549783669	0.001619042112854001	0.001738235288400134	0.001925428621682725	0.002206063633718132	0.002605034427379948	0.003091138555415671	0.003456888418409179	0.003384990393224914	0.002916892560366043	0.002396735613248961	0.002003227327189491	0.001740774042032007	0.001570743425377546	0.001460192447253097	0.001387614874678182	0.001339799564358192	0.001308657271428356	0.001289159716138742	0.001278122011717588	0.001273495464975688	0.001273953337668612	0.001278644259595509	0.001287043167915347	0.001298860475570968	0.001313987186608444	0.001332463164201035	0.001354461160231284	0.001380282375863931	0.001410361223623168
0.0008461387006847231	0.001282144973464205	0.001030874731839465	0.00182905356402293	0.001224669823142649	0.00154711704471381	0.001086408910472198	0.001126326762981886	0.001426138509683939	0.001288820797509777	0.001168086540484716	0.001175311323054379	0.001244591078123079	0.001397780413627258	0.001722795014479124	0.002242779340508557	0.002273408097771841	0.001859005764875657	0.001616728319406927	0.001528162760901152	0.001522236297045668	0.001570787140365027	0.001669323866803068	0.00182753864950122	0.00206661121683368	0.002413275605255535	0.002866902382405399	0.003301716633042245	0.003414274997871022	0.003071653584420547	0.002552207837676037	0.002114200939005428	0.001810780283930277	0.001612156544917253	0.001482842997477413	0.001397908837549017	0.001341723550856032	0.001304686836316968	0.001280847518326115	0.001266450101229886	0.001259083132998396	0.001257180307608379	0.001259724220584736	0.001266067567978497	0.001275823874170977	0.001288800588836329	0.001304958957930887	0.001324391620985361	0.001347312682899173	0.001374057271776972
0.0008343134242807111	0.001250151229294652	0.001014334062277826	0.0017517283092795	0.001196655051940225	0.001587760179233102	0.001078831321096375	0.001101004852832839	0.001381800683745288	0.001305845212638247	0.001159258558903988	0.00115587880134963	0.001214954144175156	0.001348615452295179	0.001631648881143361	0.002136042349849149	0.002323750161582104	0.001924177834698471	0.0016367341916528	0.001520144865563406	0.00149611092698178	0.001528765489106196	0.001608893005922263	0.001742072000294206	0.001945186580744884	0.002243426272731703	0.002652062339236873	0.003107922726459863	0.003370414035697477	0.003192244903420406	0.00271448689007244	0.0022420345188496	0.001894974471398032	0.001663540690211723	0.001512294557741821	0.001412937154649716	0.001347080604672219	0.001303333563405488	0.001274641006926279	0.001256567104527307	0.001246272136736824	0.001241911287988491	0.001242278274929065	0.00124659077958684	0.001254359317100807	0.001265306421095475	0.001279317143612749	0.001296409829607618	0.001316720708398633	0.00134049855019417
0.0008227638886969659	0.001214054902041405	0.0009983307149593233	0.00166488386809185	0.001172844562869314	0.001618215477364289	0.001073187408385481	0.00107794158166705	0.001333125357307124	0.001326553241273506	0.001152828394635251	0.001138094859013558	0.00118766903225749	0.001304365044937033	0.001550266092089632	0.002019751599485342	0.002344745391596753	0.001999248900353023	0.001666477744524654	0.001518485355814927	0.001475240580251932	0.001492450470374405	0.001555915329267452	0.001667319894673656	0.001839478832633272	0.002094478157296523	0.002454214299928057	0.002896982288645964	0.003259391722729879	0.00325910997041447	0.002871400332700594	0.002384963214570004	0.00199472460511806	0.001726413726229546	0.00154964266618761	0.001433413634714302	0.001356322112675498	0.001304879025417965	0.001270711731146648	0.001248571141590544	0.001235109107908083	0.001228154278696536	0.00122628288928378	0.001228560988585556	0.001234387168153913	0.001243395412338399	0.001255394906600363	0.001270333350454343	0.001288275878281171	0.001309394943485459
0.0008114814967033025	0.001176786982552322	0.000983032179322549	0.001575741841066431	0.001152952516187458	0.001632254417846326	0.001069661448352073	0.001056897860630993	0.001283547985044955	0.001349496441685838	0.001149044831027643	0.001121937833872799	0.001162514218910113	0.001264378998168889	0.001477926766973609	0.00190270523231494	0.00232922540152425	0.002080484998971912	0.001706892838764352	0.001523692744603013	0.001459626826902421	0.001461449237646384	0.001509555475230882	0.001601842270181099	0.001747358229249137	0.001964540532762534	0.002276580614727867	0.002685981699856684	0.003097752495916384	0.003259022956181625	0.003005910112809705	0.002538056061755249	0.002110678788946489	0.001802348303171779	0.001596155792888922	0.00146019414022807	0.001369997215136544	0.001309669754444847	0.001269275040786305	0.001242591121955996	0.001225663723393634	0.001215935981027341	0.001211731178444132	0.001211942646270364	0.00121584503787812	0.001222977787074362	0.001233072502930385	0.001246007909278212	0.001261782698639329	0.00128050059997813
0.000800457990590955	0.001140649085177857	0.0009685804712373866	0.001489460370630897	0.001136792518352206	0.001625559536276178	0.001068487226794218	0.001037674381096395	0.001235532904955557	0.001372147936907324	0.001148208978646974	0.00110741261016818	0.001139308492287974	0.001228105696175115	0.001413688546273044	0.001790874285661714	0.002276434236755341	0.002161286777888837	0.001758749039546631	0.001536430752491191	0.001449393552252301	0.001435490685302824	0.001469143958466375	0.001544440689459243	0.001666947292573609	0.001851423184880256	0.002119578669440701	0.00248614939016008	0.002906428454751104	0.003190194151014958	0.003098658749876347	0.002691978596560775	0.002242013141222422	0.001892774401126319	0.001653255541936519	0.001494292988525919	0.001388770154139814	0.001318129657267081	0.001270598088647717	0.001238791659480865	0.001218031564194478	0.0012053032604285	0.001198633355128664	0.001196716102831473	0.001198686668777029	0.001203981373793192	0.001212250479605853	0.001223303532998645	0.001237075535871856	0.00125360697747251
[truncated: 164 more rows]
[truncated: 651 more columns]

## Sheet: Sheet4
nns	specweight4	specweight3	specweight2	specweight1
-1.30361e-10	0.0401579	0.00920689	0.0045178	2.20456e-09
0.0852966	0.0248001	0.0148614	0.00965635	0.000726901
[truncated: 9 more rows]
