# Supplementary material for: Cavity electrodynamics of van der Waals heterostructures
Source: Nat Phys. 2025 Oct 20;21(12):1926–33. doi: 10.1038/s41567-025-03064-8 (PMC12695651; doi:10.1038/s41567-025-03064-8)
Supplement: Supplementary file 5 — Statistical source data. [file 41567_2025_3064_MOESM5_ESM.xlsx]

## Sheet: Fig5c_scaling
carrierdensityscaling	frequencyscaling
0.01	0.002
0.02	0.004
0.03	0.006
0.04	0.008
0.05	0.01
0.06	0.012
0.07	0.014
0.08	0.016
0.09	0.018
0.1	0.02
0.11	0.022
0.12	0.024
0.13	0.026
0.14	0.028
0.15	0.03
0.16	0.032
0.17	0.034
0.18	0.036
0.19	0.038
0.2	0.04
0.21	0.042
0.22	0.044
0.23	0.046
0.24	0.048
0.25	0.05
0.26	0.052
0.27	0.054
0.28	0.056
0.29	0.058
0.3	0.06
0.31	0.062
0.32	0.064
0.33	0.066
0.34	0.068
0.35	0.07
0.36	0.072
0.37	0.074
0.38	0.076
0.39	0.078
0.4	0.08
0.41	0.082
0.42	0.084
0.43	0.086
0.44	0.088
0.45	0.09
0.46	0.092
0.47	0.094
0.48	0.096
0.49	0.098
0.5	0.1
0.51	0.102
0.52	0.104
0.53	0.106
0.54	0.108
0.55	0.11
0.56	0.112
0.57	0.114
0.58	0.116
0.59	0.118
0.6	0.12
0.61	0.122
0.62	0.124
0.63	0.126
0.64	0.128
0.65	0.13
0.66	0.132
0.67	0.134
0.68	0.136
0.69	0.138
0.7	0.14
0.71	0.142
0.72	0.144
0.73	0.146
0.74	0.148
0.75	0.15
0.76	0.152
0.77	0.154
0.78	0.156
0.79	0.158
0.8	0.16
0.81	0.162
0.82	0.164
0.83	0.166
0.84	0.168
0.85	0.17
0.86	0.172
0.87	0.174
0.88	0.176
0.89	0.178
0.9	0.18
0.91	0.182
0.92	0.184
0.93	0.186
0.94	0.188
0.95	0.19
0.96	0.192
0.97	0.194
0.98	0.196
0.99	0.198
1	0.2
1.01	0.202
1.02	0.204
1.03	0.206
1.04	0.208
1.05	0.21
1.06	0.212
1.07	0.214
1.08	0.216
1.09	0.218
1.1	0.22
1.11	0.222
1.12	0.224
1.13	0.226
1.14	0.228
1.15	0.23
1.16	0.232
1.17	0.234
1.18	0.236
1.19	0.238
1.2	0.24
1.21	0.242
1.22	0.244
1.23	0.246
1.24	0.248
1.25	0.25
1.26	0.252
1.27	0.254
1.28	0.256
1.29	0.258
1.3	0.26
1.31	0.262
1.32	0.264
1.33	0.266
1.34	0.268
1.35	0.27
1.36	0.272
1.37	0.274
1.38	0.276
1.39	0.278
1.4	0.28
1.41	0.282
1.42	0.284
1.43	0.286
1.44	0.288
1.45	0.29
1.46	0.292
1.47	0.294
1.48	0.296
1.49	0.298
1.5	0.3
1.51	0.302
1.52	0.304
1.53	0.306
1.54	0.308
1.55	0.31
1.56	0.312
1.57	0.314
1.58	0.316
1.59	0.318
1.6	0.32
1.61	0.322
1.62	0.324
1.63	0.326
1.64	0.328
1.65	0.33
1.66	0.332
1.67	0.334
1.68	0.336
1.69	0.338
1.7	0.34
1.71	0.342
1.72	0.344
1.73	0.346
1.74	0.348
1.75	0.35
1.76	0.352
1.77	0.354
1.78	0.356
1.79	0.358
1.8	0.36
1.81	0.362
1.82	0.364
1.83	0.366
1.84	0.368
1.85	0.37
1.86	0.372
1.87	0.374
1.88	0.376
1.89	0.378
1.9	0.38
1.91	0.382
1.92	0.384
1.93	0.386
1.94	0.388
1.95	0.39
1.96	0.392
1.97	0.394
1.98	0.396
1.99	0.398
2	0.4
2.01	0.402
2.02	0.404
2.03	0.406
2.04	0.408
2.05	0.41
2.06	0.412
2.07	0.414
2.08	0.416
2.09	0.418
2.1	0.42
2.11	0.422
2.12	0.424
2.13	0.426
2.14	0.428
2.15	0.43
2.16	0.432
2.17	0.434
2.18	0.436
2.19	0.438
2.2	0.44
2.21	0.442
2.22	0.444
2.23	0.446
2.24	0.448
2.25	0.45
2.26	0.452
2.27	0.454
2.28	0.456
2.29	0.458
2.3	0.46
2.31	0.462
2.32	0.464
2.33	0.466
2.34	0.468
2.35	0.47
2.36	0.472
2.37	0.474
2.38	0.476
2.39	0.478
2.4	0.48
2.41	0.482
2.42	0.484
2.43	0.486
2.44	0.488
2.45	0.49
2.46	0.492
2.47	0.494
2.48	0.496
2.49	0.498
2.5	0.5
2.51	0.502
2.52	0.504
2.53	0.506
2.54	0.508
2.55	0.51
2.56	0.512
2.57	0.514
2.58	0.516
2.59	0.518
2.6	0.52
2.61	0.522
2.62	0.524
2.63	0.526
2.64	0.528
2.65	0.53
2.66	0.532
2.67	0.534
2.68	0.536
2.69	0.538
2.7	0.54
2.71	0.542
2.72	0.544
2.73	0.546
2.74	0.548
2.75	0.55
2.76	0.552
2.77	0.554
2.78	0.556
2.79	0.558
2.8	0.56
2.81	0.562
2.82	0.564
2.83	0.566
2.84	0.568
2.85	0.57
2.86	0.572
2.87	0.574
2.88	0.576
2.89	0.578
2.9	0.58
2.91	0.582
2.92	0.584
2.93	0.586
2.94	0.588
2.95	0.59
2.96	0.592
2.97	0.594
2.98	0.596
2.99	0.598
3	0.6
3.01	0.602
3.02	0.604
3.03	0.606
3.04	0.608
3.05	0.61
3.06	0.612
3.07	0.614
3.08	0.616
3.09	0.618
3.1	0.62
3.11	0.622
3.12	0.624
3.13	0.626
3.14	0.628
3.15	0.63
3.16	0.632
3.17	0.634
3.18	0.636
3.19	0.638
3.2	0.64
3.21	0.642
3.22	0.644
3.23	0.646
3.24	0.648
3.25	0.65
3.26	0.652
3.27	0.654
3.28	0.656
3.29	0.658
3.3	0.66
3.31	0.662
3.32	0.664
3.33	0.666
3.34	0.668
3.35	0.67
3.36	0.672
3.37	0.674
3.38	0.676
3.39	0.678
3.4	0.68
3.41	0.682
3.42	0.684
3.43	0.686
3.44	0.688
3.45	0.69
3.46	0.692
3.47	0.694
3.48	0.696
3.49	0.698
3.5	0.7
3.51	0.702
3.52	0.704
3.53	0.706
3.54	0.708
3.55	0.71
3.56	0.712
3.57	0.714
3.58	0.716
3.59	0.718
3.6	0.72
3.61	0.722
3.62	0.724
3.63	0.726
3.64	0.728
3.65	0.73
3.66	0.732
3.67	0.734
3.68	0.736
3.69	0.738
3.7	0.74
3.71	0.742
3.72	0.744
3.73	0.746
3.74	0.748
3.75	0.75
3.76	0.752
3.77	0.754
3.78	0.756
3.79	0.758
3.8	0.76
3.81	0.762
3.82	0.764
3.83	0.766
3.84	0.768
3.85	0.77
3.86	0.772
3.87	0.774
3.88	0.776
3.89	0.778
3.9	0.78
3.91	0.782
3.92	0.784
3.93	0.786
3.94	0.788
3.95	0.79
3.96	0.792
3.97	0.794
3.98	0.796
3.99	0.798
4	0.8
4.01	0.802
4.02	0.804
4.03	0.806
4.04	0.808
4.05	0.81
4.06	0.812
4.07	0.814
4.08	0.816
4.09	0.818
4.1	0.82
4.11	0.822
4.12	0.824
4.13	0.826
4.14	0.828
4.15	0.83
4.16	0.832
4.17	0.834
4.18	0.836
4.19	0.838
4.2	0.84
4.21	0.842
4.22	0.844
4.23	0.846
4.24	0.848
4.25	0.85
4.26	0.852
4.27	0.854
4.28	0.856
4.29	0.858
4.3	0.86
4.31	0.862
4.32	0.864
4.33	0.866
4.34	0.868
4.35	0.87
4.36	0.872
4.37	0.874
4.38	0.876
4.39	0.878
4.4	0.88
4.41	0.882
4.42	0.884
4.43	0.886
4.44	0.888
4.45	0.89
4.46	0.892
4.47	0.894
4.48	0.896
4.49	0.898
4.5	0.9
4.51	0.902
4.52	0.904
4.53	0.906
4.54	0.908
4.55	0.91
4.56	0.912
4.57	0.914
4.58	0.916
4.59	0.918
4.6	0.92
4.61	0.922
4.62	0.924
4.63	0.926
4.64	0.928
4.65	0.93
4.66	0.932
4.67	0.934
4.68	0.936
4.69	0.938
4.7	0.94
4.71	0.942
4.72	0.944
4.73	0.946
4.74	0.948
4.75	0.95
4.76	0.952
4.77	0.954
4.78	0.956
4.79	0.958
4.8	0.96
4.81	0.962
4.82	0.964
4.83	0.966
4.84	0.968
4.85	0.97
4.86	0.972
4.87	0.974
4.88	0.976
4.89	0.978
4.9	0.98
4.91	0.982
4.92	0.984
4.93	0.986
4.94	0.988
4.95	0.99
4.96	0.992
4.97	0.994
4.98	0.996
4.99	0.998
5	1
5.01	1.002
5.02
5.03
5.04
5.05
5.06
5.07
5.08
5.09
5.1
5.11
5.12
5.13
5.14
5.15
5.16
5.17
5.18
5.19
5.2
5.21
5.22
5.23
5.24
5.25
5.26
5.27
5.28
5.29
5.3
5.31
5.32
5.33
5.34
5.35
5.36
5.37
5.38
5.39
5.4
5.41
5.42
5.43
5.44
5.45
5.46
5.47
5.48
5.49
5.5
5.51
5.52
5.53
5.54
5.55
5.56
5.57
5.58
5.59
5.6
5.61
5.62
5.63
5.64
5.65
5.66
5.67
5.68
5.69
5.7
5.71
5.72
5.73
5.74
5.75
5.76
5.77
5.78
5.79
5.8
5.81
5.82
5.83
5.84
5.85
5.86
5.87
5.88
5.89
5.9
5.91
5.92
5.93
5.94
5.95
5.96
5.97
5.98
5.99
6
6.01
6.02
6.03
6.04
6.05
6.06
6.07
6.08
6.09
6.1
6.11
6.12
6.13
6.14
6.15
6.16
6.17
6.18
6.19
6.2
6.21
6.22
6.23
6.24
6.25
6.26
6.27
6.28
6.29
6.3
6.31
6.32
6.33
6.34
6.35
6.36
6.37
6.38
6.39
6.4
6.41
6.42
6.43
6.44
6.45
6.46
6.47
6.48
6.49
6.5
6.51
6.52
6.53
6.54
6.55
6.56
6.57
6.58
6.59
6.6
6.61
6.62
6.63
6.64
6.65
6.66
6.67
6.68
6.69
6.7
6.71
6.72
6.73
6.74
6.75
6.76
6.77
6.78
6.79
6.8
6.81
6.82
6.83
6.84
6.85
6.86
6.87
6.88
6.89
6.9
6.91
6.92
6.93
6.94
6.95
6.96
6.97
6.98
6.99
7

## Sheet: Fig5c_colormapdata
Sensingcavity_analyticaltheosim_2Dmatrix
outWave
4.164814378146231e-08	2.948630048143215e-08	2.408287060211664e-08	2.085872063061432e-08	1.865746844656453e-08	1.703217092015395e-08	1.576880274816092e-08	1.475033465149699e-08	1.39066700122398e-08	1.319292489565651e-08	1.257885160787677e-08	1.204322381481274e-08	1.15706481402813e-08	1.114965296880895e-08	1.07714908061952e-08	1.042935934271988e-08	1.011787842687748e-08	9.832729344184171e-09	9.570399887349365e-09	9.32800051909368e-09	9.103129281304418e-09	8.893770869595266e-09	8.698220112269454e-09	8.515023200115219e-09	8.342931977484141e-09	8.1808679633802e-09	8.02789385132365e-09	7.883190550572138e-09	7.746038709853241e-09	7.615803646056097e-09	7.491922896022734e-09	7.37389604651251e-09	7.261276157030882e-09	7.153662631837957e-09	7.050695249225518e-09	6.952049049679352e-09	6.857430027780082e-09	6.766571451889559e-09	6.679230651120412e-09	6.595186372850427e-09	6.514236345939868e-09	6.436195244340626e-09	6.360892926264318e-09	6.288172893623504e-09	6.217890846204457e-09	6.149913553386629e-09	6.084117750087298e-09	6.020389190127039e-09	5.958621848171756e-09	5.898717185718749e-09
1.66035582836949e-07	1.179909360863183e-07	9.645845274230786e-08	8.357330414405489e-08	7.476419469123166e-08	6.82551208158375e-08	6.319324324484302e-08	5.911142548700313e-08	5.572954595108744e-08	5.286809247627224e-08	5.04060178376677e-08	4.825833871310146e-08	4.636340348899811e-08	4.467525490370603e-08	4.315884135915307e-08	4.178690076098591e-08	4.05378677222221e-08	3.939442928867125e-08	3.834250435165924e-08	3.737050726018826e-08	3.646880664811539e-08	3.562932109472297e-08	3.484521254075921e-08	3.411065069664959e-08	3.342062981904948e-08	3.277082462734573e-08	3.215747578781121e-08	3.157729819359411e-08	3.102740666753073e-08	3.050525553976038e-08	3.000858890192638e-08	2.953539956413636e-08	2.908389489178597e-08	2.865246815142165e-08	2.823967447622079e-08	2.784421049012372e-08	2.746489693786187e-08	2.710066394614409e-08	2.675053826904479e-08	2.64136323921475e-08	2.608913500792606e-08	2.577630288003279e-08	2.547445359638972e-08	2.518295937351987e-08	2.490124150818441e-08	2.462876561939266e-08	2.436503730986332e-08	2.410959843201128e-08	2.386202375850438e-08	2.362191794279314e-08
3.714691181964854e-07	2.656363972776054e-07	2.175011919107756e-07	1.885560301871634e-07	1.687217875928475e-07	1.540476451523649e-07	1.426273604197522e-07	1.334137357667362e-07	1.257775790027723e-07	1.193151220166989e-07	1.13753822157666e-07	1.089021891527166e-07	1.046212228390346e-07	1.008072593138196e-07	9.738120466500741e-08	9.428152350861736e-08	9.14595270272649e-08	8.887611940193872e-08	8.649949763198702e-08	8.430349127092103e-08	8.226634182997238e-08	8.036979063361956e-08	7.859838691445697e-08	7.693895616391357e-08	7.538018643496324e-08	7.391230299081806e-08	7.252680982932024e-08	7.121628239477262e-08	6.997419991162143e-08	6.879480872760556e-08	6.767301008535066e-08	6.660426729627625e-08	6.558452856945816e-08	6.461016229068111e-08	6.367790271052733e-08	6.278480381993494e-08	6.192820024269587e-08	6.110567375349772e-08	6.031502463100847e-08	5.955424683037736e-08	5.882150668934693e-08	5.811512431162357e-08	5.743355732207377e-08	5.677538684181304e-08	5.613930495069708e-08	5.552410384061222e-08	5.492866615083128e-08	5.435195646314256e-08	5.379301369483448e-08	5.325094445663044e-08
6.550567596118226e-07	4.725776058151459e-07	3.878132555595069e-07	3.364838230802628e-07	3.011949079193786e-07	2.750392305649482e-07	2.546609432678298e-07	2.382086539556215e-07	2.245668234214055e-07	2.130181496879347e-07	2.030777448243025e-07	1.944045459483918e-07	1.867507682917221e-07	1.799314939697425e-07	1.73805557794452e-07	1.682630851182252e-07	1.632171088062947e-07	1.585977763348677e-07	1.543482516435937e-07	1.504217554708406e-07	1.46779388468554e-07	1.433885035880983e-07	1.402214713097224e-07	1.372547302542031e-07	1.344680484223135e-07	1.318439420649216e-07	1.293672138053326e-07	1.270245822289298e-07	1.248043822093405e-07	1.226963206378939e-07	1.206912757895469e-07	1.187811313385121e-07	1.169586383119683e-07	1.152172995057892e-07	1.135512721380621e-07	1.119552855468485e-07	1.104245710870961e-07	1.089548023612367e-07	1.075420438318167e-07	1.061827066010006e-07	1.04873510122166e-07	1.036114489659771e-07	1.023937638629872e-07	1.012179163892761e-07	1.000815667297845e-07	9.898255416983877e-08	9.791887987623951e-08	9.688869154885486e-08	9.589027002229065e-08	9.492201707546394e-08
1.012616889611528e-06	7.389275143631702e-07	6.081904402737197e-07	5.282820358464653e-07	4.731036212060178e-07	4.321068735482492e-07	4.001188215923826e-07	3.742692078858487e-07	3.528219877268665e-07	3.346578731990202e-07	3.190187522819723e-07	3.053705902228959e-07	2.933249630320282e-07	2.825917352522286e-07	2.729492603949845e-07	2.642249219612279e-07	2.562820273896919e-07	2.490107417797554e-07	2.423216684269839e-07	2.361412092394421e-07	2.304081500206977e-07	2.250711060150465e-07	2.200865830144707e-07	2.154174860067756e-07	2.110319583126436e-07	2.069024680245392e-07	2.030050818139128e-07	1.993188823562635e-07	1.958254969657865e-07	1.925087131960202e-07	1.893541631043761e-07	1.863490621239666e-07	1.834819916592053e-07	1.807427171537656e-07	1.781220348344013e-07	1.756116420971134e-07	1.732040271636551e-07	1.708923748825961e-07	1.686704858655044e-07	1.665327067782501e-07	1.644738700721391e-07	1.624892416017755e-07	1.605744750608373e-07	1.58725572047027e-07	1.569388470755052e-07	1.5521089685901e-07	1.535385730145294e-07	1.519189581788743e-07	1.503493446026516e-07	1.48827215185425e-07
1.438578804553341e-06	1.064652211510794e-06	8.795720508467232e-07	7.65099937254032e-07	6.856114409403162e-07	6.263697621331067e-07	5.800592658166274e-07	5.425906303895535e-07	5.114782911514866e-07	4.851141826982336e-07	4.624063866374535e-07	4.425842631649532e-07	4.250864741104542e-07	4.094932414315069e-07	3.954835843767866e-07	3.828073400903144e-07	3.712662881086742e-07	3.607010754811886e-07	3.509819483346462e-07	3.420020468941779e-07	3.336724665315852e-07	3.259185605621605e-07	3.18677132136796e-07	3.118942733143401e-07	3.055236821181417e-07	2.995253376288595e-07	2.938644464471254e-07	2.885105971910346e-07	2.83437076280944e-07	2.786203097706201e-07	2.740394047943593e-07	2.696757702248664e-07	2.655128009033873e-07	2.615356131627751e-07	2.577308222122199e-07	2.540863536623258e-07	2.505912831644956e-07	2.472356995060657e-07	2.440105869633354e-07	2.409077240239974e-07	2.37919595667226e-07	2.350393173353522e-07	2.322605684679622e-07	2.295775346006639e-07	2.269848563910593e-07	2.244775849313979e-07	2.220511421576105e-07	2.197012859513533e-07	2.174240791186665e-07	2.152158617479225e-07
1.925900592653813e-06	1.449435693436459e-06	1.202972541111137e-06	1.048276090055282e-06	9.401077707950338e-07	8.591809127482456e-07	7.95770850697334e-07	7.443903111425741e-07	7.016832850517069e-07	6.654691260030933e-07	6.342624273246058e-07	6.070123403578731e-07	5.829520160459808e-07	5.615071649882814e-07	5.422381552242684e-07	5.248020323864205e-07	5.089268452707002e-07	4.943938310742448e-07	4.810247691640492e-07	4.686728213840356e-07	4.572157781112906e-07	4.465509978387889e-07	4.365915608644366e-07	4.272633073454876e-07	4.185025292885418e-07	4.10254152582566e-07	4.024702907562241e-07	3.951090838980036e-07	3.881337586452078e-07	3.815118612291216e-07	3.752146271580181e-07	3.692164596075786e-07	3.634944952060491e-07	3.580282403098655e-07	3.527992647007444e-07	3.477909421968362e-07	3.429882302032828e-07	3.38377480985152e-07	3.339462800048767e-07	3.296833063532713e-07	3.255782121062334e-07	3.216215174640623e-07	3.178045194618315e-07	3.141192120626623e-07	3.105582160850429e-07	3.071147175808291e-07	3.037824133625087e-07	3.005554629206744e-07	2.974284456902581e-07	2.943963230276983e-07
2.466034405914968e-06	1.892515803058755e-06	1.57939237951548e-06	1.379291310484049e-06	1.238183036714266e-06	1.132114535828608e-06	1.048766899873536e-06	9.811064913477739e-07	9.247981647326769e-07	8.770098545534599e-07	8.358048587916298e-07	7.99809029509726e-07	7.680173224610112e-07	7.39675728079617e-07	7.142062170028227e-07	6.911573560958815e-07	6.70170839937474e-07	6.509582191588062e-07	6.332843513557595e-07	6.169553967594564e-07	6.018099555701556e-07	5.877124203746739e-07	5.745479186565488e-07	5.622184150389569e-07	5.506396719045956e-07	5.397388538478701e-07	5.294526208396038e-07	5.197255967509819e-07	5.105091288906577e-07	5.017602754453384e-07	4.934409731365523e-07	4.855173482265312e-07	4.779591427051414e-07	4.707392336199827e-07	4.638332281120421e-07	4.572191205956574e-07	4.508770009753028e-07	4.447888053218917e-07	4.389381018184308e-07	4.333099062112282e-07	4.278905221279618e-07	4.226674024121486e-07	4.176290281933875e-07	4.127648032375167e-07	4.080649611577859e-07	4.035204838056029e-07	3.991230292990096e-07	3.948648682084281e-07	3.907388270805855e-07	3.867382381104274e-07
3.04896971143845e-06	2.392495133835477e-06	2.009705583594757e-06	1.759706454531869e-06	1.581594360656663e-06	1.446947547127818e-06	1.340776351868563e-06	1.254394846360898e-06	1.18239793499986e-06	1.121231071012092e-06	1.068451781110734e-06	1.022320814332765e-06	9.815625732834584e-07	9.452179980260267e-07	9.125505962584775e-07	8.829843753175059e-07	8.56061645590226e-07	8.314136040559591e-07	8.087393703232485e-07	7.877907521327174e-07	7.683609804384968e-07	7.502762488036862e-07	7.333892691299651e-07	7.175743002252701e-07	7.027232677753139e-07	6.887427039353082e-07	6.755513096850677e-07	6.630779957475137e-07	6.512602950545949e-07	6.400430662969513e-07	6.293774276573428e-07	6.192198739651111e-07	6.095315411591808e-07	6.002775899551712e-07	5.914266864744961e-07	5.829505623899267e-07	5.748236406336942e-07	5.670227153680365e-07	5.595266771843356e-07	5.523162762347972e-07	5.453739172305428e-07	5.386834812940335e-07	5.322301707406977e-07	5.260003733051701e-07	5.199815430088435e-07	5.141620953259651e-07	5.08531314642079e-07	5.030792723673918e-07	4.977967543512119e-07	4.926751961236672e-07
3.663380758283967e-06	2.947134072310166e-06	2.494521805759566e-06	2.191081944563188e-06	1.972219185570632e-06	1.805633247052024e-06	1.673729567901272e-06	1.566121848642434e-06	1.476269594570044e-06	1.399836344356931e-06	1.333824777907747e-06	1.276091170547298e-06	1.225057988168022e-06	1.179536038298312e-06	1.138610190312646e-06	1.101563533505419e-06	1.067825617448187e-06	1.036936254691676e-06	1.008519656053999e-06	9.822655931673277e-07	9.579154429645366e-07	9.352516894855282e-07	9.140899163676577e-07	8.942726220327243e-07	8.756643876242464e-07	8.581480620250214e-07	8.416217208879871e-07	8.259962207909247e-07	8.111932160553435e-07	7.971435383002634e-07	7.837858629711751e-07	7.71065604822837e-07	7.589339973171504e-07	7.473473208844362e-07	7.3626625247003e-07	7.256553144771613e-07	7.154824056527433e-07	7.05718400034674e-07	6.963368023659004e-07	6.873134511102932e-07	6.786262613041247e-07	6.702550011501446e-07	6.621810972390131e-07	6.543874642345419e-07	6.468583553464162e-07	6.395792308088908e-07	6.325366416912615e-07	6.257181272198264e-07	6.191121234534784e-07	6.127078822633572e-07
4.296894486190961e-06	3.553137580446273e-06	3.034021931759157e-06	2.674875820911214e-06	2.411993848591166e-06	2.210264766723141e-06	2.049737235941213e-06	1.918353504053742e-06	1.808407264472368e-06	1.714737466370286e-06	1.633751102745889e-06	1.562864656995132e-06	1.50016919757254e-06	1.444221130344031e-06	1.393906740864286e-06	1.348351768019796e-06	1.306859398421528e-06	1.268866734940842e-06	1.233913591352547e-06	1.201619703503184e-06	1.171667807853394e-06	1.143790887116861e-06	1.117762425485881e-06	1.093388870870544e-06	1.070503738468028e-06	1.048962950153834e-06	1.028641115766067e-06	1.009428539732156e-06	9.912287918673811e-07	9.73956721269148e-07	9.575368209098952e-07	9.419018723317952e-07	9.269918153641942e-07	9.12752800309285e-07	8.991363887010005e-07	8.860988760174609e-07	8.736007148995843e-07	8.616060218041683e-07	8.500821532676656e-07	8.389993403489436e-07	8.283303721864789e-07	8.180503209987649e-07	8.081363022961832e-07	7.985672650979699e-07	7.893238078669133e-07	7.803880164549789e-07	7.717433210343572e-07	7.633743695001162e-07	7.552669151090417e-07	7.474077164622099e-07
4.936479751410883e-06	4.205952511619203e-06	3.627768073359747e-06	3.212317305213377e-06	2.902833774884319e-06	2.663025447670507e-06	2.471060118084868e-06	2.313337705826085e-06	2.18100289707211e-06	2.068050788347624e-06	1.970263854157546e-06	1.884589729818781e-06	1.808761876762639e-06	1.741059658470103e-06	1.680151568711858e-06	1.624989809224182e-06	1.574737576863369e-06	1.528717771294686e-06	1.486376080919634e-06	1.44725393615141e-06	1.41096837025215e-06	1.37719680349414e-06	1.34566539399491e-06	1.316140010996499e-06	1.288419162668225e-06	1.262328398826274e-06	1.237715839431471e-06	1.214448571493271e-06	1.192409722515066e-06	1.171496065575392e-06	1.151616046050479e-06	1.132688145004322e-06	1.114639513802989e-06	1.097404828281551e-06	1.080925322236403e-06	1.065147967943958e-06	1.050024778082493e-06	1.03551220841571e-06	1.021570644558066e-06	1.008163959139428e-06	9.952591283161936e-07	9.828258984379612e-07	9.708364954065485e-07	9.592653702753389e-07	9.48088975960119e-07	9.372855707483805e-07	9.268350447089911e-07	9.16718766119229e-07	9.069194450654257e-07	8.974210121718424e-07
5.568939889143651e-06	4.899597570561764e-06	4.274491780442564e-06	3.80425356362392e-06	3.446531816141893e-06	3.166122921646131e-06	2.940066953660204e-06	2.753478053592606e-06	2.596430862076386e-06	2.462089192340894e-06	2.345599074223246e-06	2.243419433440381e-06	2.152904967938522e-06	2.07203811754188e-06	1.999251836532801e-06	1.93330931565795e-06	1.873220416102213e-06	1.818182372392756e-06	1.767536910327195e-06	1.720738700267636e-06	1.677331787392596e-06	1.636931732347761e-06	1.599211904308276e-06	1.563892836976513e-06	1.530733873805416e-06	1.499526544883988e-06	1.470089268256184e-06	1.442263075129499e-06	1.415908133663698e-06	1.390900901600764e-06	1.36713177797983e-06	1.344503154126349e-06	1.322927786310787e-06	1.302327429390495e-06	1.282631683454892e-06	1.263777015599705e-06	1.245705926079135e-06	1.228366234631463e-06	1.211710466953342e-06	1.195695325173091e-06	1.180281229167088e-06	1.165431917803908e-06	1.151114100949006e-06	1.137297155083134e-06	1.123952855904588e-06	1.111055142997678e-06	1.098579912007462e-06	1.086504830516279e-06	1.07480917478161e-06	1.063473684321444e-06
6.181471606411591e-06	5.626552409548298e-06	4.971868366298334e-06	4.450968760879041e-06	4.044631412205747e-06	3.721703352570329e-06	3.459177397287939e-06	3.241296550445889e-06	3.057224314333988e-06	2.899348013465506e-06	2.762188419713719e-06	2.641708882766851e-06	2.534871615521966e-06	2.439346536628789e-06	2.353315766198166e-06	2.275339379739136e-06	2.204261276569116e-06	2.139141892174681e-06	2.079209244258562e-06	2.023822739858697e-06	1.972446021246363e-06	1.924626317878117e-06	1.879978551400568e-06	1.838172960358013e-06	1.798925364585667e-06	1.761989432282047e-06	1.727150482929024e-06	1.694220479859301e-06	1.663033953042744e-06	1.633444655304328e-06	1.605322801802548e-06	1.578552776616881e-06	1.55303121625386e-06	1.528665399288598e-06	1.505371886160697e-06	1.483075364604676e-06	1.461707665203531e-06	1.441206918174067e-06	1.421516828206855e-06	1.402586048439844e-06	1.384367637806081e-06	1.366818589160283e-06	1.349899417516743e-06	1.333573799537446e-06	1.317808256896645e-06	1.302571877549468e-06	1.287836069372075e-06	1.273574342176137e-06	1.259762113971105e-06	1.246376538716154e-06
6.76223821133167e-06	6.37773436727789e-06	5.71629036264436e-06	5.15197681569149e-06	4.698271879137626e-06	4.331742191235103e-06	4.030786489432869e-06	3.779382141047168e-06	3.566040812207519e-06	3.38248283787009e-06	3.222645714546279e-06	3.082008159728931e-06	2.957136692674087e-06	2.845379402070002e-06	2.744656060997601e-06	2.653311788761963e-06	2.570013225523401e-06	2.493673620885255e-06	2.423397921764536e-06	2.35844192289745e-06	2.298181460836279e-06	2.242088887347133e-06	2.189714891356722e-06	2.14067430144365e-06	2.094634886004098e-06	2.051308436107942e-06	2.010443604473483e-06	1.971820108580751e-06	1.935244002925585e-06	1.900543796216388e-06	1.86756724168967e-06	1.836178667557918e-06	1.806256743870153e-06	1.77769260432893e-06	1.750388258612691e-06	1.724255243664517e-06	1.699213472996882e-06	1.675190250361759e-06	1.652119421193006e-06	1.629940639485678e-06	1.608598732289014e-06	1.588043146566997e-06	1.568227466540354e-06	1.549108990874526e-06	1.530648361265767e-06	1.512809235254225e-06	1.495557997193102e-06	1.478863502187504e-06	1.462696848683627e-06	1.447031176110485e-06
7.300898152138881e-06	7.142589409566164e-06	6.502658942966136e-06	5.905792690953753e-06	5.408004429044572e-06	4.997908012452828e-06	4.657166904972278e-06	4.370321629419097e-06	4.125614194445291e-06	3.914276661419074e-06	3.729745295750955e-06	3.567048900049011e-06	3.422369496873927e-06	3.292732906455034e-06	3.175790562482516e-06	3.069664238174371e-06	2.972834167890162e-06	2.884057350588504e-06	2.802307088450353e-06	2.726727658056988e-06	2.656599906188652e-06	2.591314833631242e-06	2.530353091506135e-06	2.473268905012214e-06	2.419677349066504e-06	2.369244187874411e-06	2.321677694847643e-06	2.276722015967247e-06	2.234151746580821e-06	2.193767469718906e-06	2.155392062116179e-06	2.118867617699434e-06	2.084052870742543e-06	2.050821026333759e-06	2.01905792441412e-06	1.988660478931105e-06	1.959535344888487e-06	1.931597775079577e-06	1.904770635819102e-06	1.878983556031315e-06	1.854172189216153e-06	1.830277570826728e-06	1.8072455571855e-06	1.785026333733958e-06	1.763573983067359e-06	1.742846104113654e-06	1.72280347560104e-06	1.703409757963813e-06	1.684631228426405e-06	1.666436545195685e-06
7.789033066774043e-06	7.909316579385165e-06	7.324217926323815e-06	6.709691664820662e-06	6.173579733222011e-06	5.721396733977831e-06	5.340345219024836e-06	5.016609182942102e-06	4.738689272321724e-06	4.497593423090379e-06	4.286389618906588e-06	4.099722441445016e-06	3.933419834527319e-06	3.784197037243458e-06	3.649438900892115e-06	3.527040459411934e-06	3.415289629879165e-06	3.312780187309193e-06	3.218346554930508e-06	3.131014426421404e-06	3.049962982784011e-06	2.97449568554336e-06	2.904017478340812e-06	2.838016825306519e-06	2.776051435788191e-06	2.717736824848209e-06	2.662737074821471e-06	2.610757319805031e-06	2.561537589500938e-06	2.514847733858053e-06	2.470483213242528e-06	2.428261586298199e-06	2.388019563979797e-06	2.349610525805856e-06	2.312902415513248e-06	2.27777595013193e-06	2.244123088899781e-06	2.211845719106014e-06	2.180854523613762e-06	2.151068001123097e-06	2.122411615856925e-06	2.094817056801211e-06	2.068221590389856e-06	2.04256749310071e-06	2.017801552570188e-06	1.993874627791642e-06	1.970741260224567e-06	1.948359329150816e-06	1.926689745413092e-06	1.905696178581587e-06
8.220432794120828e-06	8.665232189705745e-06	8.172459500941968e-06	7.559471716218144e-06	6.993711163367248e-06	6.502734976357724e-06	6.081948825900619e-06	5.720530489951279e-06	5.407935512671144e-06	5.135314457278032e-06	4.895563107370054e-06	4.683046948170683e-06	4.493295298477048e-06	4.322740647252406e-06	4.168513570406339e-06	4.02828593806219e-06	3.900152076767297e-06	3.782538663989225e-06	3.674136080914374e-06	3.57384574962603e-06	3.480739411670566e-06	3.394027378333666e-06	3.313033569527812e-06	3.237175729576337e-06	3.165949622678213e-06	3.098916312006279e-06	3.035691847295169e-06	2.975938847609997e-06	2.919359586538254e-06	2.865690276708023e-06	2.814696318133696e-06	2.766168326086983e-06	2.719918793173012e-06	2.67577927063875e-06	2.63359797675588e-06	2.593237758643646e-06	2.554574347876039e-06	2.517494861535451e-06	2.481896509152044e-06	2.447685473296258e-06	2.414775936984181e-06	2.38308923592585e-06	2.352553117166636e-06	2.323101088810329e-06	2.29467184807347e-06	2.267208776631435e-06	2.240659494309836e-06	2.214975463322359e-06	2.190111636457879e-06	2.1660261435085e-06
8.5912152131683e-06	9.397261968180608e-06	9.037132500793122e-06	8.449240482671191e-06	7.865822415742941e-06	7.341553752334157e-06	6.883021150615189e-06	6.48401783477573e-06	6.135835667078621e-06	5.830253995765532e-06	5.56026874491847e-06	5.320120434072131e-06	5.105127073177539e-06	4.911487218335597e-06	4.736103472204745e-06	4.576437552209677e-06	4.430395340303563e-06	4.296236939176954e-06	4.172506547908322e-06	4.057977708829937e-06	3.951610377879402e-06	3.852517076555779e-06	3.759936035693922e-06	3.673209745724748e-06	3.591767710529815e-06	3.515112489685249e-06	3.442808329545149e-06	3.374471845493958e-06	3.309764339806951e-06	3.248385431934617e-06	3.190067748074265e-06	3.134572471036902e-06	3.081685592431436e-06	3.031214741421569e-06	2.982986489421199e-06	2.936844049326894e-06	2.892645303567092e-06	2.850261107419256e-06	2.809573823662072e-06	2.770476052630035e-06	2.73286952771918e-06	2.696664151860381e-06	2.66177715418269e-06	2.62813234978267e-06	2.595659488108593e-06	2.564293677779193e-06	2.533974877529482e-06	2.504647444579015e-06	2.476259732919613e-06	2.4487637352688e-06
8.899781745556796e-06	1.009252895342499e-05	9.906381203082348e-06	9.371254337461037e-06	8.78579399177343e-06	8.236337292630439e-06	7.743804641406378e-06	7.308473074722772e-06	6.924545376220087e-06	6.585049579960593e-06	6.283443476353131e-06	6.014056108241752e-06	5.772121097074008e-06	5.553678545700427e-06	5.355447519746276e-06	5.174705052940646e-06	5.00918236487727e-06	4.856979539271216e-06	4.716496692761757e-06	4.586378871032379e-06	4.465472012074294e-06	4.352787700027085e-06	4.24747485943487e-06	4.148796921928494e-06	4.056113315128426e-06	3.968864375888634e-06	3.886558988215955e-06	3.808764399341216e-06	3.7350977858686e-06	3.665219233336019e-06	3.598825863312532e-06	3.535646896775077e-06	3.475439485455599e-06	3.417985176020587e-06	3.36308689830252e-06	3.310566389531005e-06	3.260261982731827e-06	3.212026700905231e-06	3.165726608632893e-06	3.121239381670505e-06	3.078453061426978e-06	3.037264967191907e-06	2.997580743161305e-06	2.959313521165145e-06	2.922383183055183e-06	2.886715709080213e-06	2.852242600804356e-06	2.818900368785345e-06	2.78663007657126e-06	2.755376934067364e-06
9.146629973761479e-06	1.073898617272287e-05	1.076703379323929e-05	1.031584163046676e-05	9.747729622224124e-06	9.184156748895152e-06	8.663493975787675e-06	8.194556981295571e-06	7.775720324236825e-06	7.402023243484966e-06	7.067848180721999e-06	6.767896018431411e-06	6.497490902326973e-06	6.252623051497908e-06	6.029895400308997e-06	5.826441840888839e-06	5.639844051511663e-06	5.468056712275637e-06	5.309343723433444e-06	5.1622251648874e-06	5.025433719313971e-06	4.897879053223052e-06	4.778618735874153e-06	4.666834467494315e-06	4.561812596238074e-06	4.462928094852885e-06	4.369631330196926e-06	4.28143709249178e-06	4.197915458602384e-06	4.118684149220028e-06	4.043402107943564e-06	3.971764083622434e-06	3.903496040259363e-06	3.838351252139969e-06	3.776106969012947e-06	3.716561557117864e-06	3.659532039266538e-06	3.604851970933059e-06	3.552369600033172e-06	3.501946267477837e-06	3.453455012527869e-06	3.406779353115256e-06	3.361812216071406e-06	3.318454996218125e-06	3.276616726518246e-06	3.236213344426175e-06	3.197167041533444e-06	3.159405685690557e-06	3.12286230645333e-06	3.087474635738437e-06
9.334059331051471e-06	1.132603058836636e-05	1.160504443222451e-05	1.127144329047933e-05	1.074377039742935e-05	1.018040469340618e-05	9.63996615885459e-06	9.141945901364045e-06	8.690308763849413e-06	8.283009768384801e-06	7.915927941175027e-06	7.584498652543275e-06	7.284367994894141e-06	7.011624917356849e-06	6.762852053910373e-06	6.535101973610456e-06	6.325846488702898e-06	6.132920006467725e-06	5.954465722039813e-06	5.78888787024621e-06	5.63481074768051e-06	5.491044150863962e-06	5.356554483091921e-06	5.230440696389606e-06	5.111914280362804e-06	5.000282604412372e-06	4.894935024451835e-06	4.795331264620635e-06	4.70099167110328e-06	4.611489008662903e-06	4.526441531374131e-06	4.445507108431694e-06	4.368378226485666e-06	4.294777722415362e-06	4.224455127023426e-06	4.157183521373722e-06	4.092756824807706e-06	4.030987447796062e-06	3.971704253996149e-06	3.914750785524346e-06	3.859983712795924e-06	3.807271476582308e-06	3.756493095315577e-06	3.707537114566016e-06	3.660300679519349e-06	3.614688713927786e-06	3.570613191584632e-06	3.527992488379722e-06	3.486750804766854e-06	3.446817649964847e-06
9.465812466685174e-06	1.184503225904293e-05	1.240607239812191e-05	1.222479994579192e-05	1.176398980882455e-05	1.121855336022235e-05	1.066949982073562e-05	1.014906044907777e-05	9.668309439714869e-06	9.229149428801448e-06	8.829638727370529e-06	8.466396104164429e-06	8.135685321393665e-06	7.833889766611832e-06	7.557701905093571e-06	7.304179793024704e-06	7.070743321473717e-06	6.855145174268764e-06	6.655433259915846e-06	6.469912441517787e-06	6.297108982018055e-06	6.13573896206115e-06	5.984680894248587e-06	5.842952290737126e-06	5.709689757894548e-06	5.584132146581486e-06	5.46560630595821e-06	5.353515034782576e-06	5.247326877824856e-06	5.14656746781348e-06	5.050812161200042e-06	4.959679757583937e-06	4.872827128124793e-06	4.78994460782069e-06	4.710752031213269e-06	4.634995311515201e-06	4.562443479918021e-06	4.492886115601886e-06	4.426131108541447e-06	4.362002706603851e-06	4.300339806017777e-06	4.240994450976938e-06	4.183830513443471e-06	4.12872252844643e-06	4.075554664138644e-06	4.024219808926132e-06	3.974618760410527e-06	3.926659503234864e-06	3.880256564681484e-06	3.835330438536764e-06
9.546694032420569e-06	1.228972170317154e-05	1.315615907408771e-05	1.31613040693219e-05	1.279640535152127e-05	1.228996658122097e-05	1.17465028612106e-05	1.12127761175566e-05	1.070849837206598e-05	1.024064467796287e-05	9.810237653831692e-06	9.415616788792202e-06	9.054029323347277e-06	8.722402320847446e-06	8.417708428897902e-06	8.137128032998446e-06	7.878109452794054e-06	7.638378945347466e-06	7.415927111838366e-06	7.20898537627248e-06	7.015999474057422e-06	6.835603356271229e-06	6.666595060432914e-06	6.507915133071411e-06	6.358627699563771e-06	6.217904040808052e-06	6.085008435952024e-06	5.959285999995441e-06	5.840152250363129e-06	5.72708415790549e-06	5.619612465267363e-06	5.517315084184849e-06	5.419811409914413e-06	5.326757415302789e-06	5.237841408001773e-06	5.152780352351543e-06	5.071316673102698e-06	4.993215470788436e-06	4.91826208982279e-06	4.846259989216801e-06	4.777028873890253e-06	4.710403050545128e-06	4.646229977721432e-06	4.58436898426295e-06	4.52469013391008e-06	4.467073217234928e-06	4.411406854660912e-06	4.357587696660934e-06	4.305519709230029e-06	4.255113534172744e-06
9.582202148301208e-06	1.265639768825861e-05	1.384244319811599e-05	1.406551811028071e-05	1.382713978906128e-05	1.338380096139785e-05	1.286327508424038e-05	1.232813226927056e-05	1.180813283273543e-05	1.131648348654727e-05	1.085803594971367e-05	1.043347074094534e-05	1.004145648463018e-05	9.679771440123416e-06	9.34588435085059e-06	9.037249826625589e-06	8.751451744569923e-06	8.486265647469162e-06	8.239678383768324e-06	8.009885779848737e-06	7.79527968278393e-06	7.594430528287495e-06	7.406068720772415e-06	7.229066518646041e-06	7.062421233852314e-06	6.905240068896157e-06	6.756726653802693e-06	6.616169211534205e-06	6.482930217885653e-06	6.356437398694417e-06	6.236175905320652e-06	6.121681518089876e-06	6.012534741254886e-06	5.908355668095997e-06	5.808799510250238e-06	5.713552699159442e-06	5.622329480578711e-06	5.534868933988204e-06	5.450932358811633e-06	5.370300977524545e-06	5.292773913081818e-06	5.218166404068785e-06	5.146308226536725e-06	5.0770422954617e-06	5.010223423106348e-06	4.945717214196142e-06	4.883399081124497e-06	4.823153364283311e-06	4.76487254487847e-06	4.708456539225866e-06
9.57819821958422e-06	1.294394301040071e-05	1.445384188635683e-05	1.492183662758139e-05	1.484075590837428e-05	1.448703411639982e-05	1.40098395341964e-05	1.348806356282236e-05	1.296264720328421e-05	1.245413673903911e-05	1.197211695891036e-05	1.152029650259095e-05	1.10992713689795e-05	1.07080384199005e-05	1.034482781853654e-05	1.000755979165385e-05	9.694091969698535e-06	9.402349136584629e-06	9.130386799594979e-06	8.876417689696164e-06	8.63881781620754e-06	8.416121614353154e-06	8.207011657581941e-06	8.010306051315707e-06	7.824945252836682e-06	7.649979260414317e-06	7.484555648436455e-06	7.327908655169888e-06	7.179349377680399e-06	7.038257044529726e-06	6.904071294627186e-06	6.776285371536512e-06	6.65444013749367e-06	6.538118813860022e-06	6.426942360740895e-06	6.320565416769803e-06	6.218672728329005e-06	6.120976005647776e-06	6.027211151336085e-06	5.937135813544686e-06	5.850527222128081e-06	5.767180272223768e-06	5.686905823736786e-06	5.609529189907501e-06	5.534888791544525e-06	5.462834956697904e-06	5.393228848022595e-06	5.325941502791915e-06	5.260852972075455e-06	5.19785154761477e-06
9.540630495331568e-06	1.315366171348145e-05	1.49816235713307e-05	1.571524562637215e-05	1.582077183588089e-05	1.558465464656497e-05	1.517388123765206e-05	1.468318565698306e-05	1.416536301124674e-05	1.364924334187379e-05	1.31500261389444e-05	1.267517182550028e-05	1.222776520251769e-05	1.180844560534145e-05	1.141652043992468e-05	1.10506094892089e-05	1.070901708496013e-05	1.038994512106445e-05	1.009161239588662e-05	9.812318659165846e-06	9.550476070320296e-06	9.304621609762994e-06	9.073418562921184e-06	8.855651956055132e-06	8.650220870193334e-06	8.456129374342806e-06	8.272477096984659e-06	8.098450014410187e-06	7.9333117661004e-06	7.7763956452823e-06	7.627097316398206e-06	7.484868255238643e-06	7.349209876519505e-06	7.219668298088554e-06	7.095829684639484e-06	6.977316112850565e-06	6.863781901871831e-06	6.754910357341823e-06	6.650410881068976e-06	6.5500164038331e-06	6.453481102970482e-06	6.360578371026569e-06	6.271099005588328e-06	6.184849594141159e-06	6.101651070874879e-06	6.021337425324096e-06	5.943754545144668e-06	5.868759177596948e-06	5.796217995987702e-06	5.726006759540678e-06
9.475317559208284e-06	1.32889723336893e-05	1.541981068608437e-05	1.643211077738341e-05	1.675034069892049e-05	1.666003814379393e-05	1.634083286210742e-05	1.590167357096359e-05	1.540724360867409e-05	1.489530432957723e-05	1.438744627384144e-05	1.389559512057859e-05	1.342591738540987e-05	1.298116458603327e-05	1.256208441770451e-05	1.216827324052195e-05	1.179869212002887e-05	1.145197886595161e-05	1.112663555439593e-05	1.082113963829604e-05	1.053400801193721e-05	1.026383210220175e-05	1.000929518770957e-05	9.769178926055449e-06	9.542363454285422e-06	9.327823794080991e-06	9.124624266797767e-06	8.931911974244199e-06	8.748909990234234e-06	8.574910646726662e-06	8.409269133165068e-06	8.251397523586529e-06	8.100759281069071e-06	7.956864249642407e-06	7.819264120255827e-06	7.687548344102136e-06	7.561340460291817e-06	7.440294802112921e-06	7.324093546129397e-06	7.212444069863496e-06	7.105076585981891e-06	7.001742023403281e-06	6.902210128654156e-06	6.806267763263208e-06	6.713717375654895e-06	6.624375628187272e-06	6.538072162395481e-06	6.454648487076483e-06	6.373956975945905e-06	6.295859962777062e-06
9.387790813595306e-06	1.335500460609935e-05	1.576537283747833e-05	1.706091353871407e-05	1.761305172918754e-05	1.769551519006142e-05	1.749414122581476e-05	1.712927437711474e-05	1.667673142132912e-05	1.618341568409249e-05	1.567787883837759e-05	1.517715094082808e-05	1.469106718866225e-05	1.422498676365644e-05	1.378149842241476e-05	1.336149182042137e-05	1.296483184276429e-05	1.259078363301965e-05	1.223828031522399e-05	1.190609095156529e-05	1.159292494421294e-05	1.12974958167275e-05	1.10185589997362e-05	1.075493300345426e-05	1.050551002748053e-05	1.026925992522856e-05	1.004523006442357e-05	9.832542732982471e-06	9.630391157612263e-06	9.438034821096998e-06	9.254794514396675e-06	9.080047395000008e-06	8.913222215135989e-06	8.75379481282568e-06	8.601283913054826e-06	8.45524725705095e-06	8.31527805901773e-06	8.181001779056203e-06	8.052073194027774e-06	7.928173745424714e-06	7.809009141746363e-06	7.694307192994579e-06	7.583815855911462e-06	7.477301469455144e-06	7.374547161900525e-06	7.275351412214625e-06	7.179526750070428e-06	7.086898580284492e-06	6.997304118932167e-06	6.910591429694822e-06
9.283190248097784e-06	1.33581505791122e-05	1.601820050449653e-05	1.759285464154399e-05	1.839378493507529e-05	1.867311213694369e-05	1.861573498613726e-05	1.834949363680824e-05	1.79597105722988e-05	1.750207764548272e-05	1.701236111134623e-05	1.651318067511638e-05	1.601856945446779e-05	1.553698421357399e-05	1.507327565832939e-05	1.462997424030591e-05	1.420812915340625e-05	1.380785630193935e-05	1.34286964691236e-05	1.306984933225677e-05	1.273032596621732e-05	1.240904763817153e-05	1.210490910850022e-05	1.181681843368944e-05	1.154372121120942e-05	1.1284614546664e-05	1.103855426826174e-05	1.080465774845107e-05	1.058210391536042e-05	1.03701315146418e-05	1.016803633148636e-05	9.975167844634775e-06	9.79092562360375e-06	9.614755671118548e-06	9.446146838775027e-06	9.28462739408787e-06	9.129761783215569e-06	8.981147611456991e-06	8.838412848781646e-06	8.7012132581818e-06	8.56923003864931e-06	8.44216767123944e-06	8.319751954778314e-06	8.201728217045569e-06	8.087859687142492e-06	7.977926015392935e-06	7.871721927476056e-06	7.769056000765656e-06	7.669749551295435e-06	7.573635621014308e-06
9.166205175654234e-06	1.33056164789367e-05	1.618087858623619e-05	1.802225922364912e-05	1.907953428386676e-05	1.957541690588002e-05	1.968669194509551e-05	1.954398504355714e-05	1.92396376248516e-05	1.883712418069852e-05	1.837925712198224e-05	1.78944885332582e-05	1.740145625716505e-05	1.691215562793043e-05	1.643411305365141e-05	1.597186200914138e-05	1.552794120853638e-05	1.51035687345934e-05	1.469909730015656e-05	1.431432176619922e-05	1.394868678918356e-05	1.360142679788304e-05	1.327165999458271e-05	1.295845104251988e-05	1.266085238606706e-05	1.237793097825604e-05	1.210878504834409e-05	1.185255408845023e-05	1.160842424761427e-05	1.137563064261353e-05	1.115345762810667e-05	1.094123774573542e-05	1.073834984833327e-05	1.054421673962946e-05	1.035830256159224e-05	1.018011008582563e-05	1.000917801271078e-05	9.84507834533881e-06	9.687413879579079e-06	9.535815834109883e-06	9.389941632326429e-06	9.249472839632719e-06	9.114113254359143e-06	8.983587147208249e-06	8.857637641793582e-06	8.736025227819759e-06	8.618526397843318e-06	8.50493239848122e-06	8.395048087042911e-06	8.288690885029773e-06
9.041050720112828e-06	1.320501162477075e-05	1.62583024579105e-05	1.834674463730584e-05	1.966011019306926e-05	2.03864956646642e-05	2.068807615246805e-05	2.069315399173395e-05	2.049787582684073e-05	2.017181764022936e-05	1.976416704903302e-05	1.930912171188476e-05	1.883013565421142e-05	1.834308058976174e-05	1.785852776577221e-05	1.738336617740304e-05	1.692193890159818e-05	1.647683692588132e-05	1.604945236303474e-05	1.564036361860107e-05	1.524960346104849e-05	1.48768455066765e-05	1.452153379718029e-05	1.418297261391286e-05	1.386038845553367e-05	1.355297249579021e-05	1.325990933803016e-05	1.298039614694856e-05	1.271365502929139e-05	1.245894068969269e-05	1.221554479505906e-05	1.198279806304322e-05	1.176007079486971e-05	1.154677236330141e-05	1.13423500175301e-05	1.114628726029492e-05	1.095810197695359e-05	1.077734444128776e-05	1.060359528459171e-05	1.043646348603629e-05	1.027558442310194e-05	1.012061800620508e-05	9.971246911918615e-06	9.827174922056482e-06	9.68812537111219e-06	9.553839701031116e-06	9.424076120292105e-06	9.298608362808199e-06	9.177224541185633e-06	9.059726088705966e-06
8.91147112316023e-06	1.306399829705283e-05	1.625719272737794e-05	1.85671449551037e-05	2.012864359091652e-05	2.109276850753948e-05	2.160188475097065e-05	2.177695901955301e-05	2.171425192370649e-05	2.1487147954898e-05	2.115000190568867e-05	2.07422705521828e-05	2.029216771577968e-05	1.981961489095201e-05	1.933850604215897e-05	1.885839520170904e-05	1.838573176841639e-05	1.792475514875075e-05	1.747813868028653e-05	1.704745151006027e-05	1.663348929796245e-05	1.623651077192894e-05	1.585640681589197e-05	1.549282121451498e-05	1.514523673118027e-05	1.481303629638151e-05	1.449554630367867e-05	1.419206702895953e-05	1.390189377689265e-05	1.362433134998221e-05	1.335870371385174e-05	1.310436021435385e-05	1.286067932922404e-05	1.262707066734614e-05	1.240297573409501e-05	1.218786783906599e-05	1.198125141958711e-05	1.178266097805672e-05	1.159165977600114e-05	1.140783838748142e-05	1.123081318505478e-05	1.106022480965551e-05	1.089573666008036e-05	1.073703342615952e-05	1.058381968122436e-05	1.04358185434246e-05	1.029277041114302e-05	1.015443177428678e-05	1.002057410167399e-05	9.89098280244773e-06
8.780761926851177e-06	1.289001435199488e-05	1.618556764755564e-05	1.868721829238868e-05	2.048183949759068e-05	2.168374873575347e-05	2.241201864265576e-05	2.277586357858771e-05	2.286782933635591e-05	2.276236102659518e-05	2.251726561843509e-05	2.21763371192256e-05	2.17721651172003e-05	2.132866884665135e-05	2.086319923927542e-05	2.03882009541921e-05	1.991248866378202e-05	1.944220935007249e-05	1.898155953530462e-05	1.853331601855184e-05	1.80992268821677e-05	1.76802987961988e-05	1.727700778794694e-05	1.688945369658225e-05	1.65174732450434e-05	1.616072270896817e-05	1.581873823946667e-05	1.549097974924557e-05	1.51768626987737e-05	1.487578096892201e-05	1.458712316515592e-05	1.431028408239998e-05	1.404467260768358e-05	1.378971700560706e-05	1.354486828698783e-05	1.330960218036462e-05	1.308342009219762e-05	1.286584934238545e-05	1.265644288770993e-05	1.245477869122367e-05	1.226045885396259e-05	1.207310859515583e-05	1.189237514387205e-05	1.171792658798352e-05	1.15494507134679e-05	1.138665385726785e-05	1.122925979023423e-05	1.107700864070201e-05	1.092965586589483e-05	1.078697127498706e-05
8.651804403200039e-06	1.269007031463786e-05	1.605222575144195e-05	1.871318781602298e-05	2.071996279264337e-05	2.215256357404712e-05	2.31051763758955e-05	2.367186012430493e-05	2.393785973048259e-05	2.397571674026855e-05	2.384457275395868e-05	2.35912162425436e-05	2.325186821808044e-05	2.28541176249586e-05	2.241871113446288e-05	2.196108024368362e-05	2.149258430400371e-05	2.102149293220279e-05	2.055374776904405e-05	2.009354578940673e-05	1.96437823018767e-05	1.920638558261648e-05	1.878256877176878e-05	1.837301905953731e-05	1.797803955383179e-05	1.759765553517943e-05	1.723169394276497e-05	1.687984274748879e-05	1.654169521119505e-05	1.621678278418968e-05	1.590459945753069e-05	1.560461968592974e-05	1.531631147261425e-05	1.503914581431297e-05	1.477260341040778e-05	1.451617931836691e-05	1.42693860718143e-05	1.403175565164917e-05	1.380284060607635e-05	1.358221454384817e-05	1.336947217040254e-05	1.316422899546606e-05	1.296612080944599e-05	1.277480300166604e-05	1.258994977571449e-05	1.241125330293953e-05	1.223842284467017e-05	1.20711838657712e-05	1.19092771556475e-05	1.175245796849212e-05
8.52710698112817e-06	1.247061547455512e-05	1.586627894447426e-05	1.865318077331693e-05	2.084657502823448e-05	2.249620249643959e-05	2.367157230187612e-05	2.444946628046084e-05	2.490484190115604e-05	2.510544514955295e-05	2.5109406352935e-05	2.496481933995321e-05	2.471043994583188e-05	2.437689490477232e-05	2.398802748023978e-05	2.356217851874585e-05	2.311331204145575e-05	2.265195826266645e-05	2.218597999962527e-05	2.172118311099824e-05	2.12617961097385e-05	2.081084348879233e-05	2.037043446559968e-05	1.994198533686823e-05	1.952639019734038e-05	1.912415174003605e-05	1.873548131598921e-05	1.836037537743854e-05	1.799867380170046e-05	1.76501043216817e-05	1.731431630512572e-05	1.699090636705094e-05	1.667943771929038e-05	1.637945471601595e-05	1.609049371463319e-05	1.581209111107775e-05	1.554378920983894e-05	1.528514043686769e-05	1.503571028627283e-05	1.479507930270122e-05	1.456284433172584e-05	1.433861921774344e-05	1.412203508798124e-05	1.391274032927775e-05	1.371040034003137e-05	1.351469712066469e-05	1.332532875123356e-05	1.314200879339677e-05	1.296446564516508e-05	1.279244186975467e-05
8.408849701475515e-06	1.223746319065976e-05	1.563676160227747e-05	1.851663134314691e-05	2.086807128259063e-05	2.271547701738657e-05	2.410539949556633e-05	2.509658542166376e-05	2.575158963848435e-05	2.613083458358161e-05	2.628908813357207e-05	2.627384733588967e-05	2.612501156309861e-05	2.587531582917562e-05	2.555114031970698e-05	2.517344872337358e-05	2.47587123388945e-05	2.431974765240188e-05	2.386643880669787e-05	2.340634116120949e-05	2.294517473608572e-05	2.248722163715388e-05	2.203564279801592e-05	2.15927285483587e-05	2.116009579013898e-05	2.07388425762387e-05	2.032966896678842e-05	1.993297133056848e-05	1.954891581011621e-05	1.917749547570991e-05	1.881857472881753e-05	1.847192374641774e-05	1.813724514952758e-05	1.781419460133111e-05	1.750239666655886e-05	1.720145697122869e-05	1.691097147463472e-05	1.663053348775531e-05	1.635973893388404e-05	1.609819023966626e-05	1.584549916034893e-05	1.560128877754279e-05	1.536519485609734e-05	1.513686670679312e-05	1.491596766968854e-05	1.470217530844669e-05	1.449518138623774e-05	1.429469167878628e-05	1.410042566786782e-05	1.391211614912695e-05
8.298928829017865e-06	1.199576374233979e-05	1.537232719639779e-05	1.831370468734603e-05	2.079308478855816e-05	2.281471465705939e-05	2.440499200530415e-05	2.56051351898873e-05	2.646419625396746e-05	2.703335478739854e-05	2.736189719843213e-05	2.749478608937251e-05	2.747148553729206e-05	2.732565983689632e-05	2.70854129705669e-05	2.67738187046106e-05	2.640957187908524e-05	2.60076562075051e-05	2.557997028426624e-05	2.513588406901802e-05	2.468271683532189e-05	2.422613814090278e-05	2.377049870569456e-05	2.331910023545465e-05	2.287441357565361e-05	2.24382539882985e-05	2.201192133306201e-05	2.159631179971493e-05	2.119200673884611e-05	2.079934314631895e-05	2.041846950122242e-05	2.004938993822804e-05	1.969199914335282e-05	1.934610988004428e-05	1.901147466416885e-05	1.868780279503638e-05	1.837477370142707e-05	1.807204736366068e-05	1.777927241639753e-05	1.749609241184651e-05	1.722215062496586e-05	1.695709370351748e-05	1.670057440435606e-05	1.645225360739935e-05	1.621180176045941e-05	1.59788998762808e-05	1.575324017885824e-05	1.553452647632641e-05	1.532247432176737e-05	1.511681101112702e-05
8.198999636524995e-06	1.17500129946067e-05	1.50810325536187e-05	1.805478500114464e-05	2.063183251222108e-05	2.280124174546027e-05	2.457268254168986e-05	2.597137639359945e-05	2.703278802204102e-05	2.779769964686851e-05	2.830824040053652e-05	2.860506038688016e-05	2.872556770956855e-05	2.870301764019933e-05	2.856621444782795e-05	2.833961214877239e-05	2.804364706367426e-05	2.769518320302239e-05	2.730799227801328e-05	2.689322102156263e-05	2.64598201326438e-05	2.601492334163487e-05	2.556417381720256e-05	2.511200010089467e-05	2.466184627317839e-05	2.421636205661259e-05	2.377755867887425e-05	2.33469359598289e-05	2.292558550424072e-05	2.251427422722402e-05	2.211351179483848e-05	2.17236049712483e-05	2.134470134362563e-05	2.09768244504461e-05	2.061990196470809e-05	2.027378827263446e-05	1.993828253350992e-05	1.961314309790862e-05	1.929809899219669e-05	1.899285904033101e-05	1.869711908326913e-05	1.841056766706012e-05	1.813289049886121e-05	1.786377391211731e-05	1.760290753566466e-05	1.734998632386198e-05	1.710471207460897e-05	1.686679453779568e-05	1.663595219694925e-05	1.641191279095224e-05
8.110516053320699e-06	1.1504086218299e-05	1.477020187845831e-05	1.775005364762241e-05	2.039546844581877e-05	2.268472917940964e-05	2.461439176100913e-05	2.619591583093248e-05	2.74519829346192e-05	2.841263386792905e-05	2.911175593605028e-05	2.958424792235467e-05	2.986396235233562e-05	2.998237106645388e-05	2.996782376819431e-05	2.984524854023864e-05	2.963615484863536e-05	2.935882530518809e-05	2.902861116848431e-05	2.865827240036942e-05	2.825832381573752e-05	2.783736423926143e-05	2.740237631718696e-05	2.695899172544508e-05	2.651172093789699e-05	2.606414928288529e-05	2.561910234537234e-05	2.517878431490903e-05	2.474489294952063e-05	2.431871462852117e-05	2.390120263721753e-05	2.34930414457288e-05	2.309469936060184e-05	2.270647156814256e-05	2.232851526518161e-05	2.196087829018924e-05	2.160352242565392e-05	2.125634233735423e-05	2.091918094500451e-05	2.059184187598219e-05	2.02740995361133e-05	1.996570723453637e-05	1.966640372003255e-05	1.937591842089072e-05	1.909397562737628e-05	1.882029781182677e-05	1.855460824610103e-05	1.829663304701526e-05	1.804610275636665e-05	1.78027535431499e-05
8.034766360862045e-06	1.126128807027634e-05	1.444635808749969e-05	1.740916789064049e-05	2.009549683024455e-05	2.247648030714371e-05	2.453901578966914e-05	2.628340097230258e-05	2.772101073256951e-05	2.887154848454343e-05	2.976022850902075e-05	3.041523130764374e-05	3.086562794401103e-05	3.113983460822355e-05	3.126456716234226e-05	3.126421679936099e-05	3.116055146311219e-05	3.097265117832651e-05	3.071699900434176e-05	3.040766621304065e-05	3.005654659964386e-05	2.967360872319314e-05	2.926714578569218e-05	2.884401093557558e-05	2.840983146483515e-05	2.796919918313866e-05	2.75258366807457e-05	2.70827406393874e-05	2.664230412876427e-05	2.620642016687697e-05	2.577656888876239e-05	2.535389057271114e-05	2.493924659087604e-05	2.453327013016032e-05	2.413640829904763e-05	2.374895701438053e-05	2.337108985788286e-05	2.300288190966579e-05	2.264432940657311e-05	2.229536593524858e-05	2.195587575267502e-05	2.162570472777472e-05	2.13046693137728e-05	2.099256389180959e-05	2.068916676764794e-05	2.039424505518243e-05	2.010755864014608e-05	1.982886338414431e-05	1.955791370173354e-05	1.929446462018169e-05
7.972904448855068e-06	1.102441158754478e-05	1.411520724061227e-05	1.704103835026086e-05	1.974327931716679e-05	2.218873250320423e-05	2.435769469818039e-05	2.624196274913575e-05	2.784349681463851e-05	2.917266823772703e-05	3.024621270728697e-05	3.108516144457649e-05	3.171296739141285e-05	3.215395114148138e-05	3.243211014829113e-05	3.257027774755389e-05	3.258958580010775e-05	3.250917116313699e-05	3.234606540659808e-05	3.211521364555921e-05	3.182957796028219e-05	3.150029100520936e-05	3.11368346242126e-05	3.074722596783002e-05	3.033819962001771e-05	2.991537872481348e-05	2.948343130495592e-05	2.904621015703696e-05	2.860687614208349e-05	2.816800557429288e-05	2.773168291001765e-05	2.729958017876703e-05	2.687302466744055e-05	2.64530563348423e-05	2.60404763376459e-05	2.563588792326005e-05	2.523973080702126e-05	2.485231001380462e-05	2.44738200342399e-05	2.410436502627312e-05	2.374397568666389e-05	2.339262332331561e-05	2.305023157762191e-05	2.271668617654638e-05	2.239184303363646e-05	2.207553496783261e-05	2.176757726559152e-05	2.146777227534904e-05	2.117591319318159e-05	2.08917871723547e-05
7.925976347063632e-06	1.079580082179695e-05	1.378166211591129e-05	1.665369488347245e-05	1.934965218177776e-05	2.183402781360087e-05	2.408304548721246e-05	2.6082487812355e-05	2.782695629447706e-05	2.93189018518383e-05	3.056729873725582e-05	3.158612315316571e-05	3.239282165789905e-05	3.300691047659086e-05	3.344878998493313e-05	3.373880848480148e-05	3.389657259954504e-05	3.394047874782253e-05	3.38874289068024e-05	3.375269099045656e-05	3.354986652246416e-05	3.329093337748952e-05	3.298633744892199e-05	3.264511308939531e-05	3.227501748342283e-05	3.18826685149709e-05	3.147367916159615e-05	3.105278406799542e-05	3.062395585988288e-05	3.019051009777603e-05	2.975519867212535e-05	2.932029201895659e-05	2.888765087992344e-05	2.845878851218285e-05	2.803492432541424e-05	2.761702992321965e-05	2.720586848224011e-05	2.680202833342378e-05	2.640595152860301e-05	2.601795809135056e-05	2.563826656769893e-05	2.526701141469927e-05	2.490425769305819e-05	2.455001346605719e-05	2.420424024992121e-05	2.386686181107996e-05	2.353777156220068e-05	2.3216838771784e-05	2.290391376941106e-05	2.259883230176283e-05
7.89494184702311e-06	1.057741329315772e-05	1.34498924842849e-05	1.625422597854448e-05	1.892465480256185e-05	2.142468816341733e-05	2.37284315734695e-05	2.581781048121741e-05	2.768207652777818e-05	2.931737366346063e-05	3.072600385160323e-05	3.191543180575631e-05	3.289715403876345e-05	3.368555594192546e-05	3.429685159261412e-05	3.47481660002808e-05	3.505678790257268e-05	3.523959686511984e-05	3.531265209995431e-05	3.52909212028954e-05	3.518812330028005e-05	3.501666115763368e-05	3.478761912850685e-05	3.451080725470831e-05	3.41948355784899e-05	3.384720630499319e-05	3.347441460413696e-05	3.30820514631117e-05	3.267490409144877e-05	3.225705098691322e-05	3.183194996622071e-05	3.140251832466541e-05	3.097120488752829e-05	3.054005411488427e-05	3.011076267265708e-05	2.968472902766311e-05	2.926309669451036e-05	2.884679178155687e-05	2.843655546952739e-05	2.803297202215404e-05	2.763649288250605e-05	2.724745735803132e-05	2.686611034452808e-05	2.649261748902892e-05	2.61270781432122e-05	2.576953641506164e-05	2.541999058665381e-05	2.507840113011374e-05	2.474469752244292e-05	2.441878403208239e-05
7.880691047669189e-06	1.037087971506465e-05	1.312339175443837e-05	1.584877522499266e-05	1.847736000666782e-05	2.097241127683011e-05	2.33073215878794e-05	2.546190837627905e-05	2.742188196771791e-05	2.917871223213877e-05	3.072932304477619e-05	3.207554035836113e-05	3.322335160725868e-05	3.418206459343682e-05	3.496344921936597e-05	3.55809274202222e-05	3.604885507437689e-05	3.638191949010579e-05	3.659465968362125e-05	3.67011048621767e-05	3.671451908683772e-05	3.664723626691173e-05	3.651056850326515e-05	3.631477145863937e-05	3.606905214413214e-05	3.57816067131591e-05	3.545967816308205e-05	3.510962602447827e-05	3.473700204224405e-05	3.434662747050452e-05	3.394266891303718e-05	3.352871066752301e-05	3.310782231307007e-05	3.268262085840714e-05	3.225532718316934e-05	3.182781679200317e-05	3.140166509214237e-05	3.097818752367668e-05	3.055847493804072e-05	3.014342464970837e-05	2.973376758991092e-05	2.933009197821137e-05	2.89328639048067e-05	2.854244518675289e-05	2.815910882969638e-05	2.778305239392989e-05	2.741440953176255e-05	2.705325993340159e-05	2.669963789023374e-05	2.635353965940239e-05
7.884055619013446e-06	1.017755943215037e-05	1.280505192027768e-05	1.544257906350039e-05	1.801579063041527e-05	2.048798751712624e-05	2.283276867678495e-05	2.502916867456182e-05	2.706087392157416e-05	2.891619222886973e-05	3.058801345349448e-05	3.207358867734786e-05	3.337412285926185e-05	3.449422839046442e-05	3.544129994495052e-05	3.622486749354916e-05	3.685597356354764e-05	3.734660755183895e-05	3.770921693208218e-05	3.795630409879677e-05	3.81001090492204e-05	3.815237219876307e-05	3.812416807087926e-05	3.8025798930657e-05	3.786673713696628e-05	3.765560560468853e-05	3.740018691577859e-05	3.710745300787605e-05	3.678360880521809e-05	3.64341445123647e-05	3.606389249934604e-05	3.567708573682036e-05	3.527741558845232e-05	3.486808744680393e-05	3.44518732285656e-05	3.40311601468753e-05	3.360799547650889e-05	3.31841272419704e-05	3.276104090738252e-05	3.233999224586354e-05	3.19220366275228e-05	3.15080549984746e-05	3.109877683771388e-05	3.069480037814615e-05	3.02966103694302e-05	2.990459364501349e-05	2.951905273720279e-05	2.914021776425674e-05	2.876825679277438e-05	2.840328485829955e-05
7.905814495123927e-06	9.998590745815035e-06	1.249724085986163e-05	1.504003195419348e-05	1.754690410324675e-05	1.998112661740136e-05	2.231702159429337e-05	2.453376955960327e-05	2.661422318979763e-05	2.854482856865848e-05	3.031571118614077e-05	3.192067045991063e-05	3.335702499578156e-05	3.462531844130022e-05	3.572892024082231e-05	3.667356234957793e-05	3.746685110390591e-05	3.811778721684977e-05	3.863631877863577e-05	3.903294382591276e-05	3.931837153236719e-05	3.950324492138749e-05	3.959792340085348e-05	3.961232031462603e-05	3.955578888997633e-05	3.943704916600256e-05	3.926414843827299e-05	3.904444820069823e-05	3.878463130332535e-05	3.84907239195273e-05	3.816812781908315e-05	3.7821659303568e-05	3.745559193720895e-05	3.707370087974327e-05	3.667930719320811e-05	3.627532095728894e-05	3.586428239692327e-05	3.544840051382228e-05	3.502958893339441e-05	3.460949884222117e-05	3.418954900968921e-05	3.377095297054417e-05	3.335474350065678e-05	3.294179455293024e-05	3.253284083952747e-05	3.212849525433683e-05	3.172926432931066e-05	3.13355619128448e-05	3.094772124862806e-05	3.056600562217024e-05
7.946693597454297e-06	9.834935818191627e-06	1.220187785726459e-05	1.464476762117914e-05	1.707662703628276e-05	1.946037678056477e-05	2.17712632419462e-05	2.398919886402085e-05	2.609707124453619e-05	2.808050927993719e-05	2.992798470722246e-05	3.163091955013233e-05	3.318369922775417e-05	3.458357039397437e-05	3.583043408750582e-05	3.692655778313061e-05	3.78762341589208e-05	3.868541376435846e-05	3.936133536351322e-05	3.991217289711989e-05	4.0346712732532e-05	4.067406983021024e-05	4.090344707425798e-05	4.104393850378432e-05	4.110437459046118e-05	4.109320597312521e-05	4.101842105701894e-05	4.088749245950722e-05	4.070734728458055e-05	4.048435649606964e-05	4.022433912246678e-05	3.993257757625962e-05	3.961384094353897e-05	3.927241365444347e-05	3.891212745359629e-05	3.853639503933566e-05	3.814824412623954e-05	3.77503510076199e-05	3.734507295794297e-05	3.693447902608519e-05	3.652037893584697e-05	3.610434993725218e-05	3.568776154795985e-05	3.527179819405727e-05	3.485747980946632e-05	3.444568048675965e-05	3.403714529388515e-05	3.363250538350171e-05	3.323229152685358e-05	3.28369462046033e-05
8.007359068014355e-06	9.687420187136149e-06	1.192050469101817e-05	1.425974764044071e-05	1.660992366978056e-05	1.893311612367852e-05	2.120546188893883e-05	2.340791274438896e-05	2.552397126813814e-05	2.753923150390129e-05	2.944141781331572e-05	3.122052429305751e-05	3.286891989067888e-05	3.438137458451297e-05	3.575499823527191e-05	3.698910015958018e-05	3.808498517096005e-05	3.90457048391299e-05	3.987578284484094e-05	4.058093160481419e-05	4.116777456137241e-05	4.164358525690109e-05	4.201605098761519e-05	4.229306576485082e-05	4.248255469515008e-05	4.25923298093959e-05	4.262997583629993e-05	4.260276338265124e-05	4.251758637818195e-05	4.238092038014856e-05	4.219879832621696e-05	4.19768004948756e-05	4.172005571648498e-05	4.14332512219695e-05	4.112064888245901e-05	4.078610595399605e-05	4.043309877965238e-05	4.006474820662603e-05	3.968384574285264e-05	3.929287970632337e-05	3.889406081148403e-05	3.848934679360898e-05	3.808046579900628e-05	3.766893836856127e-05	3.725609792039269e-05	3.68431096962395e-05	3.643098818057422e-05	3.602061303316552e-05	3.561274359784055e-05	3.520803206497422e-05
8.088403378111474e-06	9.55676713279886e-06	1.165435076119473e-05	1.388735103357523e-05	1.615088475481644e-05	1.840559682825871e-05	2.062831481231058e-05	2.280112332329481e-05	2.49084784993141e-05	2.693647943040657e-05	2.887279314958863e-05	3.070676794880727e-05	3.242957015327e-05	3.403428159082763e-05	3.551593532281344e-05	3.687148559103641e-05	3.809971729990382e-05	3.920110527200377e-05	4.017763580419041e-05	4.103260357852252e-05	4.177039628847335e-05	4.239627784110804e-05	4.29161790357508e-05	4.333650248322616e-05	4.366394643550252e-05	4.390535029692267e-05	4.406756297641018e-05	4.415733395541365e-05	4.418122598994462e-05	4.414554770995086e-05	4.405630398380477e-05	4.391916173041922e-05	4.373942883716438e-05	4.352204393323822e-05	4.327157493606726e-05	4.299222450125229e-05	4.268784074027436e-05	4.236193180598771e-05	4.201768317296145e-05	4.165797664832734e-05	4.12854103364835e-05	4.090231894468916e-05	4.051079395696636e-05	4.011270332153846e-05	3.970971039504078e-05	3.930329196559858e-05	3.889475524080658e-05	3.848525373664347e-05	3.807580204184117e-05	3.766728946184069e-05
8.190323596615171e-06	9.443627244061237e-06	1.140439155097506e-05	1.352946056025281e-05	1.570282639111045e-05	1.788302453112433e-05	2.004726255149582e-05	2.21786958707036e-05	2.426288254477597e-05	2.628675902012476e-05	2.823842058190029e-05	3.010717068143679e-05	3.18836459853517e-05	3.355993975555091e-05	3.512969098957988e-05	3.658812665831989e-05	3.793205449032019e-05	3.91598094427513e-05	4.027116031231737e-05	4.126718472975911e-05	4.215012147630679e-05	4.292320893720153e-05	4.35905177930406e-05	4.415678494454218e-05	4.462725434799462e-05	4.500752905536728e-05	4.530343741926563e-05	4.552091521967412e-05	4.566590444458937e-05	4.574426863183477e-05	4.576172405426233e-05	4.572378559150446e-05	4.563572585316586e-05	4.550254597491153e-05	4.532895646989298e-05	4.511936655767579e-05	4.487788048666138e-05	4.460829949476207e-05	4.431412820044732e-05	4.399858437038858e-05	4.36646111617055e-05	4.331489108092389e-05	4.2951861033567e-05	4.257772795667116e-05	4.219448463018118e-05	4.18039253523098e-05	4.140766123991184e-05	4.100713497768426e-05	4.060363489240733e-05	4.019830827014105e-05
8.313491084132686e-06	9.348603567782189e-06	1.117140028993873e-05	1.318754302115534e-05	1.526839111907507e-05	1.736965853014876e-05	1.946855315547976e-05	2.154913253508401e-05	2.359806344611815e-05	2.560328528160438e-05	2.755362914988452e-05	2.943878096742001e-05	3.124936660822885e-05	3.29770686886773e-05	3.461473478425253e-05	3.615645852257999e-05	3.759762561189975e-05	3.893492277268322e-05	4.016631116087261e-05	4.129096817510327e-05	4.230920294653636e-05	4.322235153071795e-05	4.403265799708801e-05	4.474314736378345e-05	4.535749576530743e-05	4.587990247656325e-05	4.63149675440554e-05	4.666757787538987e-05	4.694280377562204e-05	4.71458071375641e-05	4.728176182205625e-05	4.735578621497103e-05	4.737288752256107e-05	4.733791705767063e-05	4.725553556352558e-05	4.71301875035369e-05	4.696608319815396e-05	4.67671876966795e-05	4.653721531905065e-05	4.62796288766296e-05	4.59976426718466e-05	4.569422847582141e-05	4.537212378407247e-05	4.503384174930441e-05	4.468168228313317e-05	4.431774390401065e-05	4.394393598515675e-05	4.356199112416868e-05	4.317347741440127e-05	4.277981044863385e-05
8.458111968124511e-06	9.272272706079683e-06	1.095599305927284e-05	1.286272210801638e-05	1.484964595904367e-05	1.686892162116956e-05	1.889733856688681e-05	2.091961964480033e-05	2.292344788004726e-05	2.489780496696163e-05	2.683242048944851e-05	2.871763736929383e-05	3.054444087284001e-05	3.230454788597045e-05	3.399050984532287e-05	3.559580662215029e-05	3.711491992770797e-05	3.854338081487704e-05	3.98777894592267e-05	4.111580777847832e-05	4.225612707908242e-05	4.329841401483579e-05	4.424323881158047e-05	4.509199002290204e-05	4.584678009524352e-05	4.651034579750059e-05	4.708594717146446e-05	4.757726814538124e-05	4.798832137756127e-05	4.832335930708795e-05	4.858679282138551e-05	4.878311843205203e-05	4.891685439862551e-05	4.899248586346998e-05	4.901441876162273e-05	4.898694204386058e-05	4.891419759329424e-05	4.880015711566638e-05	4.864860523241461e-05	4.846312799323561e-05	4.824710604200134e-05	4.800371170899702e-05	4.773590935555345e-05	4.744645835930789e-05	4.713791819461562e-05	4.681265512932205e-05	4.647285012425346e-05	4.612050758283135e-05	4.575746465477352e-05	4.538540084887189e-05
8.624178002059507e-06	9.21520217150798e-06	1.075866780263417e-05	1.255584321923081e-05	1.444817402546618e-05	1.638351140820493e-05	1.833778872510133e-05	2.029611788429272e-05	2.224704073436259e-05	2.418053060393172e-05	2.608726716885265e-05	2.795839950313953e-05	2.978551106000707e-05	3.156066964303878e-05	3.327650961447264e-05	3.492632035576599e-05	3.650412725505295e-05	3.800475772389462e-05	3.942388829982255e-05	4.075807116512757e-05	4.200474000165738e-05	4.316219626167993e-05	4.422957777868973e-05	4.520681222217723e-05	4.609455824913529e-05	4.68941373512295e-05	4.760745936956788e-05	4.823694448315867e-05	4.878544420616029e-05	4.925616358833134e-05	4.965258643370841e-05	4.997840496251707e-05	5.023745496277102e-05	5.043365712770939e-05	5.057096496484762e-05	5.065331939755396e-05	5.068460996415424e-05	5.06686423506283e-05	5.060911186846615e-05	5.050958240419573e-05	5.037347031577552e-05	5.020403272778357e-05	5.000435967673201e-05	4.977736957356273e-05	4.952580747927177e-05	4.92522457261339e-05	4.895908645927523e-05	4.86485657170756e-05	4.832275871389975e-05	4.798358603173081e-05
8.811407882199891e-06	9.177964227288382e-06	1.057983782148076e-05	1.226753026133889e-05	1.406515782394705e-05	1.591550752068486e-05	1.779321244915449e-05	1.968347809385108e-05	2.157550905047872e-05	2.346015967649315e-05	2.532903129372156e-05	2.717413153838313e-05	2.898777263850912e-05	3.076257669253117e-05	3.249152870487519e-05	3.416804833407904e-05	3.578606491860651e-05	3.734008701804679e-05	3.882526131200225e-05	4.023741787382125e-05	4.157310030067885e-05	4.282958025573734e-05	4.400485680393232e-05	4.509764156242472e-05	4.610733116569523e-05	4.703396887903875e-05	4.787819739305028e-05	4.864120491015024e-05	4.932466660736561e-05	4.993068344740675e-05	5.046172013185067e-05	5.092054376662499e-05	5.131016456005018e-05	5.163377961407245e-05	5.189472061389158e-05	5.20964059813434e-05	5.224229784025085e-05	5.233586395269325e-05	5.238054462634313e-05	5.237972446425408e-05	5.233670872935857e-05	5.225470402337917e-05	5.213680293113617e-05	5.19859722527183e-05	5.180504443457931e-05	5.15967118122075e-05	5.136352328938637e-05	5.110788309859749e-05	5.083205131215251e-05	5.053814580157593e-05
9.01917985627597e-06	9.161146336253849e-06	1.041986037281342e-05	1.199823484150407e-05	1.37014534151424e-05	1.546647125189414e-05	1.726617730441451e-05	1.908556922189061e-05	2.091429868290146e-05	2.274395404612967e-05	2.456697592577611e-05	2.637621275884589e-05	2.816475246031635e-05	2.992588161619908e-05	3.165310577776172e-05	3.334019856651232e-05	3.498126259284604e-05	3.657079254046385e-05	3.810373458025261e-05	3.957553844155343e-05	4.098219983323902e-05	4.232029186343637e-05	4.358698483568464e-05	4.478005438434078e-05	4.589787838782575e-05	4.693942347951874e-05	4.790422226795187e-05	4.879234258387501e-05	4.960435019648562e-05	5.034126649103518e-05	5.100452258414696e-05	5.159591128255776e-05	5.211753817700446e-05	5.257177301824595e-05	5.296120235776266e-05	5.328858426245623e-05	5.355680573941715e-05	5.376884334069616e-05	5.392772726491851e-05	5.403650913545849e-05	5.409823351679403e-05	5.411591313183557e-05	5.40925076633424e-05	5.403090596125939e-05	5.393391143308287e-05	5.38042303643592e-05	5.364446289903027e-05	5.345709640237215e-05	5.324450093100888e-05	5.300892654250551e-05
9.246457570281043e-06	9.165358221703437e-06	1.027906097525908e-05	1.174827847962851e-05	1.335765537171181e-05	1.503753571416404e-05	1.67586232854434e-05	1.85054085429772e-05	2.026776800814024e-05	2.203785797573392e-05	2.380884281935409e-05	2.557434650733853e-05	2.732821876743134e-05	2.90644489264038e-05	3.077715291753053e-05	3.246059750997593e-05	3.410924307902445e-05	3.571779446552184e-05	3.728125364473313e-05	3.879497019009834e-05	4.02546868555433e-05	4.165657847224224e-05	4.299728298568515e-05	4.427392395378845e-05	4.548412423720688e-05	4.662601096101517e-05	4.769821212014603e-05	4.869984544185619e-05	4.963050030629926e-05	5.049021366215807e-05	5.127944095913467e-05	5.199902315686803e-05	5.265015086498997e-05	5.323432662809884e-05	5.375332629916656e-05	5.420916035261204e-05	5.460403588108295e-05	5.494031990478382e-05	5.522050450417526e-05	5.544717417192531e-05	5.562297567083526e-05	5.575059058523875e-05	5.583271066456917e-05	5.587201598195277e-05	5.587115586665581e-05	5.583273251794459e-05	5.575928716808811e-05	5.56532886327157e-05	5.551712406702599e-05	5.535309173453961e-05
9.491712597530614e-06	9.191235408159018e-06	1.015775398393842e-05	1.151788857742245e-05	1.303415293510428e-05	1.462948574812604e-05	1.627196721538709e-05	1.79452873562278e-05	1.963932694971875e-05	2.134663725584501e-05	2.306097321726838e-05	2.477663966755925e-05	2.648819310393173e-05	2.819031172367498e-05	2.987775018816131e-05	3.154533899978375e-05	3.318800786409466e-05	3.48008216878549e-05	3.637902252364527e-05	3.79180732412891e-05	3.941370009843645e-05	4.086193222993252e-05	4.225913664149675e-05	4.360204771024683e-05	4.488779052942152e-05	4.611389771957511e-05	4.727831957804602e-05	4.837942765781302e-05	4.941601205626898e-05	5.038727285359706e-05	5.129280626714116e-05	5.213258618254652e-05	5.290694178465983e-05	5.361653204265115e-05	5.426231780759467e-05	5.484553225973879e-05	5.536765040178059e-05	5.583035823704641e-05	5.623552220279993e-05	5.65851593528404e-05	5.688140870379651e-05	5.71265040797541e-05	5.732274871264462e-05	5.747249178339279e-05	5.757810702276848e-05	5.764197343217514e-05	5.766645813391409e-05	5.765390131791477e-05	5.760660321714189e-05	5.752681301674128e-05
9.752848956588384e-06	9.239438961432132e-06	1.005625992826004e-05	1.130722891175822e-05	1.273117806391505e-05	1.424282760394429e-05	1.580719630470728e-05	1.740688788622705e-05	1.903157308424325e-05	2.067402615232393e-05	2.232845273595735e-05	2.398972813564003e-05	2.565303513840519e-05	2.731369179362389e-05	2.896707556966368e-05	3.060859905609225e-05	3.223371431504101e-05	3.383793345344755e-05	3.541685823787429e-05	3.696621432958658e-05	3.848188723329349e-05	3.995995793322893e-05	4.139673673806619e-05	4.278879422760997e-05	4.413298847129759e-05	4.542648791377975e-05	4.666678951835318e-05	4.785173193428572e-05	4.897950361360065e-05	5.004864594646649e-05	5.105805161130929e-05	5.200695844439537e-05	5.28949392224611e-05	5.372188782050423e-05	5.4488002254359e-05	5.519376514575661e-05	5.583992215623756e-05	5.642745892896184e-05	5.695757705518528e-05	5.743166954827574e-05	5.785129626528168e-05	5.821815966666833e-05	5.853408125156129e-05	5.880097895113509e-05	5.902084570834863e-05	5.919572941976751e-05	5.932771436638873e-05	5.941890421516912e-05	5.947140663340835e-05	5.948731952299229e-05
1.002713703610865e-05	9.310650986941972e-06	9.974920027490791e-06	1.111642539851814e-05	1.244884621020959e-05	1.387784891203944e-05	1.53649504038691e-05	1.689138902454411e-05	1.844641948137643e-05	2.002287272261422e-05	2.16152658342451e-05	2.321892819442962e-05	2.48295748694247e-05	2.644309319913105e-05	2.805543795201208e-05	2.966258492980683e-05	3.126051751863142e-05	3.28452324656727e-05	3.441275708255184e-05	3.595917318136781e-05	3.748064474201528e-05	3.897344726961185e-05	4.043399737204933e-05	4.185888144853378e-05	4.324488262665667e-05	4.458900527015686e-05	4.588849653015997e-05	4.714086454511344e-05	4.834389301528608e-05	4.949565199056313e-05	5.059450481547952e-05	5.16391112720657e-05	5.262842704854067e-05	5.356169973790852e-05	5.443846163480988e-05	5.525851964984054e-05	5.602194269853233e-05	5.672904694666015e-05	5.738037930564734e-05	5.797669957220696e-05	5.851896159668719e-05	5.900829384586097e-05	5.944597970033624e-05	5.983343779578944e-05	6.017220268224411e-05	6.046390603883376e-05	6.071025864351267e-05	6.091303325991685e-05	6.10740485673442e-05	6.119515422620219e-05
1.031116645547358e-05	9.405565275721904e-06	9.91410821163648e-06	1.094558782048913e-05	1.218719070854299e-05	1.35346697514503e-05	1.494559321365279e-05	1.639955993903636e-05	1.788521117640729e-05	1.939527625452769e-05	2.092444946119548e-05	2.246839838874172e-05	2.402327135217111e-05	2.558544316341371e-05	2.715138251458741e-05	2.871758499651533e-05	3.028054330457205e-05	3.183673940079761e-05	3.338265006532848e-05	3.491476077281707e-05	3.6429584737695e-05	3.792368504689016e-05	3.939369842472378e-05	4.083635955404416e-05	4.224852511999204e-05	4.362719690851528e-05	4.496954341513286e-05	4.627291952002065e-05	4.753488387358092e-05	4.875321371849123e-05	4.992591695158634e-05	5.10512413037017e-05	5.212768058621746e-05	5.315397801976674e-05	5.41291267215956e-05	5.505236748268832e-05	5.592318401271943e-05	5.67412958700282e-05	5.750664932393165e-05	5.821940641844668e-05	5.887993251970052e-05	5.94887826343532e-05	6.004668678423437e-05	6.055453471380837e-05	6.101336019282828e-05	6.142432515805447e-05	6.178870391603723e-05	6.210786760440503e-05	6.23832690837045e-05	6.261642840538987e-05
1.060082908797928e-05	9.524872314610592e-06	9.874240882159787e-06	1.079482814264259e-05	1.194619164795246e-05	1.321328576585597e-05	1.454927316837007e-05	1.593184153093195e-05	1.734882882962897e-05	1.879271310557668e-05	2.025823894482086e-05	2.174130082581212e-05	2.323838197343739e-05	2.474625894055266e-05	2.626184191720997e-05	2.77820883569829e-05	2.930395819396004e-05	3.082439369736831e-05	3.234031448366006e-05	3.384862214663729e-05	3.534621111964063e-05	3.682998359709723e-05	3.829686704591481e-05	3.974383325622884e-05	4.116791813895285e-05	4.256624164331159e-05	4.393602728047984e-05	4.52746208226641e-05	4.657950781358873e-05	4.784832958468793e-05	4.907889752528453e-05	5.026920540704515e-05	5.141743961409127e-05	5.252198717996826e-05	5.358144158135018e-05	5.45946062845456e-05	5.556049608431464e-05	5.647833631402369e-05	5.734756004115563e-05	5.816780339228443e-05	5.893889917577896e-05	5.966086898968198e-05	6.03339140148861e-05	6.095840470153442e-05	6.153486955879245e-05	6.206398325575723e-05	6.254655423470282e-05	6.298351202760876e-05	6.33758944540115e-05	6.372483486270482e-05
1.089134418910501e-05	9.669237710587164e-06	9.855784548861735e-06	1.066427595919873e-05	1.172580004424251e-05	1.291360431800279e-05	1.41759749561173e-05	1.548841633164515e-05	1.683777928256923e-05	1.821614910181608e-05	1.961820193108103e-05	2.103995449462134e-05	2.247813080952228e-05	2.392982444568822e-05	2.53923118837185e-05	2.686294751758384e-05	2.833910496159525e-05	2.9818145781916e-05	3.129740512156062e-05	3.277418810501296e-05	3.424577333099417e-05	3.570942113175635e-05	3.716238507246887e-05	3.860192563707582e-05	4.002532533434503e-05	4.142990463728304e-05	4.281303828475576e-05	4.417217155248979e-05	4.550483615721313e-05	4.680866550224729e-05	4.808140901087894e-05	4.932094532893168e-05	5.052529421190767e-05	5.169262694590165e-05	5.282127518534156e-05	5.390973812450508e-05	5.49566879531432e-05	5.59609735791859e-05	5.692162263232779e-05	5.783784179127259e-05	5.870901550358293e-05	5.953470319020003e-05	6.031463504632825e-05	6.104870656643718e-05	6.173697193323957e-05	6.237963641898077e-05	6.297704795213603e-05	6.352968800394682e-05	6.403816194733258e-05	6.450318903624335e-05
1.117733664551601e-05	9.839272935793942e-06	9.859261375179477e-06	1.055409153502677e-05	1.152595805570261e-05	1.263547464872785e-05	1.382556274700102e-05	1.506926778860534e-05	1.635227347991738e-05	1.766613798329454e-05	1.900535824277243e-05	2.036597611381977e-05	2.174486841965008e-05	2.313936506269666e-05	2.454703499821734e-05	2.596556293421289e-05	2.739267745882561e-05	2.882610958652956e-05	3.026357001109435e-05	3.170273828514511e-05	3.31412598600811e-05	3.457674846062294e-05	3.60067921665942e-05	3.742896211006742e-05	3.88408230219252e-05	4.023994506367285e-05	4.162391650791889e-05	4.299035691345892e-05	4.433693049634576e-05	4.566135943760172e-05	4.696143689809479e-05	4.82350395359316e-05	4.948013934418594e-05	5.069481464830912e-05	5.1877260124226e-05	5.302579572025955e-05	5.413887438859285e-05	5.521508855507256e-05	5.625317527924998e-05	5.725202007939811e-05	5.821065941956521e-05	5.912828187664102e-05	6.00042280252042e-05	6.0837989095566e-05	6.162920447630487e-05	6.237765814567704e-05	6.308327412745743e-05	6.374611107486695e-05	6.436635609226166e-05	6.494431790751465e-05
1.145297618638044e-05	1.003549720499609e-05	9.885252552679969e-06	1.046447682215189e-05	1.134661590156857e-05	1.237871294311937e-05	1.349781621260557e-05	1.46742300654024e-05	1.589229268389353e-05	1.714290626646288e-05	1.842028499154376e-05	1.972040620915856e-05	2.104021845783813e-05	2.237721296072149e-05	2.37291812723998e-05	2.509407357268831e-05	2.646991398929809e-05	2.785474960703177e-05	2.924662014411327e-05	3.064354076419706e-05	3.204349352052839e-05	3.344442465363078e-05	3.484424597368018e-05	3.624083916391483e-05	3.763206221129779e-05	3.901575740036985e-05	4.03897604511901e-05	4.175191047494309e-05	4.310006048099997e-05	4.443208820951575e-05	4.574590709137284e-05	4.703947715793709e-05	4.831081573914572e-05	4.95580078029152e-05	5.077921580203288e-05	5.19726889082048e-05	5.313677152664846e-05	5.426991099919388e-05	5.537066441884468e-05	5.643770449438376e-05	5.746982441967594e-05	5.846594171824708e-05	5.942510104966062e-05	6.034647597956688e-05	6.122936972993953e-05	6.207321493966108e-05	6.287757247787735e-05	6.364212936369651e-05	6.436669585490335e-05	6.5051201776346e-05
1.171217965452154e-05	1.025828928879379e-05	9.934399304509312e-06	1.039568475164362e-05	1.118774605644511e-05	1.214312312193969e-05	1.319246037297767e-05	1.43030295337547e-05	1.545764414832633e-05	1.664642543703085e-05	1.786320725626191e-05	1.910381968081829e-05	2.036520875974871e-05	2.16449583424445e-05	2.29410179986364e-05	2.425154242056572e-05	2.557479398577093e-05	2.690908259147722e-05	2.825272830739332e-05	2.960403848286875e-05	3.096129431085415e-05	3.232274377401368e-05	3.368659902802917e-05	3.505103695714728e-05	3.641420205481604e-05	3.777421104335039e-05	3.912915881221668e-05	4.047712536061528e-05	4.18161834989043e-05	4.314440710838507e-05	4.445987978894207e-05	4.576070374436588e-05	4.704500876962552e-05	4.831096121532451e-05	4.955677281346806e-05	5.078070925699099e-05	5.198109843335994e-05	5.315633822082893e-05	5.430490376476589e-05	5.542535416078371e-05	5.651633848137014e-05	5.75766010933407e-05	5.860498622426396e-05	5.960044174728919e-05	6.056202216505567e-05	6.148889078445037e-05	6.238032108488821e-05	6.323569729303177e-05	6.405451418649646e-05	6.483637615790908e-05
1.194887033946233e-05	1.050782819540047e-05	1.000740118487188e-05	1.034802702188887e-05	1.10493552100491e-05	1.192851408354851e-05	1.290919022628042e-05	1.395531910746823e-05	1.504800750996661e-05	1.617647268172754e-05	1.733407524910671e-05	1.8516421167194e-05	1.972038617647684e-05	2.094358435592044e-05	2.218406450486016e-05	2.344012983151008e-05	2.471022750885311e-05	2.599287943656489e-05	2.728663819147284e-05	2.859005888933643e-05	2.990168141279435e-05	3.122001959626529e-05	3.254355521677168e-05	3.387073539961708e-05	3.519997251687741e-05	3.652964595157837e-05	3.785810528861411e-05	3.918367461508195e-05	4.050465769199485e-05	4.181934381150496e-05	4.312601418812065e-05	4.442294875526474e-05	4.570843325402141e-05	4.6980766511394e-05	4.823826781301864e-05	4.947928428116613e-05	5.070219817377157e-05	5.190543402481843e-05	5.308746555122789e-05	5.424682225622225e-05	5.538209566478889e-05	5.649194513270082e-05	5.757510317714884e-05	5.863038028407859e-05	5.965666915458671e-05	6.06529483606771e-05	6.161828538837025e-05	6.255183905431763e-05	6.34528612898374e-05	6.43206982941039e-05
1.215727888491291e-05	1.078402198912558e-05	1.010501119558758e-05	1.032188052517498e-05	1.093149440209972e-05	1.173471402805464e-05	1.264769101872506e-05	1.363070649335552e-05	1.466297314621761e-05	1.573268148944446e-05	1.683262922650956e-05	1.795812616238528e-05	1.910591550823671e-05	2.027358503420393e-05	2.145922972689731e-05	2.266125064579381e-05	2.387823097258828e-05	2.510885757725079e-05	2.635187038123428e-05	2.760602924473814e-05	2.887009223264606e-05	3.014280147941003e-05	3.142287426919678e-05	3.27089977931752e-05	3.399982656931303e-05	3.529398184080551e-05	3.659005248148485e-05	3.788659707482516e-05	3.918214692401794e-05	4.047520981089084e-05	4.176427436172055e-05	4.304781490470083e-05	4.432429672187995e-05	4.559218161043623e-05	4.684993367616871e-05	4.809602528773905e-05	4.93289431241348e-05	5.054719425088837e-05	5.174931216323835e-05	5.293386273693569e-05	5.40994500300724e-05	5.524472188223367e-05	5.636837526056633e-05	5.746916130615633e-05	5.854589003819753e-05	5.959743467800643e-05	6.062273555994377e-05	6.162080360148371e-05	6.259072331012671e-05	6.353165531057085e-05
1.233226110418421e-05	1.108642463628323e-05	1.022802708048446e-05	1.031769247383856e-05	1.083426766798291e-05	1.156158240610597e-05	1.240765490969196e-05	1.332877733384918e-05	1.43020736796161e-05	1.531458345946774e-05	1.635845354659516e-05	1.742862920514962e-05	1.852166356103497e-05	1.963506671266909e-05	2.076693212672179e-05	2.191571327908206e-05	2.308008547960105e-05	2.4258857926743e-05	2.545091642255878e-05	2.66551853921699e-05	2.787060240831081e-05	2.909610103539989e-05	3.033059935237476e-05	3.157299245057726e-05	3.282214778475453e-05	3.407690262388896e-05	3.53360630862004e-05	3.659840439843248e-05	3.786267212258702e-05	3.91275841624618e-05	4.039183340880271e-05	4.165409091349915e-05	4.291300950452683e-05	4.41672277677655e-05	4.541537433158835e-05	4.665607239652777e-05	4.788794445666886e-05	4.910961716240218e-05	5.031972627609993e-05	5.151692167388003e-05	5.269987234788381e-05	5.386727136481655e-05	5.50178407379011e-05	5.615033617096724e-05	5.726355163544481e-05	5.835632374312339e-05	5.942753588017567e-05	6.047612207089478e-05	6.150107054266983e-05	6.250142696738981e-05
1.246960133770414e-05	1.141414176940637e-05	1.037727798514633e-05	1.03359842027973e-05	1.075783946136601e-05	1.140901995184553e-05	1.21887946866091e-05	1.304911410559455e-05	1.39648097072763e-05	1.49216425904183e-05	1.591102129217504e-05	1.692746061359633e-05	1.796726971813603e-05	1.902783404102383e-05	2.010720254754552e-05	2.120384053211228e-05	2.231647630878656e-05	2.344400327542431e-05	2.458541577195649e-05	2.573976620096822e-05	2.690613590051455e-05	2.808361514207574e-05	2.927128933169943e-05	3.0468229528052e-05	3.167348603529158e-05	3.28860842374925e-05	3.410502210609159e-05	3.532926898570761e-05	3.655776537973418e-05	3.778942353521196e-05	3.902312867986005e-05	4.025774080055227e-05	4.149209687759052e-05	4.272501350637091e-05	4.395528984984844e-05	4.518171087324066e-05	4.640305081778388e-05	4.761807687390704e-05	4.882555301658553e-05	5.002424396702022e-05	5.121291924585393e-05	5.239035728376381e-05	5.355534955580876e-05	5.47067047065832e-05	5.584325263368065e-05	5.696384849800789e-05	5.80673766303397e-05	5.915275430491848e-05	6.021893535218909e-05	6.126491358488689e-05
1.256626782850823e-05	1.176572772226218e-05	1.055360548759697e-05	1.03773535344468e-05	1.070244105455586e-05	1.127697718428546e-05	1.199085509003815e-05	1.27913115277587e-05	1.365067071643676e-05	1.455328321911427e-05	1.548973081593904e-05	1.645403326080381e-05	1.744220457575894e-05	1.845146206823987e-05	1.947977124010449e-05	2.052557288809099e-05	2.158761357770923e-05	2.266483709674937e-05	2.375631312468313e-05	2.486118930926671e-05	2.597865846918279e-05	2.71079358162254e-05	2.824824296956349e-05	2.939879667660057e-05	3.055880086615508e-05	3.172744111175374e-05	3.290388087607954e-05	3.408725910085408e-05	3.527668883583706e-05	3.647125668833148e-05	3.7670022934694e-05	3.887202217694405e-05	4.00762644564799e-05	4.128173675707063e-05	4.248740484344716e-05	4.36922153915682e-05	4.489509837345156e-05	4.609496966401879e-05	4.729073384057133e-05	4.848128714737634e-05	4.966552059918662e-05	5.084232319822185e-05	5.201058523947117e-05	5.316920167953072e-05	5.431707554419703e-05	5.545312135028e-05	5.657626851726214e-05	5.768546474477589e-05	5.877967933233232e-05	5.985790641836275e-05
1.262059021664208e-05	1.213907816479051e-05	1.075783782382296e-05	1.044247549183977e-05	1.066837605439858e-05	1.116546169340543e-05	1.18136222240411e-05	1.255498912875453e-05	1.335915202742075e-05	1.42089126552253e-05	1.509393545652837e-05	1.600768082186624e-05	1.694581820967626e-05	1.790535602672214e-05	1.888414063407207e-05	1.988055566662688e-05	2.089333504684877e-05	2.192144308225408e-05	2.296399550852996e-05	2.402020628287857e-05	2.508935100970588e-05	2.617074137253587e-05	2.726370701325264e-05	2.836758255719665e-05	2.948169826581006e-05	3.060537329727337e-05	3.173791087924416e-05	3.287859491160712e-05	3.402668766070499e-05	3.51814283040541e-05	3.634203215186658e-05	3.750769041848092e-05	3.867757044955455e-05	3.98508163341893e-05	4.102654984749433e-05	4.220387168075238e-05	4.33818629246446e-05	4.455958677675982e-05	4.57360904486067e-05	4.691040725011754e-05	4.808155883139341e-05	4.924855756258933e-05	5.041040903349192e-05	5.156611465463773e-05	5.271467434198362e-05	5.38550892670455e-05	5.498636465447754e-05	5.610751260882581e-05	5.721755495233682e-05	5.831552605558728e-05
1.263233851675357e-05	1.253132514360544e-05	1.099075596691276e-05	1.053210103382818e-05	1.065602510905846e-05	1.107454446605459e-05	1.165693145039816e-05	1.233980152385126e-05	1.308976849025917e-05	1.38879394293141e-05	1.472296754429148e-05	1.558768880966247e-05	1.647737956855352e-05	1.738880044890026e-05	1.831964555749735e-05	1.92682117087093e-05	2.023319257870519e-05	2.121354658637481e-05	2.22084097805844e-05	2.321703703172501e-05	2.423876150159737e-05	2.52729662020252e-05	2.631906372444338e-05	2.737648160487744e-05	2.844465165016933e-05	2.952300210003818e-05	3.061095185613066e-05	3.17079062449189e-05	3.281325393992372e-05	3.39263647766275e-05	3.504658826830977e-05	3.617325268306948e-05	3.730566457916469e-05	3.844310872206898e-05	3.958484832526661e-05	4.073012557047563e-05	4.187816237251804e-05	4.302816136121606e-05	4.417930705754465e-05	4.533076722494063e-05	4.648169437898847e-05	4.763122744053161e-05	4.877849351817651e-05	4.992260980694116e-05	5.106268559003753e-05	5.219782433095132e-05	5.332712584293223e-05	5.44496885229033e-05	5.556461163663689e-05	5.667099764178845e-05
1.260269617030736e-05	1.293874417678238e-05	1.125305009567965e-05	1.064705335881606e-05	1.066584981706327e-05	1.100436545093991e-05	1.152067409795684e-05	1.214544687019766e-05	1.284206555486329e-05	1.358978794755849e-05	1.437615767932722e-05	1.519331957954535e-05	1.603610836915758e-05	1.690099916869798e-05	1.778550259799229e-05	1.868780136926111e-05	1.960652402678896e-05	2.054059964050369e-05	2.148916192403007e-05	2.245148443729924e-05	2.342693586173692e-05	2.441494854721015e-05	2.541499602420352e-05	2.642657669230497e-05	2.74492018422326e-05	2.848238677155921e-05	2.9525644146238e-05	3.057847901931596e-05	3.164038509291046e-05	3.271084192853703e-05	3.378931289344603e-05	3.487524368851129e-05	3.596806134398596e-05	3.706717359887158e-05	3.817196860069474e-05	3.928181487778316e-05	4.039606154732482e-05	4.151403873060772e-05	4.263505815289344e-05	4.375841390953175e-05	4.488338338327615e-05	4.600922829983474e-05	4.713519591029188e-05	4.826052029015738e-05	4.93844237453411e-05	5.050611831588708e-05	5.162480736828862e-05	5.273968726746796e-05	5.384994911912396e-05	5.495478057330403e-05
1.253413416484409e-05	1.335668595465786e-05	1.154526494657348e-05	1.078822117957768e-05	1.0698395782009e-05	1.095513851029034e-05	1.14048032590762e-05	1.197167389014574e-05	1.261562823940999e-05	1.331391023107873e-05	1.405285013171882e-05	1.482383233939863e-05	1.562120072390682e-05	1.644110763025929e-05	1.728085020534462e-05	1.813847156392571e-05	1.901251239874936e-05	1.990185140686156e-05	2.080559994566084e-05	2.172303079768776e-05	2.265352896066224e-05	2.35965569987574e-05	2.455163022705381e-05	2.551829866601576e-05	2.649613374094876e-05	2.748471836288499e-05	2.84836394576741e-05	2.949248229476352e-05	3.051082615899708e-05	3.153824103980315e-05	3.257428510293881e-05	3.361850277381689e-05	3.467042330650955e-05	3.572955974522327e-05	3.679540820831206e-05	3.786744744220346e-05	3.894513860512576e-05	4.002792524981074e-05	4.11152334812813e-05	4.220647227091771e-05	4.330103391167089e-05	4.439829460229184e-05	4.549761515024028e-05	4.659834178454059e-05	4.769980707084107e-05	4.880133092159665e-05	4.990222169474955e-05	5.100177737450892e-05	5.209928682795735e-05	5.319403113111959e-05
1.243020572191831e-05	1.377954763870959e-05	1.186773263624685e-05	1.0956548209267e-05	1.075429468164993e-05	1.092715585632533e-05	1.130933889293026e-05	1.181828778801222e-05	1.241008843765828e-05	1.30597953139544e-05	1.37524150904045e-05	1.447849906107128e-05	1.523184957979873e-05	1.600825877341919e-05	1.680478099451855e-05	1.761929550692152e-05	1.845023408378161e-05	1.929640597507057e-05	2.015688233071071e-05	2.103091802044899e-05	2.191789760230765e-05	2.281729725517652e-05	2.372865749037835e-05	2.465156328196233e-05	2.558562939338463e-05	2.653048940351398e-05	2.748578740654444e-05	2.845117167273908e-05	2.942628976730516e-05	3.041078476853687e-05	3.140429232611788e-05	3.240643837056367e-05	3.341683733461651e-05	3.443509078315812e-05	3.546078637427443e-05	3.649349709300438e-05	3.7532780713491e-05	3.857817945550717e-05	3.962921980926947e-05	4.068541250817272e-05	4.174625263350797e-05	4.281121983853989e-05	4.387977868174687e-05	4.495137906089316e-05	4.602545674091473e-05	4.710143396970442e-05	4.817872017638469e-05	4.925671274730311e-05	5.033479787517926e-05	5.141235147702141e-05
1.229528926111386e-05	1.420079998584257e-05	1.222049184392996e-05	1.115301791915538e-05	1.083426513599095e-05	1.092079202175895e-05	1.123437240885551e-05	1.168515532865682e-05	1.22251309332196e-05	1.282697678248669e-05	1.34742583757369e-05	1.415661705870053e-05	1.486726090066254e-05	1.560158360682135e-05	1.635636754644016e-05	1.712930462452952e-05	1.79186978076261e-05	1.872326932433497e-05	1.954203400501852e-05	2.037421359275742e-05	2.121917751055585e-05	2.207640111766382e-05	2.29454357734898e-05	2.382588702682589e-05	2.471739849447664e-05	2.561963978777852e-05	2.653229736218048e-05	2.745506750709343e-05	2.838765092382383e-05	2.932974849693376e-05	3.028105797377312e-05	3.124127134383393e-05	3.221007276414865e-05	3.318713691651788e-05	3.417212771063812e-05	3.51646972684815e-05	3.616448514060779e-05	3.717111771666809e-05	3.81842078011775e-05	3.920335433201703e-05	4.022814222418772e-05	4.12581423251189e-05	4.229291147065238e-05	4.333199263309905e-05	4.437491515429016e-05	4.54211950579762e-05	4.647033543669606e-05	4.752182690900956e-05	4.857514814348594e-05	4.962976644606154e-05
1.213431013335653e-05	1.461308566572344e-05	1.260319284407836e-05	1.137863243563314e-05	1.093911206239953e-05	1.093650736315624e-05	1.118007086067103e-05	1.157220929712913e-05	1.206049842636655e-05	1.261503885905017e-05	1.32178291326509e-05	1.385751888156337e-05	1.452666638782088e-05	1.522022742626903e-05	1.593468283872124e-05	1.666751395866398e-05	1.741687581410816e-05	1.818138712936741e-05	1.895999164780744e-05	1.975186431203652e-05	2.055634640814774e-05	2.137289985573837e-05	2.220107442316281e-05	2.304048383626027e-05	2.389078811318443e-05	2.475168032759356e-05	2.562287656782106e-05	2.650410823418246e-05	2.739511606877602e-05	2.829564548470433e-05	2.920544288136989e-05	3.012425271667224e-05	3.105181516683928e-05	3.198786424779164e-05	3.293212630323218e-05	3.388431878780578e-05	3.484414929061907e-05	3.581131475724798e-05	3.678550087797177e-05	3.776638161714656e-05	3.875361886430624e-05	3.974686219172382e-05	4.074574870645566e-05	4.174990298746288e-05	4.275893710019682e-05	4.377245068273712e-05	4.479003109851942e-05	4.581125365168069e-05	4.683568186169645e-05	4.786286779441344e-05
1.19524692975254e-05	1.500840032505986e-05	1.301498888527483e-05	1.163438424682889e-05	1.106972409366811e-05	1.097485104172956e-05	1.114668084325673e-05	1.14794525160101e-05	1.191599582569762e-05	1.242362136583299e-05	1.298262593621978e-05	1.35805800652785e-05	1.420933341114702e-05	1.486336249401122e-05	1.553881627983814e-05	1.623294220360622e-05	1.694372859407387e-05	1.766967491238075e-05	1.84096400363394e-05	1.916273962780352e-05	1.992827518945243e-05	2.070568406693645e-05	2.149450358992961e-05	2.229434494084771e-05	2.310487383288381e-05	2.392579603031862e-05	2.475684636246913e-05	2.559778029226172e-05	2.644836737628623e-05	2.730838614178045e-05	2.817762003708383e-05	2.905585420401041e-05	2.994287288629181e-05	3.083845733526718e-05	3.17423841085353e-05	3.265442368228992e-05	3.357433931701526e-05	3.450188613002496e-05	3.543681033902841e-05	3.637884864878757e-05	3.732772775922166e-05	3.828316397784919e-05	3.924486292321297e-05	4.02125193087432e-05	4.118581679868413e-05	4.216442792940801e-05	4.314801409084609e-05	4.413622556377935e-05	4.51287016094802e-05	4.612507060895064e-05
1.175500109248268e-05	1.537836064813719e-05	1.345441592733804e-05	1.192121920379088e-05	1.122706850469526e-05	1.103646336589975e-05	1.113453214415197e-05	1.140696155949333e-05	1.17914940115833e-05	1.225242384618202e-05	1.27682016685815e-05	1.332522519519704e-05	1.391457271402676e-05	1.453019786716766e-05	1.516788617420883e-05	1.582462735599909e-05	1.649822430589678e-05	1.718704185799082e-05	1.788984091704335e-05	1.860566626702744e-05	1.933376903150614e-05	2.007355203427431e-05	2.082453061668743e-05	2.15863040881384e-05	2.235853461888974e-05	2.314093142466697e-05	2.393323876852231e-05	2.473522675319487e-05	2.554668417866829e-05	2.636741294579963e-05	2.719722363001135e-05	2.803593194962138e-05	2.888335592502204e-05	2.973931357645272e-05	3.060362104572342e-05	3.147609105479429e-05	3.235653163456624e-05	3.324474507265684e-05	3.414052704038455e-05	3.50436658680693e-05	3.595394194447909e-05	3.687112722133433e-05	3.779498480797861e-05	3.872526864429493e-05	3.96617232425093e-05	4.060408349035218e-05	4.155207450969844e-05	4.250541156583197e-05	4.346380002360073e-05	4.442693534733764e-05
1.154697441957127e-05	1.571455300714848e-05	1.391926485928408e-05	1.223998915390251e-05	1.141218294273046e-05	1.112207731095047e-05	1.114404116374904e-05	1.135489026935799e-05	1.168693323955119e-05	1.210120907252143e-05	1.25741674644989e-05	1.309093265896593e-05	1.364174436193005e-05	1.421998695156069e-05	1.482104931506086e-05	1.544163880913126e-05	1.607935386544808e-05	1.673240942705684e-05	1.739945570616734e-05	1.807945561931828e-05	1.877160009508238e-05	1.947524840619601e-05	2.018988538929586e-05	2.091509028052087e-05	2.165051368026869e-05	2.239586029735172e-05	2.315087586165079e-05	2.391533708351333e-05	2.468904386741451e-05	2.54718132126025e-05	2.626347438974455e-05	2.706386509234905e-05	2.787282834000498e-05	2.869020996678901e-05	2.95158565691123e-05	3.034961381748224e-05	3.119132505904264e-05	3.204083015434687e-05	3.28979645046751e-05	3.376255823565484e-05	3.463443551039214e-05	3.551341395097515e-05	3.639930415167337e-05	3.72919092704957e-05	3.819102468864187e-05	3.909643772930876e-05	4.000792742923997e-05	4.09252643574771e-05	4.184821047712503e-05	4.277651904656881e-05
1.133314377818092e-05	1.600894340643122e-05	1.440645304987505e-05	1.25913924750535e-05	1.162616308415911e-05	1.123251895045188e-05	1.117571407600498e-05	1.132347314651238e-05	1.160232631827089e-05	1.196980612877089e-05	1.240019597098e-05	1.28772384000786e-05	1.339026232411679e-05	1.393203326054435e-05	1.44975082874731e-05	1.508308658979354e-05	1.568614253245082e-05	1.630472573700327e-05	1.693736313920225e-05	1.758292516202981e-05	1.824053326374664e-05	1.89094948189383e-05	1.958925644133475e-05	2.027936998916748e-05	2.097946744472487e-05	2.168924210208782e-05	2.240843430423127e-05	2.313682050473115e-05	2.387420478899799e-05	2.462041223568344e-05	2.537528366949697e-05	2.613867147648099e-05	2.691043623817451e-05	2.769044400244333e-05	2.847856405356614e-05	2.927466707696302e-05	3.007862363837486e-05	3.089030291558333e-05	3.170957163456299e-05	3.25362931724022e-05	3.337032679745256e-05	3.421152702332188e-05	3.505974305815718e-05	3.591481833450209e-05	3.677659010783786e-05	3.764488911447248e-05	3.85195392810536e-05	3.940035747970076e-05	4.028715332376278e-05	4.117972900028675e-05
1.111784997039844e-05	1.625431647409521e-05	1.491190533960439e-05	1.297590084489243e-05	1.187014514860177e-05	1.136870643908891e-05	1.123014965536641e-05	1.131302866106408e-05	1.15377616673852e-05	1.18581132205441e-05	1.224602412289501e-05	1.268373892975163e-05	1.315959801039355e-05	1.366569477593694e-05	1.419651696548141e-05	1.474812832019477e-05	1.531765868636486e-05	1.590297652445298e-05	1.650247281889117e-05	1.711491501985376e-05	1.773934616963584e-05	1.83750138718077e-05	1.902131939070407e-05	1.967778059147652e-05	2.034400456272689e-05	2.10196671207077e-05	2.170449727563971e-05	2.239826532382608e-05	2.310077362170881e-05	2.381184936625012e-05	2.453133889204947e-05	2.525910312632854e-05	2.599501393596877e-05	2.673895116774919e-05	2.749080023171307e-05	2.82504501133494e-05	2.901779172697619e-05	2.979271654251169e-05	3.05751154329726e-05	3.136487770135407e-05	3.216189025446423e-05	3.296603689791475e-05	3.377719773185904e-05	3.459524863108946e-05	3.542006079644531e-05	3.625150036692086e-05	3.708942808405175e-05	3.793369900162089e-05	3.878416223520745e-05	3.964066074699014e-05
1.090496556010403e-05	1.644470116734974e-05	1.543045809888953e-05	1.339367085758127e-05	1.214528199355004e-05	1.15316470738331e-05	1.130804164275413e-05	1.132396249272242e-05	1.149340633388689e-05	1.17661003369225e-05	1.211145560033181e-05	1.251009380883605e-05	1.294928302807088e-05	1.342038723866401e-05	1.391738460319544e-05	1.443597438788193e-05	1.497302036872258e-05	1.552619337217362e-05	1.609373546023689e-05	1.667430058446094e-05	1.726684456891537e-05	1.787054766519522e-05	1.848475907285878e-05	1.910895655816541e-05	1.974271663268126e-05	2.038569223528748e-05	2.103759582372421e-05	2.169818641815308e-05	2.236725956761691e-05	2.304463950275466e-05	2.373017294106006e-05	2.442372415348752e-05	2.512517100260939e-05	2.583440173555235e-05	2.655131236797821e-05	2.727580453451616e-05	2.800778370992421e-05	2.874715772698279e-05	2.949383553354362e-05	3.024772614353302e-05	3.100873774632317e-05	3.177677694626887e-05	3.25517481098945e-05	3.333355280275727e-05	3.412208930151239e-05	3.491725216950424e-05	3.571893188642761e-05	3.652701452443845e-05	3.734138146439051e-05	3.816190914720934e-05
1.069787743081982e-05	1.65757365916432e-05	1.595580324248878e-05	1.38444396890011e-05	1.245271129994121e-05	1.172243182733108e-05	1.141018046131064e-05	1.135677067993175e-05	1.146950902073694e-05	1.169381186211309e-05	1.199636310302325e-05	1.23560277737723e-05	1.275891137712457e-05	1.319558663853679e-05	1.365947884929885e-05	1.414589172216646e-05	1.465140006933006e-05	1.517345976681435e-05	1.571015049822898e-05	1.626000196964856e-05	1.682187396243742e-05	1.739487192669596e-05	1.797828653519113e-05	1.857154970204912e-05	1.917420211371956e-05	1.978586893803012e-05	2.040624142771866e-05	2.103506282950885e-05	2.167211747693887e-05	2.231722226421151e-05	2.297021991963715e-05	2.363097365241632e-05	2.429936285713e-05	2.497527963977496e-05	2.565862598699861e-05	2.634931144274012e-05	2.704725118798189e-05	2.775236444294139e-05	2.846457312884114e-05	2.918380073997639e-05	2.990997138720372e-05	3.064300898194946e-05	3.138283653614321e-05	3.212937555834368e-05	3.288254553014986e-05	3.364226345002482e-05	3.440844343415247e-05	3.518099636577068e-05	3.595982958611309e-05	3.674484662120978e-05
1.049949775439744e-05	1.664493490597216e-05	1.648049132521121e-05	1.432740502602047e-05	1.279351415895372e-05	1.194222659165442e-05	1.153745401869889e-05	1.141204261887733e-05	1.146640315687154e-05	1.16413692127983e-05	1.190069055173264e-05	1.222133264917408e-05	1.258814126255723e-05	1.299083112432763e-05	1.342222795532872e-05	1.387720650460271e-05	1.435202814943507e-05	1.484391545504825e-05	1.535077160982468e-05	1.587099094692339e-05	1.640332820948281e-05	1.694680658592193e-05	1.750065187524542e-05	1.80642446022483e-05	1.863708467942646e-05	1.921876497914173e-05	1.980895132623715e-05	2.040736717925499e-05	2.101378177789413e-05	2.162800088238028e-05	2.224985947139668e-05	2.287921593461317e-05	2.351594741604933e-05	2.415994605130032e-05	2.481111590442492e-05	2.546937045670387e-05	2.613463053371898e-05	2.6806822582897e-05	2.748587723307637e-05	2.817172808237805e-05	2.886431067196644e-05	2.956356161206473e-05	3.026941783329389e-05	3.098181594179267e-05	3.170069166069217e-05	3.242597934387417e-05	3.315761155055094e-05	3.389551867130274e-05	3.463962859791723e-05	3.538986643074981e-05
1.031229490143198e-05	1.665180990998627e-05	1.699601303884749e-05	1.484109103869407e-05	1.316866221240917e-05	1.219225919097921e-05	1.169084724395422e-05	1.149046381043763e-05	1.148451001228217e-05	1.160897355627205e-05	1.182445530459068e-05	1.210586916369994e-05	1.243669667075036e-05	1.280572251543594e-05	1.320512239926527e-05	1.362930608187272e-05	1.407419522439314e-05	1.453675948252642e-05	1.501471060454786e-05	1.550629589438513e-05	1.601015575482994e-05	1.652522351446296e-05	1.705065374442619e-05	1.758577013973531e-05	1.813002707122289e-05	1.86829808426919e-05	1.92442679391555e-05	1.981358837892814e-05	2.039069283802763e-05	2.097537259469283e-05	2.156745160456645e-05	2.216678020147582e-05	2.277323004983905e-05	2.338669006903683e-05	2.400706311853256e-05	2.463426328296474e-05	2.526821363368367e-05	2.590884437120763e-05	2.655609127407027e-05	2.720989439565572e-05	2.787019696282941e-05	2.853694443973142e-05	2.921008372738553e-05	2.98895624756569e-05	3.057532848850606e-05	3.126732920719123e-05	3.196551125884482e-05	3.266982006020691e-05	3.338019946806672e-05	3.409659146953912e-05
1.013833681432262e-05	1.659785764557479e-05	1.749297549874264e-05	1.538320439200038e-05	1.357895142738705e-05	1.247380101953131e-05	1.187143990025569e-05	1.159281820209174e-05	1.152434183406639e-05	1.159690864463487e-05	1.176775045746084e-05	1.200956876414503e-05	1.230436883013228e-05	1.263992756369309e-05	1.300771610569963e-05	1.340164030055697e-05	1.381725376953236e-05	1.425125223022163e-05	1.470114005632238e-05	1.516500519699999e-05	1.564136398037885e-05	1.612905202346566e-05	1.662714619919978e-05	1.713490792396778e-05	1.765174133740579e-05	1.817716205085949e-05	1.871077350633478e-05	1.925224888964406e-05	1.980131714756828e-05	2.035775207227547e-05	2.09213637026134e-05	2.149199149270786e-05	2.20694988411116e-05	2.265376867629273e-05	2.324469986890992e-05	2.384220429596728e-05	2.444620442267467e-05	2.505663129811274e-05	2.567342288372472e-05	2.629652265113221e-05	2.692587839905178e-05	2.756144124948241e-05	2.82031647912353e-05	2.885100434524999e-05	2.950491633097763e-05	3.016485771707357e-05	3.083078554271479e-05	3.15026564983325e-05	3.218042655660888e-05	3.286405064610552e-05
9.979340717253424e-06	1.64863955268415e-05	1.796138277920355e-05	1.595048721723023e-05	1.402492066346491e-05	1.278814194072378e-05	1.208040208743266e-05	1.171998991038316e-05	1.158650494781412e-05	1.160554378022443e-05	1.17307472801974e-05	1.193243550428646e-05	1.219101765465754e-05	1.249317908702225e-05	1.282962741085998e-05	1.3193722442982e-05	1.358061916445654e-05	1.398671670507408e-05	1.440929498101963e-05	1.484626945670025e-05	1.529602210057584e-05	1.575728260594398e-05	1.622904346205306e-05	1.671049825571175e-05	1.720099619342245e-05	1.770000813051743e-05	1.820710088329846e-05	1.87219175841227e-05	1.924416250008184e-05	1.977358918673721e-05	2.030999116027548e-05	2.085319449030453e-05	2.140305187092053e-05	2.195943783932087e-05	2.25222448924491e-05	2.309138031164537e-05	2.3666763549492e-05	2.424832406597342e-05	2.48359995260345e-05	2.542973428951772e-05	2.602947813895869e-05	2.66351852019054e-05	2.724681303319304e-05	2.786432182925261e-05	2.848767375204117e-05	2.91168323443107e-05	2.975176202133255e-05	3.039242762689729e-05	3.103879404355713e-05	3.169082584881786e-05
9.83672445650319e-06	1.632228481762666e-05	1.839101897920477e-05	1.653857753222311e-05	1.450675350350155e-05	1.313655685493697e-05	1.231898669681461e-05	1.187296403499171e-05	1.167170273157021e-05	1.1635336905907e-05	1.171369782447091e-05	1.187454806923069e-05	1.209657325044871e-05	1.236527707477712e-05	1.267053989382768e-05	1.300512991041981e-05	1.33637703511467e-05	1.374253929397832e-05	1.413847380762987e-05	1.454930280458034e-05	1.49732629439896e-05	1.540896932235314e-05	1.585532305340613e-05	1.631144415648608e-05	1.677662211004269e-05	1.725027893208359e-05	1.773194127431871e-05	1.822121908974421e-05	1.871778915395348e-05	1.922138221171825e-05	1.973177286034416e-05	2.024877151957648e-05	2.077221800707676e-05	2.130197636004981e-05	2.183793063182474e-05	2.237998145703764e-05	2.292804322699585e-05	2.348204175270486e-05	2.404191232007667e-05	2.460759806241435e-05	2.517904859096512e-05	2.57562188365795e-05	2.633906806482768e-05	2.692755903438795e-05	2.752165727429741e-05	2.812133046022431e-05	2.872654787360577e-05	2.933727993039052e-05	2.995349776849409e-05	3.05751728849259e-05
9.711656062380063e-06	1.611157405394293e-05	1.877191745841192e-05	1.714189157176272e-05	1.502416247463451e-05	1.352026212525195e-05	1.258851790443276e-05	1.205282618484562e-05	1.178073832501986e-05	1.168683778976787e-05	1.171693772263999e-05	1.183606198176416e-05	1.202103755080711e-05	1.225608984650783e-05	1.253020317337952e-05	1.283550477317844e-05	1.316625024874103e-05	1.351817015121577e-05	1.388803884459774e-05	1.427338355272006e-05	1.467228389953732e-05	1.50832311541346e-05	1.550502767082545e-05	1.593671389854438e-05	1.637751462685326e-05	1.682679886797328e-05	1.728404954657818e-05	1.774884033925946e-05	1.822081779107484e-05	1.869968737215076e-05	1.918520250763391e-05	1.967715587387279e-05	2.017537243790315e-05	2.067970384965685e-05	2.119002389228241e-05	2.170622476644307e-05	2.222821403661086e-05	2.275591210636913e-05	2.32892501190806e-05	2.382816820267098e-05	2.437261399431051e-05	2.492254139398109e-05	2.547790950617444e-05	2.603868173693598e-05	2.660482501976844e-05	2.717630914890623e-05	2.775310620239112e-05	2.833519004059114e-05	2.892253586829638e-05	2.951511985063966e-05
9.605099204729282e-06	1.586110629763212e-05	1.909488384334489e-05	1.775354636616044e-05	1.557625591319418e-05	1.39403598722287e-05	1.28903745862605e-05	1.226076022692229e-05	1.191451688226719e-05	1.176069124552802e-05	1.174088918007136e-05	1.181721202399798e-05	1.196448613167573e-05	1.216555533122392e-05	1.240843375204954e-05	1.268455428529996e-05	1.29876660414128e-05	1.331312335753819e-05	1.365741640479733e-05	1.401785437825401e-05	1.439234725321939e-05	1.477925258875215e-05	1.517726612150775e-05	1.558534238864097e-05	1.600263629696692e-05	1.64284595344954e-05	1.686224765300635e-05	1.73035349263827e-05	1.775193494574129e-05	1.820712549617866e-05	1.866883666334457e-05	1.91368414009153e-05	1.961094799048308e-05	2.009099396944881e-05	2.057684120688251e-05	2.106837188401605e-05	2.156548519263505e-05	2.206809460707284e-05	2.25761256173729e-05	2.308951383547079e-05	2.360820340476828e-05	2.413214565780255e-05	2.466129797779777e-05	2.519562282858591e-05	2.573508692418399e-05	2.6279660514715e-05	2.68293167696556e-05	2.738403124281989e-05	2.794378140624131e-05	2.850854624232479e-05
9.517853046125122e-06	1.557813097997228e-05	1.935202617137912e-05	1.836534388459132e-05	1.616138946057345e-05	1.439776805617138e-05	1.322596731416133e-05	1.249804363611727e-05	1.207404710995693e-05	1.185764029620658e-05	1.178606414424729e-05	1.181831489439872e-05	1.192707024808463e-05	1.209368252169636e-05	1.230511597452335e-05	1.255205144410763e-05	1.282768943444215e-05	1.312697696328811e-05	1.344609672171724e-05	1.378212219562539e-05	1.413278009815698e-05	1.449628364955038e-05	1.487121355580847e-05	1.52564316920921e-05	1.565101759252987e-05	1.605422109469996e-05	1.64654265940235e-05	1.688412575439847e-05	1.730989645506806e-05	1.774238638983214e-05	1.818130017440103e-05	1.862638912558975e-05	1.907744309448833e-05	1.953428389236762e-05	1.999675996177351e-05	2.046474202856176e-05	2.093811953222814e-05	2.141679767794636e-05	2.190069498840027e-05	2.238974125977104e-05	2.288387584644182e-05	2.338304621445779e-05	2.388720671584961e-05	2.439631754531951e-05	2.491034384820379e-05	2.542925495447042e-05	2.595302371810311e-05	2.648162594503258e-05	2.701503989569797e-05	2.75532458507102e-05
9.45058558981824e-06	1.526995329456715e-05	1.953723681797043e-05	1.896783905047799e-05	1.677700663394976e-05	1.48931343233045e-05	1.359670735069052e-05	1.27660396672259e-05	1.226044175079961e-05	1.19785291472428e-05	1.185306761178959e-05	1.183977210648103e-05	1.190901912119436e-05	1.204055314783259e-05	1.222020315551238e-05	1.243783566056074e-05	1.268605695634787e-05	1.295937300717045e-05	1.325363376445872e-05	1.356565784319529e-05	1.389297396551128e-05	1.423363954261529e-05	1.458611120191e-05	1.494915092865935e-05	1.532175703775868e-05	1.570311272798721e-05	1.609254726737208e-05	1.648950637474578e-05	1.689352938026593e-05	1.730423144096324e-05	1.772128956643332e-05	1.814443154522148e-05	1.857342710021526e-05	1.900808077188945e-05	1.94482261519196e-05	1.989372118025475e-05	2.034444428573335e-05	2.080029120036814e-05	2.126117231506265e-05	2.17270104730726e-05	2.219773911947139e-05	2.267330074161791e-05	2.315364554874598e-05	2.363873034900894e-05	2.412851759027834e-05	2.462297453736147e-05	2.512207256334295e-05	2.562578653675564e-05	2.61340942895411e-05	2.664697615333136e-05
9.403860004164631e-06	1.494364323649764e-05	1.964657075684885e-05	1.955051169656233e-05	1.74194761530496e-05	1.542673188989475e-05	1.40039658196661e-05	1.306618538549399e-05	1.247491657261263e-05	1.212430578436368e-05	1.194260100790872e-05	1.188207312002215e-05	1.191064249487025e-05	1.200632360368528e-05	1.215371892239291e-05	1.234181359497212e-05	1.256257037119144e-05	1.281001758549659e-05	1.307964503894896e-05	1.336799568631586e-05	1.367238429551389e-05	1.399070005941349e-05	1.432126576277848e-05	1.466273572671651e-05	1.501402078450929e-05	1.537423239336579e-05	1.574264048828012e-05	1.611864133686092e-05	1.650173276314748e-05	1.689149486397036e-05	1.728757486341967e-05	1.768967511631812e-05	1.809754353051029e-05	1.851096586340524e-05	1.892975948276428e-05	1.935376828023914e-05	1.978285849899086e-05	2.021691529109471e-05	2.065583986132824e-05	2.109954708496748e-05	2.154796351095854e-05	2.200102568006997e-05	2.245867870185119e-05	2.292087504523889e-05	2.338757350635918e-05	2.385873832393135e-05	2.43343384181467e-05	2.481434673321173e-05	2.529873966731785e-05	2.578749657652864e-05
9.378153621298019e-06	1.460581506461627e-05	1.967847459193023e-05	2.010205594864896e-05	1.808393765588553e-05	1.59983363896209e-05	1.444902101228326e-05	1.339997438024472e-05	1.271878730149187e-05	1.229602394852711e-05	1.205546554013296e-05	1.19457986776561e-05	1.193233346932997e-05	1.199122715383577e-05	1.210575880938235e-05	1.226396020315007e-05	1.245709725392981e-05	1.26786810334433e-05	1.292381144669395e-05	1.318873321968843e-05	1.347052984475145e-05	1.37669088469582e-05	1.407604860498932e-05	1.439648738560572e-05	1.472704180312865e-05	1.506674610482203e-05	1.541480640713359e-05	1.577056580838194e-05	1.613347751204149e-05	1.650308391815659e-05	1.687900020912762e-05	1.726090135409375e-05	1.764851173804916e-05	1.804159682395202e-05	1.843995640244e-05	1.88434190909587e-05	1.925183782326508e-05	1.966508612939883e-05	2.008305505058297e-05	2.050565056725266e-05	2.093279144415939e-05	2.136440741630282e-05	2.180043765484919e-05	2.224082946414697e-05	2.268553717038542e-05	2.313452116988578e-05	2.358774711089937e-05	2.404518518751287e-05	2.450680952808094e-05	2.497259766358664e-05
9.373869396415252e-06	1.426247816275206e-05	1.963383950626904e-05	2.061078906801319e-05	1.876417183539085e-05	1.660708375076114e-05	1.493299163473867e-05	1.376893274946805e-05	1.299346379147607e-05	1.249484416229486e-05	1.219256538767373e-05	1.203162429797794e-05	1.197457160665937e-05	1.19955764360611e-05	1.207649213239605e-05	1.220432003028062e-05	1.236957177296775e-05	1.256519826914624e-05	1.278587725959654e-05	1.302753073638123e-05	1.328699210760683e-05	1.356177263551243e-05	1.384989484349751e-05	1.414977186635584e-05	1.446011882713886e-05	1.477988687798026e-05	1.510821350693291e-05	1.544438467365484e-05	1.578780565365001e-05	1.613797836771235e-05	1.649448359294479e-05	1.685696688516742e-05	1.722512734960484e-05	1.759870861673906e-05	1.797749153949929e-05	1.836128824455958e-05	1.874993725661761e-05	1.91432994787512e-05	1.954125486016349e-05	1.994369961935243e-05	2.035054391851973e-05	2.076170990671195e-05	2.117713006575385e-05	2.159674580608041e-05	2.202050626976485e-05	2.244836730610572e-05	2.288029059151758e-05	2.331624287059094e-05	2.375619529929733e-05	2.420012287457728e-05
9.391339614577651e-06	1.391895308244658e-05	1.951587517094335e-05	2.106516595898688e-05	1.945251532527347e-05	1.725131094767601e-05	1.545675377085236e-05	1.417458668959565e-05	1.330044054943118e-05	1.272203338614635e-05	1.235491053739477e-05	1.214032384962102e-05	1.203792628804364e-05	1.201976626775874e-05	1.20661641666407e-05	1.216300878313532e-05	1.22999957166015e-05	1.246946934301081e-05	1.266565025909115e-05	1.288411111867034e-05	1.31214148149615e-05	1.337486049644076e-05	1.36423024059832e-05	1.392201870709775e-05	1.421261516252804e-05	1.451295347528686e-05	1.482209732625987e-05	1.513927127700024e-05	1.546382914026137e-05	1.579522939819115e-05	1.613301592298838e-05	1.647680272713737e-05	1.68262618046872e-05	1.718111336453193e-05	1.754111793008327e-05	1.790606990653421e-05	1.827579231054252e-05	1.865013242700773e-05	1.902895821002159e-05	1.941215528485055e-05	1.979962443815129e-05	2.019127950697172e-05	2.05870455951653e-05	2.098685755995085e-05	2.139065872242269e-05	2.17983997645243e-05	2.221003778193907e-05	2.262553546789719e-05	2.304486040729349e-05	2.346798446415229e-05
9.430821581538388e-06	1.357984222446775e-05	1.932982564598049e-05	2.145436729484686e-05	2.013984397045757e-05	1.792838401850321e-05	1.602083950341821e-05	1.461841976878994e-05	1.364128253108558e-05	1.297896276595417e-05	1.254361901446052e-05	1.227277309735866e-05	1.212306028433849e-05	1.20642767528663e-05	1.207509864160664e-05	1.214021520512911e-05	1.224843979408664e-05	1.239146022779069e-05	1.256300207992935e-05	1.275825979618445e-05	1.297350356183723e-05	1.320580318903724e-05	1.345283114405043e-05	1.371271994030525e-05	1.39839574502301e-05	1.426530905121586e-05	1.45557590239746e-05	1.485446594343623e-05	1.516072836348732e-05	1.547395816110872e-05	1.579365964076543e-05	1.611941301420107e-05	1.645086123503384e-05	1.67876994282455e-05	1.712966634345035e-05	1.74765373988007e-05	1.78281189842759e-05	1.818424376895187e-05	1.854476681386471e-05	1.89095623352904e-05	1.927852099616999e-05	1.965154762881099e-05	2.002855931154694e-05	2.040948373739979e-05	2.079425782472559e-05	2.118282652929676e-05	2.157514182482086e-05	2.197116182481842e-05	2.23708500236379e-05	2.277417463822151e-05
9.492484970121484e-06	1.324904283067053e-05	1.908256736925282e-05	2.176891187853492e-05	2.0815649229508e-05	1.863452113326221e-05	1.662531561863202e-05	1.510181772971516e-05	1.40176048929822e-05	1.326710279081134e-05	1.275991817769217e-05	1.242995306947651e-05	1.223073347899177e-05	1.212967667324363e-05	1.210370056022649e-05	1.213620327289517e-05	1.221504523682781e-05	1.233120387948087e-05	1.247786879250408e-05	1.264982490928996e-05	1.28430256064218e-05	1.305429264422826e-05	1.328110204564979e-05	1.352142907384295e-05	1.377363445248757e-05	1.403637977844882e-05	1.430856387808889e-05	1.458927438239526e-05	1.487775049466634e-05	1.517335408318378e-05	1.547554703205805e-05	1.578387334353002e-05	1.609794488172646e-05	1.64174299317037e-05	1.67420439531546e-05	1.707154205827263e-05	1.740571285409603e-05	1.77443733721526e-05	1.80873648702454e-05	1.843454933803305e-05	1.878580657396922e-05	1.914103172856975e-05	1.950013323035427e-05	1.986303102733704e-05	2.022965508995682e-05	2.059994413160149e-05	2.097384451099438e-05	2.135130928724043e-05	2.173229740344096e-05	2.211677297908089e-05
9.576390451995857e-06	1.292979008184978e-05	1.878214002226541e-05	2.200123162586869e-05	2.146822999579467e-05	1.936462268804999e-05	1.726964174332018e-05	1.562599849933483e-05	1.443104512961646e-05	1.358801501054127e-05	1.300514465311757e-05	1.261295304320224e-05	1.236180665394694e-05	1.221662713278973e-05	1.215245933972943e-05	1.215131472698818e-05	1.220002572031695e-05	1.228880159447922e-05	1.241025175258689e-05	1.255871770973393e-05	1.272980987591651e-05	1.292008162460723e-05	1.312679659293986e-05	1.334776018570262e-05	1.358119591980037e-05	1.382565351942317e-05	1.407993979229172e-05	1.434306605810748e-05	1.461420774722151e-05	1.489267304844723e-05	1.517787835669692e-05	1.546932888111927e-05	1.576660320629414e-05	1.606934090829341e-05	1.637723255095025e-05	1.669001155123744e-05	1.700744752314996e-05	1.732934079925185e-05	1.765551789638193e-05	1.798582774304223e-05	1.832013852481639e-05	1.865833503409367e-05	1.900031643343444e-05	1.93459943599437e-05	1.969529131205188e-05	2.004813927132993e-05	2.040447852064653e-05	2.076425662710081e-05	2.112742756373995e-05	2.149395094862116e-05
9.682459268390372e-06	1.26247194363934e-05	1.843726234557535e-05	2.214614435446586e-05	2.208501485619948e-05	2.01121251408597e-05	1.795250878813853e-05	1.619192503882722e-05	1.488322575538067e-05	1.394333926230752e-05	1.328074236079093e-05	1.282297287931651e-05	1.251724521327292e-05	1.232588540281589e-05	1.222195226052917e-05	1.218597194248247e-05	1.220366962269802e-05	1.22644246843567e-05	1.236021874327503e-05	1.248491322588003e-05	1.26337472091304e-05	1.280298359356275e-05	1.298965630184186e-05	1.319138717292871e-05	1.340625158393712e-05	1.363267859476352e-05	1.386937586846323e-05	1.411527259297144e-05	1.436947563631058e-05	1.463123553876709e-05	1.489991989418098e-05	1.517499233670468e-05	1.54559958195346e-05	1.574253920887423e-05	1.603428645977986e-05	1.633094781853209e-05	1.663227262725623e-05	1.693804340421043e-05	1.724807094635123e-05	1.756219025624403e-05	1.788025713758202e-05	1.82021453360518e-05	1.852774412736097e-05	1.885695627373461e-05	1.918969628553071e-05	1.952588893662152e-05	1.986546799179657e-05	2.02083751119679e-05	2.055455890916511e-05	2.090397412809665e-05
9.810433530939517e-06	1.233593929045769e-05	1.805687815525204e-05	2.220116765206463e-05	2.265301711918324e-05	2.086890004814761e-05	1.867166084635017e-05	1.680019883098099e-05	1.537570542578082e-05	1.433477512533238e-05	1.358825794623034e-05	1.306132435514906e-05	1.269812267405141e-05	1.245830889230481e-05	1.231284819556682e-05	1.224068113709692e-05	1.222634263068479e-05	1.225831648581729e-05	1.232790543043049e-05	1.242845121633709e-05	1.255479086152308e-05	1.270287282131764e-05	1.286948247354523e-05	1.305204318795066e-05	1.324847031388052e-05	1.345706268979771e-05	1.367642109163264e-05	1.39053862563914e-05	1.414299129518608e-05	1.438842480010854e-05	1.464100198140091e-05	1.490014189412505e-05	1.516534932550956e-05	1.54362002806232e-05	1.571233026918259e-05	1.59934247898702e-05	1.627921155129573e-05	1.656945407500857e-05	1.686394640547916e-05	1.716250871238201e-05	1.746498361623896e-05	1.777123310389102e-05	1.808113592732877e-05	1.839458540076526e-05	1.871148752727925e-05	1.903175939952384e-05	1.935532782930776e-05	1.968212816909839e-05	2.001210329509664e-05	2.034520272687289e-05
9.9598273510418e-06	1.206510713895683e-05	1.764976573836269e-05	2.216663602861764e-05	2.315940739244837e-05	2.162522360252043e-05	1.942370684828521e-05	1.745093228751635e-05	1.590991616300803e-05	1.476405606457304e-05	1.392933275531333e-05	1.332943104394862e-05	1.290562369694791e-05	1.261485913493235e-05	1.242591157483072e-05	1.231603590447213e-05	1.226849069750995e-05	1.227079471937902e-05	1.231351714980772e-05	1.238943743264913e-05	1.249295729513834e-05	1.261968475177388e-05	1.276613618349019e-05	1.29295202898881e-05	1.310757946486146e-05	1.329847193250278e-05	1.350068316450503e-05	1.371295858074507e-05	1.393425189521513e-05	1.416368508757552e-05	1.440051710243649e-05	1.464411916477668e-05	1.48939551571341e-05	1.514956590306348e-05	1.541055649008874e-05	1.567658597602564e-05	1.594735897796653e-05	1.62226187587651e-05	1.650214151247687e-05	1.678573161571665e-05	1.707321766181418e-05	1.736444913287817e-05	1.765929359451017e-05	1.795763432086585e-05	1.825936827580292e-05	1.856440438998628e-05	1.887266208507871e-05	1.918407000504831e-05	1.949856492182537e-05	1.981609078821962e-05
1.012986943379477e-05	1.181350437619521e-05	1.72242297964094e-05	2.20456099079265e-05	2.359216820235301e-05	2.236984364763099e-05	2.020393232712984e-05	1.814359930581546e-05	1.648708420573863e-05	1.523291444597923e-05	1.430569028796456e-05	1.362882616426368e-05	1.31410463574713e-05	1.279660564447053e-05	1.256200651721316e-05	1.241272104748224e-05	1.23306433503101e-05	1.230225420588165e-05	1.231733104096949e-05	1.236804520927275e-05	1.244832727329608e-05	1.255341665120577e-05	1.267953852999091e-05	1.282366933431046e-05	1.298336444559251e-05	1.315663017011346e-05	1.334182752149376e-05	1.353759913765388e-05	1.37428132066595e-05	1.395652003086422e-05	1.417791807729683e-05	1.440632721709451e-05	1.464116746304651e-05	1.488194194843777e-05	1.512822320460653e-05	1.537964202394276e-05	1.563587836423415e-05	1.589665387594504e-05	1.616172572826847e-05	1.643088148105326e-05	1.670393480388075e-05	1.698072188526991e-05	1.726109840700613e-05	1.75449369836235e-05	1.783212498662674e-05	1.812256268834979e-05	1.84161616725728e-05	1.871284346869199e-05	1.901253837396952e-05	1.931518443462555e-05
1.031943860024803e-05	1.158210654072072e-05	1.6787882003769e-05	2.1843593244e-05	2.394077582450043e-05	2.309016916789129e-05	2.100612647423817e-05	1.887686477514494e-05	1.710813201240988e-05	1.574303532341832e-05	1.471911783038207e-05	1.396114767200047e-05	1.34058032697704e-05	1.300472943917543e-05	1.272210103297111e-05	1.253151667016438e-05	1.241341733505718e-05	1.235316994447235e-05	1.233969853968436e-05	1.236451739659681e-05	1.242104727782577e-05	1.250412855762295e-05	1.260967116202485e-05	1.273440012171447e-05	1.287566852499558e-05	1.303131846704658e-05	1.319957654668519e-05	1.337897450131545e-05	1.356828832969817e-05	1.376649115296108e-05	1.397271638637206e-05	1.418622872333703e-05	1.440640109219141e-05	1.463269621878095e-05	1.486465176971967e-05	1.510186830087282e-05	1.534399941967905e-05	1.559074370670963e-05	1.584183804443782e-05	1.609705207863465e-05	1.635618359682842e-05	1.661905465342225e-05	1.688550830600792e-05	1.715540585456052e-05	1.74286244963302e-05	1.770505532603091e-05	1.798460162403744e-05	1.826717738588557e-05	1.855270605469927e-05	1.884111942495814e-05
1.052699486468999e-05	1.137164712590528e-05	1.634750589541843e-05	2.156810065324338e-05	2.419684079507528e-05	2.377260021782991e-05	2.182244484909492e-05	1.964839619235159e-05	1.777355920907879e-05	1.629599663728864e-05	1.51714407003836e-05	1.43281296868652e-05	1.37014210646617e-05	1.32405259714831e-05	1.290727116318739e-05	1.267330246579193e-05	1.251752057515023e-05	1.242410054892604e-05	1.238104823652901e-05	1.23791686501949e-05	1.241133126469334e-05	1.247194454790768e-05	1.255657710389767e-05	1.266168182285648e-05	1.278439289700866e-05	1.292237484345782e-05	1.307370901610791e-05	1.323680742063651e-05	1.341034661938689e-05	1.359321656812545e-05	1.378448065943097e-05	1.398334425584879e-05	1.418912971218389e-05	1.440125640012722e-05	1.461922462031187e-05	1.484260255865496e-05	1.507101564409542e-05	1.530413781376516e-05	1.554168430317843e-05	1.578340566329374e-05	1.602908277046935e-05	1.627852264448265e-05	1.653155492768004e-05	1.67880289078429e-05	1.704781099036034e-05	1.73107825434132e-05	1.757683805418294e-05	1.784588354554664e-05	1.811783521174097e-05	1.839261823884948e-05
1.075051020177828e-05	1.118267405381463e-05	1.590899494489072e-05	2.122813029399859e-05	2.435463487141944e-05	2.440300335304179e-05	2.264333290373519e-05	2.045466382896946e-05	1.848330091471381e-05	1.689319327027204e-05	1.566448725268416e-05	1.473158913137236e-05	1.402953758860231e-05	1.35054071187816e-05	1.31187048756899e-05	1.283906211165086e-05	1.26437564044006e-05	1.25156920302982e-05	1.244188910430286e-05	1.241238808656085e-05	1.241946277200305e-05	1.245705433835651e-05	1.252036189306174e-05	1.26055436974042e-05	1.27094970201168e-05	1.282969427132104e-05	1.296405978168204e-05	1.311087621840116e-05	1.326871282384991e-05	1.343636987998296e-05	1.361283535197365e-05	1.379725075795018e-05	1.398888408937513e-05	1.418710816509282e-05	1.439138320656377e-05	1.460124271741785e-05	1.48162819684447e-05	1.503614855113105e-05	1.526053458426636e-05	1.548917024983369e-05	1.572181840416477e-05	1.595827006376187e-05	1.61983406064599e-05	1.644186656058671e-05	1.668870287981613e-05	1.693872062108077e-05	1.719180495841869e-05	1.744785347803843e-05	1.770677470971777e-05	1.7968486857579e-05
1.098740493582104e-05	1.101559858684387e-05	1.547734921573427e-05	2.083360325493803e-05	2.441144107670936e-05	2.49673192145524e-05	2.345753872789825e-05	2.129074013838711e-05	1.923656305496369e-05	1.753574234056637e-05	1.620004249547617e-05	1.517340621400524e-05	1.439189602682639e-05	1.380090179089988e-05	1.335770547750801e-05	1.302988764630414e-05	1.279302801494331e-05	1.262868190239648e-05	1.25228140903581e-05	1.246464231179881e-05	1.244579739212521e-05	1.245971523284738e-05	1.250119504624975e-05	1.256607612134598e-05	1.265099924693693e-05	1.275322894325618e-05	1.287051971213862e-05	1.300101443300298e-05	1.314316645187252e-05	1.329567929674781e-05	1.345745962713003e-05	1.362758020926773e-05	1.380525055243521e-05	1.398979344797066e-05	1.418062609255009e-05	1.437724479872225e-05	1.457921253280637e-05	1.478614869656661e-05	1.499772070121342e-05	1.521363698197816e-05	1.543364117743079e-05	1.56575072558287e-05	1.588503541561006e-05	1.611604862193648e-05	1.635038966839044e-05	1.65879186742789e-05	1.682851094484695e-05	1.707205513516338e-05	1.731845166911569e-05	1.756761137352491e-05
1.123449761465848e-05	1.087073688437587e-05	1.505671521523462e-05	2.039482471681886e-05	2.436768444384201e-05	2.545226702957593e-05	2.425224362295083e-05	2.21501141730407e-05	2.003163616452772e-05	1.822436726756439e-05	1.677978789253178e-05	1.565549711077585e-05	1.479033495848093e-05	1.412865458649073e-05	1.362569422922476e-05	1.324698366085232e-05	1.296634303471002e-05	1.276390357143037e-05	1.262450406122519e-05	1.253647882485895e-05	1.249076561697872e-05	1.248025443128926e-05	1.249931186812465e-05	1.254343193771306e-05	1.26089777583483e-05	1.269298882836102e-05	1.279303590487124e-05	1.290711071660348e-05	1.303354138378269e-05	1.317092697785764e-05	1.331808645804895e-05	1.347401850133474e-05	1.363786965650549e-05	1.380890891096444e-05	1.398650723666603e-05	1.417012103105684e-05	1.435927862685038e-05	1.455356923622374e-05	1.475263383871475e-05	1.495615763075013e-05	1.516386373715035e-05	1.537550794826301e-05	1.55908742951142e-05	1.580977131275751e-05	1.603202887158263e-05	1.625749547950817e-05	1.648603597634424e-05	1.671752955612028e-05	1.695186806484513e-05	1.718895453043951e-05
1.148797800191314e-05	1.074834465573564e-05	1.465045469606668e-05	1.992200952875933e-05	2.422683040372081e-05	2.584608921079844e-05	2.501333465855918e-05	2.302454229390045e-05	2.086569194769734e-05	1.895925864064293e-05	1.740522470820787e-05	1.617977689949758e-05	1.522677312222373e-05	1.449042177981438e-05	1.392421175330889e-05	1.349167107942274e-05	1.316481811553947e-05	1.29222909515503e-05	1.274773207550942e-05	1.262852979036289e-05	1.255487606183028e-05	1.251907170899531e-05	1.25150156155145e-05	1.253782814458096e-05	1.258357181612292e-05	1.264904252859386e-05	1.27316121818433e-05	1.282910900239243e-05	1.293972573807407e-05	1.306194862433987e-05	1.319450196325918e-05	1.333630453641123e-05	1.348643506155926e-05	1.364410461622591e-05	1.380863446973981e-05	1.397943814506932e-05	1.415600681215276e-05	1.433789732301331e-05	1.452472235532159e-05	1.471614224916363e-05	1.491185821150721e-05	1.511160663175592e-05	1.531515430465773e-05	1.552229439806512e-05	1.573284303510043e-05	1.594663638548663e-05	1.616352818074156e-05	1.63833875836977e-05	1.660609735544718e-05	1.68315522729084e-05
1.174341399203705e-05	1.064864546511813e-05	1.426123032514157e-05	1.942489889553723e-05	2.399506928538795e-05	2.613926295389512e-05	2.572583296005352e-05	2.390396162399446e-05	2.173457063614344e-05	1.973991091066002e-05	1.807757815905251e-05	1.674811049414188e-05	1.570318740711261e-05	1.488806373783048e-05	1.425491771298223e-05	1.376539023309708e-05	1.338968337019776e-05	1.310488322233431e-05	1.289336794591645e-05	1.274151616731861e-05	1.263871906803374e-05	1.257664247494488e-05	1.254868002888987e-05	1.254954793352773e-05	1.257498334760862e-05	1.262151844901026e-05	1.268630988225556e-05	1.276700895310054e-05	1.28616620053484e-05	1.296863332415123e-05	1.308654498600805e-05	1.321422956048385e-05	1.335069263618152e-05	1.349508291528697e-05	1.364666818319488e-05	1.380481587195378e-05	1.396897724091593e-05	1.413867442477993e-05	1.431348976927764e-05	1.449305700316663e-05	1.467705389296544e-05	1.486519610157321e-05	1.505723202968572e-05	1.525293846354924e-05	1.54521168875664e-05	1.565459034762712e-05	1.586020077266516e-05	1.606880667911758e-05	1.628028119665924e-05	1.649451036451974e-05
1.199580325450223e-05	1.057185324899231e-05	1.38910987192108e-05	1.891247913924468e-05	2.368083240277205e-05	2.63250996884905e-05	2.63744747362245e-05	2.47764963260724e-05	2.263257195386202e-05	2.05649355836749e-05	1.879767975507899e-05	1.736224904100446e-05	1.622158228984255e-05	1.532353265192108e-05	1.461958809644029e-05	1.406970284259919e-05	1.364228644192566e-05	1.331282961124917e-05	1.306238303148872e-05	1.287625216835928e-05	1.274297067841651e-05	1.265352121316248e-05	1.260075224084973e-05	1.257894309087481e-05	1.258347887562272e-05	1.261060629497744e-05	1.265724896464271e-05	1.27208667026653e-05	1.279934746075244e-05	1.289092366298024e-05	1.299410692757384e-05	1.310763674014091e-05	1.323043979628658e-05	1.336159756554584e-05	1.350032023715083e-05	1.364592565527072e-05	1.37978221822022e-05	1.395549467433566e-05	1.41184929406965e-05	1.42864221935267e-05	1.445893510664016e-05	1.463572517866996e-05	1.481652116104298e-05	1.500108235916598e-05	1.518919465322633e-05	1.538066711485568e-05	1.557532911930412e-05	1.577302787153114e-05	1.597362627940488e-05	1.617700111914609e-05
1.223967864008522e-05	1.051818954238806e-05	1.35416038872145e-05	1.839280047414003e-05	2.329420247425765e-05	2.640016066724357e-05	2.694442014347465e-05	2.562858730087146e-05	2.355226806082822e-05	2.143185411135077e-05	1.956582566749926e-05	1.80237490183251e-05	1.678394862474172e-05	1.579885421734587e-05	1.502010926942215e-05	1.440629241449897e-05	1.392409592115669e-05	1.35473940416674e-05	1.325585517533779e-05	1.303365000867589e-05	1.286839696997292e-05	1.275034530630086e-05	1.267175606852601e-05	1.262643677260158e-05	1.260939180620006e-05	1.261655890934199e-05	1.264460943100903e-05	1.269079590302909e-05	1.275283486610919e-05	1.282881611087848e-05	1.291713184419083e-05	1.301642099232033e-05	1.312552508734926e-05	1.324345308207974e-05	1.336935309667212e-05	1.350248958459644e-05	1.364222476428077e-05	1.378800343041923e-05	1.393934045993366e-05	1.409581047932985e-05	1.425703927589582e-05	1.442269662361825e-05	1.459249026292721e-05	1.476616082634611e-05	1.494347754327181e-05	1.512423458960859e-05	1.530824797345903e-05	1.549535286832429e-05	1.568540132148086e-05	1.587826027806123e-05
1.246927235350688e-05	1.04878957997798e-05	1.321386636035758e-05	1.78728846358568e-05	2.284628632084753e-05	2.636443797924569e-05	2.742204105876706e-05	2.644527158704181e-05	2.448436266783049e-05	2.233687719643778e-05	2.038160990181413e-05	1.873387119361759e-05	1.739220937714599e-05	1.631610160799635e-05	1.545846775349837e-05	1.477696241975049e-05	1.423670373739106e-05	1.380995943290012e-05	1.34749736697926e-05	1.321472488353788e-05	1.301585871627699e-05	1.286783923340385e-05	1.276229569293192e-05	1.269252666185342e-05	1.26531250858924e-05	1.263969446237539e-05	1.264863308580638e-05	1.267696908831571e-05	1.272223347310598e-05	1.278236169522819e-05	1.285561681715313e-05	1.294052907571169e-05	1.303584801822965e-05	1.314050433229316e-05	1.325357920330235e-05	1.337427955788884e-05	1.350191793997543e-05	1.363589605667996e-05	1.377569124946457e-05	1.392084531096645e-05	1.407095519365972e-05	1.422566525269676e-05	1.438466073953432e-05	1.45476623204254e-05	1.471442143880038e-05	1.488471637573215e-05	1.505834889044886e-05	1.523514134489327e-05	1.541493423387105e-05	1.559758405636844e-05
1.267873748715455e-05	1.048124105440025e-05	1.290866511726618e-05	1.735870514360093e-05	2.234861174712081e-05	2.622128129035577e-05	2.779571748700098e-05	2.721062716870444e-05	2.541762564898047e-05	2.327468182715684e-05	2.124373266823033e-05	1.949345673329302e-05	1.80481496057889e-05	1.687735978024339e-05	1.593673444562446e-05	1.518363145761468e-05	1.458182604634546e-05	1.410203137022173e-05	1.372104408801217e-05	1.342060008666558e-05	1.31863163359485e-05	1.30068191241282e-05	1.287305972263724e-05	1.277778851488e-05	1.271515423891943e-05	1.268039900666133e-05	1.266962564255198e-05	1.267961936884061e-05	1.270771033932848e-05	1.275166697084717e-05	1.28096126059765e-05	1.287995995271925e-05	1.296135915462445e-05	1.305265638073708e-05	1.315286058856678e-05	1.326111667876844e-05	1.337668368090427e-05	1.34989169243037e-05	1.362725338493883e-05	1.376119957837317e-05	1.39003215055534e-05	1.404423626273134e-05	1.419260500760385e-05	1.434512703625596e-05	1.45015347743558e-05	1.466158952429771e-05	1.4825077840219e-05	1.499180842672969e-05	1.516160947624288e-05	1.533432637514444e-05
1.28624171819089e-05	1.049852499722225e-05	1.26265108055321e-05	1.685522232229995e-05	2.18125964438713e-05	2.59770852193885e-05	2.805655921353504e-05	2.790838155513881e-05	2.633893553191574e-05	2.423820290387748e-05	2.214978681822068e-05	2.030277825513248e-05	1.875332779716633e-05	1.74846778109664e-05	1.645704171631546e-05	1.562832440891778e-05	1.496130199939024e-05	1.442524077674968e-05	1.399549276638937e-05	1.365251214751203e-05	1.338083506210872e-05	1.316819763880028e-05	1.300482563148327e-05	1.288288009689339e-05	1.279603079211734e-05	1.273912940826435e-05	1.270795919062956e-05	1.269904246774357e-05	1.270949196938772e-05	1.273689529865844e-05	1.277922459498896e-05	1.283476543132291e-05	1.290206048048029e-05	1.297986459146849e-05	1.306710873601384e-05	1.316287089464137e-05	1.326635240592625e-05	1.337685864326372e-05	1.349378314007537e-05	1.361659447906664e-05	1.374482540937414e-05	1.387806376927115e-05	1.401594487974238e-05	1.415814514236288e-05	1.430437662792474e-05	1.445438248395869e-05	1.460793302210422e-05	1.476482237225191e-05	1.492486561122843e-05	1.508789629026081e-05
1.301514261684344e-05	1.054007638070204e-05	1.236770976105577e-05	1.636645601430917e-05	2.124911891533868e-05	2.564078305784731e-05	2.819896914626824e-05	2.852265947232905e-05	2.723346147839208e-05	2.521846241827795e-05	2.309602872637298e-05	2.116136462814549e-05	1.950896561003672e-05	1.814000665594593e-05	1.702155151254367e-05	1.611315834678226e-05	1.537708961968069e-05	1.478134511167167e-05	1.429987065276999e-05	1.391181582124933e-05	1.360059024005559e-05	1.335298912632156e-05	1.315846454954907e-05	1.300854550315696e-05	1.289638609229294e-05	1.281641666368586e-05	1.276407503426093e-05	1.273559911298571e-05	1.272786629377959e-05	1.273826844487964e-05	1.276461404436618e-05	1.280505109677658e-05	1.285800603622959e-05	1.292213499576725e-05	1.299628469867216e-05	1.307946088159598e-05	1.317080264904837e-05	1.326956152676035e-05	1.337508425949204e-05	1.348679860967031e-05	1.360420157435233e-05	1.37268495615024e-05	1.385435016191049e-05	1.398635522708062e-05	1.412255502111739e-05	1.426267325994403e-05	1.44064628868422e-05	1.455370246165661e-05	1.47041930634861e-05	1.485775562477384e-05
1.313253305424307e-05	1.060624646828004e-05	1.213241899762855e-05	1.589558118854832e-05	2.066820379401802e-05	2.522321341990252e-05	2.822097968027974e-05	2.903881940277955e-05	2.808500999313917e-05	2.620446498242378e-05	2.407714462619833e-05	2.20678000469902e-05	2.03158133075149e-05	1.884511944611951e-05	1.763241225739623e-05	1.664032169941928e-05	1.583125781332612e-05	1.517222748671844e-05	1.463585614833165e-05	1.419998870895894e-05	1.384687262430043e-05	1.356231498928038e-05	1.333494637241914e-05	1.315561985205476e-05	1.301693551553698e-05	1.29128696095593e-05	1.283848691443577e-05	1.27897177972086e-05	1.276318499833775e-05	1.275606851325645e-05	1.27659996573469e-05	1.279097754384065e-05	1.28293028434049e-05	1.287952493368326e-05	1.294039947926301e-05	1.301085418253847e-05	1.308996097227405e-05	1.317691329359276e-05	1.327100746348291e-05	1.337162728441436e-05	1.347823128322582e-05	1.359034207652899e-05	1.370753746745228e-05	1.382944295897818e-05	1.395572543181454e-05	1.408608778402097e-05	1.422026436843179e-05	1.435801709464517e-05	1.449913208690495e-05	1.464341680876509e-05
1.321126637595543e-05	1.069739706451575e-05	1.192069275227941e-05	1.544503459127888e-05	2.007881927805074e-05	2.473643423970845e-05	2.812432167425295e-05	2.944430551141325e-05	2.887654831488003e-05	2.718319280788799e-05	2.508602907170673e-05	2.301950054044685e-05	2.117398877867574e-05	1.960151128281917e-05	1.829170200077531e-05	1.721204485033866e-05	1.63259733108661e-05	1.559989293049251e-05	1.50052564622687e-05	1.451863521418405e-05	1.412109349994713e-05	1.379740915594995e-05	1.353534513509458e-05	1.332503432524563e-05	1.315848306110529e-05	1.302917902797781e-05	1.293178462244244e-05	1.286189791711526e-05	1.281586621720421e-05	1.279064022331274e-05	1.278365947604389e-05	1.279276192110401e-05	1.281611212612666e-05	1.285214397869305e-05	1.289951468137698e-05	1.295706760552342e-05	1.302380212943101e-05	1.309884901350289e-05	1.318145018899615e-05	1.327094208408522e-05	1.336674179998764e-05	1.346833559535996e-05	1.357526924963626e-05	1.368713996320385e-05	1.38035895206582e-05	1.39242984967687e-05	1.404898132706052e-05	1.417738209837855e-05	1.430927094139148e-05	1.4444440928387e-05
1.324928869606194e-05	1.081388248047019e-05	1.173252139323053e-05	1.501662359174152e-05	1.948877419321569e-05	2.419305369145747e-05	2.791422182811363e-05	2.972942661720112e-05	2.959089613390162e-05	2.813973429871509e-05	2.611359852461013e-05	2.401247478890633e-05	2.208278925742996e-05	2.041027553880941e-05	1.90013549674638e-05	1.783056002392234e-05	1.686348106248523e-05	1.606646083418612e-05	1.541000686402341e-05	1.486948945220657e-05	1.442478939435195e-05	1.405962352052787e-05	1.376084457221758e-05	1.351782151439329e-05	1.332192631278688e-05	1.316612214457944e-05	1.304463801057489e-05	1.29527133025027e-05	1.288639760162462e-05	1.284239354775777e-05	1.28179331188528e-05	1.281067979966192e-05	1.281865084072901e-05	1.284015515567035e-05	1.287374344056287e-05	1.291816789022067e-05	1.297234948769906e-05	1.303535130123441e-05	1.310635657158413e-05	1.318465063935673e-05	1.326960596642809e-05	1.336066966309736e-05	1.345735305456089e-05	1.355922291509398e-05	1.366589407239699e-05	1.377702314276913e-05	1.389230320357735e-05	1.401145924595612e-05	1.413424427956146e-05	1.42604359844387e-05
1.32459374705278e-05	1.095602462680694e-05	1.156786358272e-05	1.461163109948156e-05	1.890469647770878e-05	2.360563328618762e-05	2.759896068997918e-05	2.988797248778096e-05	3.021155168443197e-05	2.905757633502992e-05	2.714866928972002e-05	2.504108100724519e-05	2.304047683608307e-05	2.127195404351574e-05	1.976306842338092e-05	1.849804795487821e-05	1.744607630100683e-05	1.65741523786948e-05	1.58521670533113e-05	1.52544166165884e-05	1.475962607036182e-05	1.435043316374663e-05	1.401274375419377e-05	1.373512101331053e-05	1.350826173755925e-05	1.332456750847741e-05	1.317780140070035e-05	1.306281614245584e-05	1.297533977579428e-05	1.291180672192696e-05	1.286922437281192e-05	1.284506737920146e-05	1.283719352582878e-05	1.284377646338406e-05	1.28632516454468e-05	1.289427265131545e-05	1.293567571452181e-05	1.298645076582478e-05	1.304571767376552e-05	1.311270665296631e-05	1.31867420311191e-05	1.326722873607218e-05	1.335364099650815e-05	1.344551285253437e-05	1.354243015297041e-05	1.364402377921959e-05	1.374996388557317e-05	1.385995498521596e-05	1.397373174284684e-05	1.409105535985406e-05
1.32019633536391e-05	1.112408030152226e-05	1.142667258059773e-05	1.4230912693727e-05	1.83320730193815e-05	2.298619918239168e-05	2.718925255429925e-05	2.99175923793918e-05	3.072359128848961e-05	2.9919079426921e-05	2.817793388509174e-05	2.609779759576936e-05	2.404404185090072e-05	2.218635938835423e-05	2.057818671622866e-05	1.92165685073055e-05	1.807606614577376e-05	1.712527146989026e-05	1.633391366923302e-05	1.567541216918332e-05	1.512740139861711e-05	1.467144110332123e-05	1.429246264733777e-05	1.397818516717307e-05	1.371859027386089e-05	1.350548023200812e-05	1.333211838463546e-05	1.319294131232062e-05	1.308333018894121e-05	1.299942963739981e-05	1.293800415422982e-05	1.289632404503445e-05	1.28720744858338e-05	1.286328271369449e-05	1.286825945993095e-05	1.288555160878191e-05	1.29139037386293e-05	1.2952226722672e-05	1.299957196623064e-05	1.305511016609158e-05	1.311811371511469e-05	1.318794205941696e-05	1.326402945835001e-05	1.334587470892152e-05	1.3433032483537e-05	1.352510599853676e-05	1.362174078515268e-05	1.372261937748594e-05	1.382745676633795e-05	1.393599649511517e-05
1.311944978103195e-05	1.131819967804166e-05	1.130891750930523e-05	1.38749838622856e-05	1.777533167007163e-05	2.234587811681146e-05	2.669752483950666e-05	2.981988995954145e-05	3.111455878274424e-05	3.07061364837223e-05	2.918607171845516e-05	2.717303187079551e-05	2.50889523522671e-05	2.315236912638299e-05	2.144755955332531e-05	1.99879721396954e-05	1.875571826228424e-05	1.77221773966214e-05	1.685752772270718e-05	1.613459805064107e-05	1.553004658960699e-05	1.502438224444861e-05	1.460154739308605e-05	1.424838485530227e-05	1.395412313863777e-05	1.37099275533122e-05	1.350852700083407e-05	1.334391109928915e-05	1.321108736951873e-05	1.310588763022909e-05	1.302481385042767e-05	1.296491528972133e-05	1.292369032158898e-05	1.28990077005131e-05	1.288904315862887e-05	1.289222811605831e-05	1.290720799498462e-05	1.29328081770012e-05	1.296800606931703e-05	1.301190807521441e-05	1.306373051964306e-05	1.312278377923241e-05	1.318845902031276e-05	1.32602170691497e-05	1.333757903311783e-05	1.342011836591681e-05	1.350745412875316e-05	1.35992452460688e-05	1.369518559161697e-05	1.379499977042537e-05
1.300164296382542e-05	1.153837504159768e-05	1.121460029993513e-05	1.354409652957301e-05	1.723794882011312e-05	2.169465764750592e-05	2.613717650047175e-05	2.960022702597862e-05	3.137524918366952e-05	3.140099092882979e-05	3.015602665693456e-05	2.825499763232925e-05	2.616890321414364e-05	2.416769407435703e-05	2.237137220466102e-05	2.081378897650369e-05	1.948719374281378e-05	1.836724708019875e-05	1.742537545866453e-05	1.663421490390457e-05	1.596962512173561e-05	1.541112610112286e-05	1.494167503380298e-05	1.454721513858686e-05	1.421618775216533e-05	1.393908466490779e-05	1.370806525900303e-05	1.351664031633904e-05	1.335941558251636e-05	1.323188567155442e-05	1.313026905412158e-05	1.305137601273341e-05	1.299250282212452e-05	1.295134671233168e-05	1.292593728866314e-05	1.291458099825728e-05	1.291581596466009e-05	1.292837508851031e-05	1.295115576332411e-05	1.298319490685755e-05	1.302364828201835e-05	1.307177329457977e-05	1.312691462123792e-05	1.318849215187799e-05	1.32559908322085e-05	1.332895207347233e-05	1.340696645984667e-05	1.348966753467861e-05	1.357672648721312e-05	1.366784759376262e-05
1.285271578931742e-05	1.17843790199823e-05	1.114376891798816e-05	1.323830493089531e-05	1.672256921758342e-05	2.104125837146763e-05	2.552188457705147e-05	2.92672676538071e-05	3.150029430839017e-05	3.198716146943351e-05	3.10694739010772e-05	2.932969727770766e-05	2.727558482122233e-05	2.522862645879408e-05	2.334894654804974e-05	2.169509234668066e-05	2.027246107493521e-05	1.90628244177643e-05	1.803988083672275e-05	1.71766090594967e-05	1.644832852551876e-05	1.583367773543935e-05	1.531465732745654e-05	1.487630054457567e-05	1.450623364043698e-05	1.419424072525664e-05	1.393187696705026e-05	1.371214178312339e-05	1.352920988389767e-05	1.337821296420499e-05	1.325506369973002e-05	1.315631421057096e-05	1.307904223146313e-05	1.30207594026116e-05	1.297933717174415e-05	1.295294671357757e-05	1.294001002181551e-05	1.293915992823184e-05	1.294920727749544e-05	1.296911385881215e-05	1.299796998719326e-05	1.303497585552912e-05	1.307942595756041e-05	1.313069602224747e-05	1.318823201060182e-05	1.325154081323731e-05	1.332018235608113e-05	1.339376287660652e-05	1.347192917680077e-05	1.35543636942771e-05
1.267749508281439e-05	1.205569197521089e-05	1.109652733587742e-05	1.295752144614935e-05	1.623112810155506e-05	2.039309877346836e-05	2.486500944648689e-05	2.883232629443241e-05	3.148847842875693e-05	3.245039433477384e-05	3.1907480533276e-05	3.038104581430322e-05	2.839849818914813e-05	2.632977841671382e-05	2.437851392044205e-05	2.263233412248364e-05	2.11131878840057e-05	1.981115385963173e-05	1.870348746630794e-05	1.77642127461151e-05	1.696846797100191e-05	1.629417620948874e-05	1.572244318679357e-05	1.523739968969477e-05	1.482583812467921e-05	1.447680493627934e-05	1.41812177919339e-05	1.393153213731388e-05	1.372146155643491e-05	1.35457479427557e-05	1.339997460734612e-05	1.328041506791011e-05	1.318391090360237e-05	1.310777303231623e-05	1.304970176103718e-05	1.300772185201839e-05	1.298012960103367e-05	1.29654495398181e-05	1.296239886870402e-05	1.296985811768755e-05	1.298684684359246e-05	1.301250341476195e-05	1.304606812632775e-05	1.308686904028748e-05	1.31343100636603e-05	1.31878608723698e-05	1.324704836326059e-05	1.331144937621127e-05	1.338068447593868e-05	1.345441262116052e-05
1.248118222199828e-05	1.235141894270766e-05	1.107304258229286e-05	1.270156332057818e-05	1.576496878262999e-05	1.975633072997418e-05	2.41791278197766e-05	2.830860197825078e-05	3.134274654634021e-05	3.277954577517305e-05	3.265133887214281e-05	3.139117038300449e-05	2.952484985064333e-05	2.746382734731745e-05	2.545696382632882e-05	2.362515021535847e-05	2.201060716814375e-05	2.06142950434693e-05	1.941860745745087e-05	1.839951566389012e-05	1.753246035232894e-05	1.679488965858878e-05	1.616711914615268e-05	1.563240884528413e-05	1.517671154337147e-05	1.478831252578803e-05	1.445746145610373e-05	1.417603791986146e-05	1.393726389790384e-05	1.37354636660029e-05	1.35658664347336e-05	1.342444545723682e-05	1.330778735734246e-05	1.321298609844514e-05	1.313755686756447e-05	1.307936598609493e-05	1.303657369920692e-05	1.300758731858856e-05	1.299102270216258e-05	1.298567246390992e-05	1.299047963314624e-05	1.300451574141357e-05	1.302696251979304e-05	1.305709655145581e-05	1.30942763523771e-05	1.313793145488845e-05	1.318755314953947e-05	1.324268660521674e-05	1.330292413903813e-05	1.33678994488855e-05
1.226909298614129e-05	1.2670197604644e-05	1.107354905845872e-05	1.24701913424656e-05	1.532495135015511e-05	1.913592429075123e-05	2.347570238179047e-05	2.771038404132036e-05	3.106990968064565e-05	3.296729405219312e-05	3.328352225746054e-05	3.234090790289366e-05	3.063956437308145e-05	2.862129152047715e-05	2.657957686389496e-05	2.467213637174192e-05	2.296535512214596e-05	2.147401509985753e-05	2.018755427605101e-05	1.908502569589466e-05	1.814280726761369e-05	1.733820587062475e-05	1.665090709614808e-05	1.606336393842521e-05	1.556070167103775e-05	1.513043041753778e-05	1.476210593252786e-05	1.444700185118143e-05	1.417781831485522e-05	1.394843357895825e-05	1.375369703015048e-05	1.358925884979352e-05	1.345143073994514e-05	1.333707236110174e-05	1.324349877044387e-05	1.316840488863774e-05	1.310980372696686e-05	1.306597572273172e-05	1.303542704759764e-05	1.301685517660894e-05	1.300912034678062e-05	1.301122180723729e-05	1.30222779804441e-05	1.30415098269776e-05	1.306822684379685e-05	1.310181523539521e-05	1.314172788432567e-05	1.318747581735056e-05	1.323862091917173e-05	1.329476969061788e-05
1.204643543046515e-05	1.301010033100047e-05	1.109835016809551e-05	1.226314157322552e-05	1.491155016144123e-05	1.853578296758177e-05	2.276488107204622e-05	2.705230450389888e-05	3.068009172031843e-05	3.301059433509138e-05	3.378868437033286e-05	3.321050423517036e-05	3.172545298660443e-05	2.97903664832078e-05	2.773975583193821e-05	2.577059718996474e-05	2.397727854277614e-05	2.239165523789143e-05	2.101245636317969e-05	1.982321614969961e-05	1.880206495486492e-05	1.792661699049821e-05	1.717615832835044e-05	1.653244033505613e-05	1.597979689613573e-05	1.550496229995602e-05	1.509677945136085e-05	1.474588918087696e-05	1.444444065156816e-05	1.418583760564476e-05	1.396452316826002e-05	1.377580063383204e-05	1.361568570436924e-05	1.348078527931719e-05	1.336819822438628e-05	1.327543413252548e-05	1.320034672499454e-05	1.314107913183724e-05	1.30960188054695e-05	1.306376025196735e-05	1.304307411788403e-05	1.303288145644197e-05	1.303223222667183e-05	1.304028726299562e-05	1.305630309963426e-05	1.30796191515574e-05	1.310964684753951e-05	1.314586038596998e-05	1.318778884444382e-05	1.323500942257932e-05
1.181813642228975e-05	1.336853534268238e-05	1.114781716040912e-05	1.208015117658263e-05	1.4524939209431e-05	1.79588743221928e-05	2.205540850461944e-05	2.634869287676263e-05	3.018599260373141e-05	3.291082081135971e-05	3.41546024179867e-05	3.398049163730832e-05	3.27635713325696e-05	3.095685894886093e-05	2.892877572474749e-05	2.691627525966259e-05	2.504521143206796e-05	2.336796854591593e-05	2.189514805593761e-05	2.061645653999578e-05	1.951280287195416e-05	1.856269665956876e-05	1.774534269415037e-05	1.704194957720963e-05	1.643612759348826e-05	1.5913852714333e-05	1.54632460677548e-05	1.507429394911194e-05	1.47385676530156e-05	1.444896851272917e-05	1.419950663702781e-05	1.398511382668102e-05	1.380148769888134e-05	1.364496286215161e-05	1.351240487566771e-05	1.34011230863839e-05	1.330879896054861e-05	1.323342706840313e-05	1.31732663786072e-05	1.312679994979384e-05	1.309270146758739e-05	1.306980737193386e-05	1.305709356058788e-05	1.305365584888873e-05	1.305869352227574e-05	1.307149544337648e-05	1.309142827617061e-05	1.311792647056672e-05	1.315048371577885e-05	1.318864562332587e-05
1.158871989905666e-05	1.374215449345865e-05	1.122238493201651e-05	1.192097930097132e-05	1.416506545109862e-05	1.74073643918788e-05	2.13546267436159e-05	2.561306619949684e-05	2.960205765154793e-05	3.267358227543765e-05	3.437295799987158e-05	3.46326904116835e-05	3.373378598856772e-05	3.210425824151557e-05	3.013558070363044e-05	2.810307263162664e-05	2.616672300222621e-05	2.440292677219072e-05	2.28370343263641e-05	2.146692358812094e-05	2.027754821516928e-05	1.924906754868306e-05	1.836103140092177e-05	1.759433203297436e-05	1.693196497004153e-05	1.635918967019998e-05	1.586341045966576e-05	1.543394494077024e-05	1.506176342063511e-05	1.473923845626934e-05	1.445992062442657e-05	1.421834515418236e-05	1.400986865908686e-05	1.383053293607892e-05	1.36769520946205e-05	1.35462193184624e-05	1.343582991882301e-05	1.334361779808918e-05	1.326770290522872e-05	1.320644768392885e-05	1.315842087669706e-05	1.312236735190889e-05	1.309718287093616e-05	1.308189291651543e-05	1.307563486875267e-05	1.307764294862179e-05	1.308723545641245e-05	1.310380391930442e-05	1.312680383226953e-05	1.315574673302868e-05
1.136223396192299e-05	1.412677785206383e-05	1.132254437301326e-05	1.178542385395662e-05	1.383171080315125e-05	1.688274793595449e-05	2.0668541574438e-05	2.485776531380147e-05	2.894364180139384e-05	3.230824164184276e-05	3.443986126830646e-05	3.515125112854496e-05	3.461554753997285e-05	3.321398383018338e-05	3.134666316163217e-05	2.932278339858623e-05	2.733784306100548e-05	2.549549539394727e-05	2.383892616556607e-05	2.237648889055037e-05	2.109871328389523e-05	1.998835685806767e-05	1.902587164304046e-05	1.819214416319891e-05	1.74697164713947e-05	1.684320515527564e-05	1.629932152310087e-05	1.582671104099621e-05	1.541572566828044e-05	1.505818558759418e-05	1.474715632837912e-05	1.447675145355189e-05	1.424196308064986e-05	1.403851882180639e-05	1.386276222755661e-05	1.371155341794211e-05	1.35821867021791e-05	1.347232232382734e-05	1.337992986946835e-05	1.330324127272431e-05	1.324071170022093e-05	1.319098691194961e-05	1.315287594523031e-05	1.312532818347143e-05	1.310741404462072e-05	1.309830866526696e-05	1.309727807097688e-05	1.310366741610042e-05	1.311689095146189e-05	1.313642343914699e-05
1.114222002066033e-05	1.451734783710272e-05	1.144883067397145e-05	1.167333488307331e-05	1.352454386471466e-05	1.638596938140739e-05	2.000193221911947e-05	2.409373093887424e-05	2.82262432028426e-05	3.182720686252469e-05	3.435605381991931e-05	3.552363270602756e-05	3.538883889790085e-05	3.426583884387483e-05	3.254606511381862e-05	3.056486363209643e-05	2.855277587772366e-05	2.664337877944307e-05	2.490084425554125e-05	2.334657969298493e-05	2.197850226385413e-05	2.078313695414934e-05	1.974255089822227e-05	1.883803880939924e-05	1.805191660565148e-05	1.736827273490392e-05	1.677317420588355e-05	1.625460560928759e-05	1.580229152010404e-05	1.540748054759487e-05	1.506272968040722e-05	1.476170633253522e-05	1.449901443487933e-05	1.427004540271261e-05	1.407085226383926e-05	1.389804423827422e-05	1.374869884758033e-05	1.362028878759361e-05	1.351062110502264e-05	1.341778656608718e-05	1.334011744096937e-05	1.327615222872709e-05	1.322460610649826e-05	1.318434610476955e-05	1.315437019109957e-05	1.313378959310739e-05	1.312181381268949e-05	1.311773788217544e-05	1.312093149342988e-05	1.313082969619061e-05
1.093171526840366e-05	1.490792755327357e-05	1.160180683629587e-05	1.15846251521363e-05	1.324316258682326e-05	1.591753161420385e-05	1.935848587150683e-05	2.333040142834668e-05	2.746485838061608e-05	3.124508353757987e-05	3.412676842158369e-05	3.574140569067925e-05	3.603523520720503e-05	3.523868219626434e-05	3.371554327466003e-05	3.181627244776331e-05	2.980362009331099e-05	2.784274093260343e-05	2.602179010467694e-05	2.437800953428309e-05	2.291879378813428e-05	2.163584792306328e-05	2.051374832027562e-05	1.953473656295625e-05	1.868121176652563e-05	1.793690122610445e-05	1.728730886470237e-05	1.671978937458292e-05	1.622344250888306e-05	1.578893261880084e-05	1.540828803057189e-05	1.507470698741928e-05	1.478238186803112e-05	1.45263455523151e-05	1.430233990371701e-05	1.410670456046819e-05	1.39362835682457e-05	1.378834729108536e-05	1.366052720638813e-05	1.355076146516816e-05	1.345724939906783e-05	1.33784134421024e-05	1.331286719100127e-05	1.325938854855018e-05	1.321689708011327e-05	1.318443486813918e-05	1.316115027678765e-05	1.314628414336842e-05	1.313915799874518e-05	1.313916398867623e-05
1.073327939738046e-05	1.529175844581269e-05	1.178204145307516e-05	1.15192783801059e-05	1.29871291385544e-05	1.547759143163764e-05	1.874094246699063e-05	2.257570804177174e-05	2.667348668823339e-05	3.05777851845057e-05	3.376127030301598e-05	3.580078334730411e-05	3.653898232475688e-05	3.611130609512081e-05	3.483493400877409e-05	3.306142416522949e-05	3.108011975166281e-05	2.908791236076547e-05	2.719948631832841e-05	2.547077637305153e-05	2.39209956464636e-05	2.254869849303431e-05	2.134207024770619e-05	2.028498589076868e-05	1.936033731706598e-05	1.855172317954327e-05	1.784420723896701e-05	1.722457121159494e-05	1.66813083288416e-05	1.620449522856338e-05	1.578561658634286e-05	1.541738104291431e-05	1.509354709701537e-05	1.480876686826409e-05	1.455844999863785e-05	1.433864716476695e-05	1.414595141935448e-05	1.397741514257949e-05	1.383048035969483e-05	1.370292034967422e-05	1.359279071387721e-05	1.349838833280982e-05	1.341821688401345e-05	1.335095781244805e-05	1.329544583309709e-05	1.325064820463292e-05	1.321564714579852e-05	1.318962487598598e-05	1.31718508520589e-05	1.316167084774232e-05
1.05490371665988e-05	1.566139058543551e-05	1.199007966144836e-05	1.147735549241165e-05	1.275599816736604e-05	1.506604162365331e-05	1.815123906092821e-05	2.183614212335165e-05	2.586478971554149e-05	2.984168719999504e-05	3.327214538833816e-05	3.570281510137781e-05	3.688798195859105e-05	3.686347364316123e-05	3.58827408644019e-05	3.428229442220348e-05	3.236947936867192e-05	3.037110005133427e-05	2.843009137680475e-05	2.662382739866021e-05	2.498586839053549e-05	2.352354158922266e-05	2.222996645841593e-05	2.109150927918485e-05	2.009208482974452e-05	1.921547660530808e-05	1.8446483903649e-05	1.7771405983327e-05	1.717816876652453e-05	1.665627040063079e-05	1.619664432794086e-05	1.579149322613818e-05	1.543412137762335e-05	1.511877863424416e-05	1.484052131731158e-05	1.459509128621939e-05	1.437881237864346e-05	1.418850253137546e-05	1.402139960155847e-05	1.387509892564426e-05	1.374750081384322e-05	1.363676639259237e-05	1.354128043112066e-05	1.345961999799128e-05	1.339052798046431e-05	1.333289066102416e-05	1.32857186821928e-05	1.324813084532199e-05	1.321934028425538e-05	1.319864263338854e-05
1.038072972284046e-05	1.600889408141314e-05	1.222640602788419e-05	1.145899912192197e-05	1.254933955133426e-05	1.46825803898827e-05	1.759064667033323e-05	2.111687033973112e-05	2.504989450913755e-05	2.905288977578049e-05	3.267442750566924e-05	3.545322184901052e-05	3.70745697201688e-05	3.747703801529062e-05	3.683694477054788e-05	3.545872034257975e-05	3.365628283411212e-05	3.168212513638201e-05	2.970789938730336e-05	2.783479230795199e-05	2.611331551280201e-05	2.456172084604317e-05	2.317962349042478e-05	2.195693224040085e-05	2.087925697493964e-05	1.993097803390808e-05	1.909687178741927e-05	1.836288842168192e-05	1.771645307221468e-05	1.714651163228807e-05	1.664344903397114e-05	1.619895162192139e-05	1.580585237400101e-05	1.545797889686985e-05	1.515001356613211e-05	1.487736941219214e-05	1.463608232061268e-05	1.442271862279992e-05	1.423429650867409e-05	1.406821950293425e-05	1.392222028772689e-05	1.379431330278536e-05	1.368275474235087e-05	1.358600876082041e-05	1.350271887943061e-05	1.343168374681574e-05	1.337183654523707e-05	1.332222745235475e-05	1.328200866769742e-05	1.32504215956784e-05
1.022976907908427e-05	1.632615196674155e-05	1.249139804169998e-05	1.146443648678846e-05	1.236675661740834e-05	1.432676922527506e-05	1.705989526029988e-05	2.042187771737711e-05	2.423831887189116e-05	2.822662948165726e-05	3.198466547726335e-05	3.506190126369472e-05	3.709599081617366e-05	3.793703751391485e-05	3.767600640946336e-05	3.65689241838913e-05	3.49225599714687e-05	3.300822089668883e-05	3.102504180539609e-05	2.909969064764945e-05	2.730213958627101e-05	2.566388486496105e-05	2.419283120223765e-05	2.288369164441413e-05	2.172460712386195e-05	2.070108461559545e-05	1.979820001911681e-05	1.900174176174544e-05	1.829873583705414e-05	1.767762452514919e-05	1.712826093991638e-05	1.664181317420659e-05	1.621063069754482e-05	1.58281015003636e-05	1.548851456044677e-05	1.518693435665638e-05	1.491908984644541e-05	1.468127805514558e-05	1.447028131295934e-05	1.428329670640882e-05	1.411787618729724e-05	1.397187583537061e-05	1.384341290549177e-05	1.373082945435905e-05	1.363266150824064e-05	1.354761288843541e-05	1.347453294950335e-05	1.341239760531679e-05	1.336029312033027e-05	1.331740222970946e-05
1.009729161191386e-05	1.660522381925727e-05	1.278526889933319e-05	1.149398066278571e-05	1.220790066835477e-05	1.399808060932406e-05	1.655928470641991e-05	1.975412253286467e-05	2.343799216102033e-05	2.737685442998138e-05	3.122002294650836e-05	3.454217312595545e-05	3.695451511215384e-05	3.823264735018593e-05	3.837999567687852e-05	3.75902698911294e-05	3.614804340674973e-05	3.433393107916561e-05	3.237121585422807e-05	3.041262407118675e-05	2.854976650063821e-05	2.682976706804873e-05	2.527081888606613e-05	2.387391956014738e-05	2.263076031318401e-05	2.152864253879235e-05	2.055336199517831e-05	1.969079954221912e-05	1.892772820252537e-05	1.825216431436323e-05	1.765346441324236e-05	1.712228799454519e-05	1.665049580620114e-05	1.623102286489472e-05	1.585774740134817e-05	1.552536651564702e-05	1.522928340976216e-05	1.496550780413884e-05	1.47305694258591e-05	1.452144361707961e-05	1.433548776648295e-05	1.417038718730773e-05	1.402410912319392e-05	1.389486368374838e-05	1.378107065483438e-05	1.368133127248877e-05	1.359440418333039e-05	1.351918493394338e-05	1.345468843569737e-05	1.340003394047377e-05
9.984207703285504e-06	1.683875676979534e-05	1.310799841721465e-05	1.154803015553975e-05	1.207248253130017e-05	1.369593688400007e-05	1.60887811008328e-05	1.911569137997602e-05	2.265534463317716e-05	2.651595770971532e-05	3.039748341732922e-05	3.390986170709201e-05	3.66571819016062e-05	3.835787505676713e-05	3.893175103744821e-05	3.850023305308961e-05	3.731064960474672e-05	3.564115322340566e-05	3.373347265068934e-05	3.176547107546527e-05	2.985194396786168e-05	2.805793089833093e-05	2.641405783760714e-05	2.49292987079833e-05	2.360011185636454e-05	2.241641861303905e-05	2.136527114891081e-05	2.043297863274361e-05	1.960626294432974e-05	1.887282921811002e-05	1.822159685790696e-05	1.764274190896108e-05	1.712764085787388e-05	1.66687682219031e-05	1.625957745890245e-05	1.589438116869817e-05	1.556823864931974e-05	1.527685435951599e-05	1.50164883403842e-05	1.478387832881762e-05	1.457617265451774e-05	1.439087275396464e-05	1.422578408521557e-05	1.407897428501718e-05	1.394873751705422e-05	1.383356408466518e-05	1.373211450593147e-05	1.364319736495934e-05	1.356575035694273e-05	1.349882403495892e-05
9.891245658189314e-06	1.702040875734513e-05	1.345925128632294e-05	1.162706656008422e-05	1.196028171805719e-05	1.341974165869791e-05	1.564809879615927e-05	1.850794651622744e-05	2.189544096981315e-05	2.56546499092992e-05	2.953320655202796e-05	3.318232058424486e-05	3.621521461831886e-05	3.831191351976276e-05	3.931794995359269e-05	3.927752989566795e-05	3.838719976494974e-05	3.690937144714524e-05	3.509610565462416e-05	3.314760972446783e-05	3.120242598283571e-05	2.934548312222215e-05	2.76220285396293e-05	2.605088587863068e-05	2.463469965667131e-05	2.336701145048114e-05	2.22368014636509e-05	2.1231241151126e-05	2.033727163929665e-05	1.954244826159917e-05	1.883534385177711e-05	1.820569651394077e-05	1.764441598969773e-05	1.714351692786166e-05	1.669601889409116e-05	1.629583563988779e-05	1.59376658019496e-05	1.56168911304375e-05	1.532948485915685e-05	1.507193089161238e-05	1.484115345031268e-05	1.463445634030556e-05	1.444947078241179e-05	1.428411074144739e-05	1.413653472983716e-05	1.400511316182179e-05	1.388840044172837e-05	1.378511107780215e-05	1.369409921370098e-05	1.361434105989264e-05
9.818988770673328e-06	1.714524082806222e-05	1.383828256400048e-05	1.173164996843104e-05	1.187115367400766e-05	1.316890497717198e-05	1.523676921120724e-05	1.793166067594656e-05	2.116213776593767e-05	2.480194408549807e-05	2.864205529199163e-05	3.237749610058097e-05	3.56431864014923e-05	3.809910972899756e-05	3.952996767059882e-05	3.990331599827475e-05	3.935436858182954e-05	3.811611541500652e-05	3.644068512940943e-05	3.454570235159282e-05	3.25926619309158e-05	3.068776234907554e-05	2.889295278497738e-05	2.723890044189387e-05	2.573604629034128e-05	2.438273835188139e-05	2.317070933372365e-05	2.208854249929352e-05	2.112375174176088e-05	2.026396191355075e-05	1.949752926809597e-05	1.881382581519221e-05	1.820332934345099e-05	1.765760636277694e-05	1.716924036459997e-05	1.673173606687382e-05	1.633941702028415e-05	1.598732596032117e-05	1.56711325700312e-05	1.538705059280892e-05	1.51317647110977e-05	1.490236679837775e-05	1.469630076199442e-05	1.451131504429657e-05	1.434542183175933e-05	1.419686207299155e-05	1.406407548977961e-05	1.394567485951289e-05	1.384042394115169e-05	1.374721850436051e-05
9.76790491163569e-06	1.721003361276159e-05	1.424383138560118e-05	1.186241164767721e-05	1.180503548854091e-05	1.294286334960378e-05	1.485419775957409e-05	1.738713689273218e-05	2.045824940766722e-05	2.396522440847078e-05	2.773729118086763e-05	3.151310392507468e-05	3.495804125106107e-05	3.772855963869875e-05	3.956441941571547e-05	4.03623382937863e-05	4.018981403501677e-05	3.923766504573023e-05	3.774628443612099e-05	3.594358399640698e-05	3.401151724993263e-05	3.207801576752901e-05	3.0223494420189e-05	2.849247658214377e-05	2.690496733860461e-05	2.546549384870189e-05	2.416953298591048e-05	2.300776229639209e-05	2.196872097082736e-05	2.104039350681336e-05	2.021109883178388e-05	1.946994828394557e-05	1.880704497098101e-05	1.821353377606432e-05	1.768156945009891e-05	1.720424344317044e-05	1.677549335715623e-05	1.63900085846915e-05	1.604313945582319e-05	1.573081350184075e-05	1.544946028932768e-05	1.519594506583839e-05	1.496751081370544e-05	1.476172799815799e-05	1.457645117860531e-05	1.440978164207976e-05	1.42600352643082e-05	1.412571487683739e-05	1.4005486500448e-05	1.389815888683634e-05
9.738368313522639e-06	1.721348934623912e-05	1.467400546316665e-05	1.202004335977496e-05	1.176195034482254e-05	1.27410956113213e-05	1.449971039522276e-05	1.687431256463608e-05	1.978571118814982e-05	2.315037136459301e-05	2.683041959458203e-05	3.060596540841747e-05	3.417807975898868e-05	3.721338881380769e-05	3.942331915721566e-05	4.064391267129519e-05	4.087340470388605e-05	4.024999343462825e-05	3.89899365934601e-05	3.732230145610043e-05	3.544506123351767e-05	3.350708448808446e-05	3.160843717924534e-05	2.980938042100343e-05	2.81413434561127e-05	2.661657600053922e-05	2.523546540321159e-05	2.399161455723063e-05	2.287515595680142e-05	2.187480900129322e-05	2.097909521023087e-05	2.017701287958015e-05	1.945837652645248e-05	1.881395526522535e-05	1.823549519588692e-05	1.771567849429219e-05	1.724805109902032e-05	1.682693780543184e-05	1.644735547946197e-05	1.610493017007121e-05	1.579582094666134e-05	1.551665156161151e-05	1.526445006298956e-05	1.503659596145634e-05	1.483077430482527e-05	1.464493592032041e-05	1.447726307944964e-05	1.432613988194306e-05	1.419012671885089e-05	1.406793824612925e-05
9.730673375270581e-06	1.715629448529974e-05	1.512616108465248e-05	1.220528252934598e-05	1.174201089816721e-05	1.256313542990668e-05	1.417259126734442e-05	1.639284813016604e-05	1.914573232510778e-05	2.236192026852459e-05	2.593115772442505e-05	2.967152288507749e-05	3.332200531350324e-05	3.656981469976397e-05	3.911383950339117e-05	4.074260972453526e-05	4.138843035598874e-05	4.112990547978636e-05	4.014734254449524e-05	3.866034984630072e-05	3.687646535071187e-05	3.496312642171747e-05	3.304035443946099e-05	3.118569699803072e-05	2.944385551794554e-05	2.7836477171935e-05	2.63701966490207e-05	2.504253311325957e-05	2.38459116420266e-05	2.277026219741009e-05	2.180462233758736e-05	2.093807725068561e-05	2.01602753791924e-05	1.946168085619449e-05	1.883366800442778e-05	1.826852481744338e-05	1.775940703019319e-05	1.730026807813982e-05	1.688577992748934e-05	1.651125333327686e-05	1.617256214069094e-05	1.586607387010432e-05	1.55885874289199e-05	1.533727799920912e-05	1.510964872401578e-05	1.490348860978723e-05	1.471683598655462e-05	1.454794686500718e-05	1.439526756616491e-05	1.425741105481533e-05
9.745040350318068e-06	1.704103665809215e-05	1.559678603112003e-05	1.241889229011656e-05	1.174542168804321e-05	1.240858115119263e-05	1.387211289251943e-05	1.594220142354405e-05	1.8538934592298e-05	2.160323464147844e-05	2.504749513582431e-05	2.872353018000333e-05	3.240810196598069e-05	3.581610329900126e-05	3.864771126750548e-05	4.065856357314727e-05	4.172266524180302e-05	4.185629181945318e-05	4.119382537464582e-05	3.993414582238404e-05	3.82860603307531e-05	3.643141446196361e-05	3.450929358565791e-05	3.261549740756091e-05	3.080968516668419e-05	2.9124637338239e-05	2.75747218243283e-05	2.616252809105281e-05	2.488361752634554e-05	2.372972204342382e-05	2.269079622800506e-05	2.175627593868718e-05	2.091581145746668e-05	2.015966439255703e-05	1.947889589688812e-05	1.886542955199391e-05	1.831204208372934e-05	1.781231511224244e-05	1.736056822064466e-05	1.695178540773791e-05	1.658154183717872e-05	1.624593461298242e-05	1.594151938035481e-05	1.566525340705605e-05	1.54144451463394e-05	1.518670992954439e-05	1.497993126566594e-05	1.479222716228804e-05	1.462192088093978e-05	1.44675155718967e-05
9.781612753614077e-06	1.687198940978962e-05	1.608139596563114e-05	1.266163525997101e-05	1.177248060602141e-05	1.227710355515019e-05	1.359756012251343e-05	1.552168915681996e-05	1.796547456256904e-05	2.087668084841743e-05	2.418581794348439e-05	2.777389854982877e-05	3.145358577354341e-05	3.497153000158245e-05	3.80403462401793e-05	4.039736800839526e-05	4.186915828413628e-05	4.241138459374079e-05	4.210548919410691e-05	4.111875900015555e-05	3.965159965494119e-05	3.789425538009643e-05	3.600250655463892e-05	3.409050332892089e-05	3.223418745880118e-05	3.047916026354609e-05	2.884911180197549e-05	2.735300937889605e-05	2.599054656511624e-05	2.475597823919542e-05	2.364067906398705e-05	2.263477597318506e-05	2.172814475787432e-05	2.091098662951329e-05	2.017413591524118e-05	1.950920064834466e-05	1.890860267818809e-05	1.836555996171365e-05	1.787403780606871e-05	1.742868549851505e-05	1.702476814515724e-05	1.665809936531418e-05	1.632497789187766e-05	1.602212954158774e-05	1.574665507272674e-05	1.549598390282502e-05	1.526783336299609e-05	1.506017302141856e-05	1.487119355514441e-05	1.46992796483177e-05
9.840446270584909e-06	1.665479480751765e-05	1.657445810945262e-05	1.293423972133155e-05	1.182357935773991e-05	1.216845198589809e-05	1.334824903654521e-05	1.513053713053721e-05	1.742514906893698e-05	2.01837947104257e-05	2.335107144008532e-05	2.683266936287726e-05	3.047414352497374e-05	3.405543526194766e-05	3.730979420372709e-05	3.996958039311144e-05	4.182665232005167e-05	4.278188201878719e-05	4.286050248694203e-05	4.218889505099888e-05	4.094876831430581e-05	3.933107911765577e-05	3.750426704354109e-05	3.559977456326331e-05	3.371054828722126e-05	3.189649644291075e-05	3.019224561890146e-05	2.861457360129256e-05	2.716845247885719e-05	2.585152098491309e-05	2.465719288241198e-05	2.357671677905643e-05	2.260048502937609e-05	2.171882956423179e-05	2.092247913479862e-05	2.02027995601186e-05	1.955189884665849e-05	1.896265093269683e-05	1.8428672627461e-05	1.794427554681319e-05	1.750440650154697e-05	1.710458441860141e-05	1.674083845945746e-05	1.640964986032093e-05	1.610789870195562e-05	1.583281602566023e-05	1.55819412530278e-05	1.535308461582605e-05	1.514429417906973e-05	1.495382699403328e-05
9.921488912513302e-06	1.639608424330596e-05	1.706935886744105e-05	1.32373567377848e-05	1.18992027681283e-05	1.208245922546696e-05	1.31235417339139e-05	1.476792077979935e-05	1.691748454556871e-05	1.952543436524669e-05	2.254694098442927e-05	2.590808192582515e-05	2.948365043129688e-05	3.308643744858688e-05	3.647565171916149e-05	3.938990475483047e-05	4.159958186135254e-05	4.295981011402753e-05	4.344039118501873e-05	4.312008740200088e-05	4.215195666883502e-05	4.071874638541168e-05	3.899582212281628e-05	3.71294543956365e-05	3.522944685629046e-05	3.337110176658678e-05	3.160150625422955e-05	2.994675241093416e-05	2.84183715728218e-05	2.701839055088876e-05	2.574300877537132e-05	2.458513083774641e-05	2.353603667499461e-05	2.258643961809139e-05	2.172712740345296e-05	2.094932789333079e-05	2.024489802932349e-05	1.960640244711946e-05	1.902712552198144e-05	1.850104512787236e-05	1.802278604212312e-05	1.758756412367688e-05	1.719112798227309e-05	1.682970203360437e-05	1.649993305515665e-05	1.619884125354472e-05	1.592377618587992e-05	1.567237748694909e-05	1.544254013831967e-05	1.523238390829093e-05
1.002455218191487e-05	1.610308039218354e-05	1.755843370295098e-05	1.3571506650961e-05	1.199992668241991e-05	1.201904539713073e-05	1.292285785655898e-05	1.443299757600732e-05	1.64418115409563e-05	1.890191638329184e-05	2.177603607970312e-05	2.500670631662864e-05	2.84940434025881e-05	3.208183462317425e-05	3.555802766375037e-05	3.867616106831087e-05	4.119765612045405e-05	4.294301519705727e-05	4.383120556336665e-05	4.38900145823841e-05	4.32352895828248e-05	4.203211193824347e-05	4.045552923920462e-05	3.866261642697094e-05	3.677875240187683e-05	3.489508759669245e-05	3.307244576738348e-05	3.134772217028739e-05	2.974038609710774e-05	2.825799248980327e-05	2.690040725792259e-05	2.566284110362474e-05	2.453792542885961e-05	2.351707682515123e-05	2.259135951684622e-05	2.175200620207536e-05	2.099071311783384e-05	2.029978977283358e-05	1.967221771042495e-05	1.910165426686315e-05	1.858240468259976e-05	1.810937745812578e-05	1.767803224842934e-05	1.728432593757645e-05	1.692466018147152e-05	1.659583221137483e-05	1.62949897565904e-05	1.601959037463972e-05	1.576736514120153e-05	1.553628646467778e-05
1.014927313644072e-05	1.578321889543303e-05	1.803307700864964e-05	1.393701341932277e-05	1.212641410784084e-05	1.197822110905767e-05	1.274568353677165e-05	1.412493266727353e-05	1.599732601680103e-05	1.831313412088063e-05	2.104006722647994e-05	2.413361515067305e-05	2.751531881029476e-05	3.105719989045947e-05	3.457664478493457e-05	3.784816220483602e-05	4.063508905883624e-05	4.27352269283023e-05	4.402442496150655e-05	4.447982500604473e-05	4.417386300865338e-05	4.32448596766553e-05	4.185922602409818e-05	4.017926305261002e-05	3.834329377725458e-05	3.645788626159846e-05	3.45984316460003e-05	3.281397862812643e-05	3.113334795952196e-05	2.957087496042459e-05	2.813110544948928e-05	2.681233084136034e-05	2.560910289916101e-05	2.451394669217286e-05	2.351848408323497e-05	2.261414272177375e-05	2.179258300394267e-05	2.104593825481866e-05	2.036693432403684e-05	1.974893346181957e-05	1.918593229225295e-05	1.867253335162111e-05	1.820390267512903e-05	1.777572126929831e-05	1.738413525565366e-05	1.702570749095209e-05	1.669737220162818e-05	1.639639337221606e-05	1.61203271365707e-05	1.586698812880629e-05
1.029506752477827e-05	1.544381906307221e-05	1.848394596759075e-05	1.433392544571157e-05	1.227940911926523e-05	1.196008998051671e-05	1.259157834537994e-05	1.384291898067559e-05	1.558313915424246e-05	1.775865862700449e-05	2.034000900879318e-05	2.32925734369812e-05	2.655562182450578e-05	3.002615462768895e-05	3.35501251129442e-05	3.692661353568043e-05	3.992957957505533e-05	4.234568984310517e-05	4.401748878508947e-05	4.487532961155954e-05	4.494509940425535e-05	4.433059379221985e-05	4.31808672605226e-05	4.165652743198398e-05	3.990474900023455e-05	3.804596538650192e-05	3.617029378739336e-05	3.433998527606198e-05	3.259456452787722e-05	3.095646601959029e-05	2.943604713668784e-05	2.803558142804316e-05	2.675222468025894e-05	2.558011091059075e-05	2.45117758417278e-05	2.353908938142383e-05	2.265384349418694e-05	2.184810535349035e-05	2.111441464122924e-05	2.044587988400062e-05	1.98362111673053e-05	1.927971416333462e-05	1.877126184386274e-05	1.830625443867898e-05	1.788057431077888e-05	1.749053984760935e-05	1.713286078678117e-05	1.680459631080316e-05	1.650311655769926e-05	1.622606776781389e-05
1.046107467152879e-05	1.509182143998389e-05	1.890126472424958e-05	1.47619219754232e-05	1.24597279142978e-05	1.196485062838143e-05	1.246018071051753e-05	1.358619284536623e-05	1.519831735899725e-05	1.723782325098022e-05	1.967624587949138e-05	2.248623103185932e-05	2.562139671124315e-05	2.900029136720724e-05	3.249547669625847e-05	3.593212760334049e-05	3.910116547897254e-05	4.178841906978314e-05	4.38138885359511e-05	4.506792312707553e-05	4.553009817618617e-05	4.526413038584453e-05	4.439343917584581e-05	4.306912469950296e-05	4.144170718761931e-05	3.964263392973733e-05	3.777600057154583e-05	3.591781086902614e-05	3.411945262552434e-05	3.241277115068891e-05	3.081515285171306e-05	2.933387390401652e-05	2.796949752384715e-05	2.671837267416464e-05	2.557439170055372e-05	2.453018194689456e-05	2.357788600840011e-05	2.270965341221939e-05	2.191793538525115e-05	2.119564846093156e-05	2.053625279623508e-05	1.993377653277009e-05	1.938280723347796e-05	1.887846428268742e-05	1.841636126302403e-05	1.799256403978961e-05	1.760354809772819e-05	1.72461572364144e-05	1.691756479586749e-05	1.661523798617993e-05
1.06460955673901e-05	1.473359894246338e-05	1.927522354087374e-05	1.522020493127089e-05	1.266824624776729e-05	1.199279812865547e-05	1.235121218587229e-05	1.335404603828885e-05	1.484191404407618e-05	1.674979355533522e-05	1.904869930406928e-05	2.171630703111266e-05	2.471757211474846e-05	2.798921266206219e-05	3.14277744426462e-05	3.488441503024909e-05	3.817107325474085e-05	4.108118120755221e-05	4.342281493804256e-05	4.505512025115015e-05	4.591483720253934e-05	4.602289254651783e-05	4.547012645525062e-05	4.439008176532613e-05	4.292995470420143e-05	4.122799050858441e-05	3.940040225583862e-05	3.753678005545626e-05	3.570117287306362e-05	3.393603503990341e-05	3.226702908249043e-05	3.070755086090702e-05	2.926249115482525e-05	2.793113207125712e-05	2.670926230546309e-05	2.559066064199514e-05	2.456810099214052e-05	2.363401063751641e-05	2.278088505568801e-05	2.200153623019124e-05	2.128922964793438e-05	2.063774861312935e-05	2.004141238291265e-05	1.949506601052576e-05	1.899405377675462e-05	1.853418396931612e-05	1.811168997660688e-05	1.772319078973408e-05	1.736565276542658e-05	1.703635368979486e-05
1.084852672029145e-05	1.437483917413443e-05	1.959645300953952e-05	1.570737729788417e-05	1.290588230296555e-05	1.204432490345485e-05	1.226448086839808e-05	1.314583500999737e-05	1.451299461235576e-05	1.629362433166409e-05	1.845693642035669e-05	2.09837594495022e-05	2.384776091190092e-05	2.700065226295951e-05	3.036001101095545e-05	3.380168037834645e-05	3.716066579263869e-05	4.024432592621136e-05	4.285841397141396e-05	4.484064085868592e-05	4.6091084142033e-05	4.658827768285422e-05	4.638566567979094e-05	4.559174718000919e-05	4.434302789299303e-05	4.277906808168767e-05	4.102508905340549e-05	3.918317073716928e-05	3.733026433594689e-05	3.552037696740687e-05	3.378863893535997e-05	3.21557368795046e-05	3.06319109087067e-05	2.922020700095389e-05	2.791895460760119e-05	2.672356711478675e-05	2.562780246209004e-05	2.462461728958184e-05	2.370672683263922e-05	2.286695797869251e-05	2.209846040048371e-05	2.139482243796055e-05	2.075012450510202e-05	2.015895261862484e-05	1.961638738189445e-05	1.91179786713246e-05	1.865971276151172e-05	1.823797623028891e-05	1.784951936824307e-05	1.749142073783507e-05
1.106629375369488e-05	1.402048928489227e-05	1.98565380670717e-05	1.622131098132744e-05	1.317357387045237e-05	1.21199209156189e-05	1.219988419701302e-05	1.296098791964239e-05	1.421065588781329e-05	1.58683055352602e-05	1.790026131768667e-05	2.028893663702107e-05	2.301445972511452e-05	2.604064846521054e-05	2.93030847285898e-05	3.270022368658788e-05	3.609055951378559e-05	3.929959544066938e-05	4.21387532381182e-05	4.443403931506924e-05	4.605690469305781e-05	4.694684856047993e-05	4.711777733096232e-05	4.664704454673187e-05	4.56530541731192e-05	4.42702253384769e-05	4.262841761704914e-05	4.084000163538461e-05	3.899430876258132e-05	3.715741631750345e-05	3.537494130332372e-05	3.367601847443284e-05	3.207732869386007e-05	3.058661547902155e-05	2.920550078753183e-05	2.793161323170234e-05	2.676012960689761e-05	2.568485356595472e-05	2.46989471087153e-05	2.379541075209779e-05	2.296738665891655e-05	2.220833986186077e-05	2.151215731732901e-05	2.087319280507199e-05	2.028627708606684e-05	1.974670656651818e-05	1.925021937665538e-05	1.879296475957181e-05	1.837146959630966e-05	1.798260448726685e-05
1.129679045057858e-05	1.367475137337703e-05	2.004852377420016e-05	1.675900952601389e-05	1.347224851264609e-05	1.222017297787494e-05	1.215741130361503e-05	1.279900999616113e-05	1.393404107062494e-05	1.5472798863587e-05	1.737779057181906e-05	1.963170913462912e-05	2.221923803912369e-05	2.511374482865627e-05	2.826588906599704e-05	3.159422802771911e-05	3.497994851334327e-05	3.826902099817958e-05	4.12846268022169e-05	4.384993415208564e-05	4.581670565349142e-05	4.709120635476296e-05	4.764853654482476e-05	4.753088958023403e-05	4.683187112943941e-05	4.567382138371766e-05	4.41857604430912e-05	4.248696181887717e-05	4.067766380433417e-05	3.883591355147485e-05	3.701851208459227e-05	3.526408868375243e-05	3.359687213511449e-05	3.20303162790433e-05	3.057018916642501e-05	2.921701699444763e-05	2.796792094596454e-05	2.681794515110779e-05	2.576098618620317e-05	2.479042433693919e-05	2.389953878315771e-05	2.308177014931389e-05	2.23308775452687e-05	2.164102415815859e-05	2.100681551533559e-05	2.042330721882657e-05	1.988599368412793e-05	1.939078568776464e-05	1.893398192323158e-05	1.851223796466854e-05
1.153683079137316e-05	1.33411154740506e-05	2.016735812711961e-05	1.73164741656001e-05	1.380278520804619e-05	1.234576289836442e-05	1.213714503365013e-05	1.265948764641341e-05	1.368235112772547e-05	1.510606655217439e-05	1.688851491078274e-05	1.901158220519033e-05	2.146291082736213e-05	2.422319932611728e-05	2.72554703577769e-05	3.049570136862109e-05	3.38461429391726e-05	3.717398501802714e-05	4.031832970008402e-05	4.310694288098685e-05	4.538081369698242e-05	4.70204371798003e-05	4.796553003474322e-05	4.822165017470524e-05	4.785237193101908e-05	4.696118474915697e-05	4.567002486729292e-05	4.410053813870864e-05	4.236131408460344e-05	4.054146203320154e-05	3.870916929106572e-05	3.691336733455767e-05	3.518687545550311e-05	3.354990687623124e-05	3.201331360933625e-05	3.058130103211785e-05	2.925355630034617e-05	2.802684195666949e-05	2.689614715629567e-05	2.585549429817012e-05	2.48984879666536e-05	2.401867686085175e-05	2.320978319335998e-05	2.246584008691902e-05	2.178126636283448e-05	2.115089963266841e-05	2.05700023379191e-05	2.003425085085782e-05	1.953971452427369e-05	1.908282931081309e-05
1.178262324958165e-05	1.302241791409091e-05	2.021021933187054e-05	1.788858527708871e-05	1.416596581640484e-05	1.249746408627113e-05	1.213926370320987e-05	1.25420916488792e-05	1.345485338209751e-05	1.476709378223494e-05	1.64313489284679e-05	1.842779023848717e-05	2.074569161261764e-05	2.337118848481612e-05	2.627722530232552e-05	2.941453630915608e-05	3.270430570313542e-05	3.60344927246951e-05	3.926251586773417e-05	4.22264536977691e-05	4.476465278072829e-05	4.674007824019915e-05	4.806265958875894e-05	4.870250074852869e-05	4.868998100542894e-05	4.810385095461925e-05	4.705246928671256e-05	4.56543935637439e-05	4.402289563797921e-05	4.225627624370147e-05	4.043363367955863e-05	3.861461575400827e-05	3.684150100303854e-05	3.514228094553758e-05	3.353387966832016e-05	3.202504982438539e-05	3.06187618915107e-05	2.931406527926522e-05	2.81074785063847e-05	2.69939936257132e-05	2.596778118429418e-05	2.502267120554305e-05	2.415247125021885e-05	2.335116859762384e-05	2.261305161794985e-05	2.193277586903179e-05	2.13053931710194e-05	2.072635651341322e-05	2.019150972524597e-05	1.969706803079289e-05
1.202977777361253e-05	1.272091456979328e-05	2.017668685511203e-05	1.846901504980385e-05	1.45624146216629e-05	1.267613612740812e-05	1.216404261099414e-05	1.244657970181371e-05	1.325088793324346e-05	1.445490590884072e-05	1.600517068063372e-05	1.787937476652215e-05	2.006732504784668e-05	2.255899779103289e-05	2.533511572632922e-05	2.835865205536741e-05	3.156735710445534e-05	3.486866496317206e-05	3.813922243768099e-05	4.123136854325294e-05	4.398763109329923e-05	4.626161507332499e-05	4.794049195729891e-05	4.896251595085416e-05	4.932412545196275e-05	4.907499862978104e-05	4.830381307159313e-05	4.712003631986753e-05	4.563695018991165e-05	4.395913030028451e-05	4.217526698590791e-05	4.035557412597112e-05	3.855234752931e-05	3.680225253184445e-05	3.512926863939984e-05	3.354762331903913e-05	3.206437444538199e-05	3.06815185856987e-05	2.939762566347391e-05	2.820905855429814e-05	2.711085509206051e-05	2.609734850520519e-05	2.516259201783518e-05	2.430064059677967e-05	2.350573068479178e-05	2.27723884524218e-05	2.209548889036965e-05	2.14702817809254e-05	2.08923959072857e-05	2.035782944119512e-05
1.227335595547778e-05	1.243836071742249e-05	2.006873551065026e-05	1.905019045725118e-05	1.499252424528527e-05	1.288271670733862e-05	1.221185527410927e-05	1.237279853527333e-05	1.306987242815582e-05	1.416858154019675e-05	1.560885284533607e-05	1.736524806114303e-05	1.942719954884463e-05	2.17871933613454e-05	2.443188406259854e-05	2.733418721507581e-05	3.044601037337982e-05	3.369243881224314e-05	3.696910763714016e-05	4.01449337519756e-05	4.307187383961116e-05	4.560158333693897e-05	4.760611437669776e-05	4.899736981416875e-05	4.973954550468001e-05	4.98509700394759e-05	4.939559522187215e-05	4.846779451919854e-05	4.717545781666231e-05	4.562550466761398e-05	4.391393937969617e-05	4.212066019140547e-05	4.030807034191528e-05	3.852216070628471e-05	3.679486514737195e-05	3.514682722732071e-05	3.359006148864022e-05	3.213025757903187e-05	3.076864659937462e-05	2.950344374969824e-05	2.833092445608e-05	2.724620387305825e-05	2.624378672733416e-05	2.531794492026192e-05	2.446296907462726e-05	2.367332967567501e-05	2.294377454566178e-05	2.226938228766037e-05	2.164558588092981e-05	2.106817653017898e-05
1.250797327745542e-05	1.217609135025253e-05	1.989055589794915e-05	1.962332752622468e-05	1.545636645050619e-05	1.311821010716594e-05	1.228317430425482e-05	1.232068574525857e-05	1.291130560567377e-05	1.390726233474958e-05	1.52412869435115e-05	1.688424432009344e-05	1.882444139794948e-05	2.105577266063789e-05	2.356925830150486e-05	2.634571791026023e-05	2.934890075111615e-05	3.25194463423047e-05	3.577091614237407e-05	3.898974275218697e-05	4.204093874955405e-05	4.478039447969919e-05	4.707252225543239e-05	4.880955332085125e-05	4.992728992756495e-05	5.041272776948807e-05	5.030169068873767e-05	4.966807388254052e-05	4.860867704429321e-05	4.722799534324619e-05	4.562608401693883e-05	4.38907782640052e-05	4.209404883891035e-05	4.029147710698e-05	3.852366010857741e-05	3.681854434870054e-05	3.51939973838735e-05	3.366021634286622e-05	3.222178696959707e-05	3.087934191861873e-05	2.963084029050345e-05	2.84725226922173e-05	2.739960455592828e-05	2.640676675983957e-05	2.54884938744094e-05	2.463930048404478e-05	2.385387687105397e-05	2.312717761468801e-05	2.245447048217343e-05	2.183135822986199e-05
1.272795855327507e-05	1.193509777630981e-05	1.964822753520025e-05	2.017855730647291e-05	1.595358687095297e-05	1.338367132413749e-05	1.237857178284932e-05	1.229027146322102e-05	1.277476995567833e-05	1.367016023715534e-05	1.490140191994741e-05	1.643516035565835e-05	1.82579922135887e-05	2.036429398514272e-05	2.274813953267614e-05	2.53964819638539e-05	2.828277439810615e-05	3.136103397358801e-05	3.45611594449973e-05	3.778695860185268e-05	4.091863088973178e-05	4.382102656496854e-05	4.635762628753844e-05	4.840808770114156e-05	4.988527291334139e-05	5.074708552736145e-05	5.099985134541188e-05	5.069283081594783e-05	4.990628940113877e-05	4.873702554657631e-05	4.728499649977463e-05	4.564329548767157e-05	4.389214763610905e-05	4.209644893794561e-05	4.030584908385408e-05	3.855633709999042e-05	3.687249839663888e-05	3.526988849988476e-05	3.375721126290669e-05	3.233816316485764e-05	3.101291270348754e-05	2.977924105840198e-05	2.863339463133848e-05	2.757070560483458e-05	2.6586032662217e-05	2.567406613501133e-05	2.482953317067672e-05	2.404733052314292e-05	2.33226058289405e-05	2.26508028362527e-05
1.292756958037936e-05	1.17160979047752e-05	1.934928826446522e-05	2.070515969895155e-05	1.648328360757338e-05	1.36801846777511e-05	1.249871892746439e-05	1.228167993348371e-05	1.265993376627511e-05	1.345656274739883e-05	1.458817819525234e-05	1.601678753685206e-05	1.772667186824494e-05	1.971198568634003e-05	2.196876853245215e-05	2.448859570281849e-05	2.725270923872626e-05	3.022638367503109e-05	3.335398149980922e-05	3.655576998668861e-05	3.972799996809018e-05	4.274771832381412e-05	4.548300822955857e-05	4.780777910368317e-05	4.961832407170813e-05	5.084756451333821e-05	5.147311152773736e-05	5.151714685470802e-05	5.103880272261135e-05	5.012187308763533e-05	4.886142739044463e-05	4.735224503187028e-05	4.568062668397201e-05	4.391982091528107e-05	4.212845594449934e-05	4.035103918720697e-05	3.861962554552326e-05	3.695596579111641e-05	3.537368839129545e-05	3.388027030415849e-05	3.247869364951827e-05	3.116877113513646e-05	2.994816817031201e-05	2.881316827885155e-05	2.775923198171295e-05	2.678139529540507e-05	2.58745469307005e-05	2.503361565597262e-05	2.425369230270124e-05	2.353010499357379e-05
1.310125598637563e-05	1.151959884760342e-05	1.900225196537187e-05	2.119191255844169e-05	1.704387107002551e-05	1.40088355580302e-05	1.264438476476281e-05	1.229513103269834e-05	1.256655277478644e-05	1.326583670901436e-05	1.430065812438041e-05	1.562793653953544e-05	1.72292289353366e-05	1.909783685002763e-05	2.123087025518221e-05	2.362325479246801e-05	2.626234632224628e-05	2.912270054143627e-05	3.21611713259104e-05	3.531306747355048e-05	3.84905656798114e-05	4.158478100197076e-05	4.447257119770016e-05	4.702811804793741e-05	4.913773177405557e-05	5.071476841827424e-05	5.17108953160052e-05	5.212075355967027e-05	5.197911975470017e-05	5.135198758709387e-05	5.032449406774781e-05	4.898881019053634e-05	4.743426078484481e-05	4.574068971034539e-05	4.397502275428143e-05	4.219036398179178e-05	4.042677138385613e-05	3.871294162155175e-05	3.706823338570919e-05	3.550466814753055e-05	3.402871558098502e-05	3.264278651414469e-05	3.134642565237312e-05	3.013723219650617e-05	2.901155094165398e-05	2.796497867359686e-05	2.699272680167165e-05	2.608987486931012e-05	2.52515428840258e-05	2.447300428159282e-05
1.324395137725933e-05	1.13459513345921e-05	1.861612576593589e-05	2.16275501724291e-05	1.763293250984365e-05	1.437067376777271e-05	1.281643343411157e-05	1.233094172744929e-05	1.249447159013097e-05	1.309743101092521e-05	1.40379536408955e-05	1.526745625373412e-05	1.67643806272113e-05	1.852067150828354e-05	2.053377670314775e-05	2.280091433844878e-05	2.531411642673139e-05	2.805543705933264e-05	3.099228262711793e-05	3.407330924380563e-05	3.722578215638098e-05	4.035560709916943e-05	4.335122189309129e-05	4.609196312025311e-05	4.846034783857164e-05	5.035623309226722e-05	5.170968904940424e-05	5.248934005483603e-05	5.270413499450004e-05	5.239852451965789e-05	5.164290344132298e-05	5.052212608847141e-05	4.912472649625117e-05	4.75345512092428e-05	4.582541743783539e-05	4.405856811093578e-05	4.22822561959808e-05	4.053269418634397e-05	3.883571172699066e-05	3.720864780071388e-05	3.566218366073315e-05	3.420196339102258e-05	3.28299440305377e-05	3.154547369589183e-05	3.034612503878323e-05	2.922832273100827e-05	2.818780502574772e-05	2.721995581078552e-05	2.632003797369209e-05	2.548335300316242e-05
1.335136891570881e-05	1.11953960184925e-05	1.819996948937221e-05	2.20013084638931e-05	1.824706748073424e-05	1.476666672505735e-05	1.301581963821725e-05	1.238952742653133e-05	1.244362501300357e-05	1.295087852094081e-05	1.379925172991099e-05	1.493424799930776e-05	1.633084400456088e-05	1.797920856909144e-05	1.987652965007938e-05	2.20214463042747e-05	2.440945191611689e-05	2.702853101478478e-05	2.985482366988204e-05	3.284853685994839e-05	3.595072590339462e-05	3.908191662958103e-05	4.21436946175411e-05	4.502415791712163e-05	4.760737414045827e-05	4.978577842376304e-05	5.147319551597122e-05	5.261548631770003e-05	5.319619428687815e-05	5.323597548210261e-05	5.27864317897876e-05	5.192040528863159e-05	5.072130125338569e-05	4.927360122561124e-05	4.765581893696427e-05	4.593621984826855e-05	4.417096994807817e-05	4.240407285044734e-05	4.066841962062733e-05	3.898739165776436e-05	3.737662207100261e-05	3.58456749302458e-05	3.43995196361509e-05	3.303975636860877e-05	3.176559501465517e-05	3.057461353924951e-05	2.946333082343319e-05	2.842762978760759e-05	2.746306328177455e-05	2.656507026631904e-05
1.342026942930193e-05	1.106810209278922e-05	1.776252708210101e-05	2.230351662004543e-05	1.88817439535908e-05	1.519764065803283e-05	1.324358162978831e-05	1.247140314117592e-05	1.241403934443469e-05	1.282579750540859e-05	1.358381825599019e-05	1.462727601857585e-05	1.592736002808011e-05	1.747210959071004e-05	1.925796523669429e-05	2.128427423135332e-05	2.354897807268419e-05	2.604464042353597e-05	2.87544864919279e-05	3.164850008620891e-05	3.467997448482769e-05	3.77832472541539e-05	4.087358923677281e-05	4.385021538242015e-05	4.660297974895627e-05	4.902245467572422e-05	5.101195599387006e-05	5.24991056763323e-05	5.344424830493631e-05	5.384373683154977e-05	5.372755861418483e-05	5.315235115503251e-05	5.219189337109152e-05	5.09273407483782e-05	4.943894212865529e-05	4.780013107179325e-05	4.60741076768996e-05	4.43125221886094e-05	4.255566232909261e-05	4.083355129621994e-05	3.916747938934045e-05	3.7571638933547e-05	3.605466391561203e-05	3.462097491643962e-05	3.327189559679484e-05	3.200654554735267e-05	3.082253376818944e-05	2.971648440126708e-05	2.868442678714744e-05	2.77220789000935e-05
1.34486708596064e-05	1.096419881593249e-05	1.731194554682902e-05	2.252618003920724e-05	1.953116883937246e-05	1.566420788838219e-05	1.350083097418868e-05	1.257718431747841e-05	1.24058337410566e-05	1.272189273680008e-05	1.33910005738731e-05	1.43455750518543e-05	1.555271180945526e-05	1.699801637308041e-05	1.867678267939775e-05	2.058848648774918e-05	2.273268127382415e-05	2.510536445934416e-05	2.769539132997419e-05	3.048085311397507e-05	3.342563508525213e-05	3.647666882741003e-05	3.956265631035984e-05	4.259517168692813e-05	4.547289813203017e-05	4.808922039949756e-05	5.034249809739584e-05	5.2147343556782e-05	5.344455773016301e-05	5.42074429057697e-05	5.44431077759418e-05	5.41887732631167e-05	5.350438241206405e-05	5.246351459427217e-05	5.114455832552879e-05	4.962351596948985e-05	4.796905598590221e-05	4.623978960327598e-05	4.448336327485298e-05	4.273681906120136e-05	4.102770432072679e-05	3.937552320146022e-05	3.779325177074733e-05	3.628875148043982e-05	3.486599954624745e-05	3.352611004463063e-05	3.226815186561935e-05	3.108978593339049e-05	2.998775019851532e-05	2.895822115744494e-05
1.343597317436592e-05	1.088380058090823e-05	1.68555841489771e-05	2.266349161094298e-05	2.018819482506042e-05	1.616667842964382e-05	1.378873815617384e-05	1.270758714803444e-05	1.241922164511121e-05	1.263895644721909e-05	1.322022926770318e-05	1.408825566029366e-05	1.520573821501654e-05	1.655558013414603e-05	1.813159934358052e-05	1.993292998260243e-05	2.196005358775647e-05	2.421144386283943e-05	2.6680328801124e-05	2.935139056961959e-05	3.219748107105559e-05	3.517668691486812e-05	3.823032919582964e-05	4.128267207046334e-05	4.424313201212895e-05	4.701150700338212e-05	4.94861260264143e-05	5.157395352042089e-05	5.320086235109486e-05	5.431990318601276e-05	5.491572277070005e-05	5.500427127204241e-05	5.462820079395216e-05	5.384937658826383e-05	5.274034857183286e-05	5.137643586609941e-05	4.982949422947316e-05	4.816377304178489e-05	4.643374823771837e-05	4.468352459273582e-05	4.29473114620379e-05	4.125051912397258e-05	3.961112642437741e-05	3.804108394161435e-05	3.654761380395988e-05	3.513433865234186e-05	3.380221906328877e-05	3.255030614944235e-05	3.137632985145422e-05	3.027714858275632e-05
1.338298324186578e-05	1.082702612662278e-05	1.639990699873571e-05	2.27122106179366e-05	2.084428499810252e-05	1.670495451092609e-05	1.410851290499366e-05	1.286342810181025e-05	1.245451228724716e-05	1.257686924910656e-05	1.307101929636602e-05	1.385450783945305e-05	1.488534378938713e-05	1.614348381672528e-05	1.762099431227569e-05	1.931628661562462e-05	2.123021480156924e-05	2.336293771118262e-05	2.571098818984027e-05	2.826429868771372e-05	3.10031584309371e-05	3.38952928285896e-05	3.689347873108999e-05	3.993431228538169e-05	4.293885709637588e-05	4.58158163095523e-05	4.846750428666403e-05	5.079824019750649e-05	5.272399834872556e-05	5.418152619876355e-05	5.513500349240194e-05	5.557881883837912e-05	5.553603708343293e-05	5.505322747495776e-05	5.419309459068802e-05	5.302657415329811e-05	5.16257723975806e-05	5.005857246056423e-05	4.838516004905462e-05	4.665629921861254e-05	4.491296712147854e-05	4.318690226376796e-05	4.15016707431048e-05	3.987394974770641e-05	3.831482702520366e-05	3.683099851807149e-05	3.542580745153933e-05	3.410010819137096e-05	3.285296165591177e-05	3.168218092229241e-05
1.329183765941412e-05	1.079401238635289e-05	1.595044607154248e-05	2.267186203034764e-05	2.148955869561712e-05	1.727840738748484e-05	1.446137790053696e-05	1.304562232979359e-05	1.251211222885379e-05	1.25356011131487e-05	1.294297076648393e-05	1.364360336511007e-05	1.459050580177456e-05	1.576045885172582e-05	1.714354238780027e-05	1.873713480760166e-05	2.05420137460599e-05	2.25593758335409e-05	2.478816489725877e-05	2.722240384687386e-05	2.984843031595575e-05	3.264211763653168e-05	3.556635191177825e-05	3.856922751570474e-05	4.158357479005808e-05	4.45284682868426e-05	4.731319218879681e-05	4.984370787230797e-05	5.203102252456329e-05	5.380017982128361e-05	5.509816358248087e-05	5.589906835019615e-05	5.620550007780004e-05	5.60461201088479e-05	5.547016745055799e-05	5.454035617003531e-05	5.332561514935491e-05	5.189480899776314e-05	5.031206729702511e-05	4.863386258192327e-05	4.690763691732738e-05	4.517160894107644e-05	4.345536305247165e-05	4.178087473091616e-05	4.016371178173453e-05	3.861423834900702e-05	3.713872074256799e-05	3.574028676177946e-05	3.44197247144955e-05	3.317612863755824e-05
1.316583527903343e-05	1.07849233288853e-05	1.551181902927549e-05	2.254473181232284e-05	2.211294109984605e-05	1.78857370474768e-05	1.484853430299947e-05	1.325518050604241e-05	1.259252687629157e-05	1.251521246603455e-05	1.283576950853571e-05	1.345489722790934e-05	1.432027907496309e-05	1.540529749791436e-05	1.669784023865949e-05	1.819399837213413e-05	1.989411120711888e-05	2.179988774400388e-05	2.391194367033789e-05	2.622740661924948e-05	2.873743510837149e-05	3.142465201511091e-05	3.426065058362742e-05	3.720389878718028e-05	4.01985262560605e-05	4.317457608671999e-05	4.605026759210132e-05	4.873657509976315e-05	5.114396338679727e-05	5.319051436165046e-05	5.481012688598787e-05	5.595921736976501e-05	5.662056220668072e-05	5.68035802657037e-05	5.654122210213863e-05	5.588438643375684e-05	5.489517528628143e-05	5.364026570784183e-05	5.218533244499762e-05	5.059099478377602e-05	4.891034861631155e-05	4.718786955437276e-05	4.545934564831931e-05	4.37524843954132e-05	4.208789055587145e-05	4.048018837455358e-05	3.893913806413979e-05	3.747065913010199e-05	3.607771877052903e-05	3.47610735952361e-05
1.300920228115706e-05	1.079995398386977e-05	1.508778609209765e-05	2.233566157036226e-05	2.270243403299283e-05	1.852481730408994e-05	1.527111733647452e-05	1.349320354652664e-05	1.269636186008735e-05	1.251585544578716e-05	1.274918759365404e-05	1.328782844328803e-05	1.407379913570177e-05	1.507686169325672e-05	1.628252617249973e-05	1.768538480936257e-05	1.928504684631759e-05	2.108330991809789e-05	2.308185675782171e-05	2.528009429291981e-05	2.767294037779249e-05	3.02485005544095e-05	3.29857073094551e-05	3.585213507654529e-05	3.880235093237182e-05	4.177728404910033e-05	4.47051426485768e-05	4.750430929159289e-05	5.00883552740501e-05	5.237284491107035e-05	5.428305732446765e-05	5.576132828601508e-05	5.677260986977387e-05	5.730716263404907e-05	5.737995624651252e-05	5.702712412056807e-05	5.6300419893998e-05	5.52608802453821e-05	5.397279676816485e-05	5.249876052026738e-05	5.089613323363923e-05	4.921495133956043e-05	4.749704595699327e-05	4.577606527246155e-05	4.407808261083605e-05	4.242252314040807e-05	4.082321104953736e-05	3.928940594812044e-05	3.782675198881087e-05	3.64381030635468e-05
1.282681903761155e-05	1.08393296638567e-05	1.468133179587608e-05	2.20516725259719e-05	2.324551528640792e-05	1.919253138722344e-05	1.573013998039804e-05	1.376087450891213e-05	1.282432412588417e-05	1.253777532858076e-05	1.268308389722413e-05	1.31419204656111e-05	1.385028412328031e-05	1.477408919045722e-05	1.589629479436774e-05	1.720981487688066e-05	1.871329249779214e-05	2.040827373184508e-05	2.229701781624641e-05	2.438052846058388e-05	2.665658108795979e-05	2.911764652936029e-05	3.174872079126116e-05	3.452518592896846e-05	3.741095380070352e-05	4.03572687081606e-05	4.330263177047049e-05	4.617430670364587e-05	4.889171870996661e-05	5.137173879830012e-05	5.353539254836071e-05	5.531506509516877e-05	5.666096948891623e-05	5.75456605354746e-05	5.796575645220402e-05	5.794066561431528e-05	5.750878173247492e-05	5.672208213511672e-05	5.564021843613953e-05	5.43250454920176e-05	5.283621170092853e-05	5.122807336217577e-05	4.954790245811212e-05	4.78351757214911e-05	4.612165892066659e-05	4.443200397783638e-05	4.278462301690767e-05	4.119266482488814e-05	3.966497805675683e-05	3.82069935193395e-05
1.26239389627581e-05	1.090330020841422e-05	1.429475994134445e-05	2.17014688658617e-05	2.372965864644234e-05	1.988460656532815e-05	1.622642272380527e-05	1.405944681322755e-05	1.297722252844609e-05	1.258131211681806e-05	1.263740478897985e-05	1.301678138843393e-05	1.364903580846367e-05	1.449599760977525e-05	1.553790760675147e-05	1.676584505309027e-05	1.817729404110844e-05	1.977327655557289e-05	2.155623340405029e-05	2.352820684589261e-05	2.568907523527165e-05	2.80347101300704e-05	3.055502040174602e-05	3.323194196665041e-05	3.603753673750478e-05	3.893247697100832e-05	4.186529160362572e-05	4.477280235158206e-05	4.758213107338913e-05	5.021447456306871e-05	5.259051206681026e-05	5.463689042743207e-05	5.629284533515931e-05	5.751581956252083e-05	5.828504442900703e-05	5.860246193853245e-05	5.849095483328585e-05	5.799041772286644e-05	5.715256447877804e-05	5.603544637169664e-05	5.469848972008854e-05	5.319856171543892e-05	5.158725800914738e-05	4.990935788179112e-05	4.820224416791285e-05	4.649602810135074e-05	4.481412698866773e-05	4.317408545424975e-05	4.158848559996909e-05	4.00658433032413e-05
1.240592573579546e-05	1.099212888698318e-05	1.392979277625412e-05	2.129488050596547e-05	2.414294791840323e-05	2.059546045085191e-05	1.676050737654189e-05	1.439022773549939e-05	1.315596765278586e-05	1.264690225241054e-05	1.261218500650338e-05	1.291210407451452e-05	1.346944000528735e-05	1.424168692410271e-05	1.520620042803594e-05	1.635208427381448e-05	1.767550382456228e-05	1.917673845989647e-05	2.085809443196896e-05	2.272220024414251e-05	2.477041371979303e-05	2.700118911125136e-05	2.940833693642399e-05	3.197918676250626e-05	3.469274812263545e-05	3.751806045142049e-05	4.041302042523757e-05	4.332405108574163e-05	4.618699488018803e-05	4.892953059980242e-05	5.147520408041729e-05	5.374883501098668e-05	5.568268517241186e-05	5.722246633080992e-05	5.833215881369486e-05	5.899678101232682e-05	5.922266790639651e-05	5.90353513642485e-05	5.847560904921981e-05	5.759452198282624e-05	5.644840621587918e-05	5.509430946593328e-05	5.358648911907068e-05	5.197401336085429e-05	5.0299417292039e-05	4.859822317467009e-05	4.68990894537181e-05	4.522436309635766e-05	4.359084881262101e-05	4.201065723626113e-05
1.21780282978101e-05	1.110607541432972e-05	1.358766804090656e-05	2.084230452127309e-05	2.447473864775569e-05	2.131807617447054e-05	1.733255319220043e-05	1.475455591572272e-05	1.336157050474947e-05	1.273508039014187e-05	1.260754874864179e-05	1.282766632791084e-05	1.331096660125925e-05	1.401034079266291e-05	1.490008835007737e-05	1.596720610545682e-05	1.720640536665606e-05	1.861704683120496e-05	2.020105013152607e-05	2.1961266483912e-05	2.390002380129492e-05	2.601767555536075e-05	2.831106364677611e-05	3.077187113128182e-05	3.338490896606471e-05	3.612645912945569e-05	3.89628827157479e-05	4.184978318625019e-05	4.47320669139721e-05	4.754523103735087e-05	5.021809853771277e-05	5.26769970717279e-05	5.485106533494181e-05	5.667804241750975e-05	5.81096619428166e-05	5.91157385179901e-05	5.968624452285652e-05	5.983108262632746e-05	5.957773538640113e-05	5.896736624468732e-05	5.805014889392405e-05	5.688059018684381e-05	5.551343731488192e-05	5.400051174103629e-05	5.238857324438311e-05	5.071813879704505e-05	4.902307874251422e-05	4.733077744087678e-05	4.566265629596438e-05	4.403489231193091e-05
1.194520481882955e-05	1.12453723666133e-05	1.326922972683711e-05	2.035419486232743e-05	2.471630511404014e-05	2.204392796202038e-05	1.794221414756076e-05	1.515377139361404e-05	1.359513961428774e-05	1.284648113208737e-05	1.262371100616389e-05	1.276333119475555e-05	1.317316938524104e-05	1.38012270780849e-05	1.461856882278335e-05	1.560995732318346e-05	1.676853181842276e-05	1.80925909675508e-05	1.958346707708294e-05	2.124394385159899e-05	2.307690716841252e-05	2.508404596513235e-05	2.726449744983358e-05	2.961338852102683e-05	3.212028074015323e-05	3.476758868014931e-05	3.752911350656297e-05	4.036890986104358e-05	4.32407694015346e-05	4.60886336356485e-05	4.88482111365804e-05	5.14499441083341e-05	5.382324246820568e-05	5.590161358696068e-05	5.762803744968002e-05	5.895976820399325e-05	5.987176503081146e-05	6.035818889470511e-05	6.043178742060255e-05	6.012140824625917e-05	5.946820446590014e-05	5.852124348981673e-05	5.733319427656555e-05	5.595659940264598e-05	5.444101556445339e-05	5.283109777325902e-05	5.116554962945689e-05	4.947677594875414e-05	4.779104543106202e-05	4.612898178996454e-05
1.171199908889632e-05	1.14101941537903e-05	1.297501016272596e-05	1.984063501452937e-05	2.486140207948559e-05	2.276298187393379e-05	1.858849727396379e-05	1.558917645207089e-05	1.385787597507596e-05	1.298184058342834e-05	1.266097912781685e-05	1.271904745781569e-05	1.305568581475677e-05	1.361369781473743e-05	1.436072334202303e-05	1.527916369247315e-05	1.636047943951826e-05	1.760178847273378e-05	1.900367563752477e-05	2.056862661332265e-05	2.229975464986807e-05	2.419962435700819e-05	2.626905477087953e-05	2.850583700849667e-05	3.090334799549453e-05	3.344909135510386e-05	3.61232545548363e-05	3.88974371571346e-05	4.173377067884899e-05	4.458469978446959e-05	4.739370330685742e-05	5.00971755214709e-05	5.262754533547438e-05	5.491748871702092e-05	5.69048272347607e-05	5.853747532760215e-05	5.977768523071833e-05	6.060490172925031e-05	6.101678174535631e-05	6.102829126673544e-05	6.066915590575604e-05	5.998020604769267e-05	5.900926320742008e-05	5.780716267157187e-05	5.642434843929204e-05	5.49082773420569e-05	5.330168738039848e-05	5.164165364297432e-05	4.99592818041113e-05	4.827986548834326e-05
1.148246663607863e-05	1.160061762999403e-05	1.270530235512147e-05	1.931101179885643e-05	2.490667418078447e-05	2.346379730625589e-05	1.9269603592478e-05	1.606198532961007e-05	1.41510651014281e-05	1.31419975406086e-05	1.271975459968945e-05	1.269485037151003e-05	1.295823683414463e-05	1.344718884173023e-05	1.412571812451393e-05	1.497373360665842e-05	1.59809171336466e-05	1.714310501226097e-05	1.846000600298081e-05	1.99336252374348e-05	2.156704010624067e-05	2.336331961837251e-05	2.532445982069736e-05	2.745025900815739e-05	2.973709642909391e-05	3.217661793757899e-05	3.475437781293966e-05	3.744853987255e-05	4.022880011366594e-05	4.305574799191552e-05	4.588091741573615e-05	4.864776950459067e-05	5.129377552497847e-05	5.375361947580796e-05	5.596332777982696e-05	5.786490088861723e-05	5.941083564800089e-05	6.056785875271271e-05	6.131928341813988e-05	6.166564329599689e-05	6.162358392284927e-05	6.122330647742115e-05	6.05050748475842e-05	5.951537105175773e-05	5.830322415313624e-05	5.691709003942115e-05	5.540248202551709e-05	5.380039307279801e-05	5.214643620403601e-05	5.047056640740802e-05
1.126014378949418e-05	1.18165734427987e-05	1.246022242765593e-05	1.877379370107909e-05	2.485186173861722e-05	2.413375187430291e-05	1.998275560557367e-05	1.657326069204639e-05	1.447606531534112e-05	1.3327894062268e-05	1.280053499306572e-05	1.26908626676507e-05	1.288062683030331e-05	1.330121926992767e-05	1.391280407711195e-05	1.469266011012828e-05	1.562859290690668e-05	1.671506875496165e-05	1.795081567208733e-05	1.933721375458938e-05	2.087709621148758e-05	2.25737393234947e-05	2.442990540633796e-05	2.644685410746934e-05	2.862327365495453e-05	3.095411634646314e-05	3.342935847583895e-05	3.603274766554816e-05	3.874065030649352e-05	4.152116396154774e-05	4.433370380419254e-05	4.712929218408945e-05	4.985175658782426e-05	5.243995674836625e-05	5.483101188681247e-05	5.696430135420594e-05	5.878580930132329e-05	6.025223732790977e-05	6.1334276355495e-05	6.201853894132466e-05	6.230788721059144e-05	6.222018598155523e-05	6.178578149983618e-05	6.104418291035675e-05	6.004047428961195e-05	5.882192162315322e-05	5.743510342960538e-05	5.592373589437742e-05	5.432722357754574e-05	5.267986694687899e-05
1.104805083298671e-05	1.205778738255627e-05	1.223976259474938e-05	1.823640585823936e-05	2.469977784699617e-05	2.475940424090919e-05	2.072401853753112e-05	1.712383467968562e-05	1.483429118218058e-05	1.354057509910563e-05	1.290391600955201e-05	1.270729584675513e-05	1.282274379261796e-05	1.317539091677681e-05	1.372131630570233e-05	1.443502173437134e-05	1.530233795605937e-05	1.631628060658375e-05	1.747451002309322e-05	1.877766645398031e-05	2.022817478445185e-05	2.182928265909422e-05	2.358418783468644e-05	2.549516354068432e-05	2.75626252087598e-05	2.978410987691823e-05	3.215316803115223e-05	3.465820097215855e-05	3.728131681207638e-05	3.9997323558324e-05	4.277302279708264e-05	4.556700152653382e-05	4.833012739598391e-05	5.10069170620784e-05	5.353785617195547e-05	5.586260306669663e-05	5.792382723225035e-05	5.967125963572708e-05	6.106541919547947e-05	6.208047435388816e-05	6.270581871612636e-05	6.294616123322006e-05	6.282019491864578e-05	6.235814098348685e-05	6.159861011145668e-05	6.058525638692532e-05	5.936363576336784e-05	5.797855743463542e-05	5.647207610924744e-05	5.488214991451141e-05
1.084871995379425e-05	1.232371135514436e-05	1.204383544990848e-05	1.770518677113747e-05	2.445606270106278e-05	2.532699571605484e-05	2.148812658542756e-05	1.771421243967775e-05	1.522719079444305e-05	1.378118676795036e-05	1.303059352049002e-05	1.274445175434746e-05	1.278455972681875e-05	1.306938781419054e-05	1.355067335845058e-05	1.419998248947277e-05	1.500106896119381e-05	1.594542115011778e-05	1.702955734401649e-05	1.825328584674719e-05	1.961849415020699e-05	2.11282152412197e-05	2.278581829780211e-05	2.459422690041815e-05	2.655510228682108e-05	2.866795429195651e-05	3.092916576879963e-05	3.333094214909942e-05	3.586022908440939e-05	3.849767834668824e-05	4.121678295150288e-05	4.398334049200271e-05	4.675542830069774e-05	4.948407127631875e-05	5.211473889410797e-05	5.458971360454704e-05	5.68512328258021e-05	5.884514334772572e-05	6.052465961072541e-05	6.185373271999972e-05	6.28095520004827e-05	6.338382473531738e-05	6.358268619950056e-05	6.342532667647595e-05	6.29416224964943e-05	6.216917748732828e-05	6.11502030750041e-05	5.992860370154244e-05	5.854752249622425e-05	5.704747727970562e-05
1.066423937065878e-05	1.261344423780535e-05	1.187231051233729e-05	1.718540863171688e-05	2.412875057943145e-05	2.582307268580147e-05	2.226833015191909e-05	1.834445640926951e-05	1.565621536453526e-05	1.405097274471725e-05	1.318136545890397e-05	1.280272442525881e-05	1.276613135806665e-05	1.298297587176129e-05	1.340037635754375e-05	1.398679128449355e-05	1.472378904650592e-05	1.560125504240011e-05	1.661449947163966e-05	1.776242355817107e-05	1.904627576181934e-05	2.046872852746049e-05	2.203311350888306e-05	2.37427129779412e-05	2.560004051693488e-05	2.760606784799257e-05	2.975937429069361e-05	3.205521564578827e-05	3.448453337996538e-05	3.703295440059058e-05	3.967986605489727e-05	4.239768711353921e-05	4.515148676929333e-05	4.789911987918736e-05	5.05920352998058e-05	5.31768637627403e-05	5.559779721869476e-05	5.779964006163453e-05	5.97312669566649e-05	6.134909841755763e-05	6.262014378488995e-05	6.352419043945983e-05	6.405484125739993e-05	6.421929252640856e-05	6.403695265196618e-05	6.353717470120184e-05	6.275647495979212e-05	6.173562334370719e-05	6.051693343449557e-05	5.914197935147395e-05
1.049630633491267e-05	1.292564386540746e-05	1.172504401434544e-05	1.668134299092733e-05	2.372770664288179e-05	2.623519042785177e-05	2.305628491710885e-05	1.901405035617585e-05	1.612277934093548e-05	1.435126811762791e-05	1.335713337436216e-05	1.288260216046564e-05	1.276760114559676e-05	1.291600275899078e-05	1.3270008140948e-05	1.379478099399099e-05	1.446958778129824e-05	1.528263347639504e-05	1.622795899036803e-05	1.730349555559412e-05	1.850977203711935e-05	1.984898632816061e-05	2.132426843438813e-05	2.29390273249827e-05	2.469631089512752e-05	2.659813190802874e-05	2.864473032233664e-05	3.083375881263004e-05	3.315939679337782e-05	3.561142091499251e-05	3.817428755167458e-05	4.082631414434927e-05	4.353907776323704e-05	4.627717422073059e-05	4.8998489933017e-05	5.165512058782356e-05	5.41950165402212e-05	5.656434238597775e-05	5.871041635337085e-05	6.058496646816495e-05	6.214733766495352e-05	6.336724096407761e-05	6.422667442565111e-05	6.472076494504149e-05	6.485745367641771e-05	6.465613218129258e-05	6.414548582634109e-05	6.336088413044709e-05	6.234166607027334e-05	6.112861464758583e-05
1.034628324112765e-05	1.32584328018672e-05	1.160190286880549e-05	1.619635531348314e-05	2.32640010222661e-05	2.655263859502095e-05	2.384200785515474e-05	1.972174345200736e-05	1.66282090275837e-05	1.468348988330572e-05	1.355890340195072e-05	1.298466977925256e-05	1.278919861888077e-05	1.286839805502415e-05	1.315923250966154e-05	1.362336734261251e-05	1.4237640518248e-05	1.498849520124753e-05	1.586864377032726e-05	1.687499288788154e-05	1.800728708930447e-05	1.926716065772568e-05	2.065741385327861e-05	2.218139941735369e-05	2.384244511852608e-05	2.564326224904894e-05	2.758530650933171e-05	2.966807156048364e-05	3.188830994599249e-05	3.423919332242581e-05	3.670944531304413e-05	3.928250592865221e-05	4.193581478643554e-05	4.464032739030855e-05	4.736039797508138e-05	5.005416510368586e-05	5.267455300867915e-05	5.517094577548191e-05	5.749150268782596e-05	5.958597151017915e-05	6.140874362830492e-05	6.292181001026186e-05	6.409724827203511e-05	6.491891533795532e-05	6.538313363120432e-05	6.549831637520623e-05	6.52836407562643e-05	6.476700758796064e-05	6.39825967736473e-05	6.296833290643694e-05
1.021525258910529e-05	1.360930241484944e-05	1.150278366198449e-05	1.573301482727151e-05	2.274928600068724e-05	2.676711454814226e-05	2.461392772127518e-05	2.04653766093235e-05	1.717367749651641e-05	1.504912308230261e-05	1.378778632335711e-05	1.310961096321047e-05	1.283124203268505e-05	1.284017370164486e-05	1.306779365514731e-05	1.347204774337409e-05	1.402720730492886e-05	1.471786649505209e-05	1.553534947839833e-05	1.647548890853234e-05	1.753719177075399e-05	1.872145888251143e-05	2.003066125021467e-05	2.146795231379192e-05	2.303673810193142e-05	2.474015272908342e-05	2.658050300803934e-05	2.855865828735109e-05	3.067337321967283e-05	3.29205443013038e-05	3.529241725719782e-05	3.777678245687687e-05	4.035621919631876e-05	4.300747492549787e-05	4.570108832479632e-05	4.840137930212194e-05	5.106692662138216e-05	5.3651627140817e-05	5.610637458209725e-05	5.838131179570396e-05	6.042850924982558e-05	6.22048240101288e-05	6.367462352767832e-05	6.481204080579181e-05	6.560247443089126e-05	6.604315321230208e-05	6.614272756184513e-05	6.591999429356438e-05	6.540197507166149e-05	6.462162960215539e-05
1.010406784848207e-05	1.39750220604617e-05	1.142762739398258e-05	1.529320925092886e-05	2.219523075843303e-05	2.687326742930243e-05	2.535905664646844e-05	2.124169609267949e-05	1.776012348814293e-05	1.544970135711531e-05	1.404499630802215e-05	1.325821057615421e-05	1.289414032473417e-05	1.283142478421362e-05	1.299551582496716e-05	1.334040019622896e-05	1.383763155528948e-05	1.446986040556634e-05	1.522696057384137e-05	1.610364377870174e-05	1.70979342147228e-05	1.821014384086577e-05	1.944213727241914e-05	2.07967575472426e-05	2.227733065143943e-05	2.388719386490506e-05	2.562920976151415e-05	2.750523932657287e-05	2.951555743118811e-05	3.16582040871815e-05	3.392827712585806e-05	3.631718728001249e-05	3.881191547334698e-05	4.139433375742125e-05	4.404067362512849e-05	4.67212443812847e-05	4.940051404221756e-05	5.203765889537196e-05	5.458765889649673e-05	5.700296109714469e-05	5.923565485232473e-05	6.124001130720047e-05	6.297515403962815e-05	6.440757023180297e-05	6.551316207863377e-05	6.627858559822454e-05	6.670172240653852e-05	6.679125818676318e-05	6.656546982463381e-05	6.605042307049103e-05
1.001339832178441e-05	1.435156275565965e-05	1.137643055074529e-05	1.487825699409963e-05	2.161305114400043e-05	2.68690460733912e-05	2.606330376837324e-05	2.204616309856957e-05	1.83881520632512e-05	1.588678047764867e-05	1.433184781226271e-05	1.343135680377644e-05	1.297839534396159e-05	1.284233065506001e-05	1.29423032712069e-05	1.322808233049378e-05	1.366833862821497e-05	1.424367550921083e-05	1.494245019903581e-05	1.575820689726933e-05	1.66880468532071e-05	1.773154834852596e-05	1.889000968744573e-05	2.016587773622218e-05	2.15622752134389e-05	2.308256927648093e-05	2.472994162063784e-05	2.650693182525094e-05	2.841493441180556e-05	3.045363825920389e-05	3.262040626674643e-05	3.490960464934044e-05	3.731190571743515e-05	3.981360550186563e-05	4.239601721241147e-05	4.503502099949655e-05	4.770086595619407e-05	5.035832640308851e-05	5.296730514973141e-05	5.548394634688882e-05	5.786226754759912e-05	6.005624800932313e-05	6.202222844268645e-05	6.372140306605733e-05	6.512213750270473e-05	6.620184216178433e-05	6.694817718045231e-05	6.735945529009113e-05	6.74442240625713e-05	6.722012299374348e-05
9.943766871970764e-06	1.473404726655322e-05	1.134925294637835e-05	1.448901200865e-05	2.101315353725998e-05	2.675580700604692e-05	2.671194020556733e-05	2.28727725392947e-05	1.905791510269192e-05	1.636190312391754e-05	1.464974998104776e-05	1.363004290662928e-05	1.308460429855622e-05	1.287315640386225e-05	1.290814051521261e-05	1.313483065643288e-05	1.351883442876484e-05	1.403859438626365e-05	1.468087929285262e-05	1.543801778010878e-05	1.630615071149107e-05	1.728408526651677e-05	1.837250649454848e-05	1.957339911268943e-05	2.088958741831541e-05	2.232433303564959e-05	2.388094914094809e-05	2.556240166299552e-05	2.737087622016118e-05	2.930729647338938e-05	3.137078672498685e-05	3.355808016349292e-05	3.586288501006221e-05	3.827523441766854e-05	4.078086214697118e-05	4.336066371086068e-05	4.599031954688432e-05	4.864016917433698e-05	5.127542837370422e-05	5.385682992528758e-05	5.634173812317029e-05	5.868573691346556e-05	6.084462485785513e-05	6.277667701241466e-05	6.444496924820442e-05	6.581952144254267e-05	6.687901600742456e-05	6.761189254547743e-05	6.801670164849279e-05	6.810170402859564e-05
9.895579901941448e-06	1.511674057164926e-05	1.134622262644526e-05	1.412595852495355e-05	2.040489551353152e-05	2.653817075838942e-05	2.729020707436567e-05	2.371389939441293e-05	1.976897046971318e-05	1.687655295843422e-05	1.500019773778687e-05	1.385536831747374e-05	1.321346234994526e-05	1.292425466901024e-05	1.289309295275732e-05	1.306046007680795e-05	1.338870412262306e-05	1.385398196804998e-05	1.444139518658218e-05	1.514200580725951e-05	1.595095762923981e-05	1.686625410187927e-05	1.788792957920448e-05	1.901745586395137e-05	2.025728586388471e-05	2.161047083373181e-05	2.308030813955043e-05	2.466998900059548e-05	2.638222389198192e-05	2.821882950947756e-05	3.018026695679893e-05	3.226512726839544e-05	3.446956841764609e-05	3.678671820927344e-05	3.920607016586811e-05	4.171291435859894e-05	4.42878609228657e-05	4.690652848039658e-05	4.953947943444818e-05	5.215248477225734e-05	5.470718808876976e-05	5.716220867507232e-05	5.947467618904635e-05	6.160212860414099e-05	6.350463995839129e-05	6.514698826695849e-05	6.650064143328815e-05	6.754534153127206e-05	6.827010932042176e-05	6.867356526716565e-05
9.869149288570084e-06	1.54930954772844e-05	1.136753797333041e-05	1.378929443957283e-05	1.979645373461557e-05	2.622364885892319e-05	2.778403616655294e-05	2.456019612957256e-05	2.0520119906251e-05	1.743209578655281e-05	1.538475855989398e-05	1.41085387364393e-05	1.336576525014731e-05	1.29960677721069e-05	1.289730781535205e-05	1.300486369760481e-05	1.32776110345429e-05	1.3689283878348e-05	1.422322988769167e-05	1.48691891717477e-05	1.562127093201557e-05	1.647664493398431e-05	1.743466406517352e-05	1.849624790012082e-05	1.966342228014056e-05	2.093894764302392e-05	2.232599107688271e-05	2.382781051011802e-05	2.544742795779155e-05	2.718727467972897e-05	2.904879601370112e-05	3.10320086415099e-05	3.313500899217458e-05	3.535343906100455e-05	3.767992557287974e-05	4.010352023616582e-05	4.260918236700457e-05	4.517735918855649e-05	4.778373144877384e-05	5.039919949774842e-05	5.299018376802203e-05	5.551929987220216e-05	5.794643963179508e-05	6.023024529650189e-05	6.232990897458514e-05	6.420717126428581e-05	6.582834408400106e-05	6.716615536274773e-05	6.820121719310583e-05	6.892295726199096e-05
9.864706130169782e-06	1.585586695287702e-05	1.14134670031856e-05	1.347900319106512e-05	1.919478191922794e-05	2.58220928737478e-05	2.818082973053089e-05	2.540056885597503e-05	2.130922769247379e-05	1.802970543210124e-05	1.580505372134162e-05	1.439086478180802e-05	1.354241188391271e-05	1.308913014372995e-05	1.29210154953663e-05	1.296801296776628e-05	1.318529578598395e-05	1.354402486458345e-05	1.402569821279304e-05	1.461867329466009e-05	1.531598497279171e-05	1.611394030902141e-05	1.701118431346147e-05	1.800805339699273e-05	1.910610391391429e-05	2.030774425091741e-05	2.161592314223961e-05	2.303384144887561e-05	2.456466366311322e-05	2.621121135713257e-05	2.7975625255309e-05	2.985898666125161e-05	3.186089343815635e-05	3.397899128919964e-05	3.62084682291077e-05	3.854152918649412e-05	4.096687860357493e-05	4.346925117305597e-05	4.602904324263231e-05	4.862210786486011e-05	5.121978209926327e-05	5.378921258979421e-05	5.62940313979586e-05	5.869540651516926e-05	6.09534507835985e-05	6.302892297214172e-05	6.488510309498916e-05	6.648968114554865e-05	6.781647514604638e-05	6.884679893665213e-05
9.882406210890762e-06	1.619730474917109e-05	1.148434368902825e-05	1.319491465510479e-05	1.860563846641345e-05	2.534503511671594e-05	2.84702264441212e-05	2.622226175260796e-05	2.213302491145906e-05	1.867027190749646e-05	1.626273254008019e-05	1.470375863725416e-05	1.37444065318725e-05	1.320407099144481e-05	1.296453123432936e-05	1.294995816990244e-05	1.311157571490173e-05	1.341780739339472e-05	1.38481958961994e-05	1.438964891516386e-05	1.503408387755033e-05	1.577691561992752e-05	1.661605734222447e-05	1.75512372322421e-05	1.858350968709796e-05	1.971488473285204e-05	2.094802564620111e-05	2.228598062779627e-05	2.373192409378373e-05	2.528888935535395e-05	2.695947876585828e-05	2.874554091214335e-05	3.064780790185241e-05	3.266548988117881e-05	3.479582912591672e-05	3.703362277573292e-05	3.937073172684444e-05	4.179560324899582e-05	4.429284596926349e-05	4.684290676553307e-05	4.942190791336449e-05	5.200170693635741e-05	5.455023804920292e-05	5.703218011640844e-05	5.940997008856513e-05	6.164514352836085e-05	6.369993873845812e-05	6.55390549909809e-05	6.713141757972433e-05	6.845178229667587e-05
9.922327062442632e-06	1.650942661567655e-05	1.158056098474949e-05	1.293675599687283e-05	1.803366332743342e-05	2.480499565480688e-05	2.86447705218136e-05	2.701107717661757e-05	2.298690792509014e-05	1.935428961604028e-05	1.675943790458765e-05	1.504872799486639e-05	1.397286061425245e-05	1.334161713965493e-05	1.302825716456423e-05	1.295082927703683e-05	1.305634461095612e-05	1.331031046867511e-05	1.369019777268279e-05	1.418139001929697e-05	1.477463975944474e-05	1.546443838542096e-05	1.624794429382006e-05	1.712425623177275e-05	1.809390142442383e-05	1.915845662630959e-05	2.032024900965007e-05	2.158210108369591e-05	2.294709439136201e-05	2.441833334315635e-05	2.599869492182285e-05	2.769055322029931e-05	2.94954706297922e-05	3.141385056706235e-05	3.344455041167006e-05	3.558445822283922e-05	3.782804311954146e-05	4.0166897052289e-05	4.258929489599151e-05	4.507980974968714e-05	4.761902988754462e-05	5.018343119291759e-05	5.274546179836928e-05	5.527389145756996e-05	5.773446458361096e-05	6.009087167671469e-05	6.230601976834343e-05	6.434354189939984e-05	6.616944462058133e-05	6.775375905854635e-05
9.984456454660322e-06	1.678436414298423e-05	1.170256005929126e-05	1.270419361703482e-05	1.748248588605262e-05	2.421482296867911e-05	2.870040417205372e-05	2.775175129048797e-05	2.386474435530723e-05	2.008172380159734e-05	1.729676108343183e-05	1.542736642418681e-05	1.422899360404977e-05	1.350259594393719e-05	1.311268468348615e-05	1.297083718397222e-05	1.301957279163518e-05	1.322128871732941e-05	1.355125611117326e-05	1.399325173554561e-05	1.453681060982246e-05	1.517546675702146e-05	1.590560045215763e-05	1.672566197188275e-05	1.763563122025956e-05	1.863662528700431e-05	1.973059732143348e-05	2.092008896017209e-05	2.220801005192062e-05	2.359742657209172e-05	2.509134221301306e-05	2.669246230418504e-05	2.840293122610019e-05	3.022403689540361e-05	3.215587867581091e-05	3.419699859810131e-05	3.634398037710093e-05	3.859102661655364e-05	4.092953184653416e-05	4.334767742582225e-05	4.583008326217053e-05	4.835755966799603e-05	5.090700885819106e-05	5.345152754036264e-05	5.596075749263395e-05	5.840151802731843e-05	6.073873185318208e-05	6.293662486525669e-05	6.496014388177791e-05	6.677649970447497e-05
1.006867211341059e-05	1.701476104007523e-05	1.185081507983371e-05	1.249686738285953e-05	1.695484886984511e-05	2.358711968310572e-05	2.863672166117295e-05	2.842849098121687e-05	2.475870523316258e-05	2.085185439863486e-05	1.787618356819301e-05	1.584133909874628e-05	1.451413271090392e-05	1.368793814841076e-05	1.321839712664354e-05	1.301027531523456e-05	1.300130753837511e-05	1.315057177795456e-05	1.343099915903351e-05	1.382466829685288e-05	1.431983802929224e-05	1.49090475139641e-05	1.558787421200043e-05	1.635410173912525e-05	1.720714581882329e-05	1.81476436572529e-05	1.917714613529203e-05	2.029787277680748e-05	2.151250201568691e-05	2.28239770685946e-05	2.42353126476002e-05	2.57493910043469e-05	2.736873816164585e-05	2.909527320843358e-05	3.093002563730461e-05	3.287281825048302e-05	3.492191646373579e-05	3.707364915559475e-05	3.932201170504545e-05	4.165826853923982e-05	4.407058013195173e-05	4.65436873663816e-05	4.905869348853516e-05	5.159298906300197e-05	5.412036656734996e-05	5.661136656945453e-05	5.903388518338766e-05	6.135405195739724e-05	6.353735930258164e-05	6.554999178492927e-05
1.01747124911755e-05	1.719419161546813e-05	1.202581271109905e-05	1.231441829869685e-05	1.645273688137609e-05	2.293378486803699e-05	2.845695357169639e-05	2.902565762877106e-05	2.56591474644417e-05	2.166309799894787e-05	1.849900350129175e-05	1.629236258275619e-05	1.482971082909801e-05	1.389868051169064e-05	1.334607268899659e-05	1.306952160423767e-05	1.300167390618567e-05	1.309806401979895e-05	1.332912994322509e-05	1.367515114637664e-05	1.41230449260651e-05	1.466431375032274e-05	1.529370531891046e-05	1.600831813040193e-05	1.68069887169491e-05	1.768985845762135e-05	1.865805490243581e-05	1.971344494839016e-05	2.085843092943049e-05	2.209576918517163e-05	2.342839602172241e-05	2.485924943201893e-05	2.6391077305897e-05	2.80262246787834e-05	2.976639424847643e-05	3.161237626365878e-05	3.356374624443527e-05	3.56185320892047e-05	3.777285615798121e-05	4.002056301766187e-05	4.235284965953985e-05	4.475792189965699e-05	4.722070778666672e-05	4.972266523569561e-05	5.224172546117464e-05	5.475241447786878e-05	5.722619028229177e-05	5.963202192607446e-05	6.193721796770514e-05	6.410848649221426e-05
1.030213855085355e-05	1.73175581485915e-05	1.222802533261023e-05	1.215651067716084e-05	1.597750148953327e-05	2.226568490278816e-05	2.816768648319627e-05	2.95285590029535e-05	2.655457539931955e-05	2.251281101269349e-05	1.916624415321133e-05	1.678217712432107e-05	1.517726211170555e-05	1.413596797275525e-05	1.349648752292805e-05	1.314904082970997e-05	1.302087591509048e-05	1.306374461312172e-05	1.324542536437422e-05	1.354428724684622e-05	1.394583328032816e-05	1.444048241404055e-05	1.502212263122112e-05	1.568714767764911e-05	1.643380056032754e-05	1.726171362572058e-05	1.817157519395435e-05	1.916487712061333e-05	2.024371263329407e-05	2.14106030864692e-05	2.266833811764182e-05	2.401981741744279e-05	2.546788479031331e-05	2.701514693762954e-05	2.86637708375733e-05	3.041525503436072e-05	3.227017184649393e-05	3.422787969478608e-05	3.628620764430669e-05	3.844111801282315e-05	4.068635760339381e-05	4.301311371657639e-05	4.540969733179573e-05	4.786128218929863e-05	5.03497341013751e-05	5.285356849496042e-05	5.534807451268251e-05	5.780563950623222e-05	6.019629726011159e-05	6.248850631765542e-05
1.045028682082143e-05	1.738142249611556e-05	1.245787683100328e-05	1.202284974985061e-05	1.55299776789018e-05	2.159244887549359e-05	2.777835842903904e-05	2.992428630590959e-05	2.743171269742311e-05	2.339708040731496e-05	1.987854201962181e-05	1.731250962534077e-05	1.555841437462489e-05	1.440105506022386e-05	1.367051891470526e-05	1.324938728486869e-05	1.305919812637818e-05	1.304766796697537e-05	1.317973561180891e-05	1.343173763984167e-05	1.378768205101051e-05	1.42368518220662e-05	1.477224160116633e-05	1.538951880140065e-05	1.608631828976564e-05	1.686175166823832e-05	1.771605565797097e-05	1.865033062425936e-05	1.966633661021754e-05	2.07663244084373e-05	2.195288558945258e-05	2.322880947153967e-05	2.459693765508946e-05	2.606000853464726e-05	2.76204855384785e-05	2.928036402348313e-05	3.10409530126976e-05	3.290262951565219e-05	3.486456521232072e-05	3.692442798028352e-05	3.907806423139866e-05	4.131917235268226e-05	4.363898264670858e-05	4.60259647885316e-05	4.846558946809566e-05	5.094017579801061e-05	5.342885918731201e-05	5.590771446179462e-05	5.835006477512704e-05	6.072699728706119e-05
1.061821449666764e-05	1.738423153136227e-05	1.271569972279069e-05	1.191319552134971e-05	1.511058871680597e-05	2.092237344089596e-05	2.730059681238556e-05	3.020251464335272e-05	2.827571415599527e-05	2.431051272387649e-05	2.063601251827656e-05	1.788502517716579e-05	1.597487734626765e-05	1.469530616409579e-05	1.386914840712421e-05	1.337120774146214e-05	1.311700760078876e-05	1.304996454603279e-05	1.31319839214766e-05	1.333723629087939e-05	1.364814528382668e-05	1.405279924769395e-05	1.454326162887623e-05	1.511444933266695e-05	1.576337340021476e-05	1.648861346092237e-05	1.728994447870974e-05	1.816806311885606e-05	1.912437885078419e-05	2.016084599991929e-05	2.127981995536694e-05	2.248392519061451e-05	2.377592562211328e-05	2.515858972454185e-05	2.663454414653274e-05	2.820611061487503e-05	2.987512190289998e-05	3.164271376076304e-05	3.350909113557906e-05	3.547326890867453e-05	3.753278988669051e-05	3.968342600552596e-05	4.191887267415218e-05	4.423045082080727e-05	4.660683626644544e-05	4.90338410891694e-05	5.149427596558762e-05	5.396792515134321e-05	5.643166569742904e-05	5.885975858280529e-05
1.080463815743742e-05	1.732640796788019e-05	1.300168233800147e-05	1.182737353304356e-05	1.471943817489188e-05	2.026241607707224e-05	2.67474784055368e-05	3.035617761988636e-05	2.907054003206906e-05	2.524603729888634e-05	2.143809211909364e-05	1.850126479118487e-05	1.642842555942395e-05	1.502019418474362e-05	1.409346469285648e-05	1.351524465380792e-05	1.319475622873239e-05	1.307084207395802e-05	1.310216669382625e-05	1.326058924821785e-05	1.352685046594638e-05	1.388777865413062e-05	1.433446340841204e-05	1.48610437903982e-05	1.546388959899603e-05	1.614103692288017e-05	1.689178995564434e-05	1.771643229893082e-05	1.861601033418308e-05	1.959216335159938e-05	2.06469827747233e-05	2.178288769647286e-05	2.30025070807857e-05	2.430856103189071e-05	2.570373491240572e-05	2.719054109177138e-05	2.87711639428863e-05	3.044728455171782e-05	3.221988261667847e-05	3.408901433569547e-05	3.605356684371426e-05	3.811099208856643e-05	4.025702599993248e-05	4.248540243243733e-05	4.478757556715094e-05	4.715246901014776e-05	4.956627432284497e-05	5.201232553773544e-05	5.447107853487185e-05	5.692022401961721e-05
1.100786877239192e-05	1.721029580261295e-05	1.331580489442271e-05	1.176528306970291e-05	1.435638900773884e-05	1.96182539489324e-05	2.613278975728517e-05	3.03819342019347e-05	2.979950149504405e-05	2.619474539889355e-05	2.228335720661174e-05	1.916256675619845e-05	1.692087443196599e-05	1.537729694643962e-05	1.434466604858466e-05	1.36823395261139e-05	1.329298341397408e-05	1.311058712654348e-05	1.309035398481926e-05	1.320167413723501e-05	1.34234971622635e-05	1.374131863111806e-05	1.41452063577287e-05	1.462849056013345e-05	1.518688008798627e-05	1.581785490301601e-05	1.65202396973861e-05	1.729389736902547e-05	1.813950210820776e-05	1.90583650450317e-05	2.005229376643004e-05	2.112347235477437e-05	2.227435204345093e-05	2.350754482345872e-05	2.482571381498613e-05	2.623145523718792e-05	2.772716757993688e-05	2.931490426704087e-05	3.099620683990959e-05	3.277191661081552e-05	3.464196395621375e-05	3.660513605607657e-05	3.865882603185267e-05	4.07987691576536e-05	4.301877512375877e-05	4.531046913557434e-05	4.766305872611886e-05	5.006314717696681e-05	5.2494617831884e-05	5.493861562802467e-05
1.122574710442487e-05	1.703996940105813e-05	1.365776357895771e-05	1.172690321414805e-05	1.402113034239947e-05	1.89943868787214e-05	2.547035337475084e-05	3.028036895313795e-05	3.044596527206354e-05	2.714579257200587e-05	2.316932223307379e-05	1.986996898172324e-05	1.74540478071978e-05	1.576829060838919e-05	1.462406201158261e-05	1.387343633841117e-05	1.341231908108331e-05	1.3169567113066e-05	1.309669037982663e-05	1.316044000757824e-05	1.333785596034237e-05	1.361302057814951e-05	1.397492620304535e-05	1.441605908630023e-05	1.493144464501521e-05	1.551799254455899e-05	1.617403882352617e-05	1.689901885446904e-05	1.769322776611387e-05	1.855763931709207e-05	1.949376333445529e-05	2.050352767831432e-05	2.158917447245963e-05	2.275316279915804e-05	2.399807167046611e-05	2.53264981703786e-05	2.67409464267607e-05	2.824370367768383e-05	2.98367002708786e-05	3.152135108976341e-05	3.329837674000642e-05	3.516760395872033e-05	3.712774621929341e-05	3.917616747944005e-05	4.130863450924174e-05	4.351906623923538e-05	4.579929200592014e-05	4.813883425275519e-05	5.052473483906002e-05	5.294144713201568e-05
1.145558531228953e-05	1.682093290481838e-05	1.402688230606458e-05	1.171229703373707e-05	1.371323306894248e-05	1.839426600033765e-05	2.477346510309483e-05	3.005590155301368e-05	3.099418022440498e-05	2.808639575963218e-05	2.409222293680126e-05	2.06240898261304e-05	1.802973493331621e-05	1.61949391220854e-05	1.493307391521602e-05	1.408958489070437e-05	1.355348696268864e-05	1.324823263843111e-05	1.31213962569403e-05	1.313690754671258e-05	1.326976774519939e-05	1.350255716765374e-05	1.38231327714599e-05	1.422309716457165e-05	1.469676664026206e-05	1.524046433570208e-05	1.585202748497773e-05	1.653045720006242e-05	1.72756639630446e-05	1.808827763212766e-05	1.896950070971966e-05	1.99209900133149e-05	2.094475603231379e-05	2.204307195616055e-05	2.321838613258169e-05	2.44732328903108e-05	2.581013746080385e-05	2.723151131584346e-05	2.873953472336154e-05	3.033602381323645e-05	3.202228003012006e-05	3.379892061992074e-05	3.566568983648397e-05	3.762125194612361e-05	3.9662968917516e-05	4.178666795358943e-05	4.39864067451691e-05	4.625424742782142e-05	4.858005353139263e-05	5.095132743381992e-05
1.169412236372786e-05	1.655974862963586e-05	1.442201273448922e-05	1.172161406546882e-05	1.343219553116172e-05	1.78204335069381e-05	2.405446628777183e-05	2.971642106942907e-05	3.143016255246914e-05	2.900195799725325e-05	2.504679466970753e-05	2.142498537911992e-05	1.864963457459793e-05	1.665907856756928e-05	1.527323379446561e-05	1.433194387956582e-05	1.371730810406397e-05	1.334712023133724e-05	1.316476944280921e-05	1.313116967055598e-05	1.32191433206106e-05	1.340967111386245e-05	1.368940803282503e-05	1.404902840021058e-05	1.448211009213984e-05	1.498437100800175e-05	1.555313794648855e-05	1.618697051486124e-05	1.688538948612819e-05	1.764867598287125e-05	1.847771869691624e-05	1.937389333249384e-05	2.033896299580291e-05	2.137499122202051e-05	2.248426128346308e-05	2.36691967141484e-05	2.493227885035705e-05	2.627595778516335e-05	2.770255358529796e-05	2.921414501493683e-05	3.081244343436016e-05	3.249865006811988e-05	3.427329554209612e-05	3.613606154495063e-05	3.808558574574091e-05	4.011925275259168e-05	4.223297595975621e-05	4.442097759422881e-05	4.667557706844606e-05	4.898700071909079e-05
1.193750251645007e-05	1.626363758776293e-05	1.484142448569411e-05	1.17550911518252e-05	1.317748067089656e-05	1.727466276174854e-05	2.33244547146309e-05	2.927269630471874e-05	3.174255525891938e-05	2.987635003638614e-05	2.602606114720861e-05	2.227198211982713e-05	1.931528369741869e-05	1.716259495269605e-05	1.5646181043562e-05	1.460178346404419e-05	1.390470449873751e-05	1.346685541411942e-05	1.322718726008957e-05	1.314339249935374e-05	1.318596339033207e-05	1.333417426732322e-05	1.357340442210935e-05	1.389334988249949e-05	1.428681684254074e-05	1.474889640726901e-05	1.527639142122651e-05	1.586741174495838e-05	1.652108328670094e-05	1.723733449857638e-05	1.801673582755534e-05	1.88603752206038e-05	1.976975774169796e-05	2.074672061377881e-05	2.17933571479618e-05	2.291194444685863e-05	2.410487071768163e-05	2.537455867206693e-05	2.672338194197284e-05	2.815357179461629e-05	2.966711175812798e-05	3.126561813997848e-05	3.295020489595582e-05	3.472133195220091e-05	3.65786369591057e-05	3.852075162268309e-05	4.054510526379516e-05	4.264772012518469e-05	4.482300517087274e-05	4.706355763925465e-05
1.218128718280116e-05	1.594009238533685e-05	1.528268939576909e-05	1.181305156412577e-05	1.29485459346426e-05	1.675809149227978e-05	2.259312348829332e-05	2.873763842463643e-05	3.192336745474621e-05	3.069236829204046e-05	2.702115490087869e-05	2.316348548230627e-05	2.002796801322244e-05	1.770739378192982e-05	1.605365605147349e-05	1.490048700579098e-05	1.411670273814572e-05	1.360815607750243e-05	1.33091089606313e-05	1.31738167244275e-05	1.317027891005251e-05	1.327594705082402e-05	1.347484346614417e-05	1.37556301131619e-05	1.411030391209234e-05	1.453330443250402e-05	1.502089480441228e-05	1.557072549459661e-05	1.61815217970231e-05	1.685285582127301e-05	1.758497656387646e-05	1.837867993505615e-05	1.923520602679243e-05	2.01561544727701e-05	2.114341111278841e-05	2.219908074573513e-05	2.332542180340699e-05	2.452477948023172e-05	2.57995143336452e-05	2.715192371572319e-05	2.858415367823585e-05	3.009809926994024e-05	3.16952914715439e-05	3.337676944421765e-05	3.514293735613212e-05	3.699340585198221e-05	3.892681929328193e-05	4.094067126267547e-05	4.303111251566357e-05	4.519275756804287e-05
1.242051042663408e-05	1.559653433927728e-05	1.574256607199098e-05	1.189590223101082e-05	1.274486714811708e-05	1.62713436226385e-05	2.186870776012583e-05	2.812550204205515e-05	3.196850458050553e-05	3.143237132250242e-05	2.802119671308037e-05	2.409676731799448e-05	2.078861166267835e-05	1.829535940310932e-05	1.649748985411365e-05	1.522955157862597e-05	1.435443751917335e-05	1.377183610726464e-05	1.341107853203831e-05	1.322275936863203e-05	1.317221181882477e-05	1.323493824941146e-05	1.339351473319259e-05	1.363550721743126e-05	1.395206108119125e-05	1.433693611552604e-05	1.478583741888145e-05	1.529594466665899e-05	1.58655757841891e-05	1.649394261483186e-05	1.718097006857359e-05	1.792715925361798e-05	1.873348099658699e-05	1.9601290054127e-05	2.053225290977551e-05	2.152828378094206e-05	2.259148462011905e-05	2.372408567189946e-05	2.492838367162616e-05	2.620667513327761e-05	2.756118244130936e-05	2.899397068839292e-05	3.050685343651512e-05	3.210128586854592e-05	3.377824418681686e-05	3.553809065122256e-05	3.738042437797047e-05	3.930391898479074e-05	4.130614940362937e-05	4.338341170592889e-05
1.264978657027213e-05	1.524003539234162e-05	1.621689394378764e-05	1.200412876356515e-05	1.256595743171615e-05	1.581463747221461e-05	2.115801511205729e-05	2.745110604875376e-05	3.187802274130677e-05	3.207907328338771e-05	2.901326622605667e-05	2.506773871636425e-05	2.159764359439295e-05	1.892830183905928e-05	1.697958862227071e-05	1.55905867319958e-05	1.461915480361422e-05	1.39588091887128e-05	1.353372785674684e-05	1.329061593996635e-05	1.319195615685056e-05	1.32111651649372e-05	1.332927511986103e-05	1.353268745951478e-05	1.381164873119292e-05	1.415920689611306e-05	1.457048785860312e-05	1.504218705425639e-05	1.557220693791907e-05	1.615939449352134e-05	1.680334794885957e-05	1.75042716792949e-05	1.826286471441433e-05	1.90802325164992e-05	1.995781453670669e-05	2.089732195758616e-05	2.190068131078232e-05	2.296998052089665e-05	2.410741450723288e-05	2.531522786885121e-05	2.659565245322932e-05	2.79508378171815e-05	2.938277277424358e-05	3.089319642509353e-05	3.248349732520818e-05	3.41545997959265e-05	3.590683687154306e-05	3.773981003589696e-05	3.965223677445612e-05	4.164178808192998e-05
1.286347445721928e-05	1.487711390486599e-05	1.670050916992816e-05	1.21382878328414e-05	1.241138208619431e-05	1.538787961245593e-05	2.046651528281208e-05	2.672913924636358e-05	3.165607585478445e-05	3.261644527422852e-05	2.99824981694103e-05	2.607071921730533e-05	2.245483886408774e-05	1.960788853488637e-05	1.750191155100249e-05	1.598531085719556e-05	1.491221436077578e-05	1.417009268761294e-05	1.367778019154826e-05	1.337786297334913e-05	1.322977957453664e-05	1.32047141438627e-05	1.328204848703511e-05	1.344694407912684e-05	1.368869597153273e-05	1.3999604133712e-05	1.437419099514154e-05	1.480865198408204e-05	1.530046434418363e-05	1.584810459377736e-05	1.645084129678857e-05	1.710858045580741e-05	1.782174783492665e-05	1.859119715949773e-05	1.941813624132677e-05	2.030406516475179e-05	2.125072207957565e-05	2.226003310168666e-05	2.333406346805335e-05	2.447496752937278e-05	2.568493546109797e-05	2.696613478380337e-05	2.832064494787574e-05	2.975038339062069e-05	3.125702164888339e-05	3.284189033973783e-05	3.450587213926469e-05	3.624928232940855e-05	3.807173708007779e-05	3.997201042014993e-05
1.305589669987351e-05	1.451360362926287e-05	1.718719775322338e-05	1.229899630823041e-05	1.228077023518012e-05	1.499074472376559e-05	1.979846741297455e-05	2.597359349522374e-05	3.131056608390029e-05	3.303064917054031e-05	3.091233635291029e-05	2.709821904447531e-05	2.335913432505007e-05	2.033555824742674e-05	1.806644043232793e-05	1.641554434118001e-05	1.523509134568282e-05	1.440681147119628e-05	1.384405392071727e-05	1.348506094971437e-05	1.328602523540764e-05	1.321574148565139e-05	1.325182565457611e-05	1.337811646213889e-05	1.358289907215343e-05	1.385768488628664e-05	1.419636519573749e-05	1.459461708773912e-05	1.504948096106598e-05	1.55590559624883e-05	1.612227727769452e-05	1.673875075174035e-05	1.740862792077971e-05	1.813250959060847e-05	1.89113694829941e-05	1.97464917553446e-05	2.063941774938572e-05	2.159189837939147e-05	2.26058492881719e-05	2.368330638610698e-05	2.482637971857682e-05	2.603720383304489e-05	2.73178829788192e-05	2.867042960270918e-05	3.00966947312022e-05	3.159828898175489e-05	3.317649315020873e-05	3.483215760677428e-05	3.656559012962958e-05	3.837643234269643e-05
1.322160417822499e-05	1.415458817379105e-05	1.766970334061854e-05	1.248691640587701e-05	1.217382387582745e-05	1.462274244215726e-05	1.915706683187574e-05	2.519734398210477e-05	3.085254713765619e-05	3.331090972983691e-05	3.178496890150033e-05	2.814075725675065e-05	2.430842018984417e-05	2.111241423908895e-05	1.867513888671156e-05	1.688319849691795e-05	1.55893764674664e-05	1.467020148814844e-05	1.403346651661722e-05	1.361285757373543e-05	1.336111411246227e-05	1.324447473771765e-05	1.323866476311464e-05	1.332610965587206e-05	1.3494020215986e-05	1.37330739790108e-05	1.403649978914482e-05	1.439943525820698e-05	1.481847018526084e-05	1.52913178949507e-05	1.58165754623701e-05	1.639354629420474e-05	1.702210679736909e-05	1.77026043660257e-05	1.843577760906244e-05	1.922269223683071e-05	2.006468772559935e-05	2.096333104005791e-05	2.192037448945475e-05	2.293771533619499e-05	2.401735514521089e-05	2.516135711320407e-05	2.637179978916739e-05	2.765072572273973e-05	2.900008368098803e-05	3.042166318091305e-05	3.191702021730916e-05	3.348739324738755e-05	3.513360874945818e-05	3.685597602901888e-05
1.335566727740216e-05	1.380438923517621e-05	1.813980754911468e-05	1.270273592707594e-05	1.209032486410078e-05	1.428327253460071e-05	1.854459765188455e-05	2.441187634220525e-05	3.029545843896901e-05	3.345022552516241e-05	3.258195201543407e-05	2.918674491320422e-05	2.529931190881682e-05	2.193909411113043e-05	1.932989891653677e-05	1.739025902928036e-05	1.597677418185985e-05	1.496161286984696e-05	1.424703861653464e-05	1.376199138098823e-05	1.345554767348386e-05	1.329121438133867e-05	1.324269201023934e-05	1.3290894237858e-05	1.342188658294382e-05	1.362546237968895e-05	1.389415280586923e-05	1.422253183387754e-05	1.460672257563204e-05	1.504404232387301e-05	1.553274405366546e-05	1.607182567064528e-05	1.666088725593796e-05	1.730002253722173e-05	1.798973483578858e-05	1.873087046432855e-05	1.952456440998893e-05	2.037219441355858e-05	2.127534043384369e-05	2.223574709032287e-05	2.325528709100183e-05	2.433592393416904e-05	2.547967236406841e-05	2.668855519243877e-05	2.796455519502284e-05	2.930956087583082e-05	3.072530498163402e-05	3.221329476452926e-05	3.377473315167289e-05	3.541043020984904e-05
1.345396761692114e-05	1.346659543538665e-05	1.858849825435432e-05	1.294714249296608e-05	1.203014024746477e-05	1.397166988205295e-05	1.796258144294623e-05	2.362714597235946e-05	2.965428108327216e-05	3.344583128399084e-05	3.328500610348227e-05	3.022246725683358e-05	2.632691088094047e-05	2.281561415114853e-05	2.003247215492214e-05	1.793876253112268e-05	1.639909819450414e-05	1.528251224378774e-05	1.448589809219176e-05	1.393329563149239e-05	1.356991094529781e-05	1.33563359109264e-05	1.326410276748612e-05	1.327250654579754e-05	1.336638977469581e-05	1.353460589363382e-05	1.376894901233131e-05	1.406340204132735e-05	1.441360278321957e-05	1.481646033581987e-05	1.526987612256065e-05	1.577253846763797e-05	1.632376934719991e-05	1.692340844329359e-05	1.757172400237157e-05	1.826934297047259e-05	1.901719490908104e-05	1.981646559424889e-05	2.066855716828888e-05	2.157505238235863e-05	2.253768093020994e-05	2.355828619043994e-05	2.463879091046075e-05	2.578116051185172e-05	2.698736279800639e-05	2.825932292067101e-05	2.959887252947912e-05	3.100769210422865e-05	3.248724557012016e-05	3.40387064387921e-05
1.351345937021427e-05	1.314411905410709e-05	1.900623525053885e-05	1.322079051485263e-05	1.19932262542512e-05	1.368724075085663e-05	1.741191568874532e-05	2.285154643965936e-05	2.894470342609949e-05	3.329935309263721e-05	3.387693984358591e-05	3.123220085345297e-05	2.738456772026948e-05	2.374118714039003e-05	2.078438296143873e-05	1.853076420884723e-05	1.68582633842346e-05	1.563448386109939e-05	1.475128394690914e-05	1.412770242827796e-05	1.370487593943387e-05	1.344029230625679e-05	1.330316308352681e-05	1.327104927571169e-05	1.332748558803909e-05	1.346032418784256e-05	1.366057825334406e-05	1.392160871952236e-05	1.423854672395986e-05	1.460787887202065e-05	1.502714594065003e-05	1.549472137594004e-05	1.600964645289887e-05	1.657150601496816e-05	1.718033346783584e-05	1.783653693694757e-05	1.854084071493032e-05	1.9294237654794e-05	2.009794922589862e-05	2.095339068787071e-05	2.186213935100269e-05	2.282590424723216e-05	2.384649577994229e-05	2.492579408689825e-05	2.606571496299785e-05	2.726817226732448e-05	2.85350357980055e-05	2.986808367299904e-05	3.126894831873914e-05	3.273905525588931e-05
1.353236942810447e-05	1.28392695745565e-05	1.938331268245526e-05	1.35242594977875e-05	1.197963115377418e-05	1.342929174978506e-05	1.689299844655272e-05	2.209196070196274e-05	2.818236830405362e-05	3.3016638660913e-05	3.434262926642384e-05	3.219849859058441e-05	2.846366796549822e-05	2.471401436106324e-05	2.158682043043079e-05	1.916829471945606e-05	1.73562730444754e-05	1.6019229029695e-05	1.50445498227116e-05	1.434624697580727e-05	1.386120541150838e-05	1.354361689334988e-05	1.336021157766574e-05	1.328669245473631e-05	1.330519414388455e-05	1.340250015242158e-05	1.356879411358722e-05	1.379678034185829e-05	1.408105902040966e-05	1.441767765538581e-05	1.480380547398853e-05	1.523749435972112e-05	1.571750127915142e-05	1.624315479650021e-05	1.681425344034754e-05	1.743098720670038e-05	1.8093875898631e-05	1.880371967307902e-05	1.95615583274277e-05	2.036863667026669e-05	2.12263738887468e-05	2.21363352215302e-05	2.310020452155578e-05	2.411975648174895e-05	2.51968274249619e-05	2.633328364575555e-05	2.753098635144043e-05	2.879175229579753e-05	3.011730924306889e-05	3.150924545361662e-05
1.351031139092754e-05	1.25538351292413e-05	1.971030420735265e-05	1.385800218767325e-05	1.198949711188444e-05	1.319715273970676e-05	1.640583765488593e-05	2.135386957107074e-05	2.738225075281157e-05	3.260728896735851e-05	3.466995674161884e-05	3.310266558408768e-05	2.955346672521352e-05	2.573105526510238e-05	2.244050652456761e-05	1.985330367984114e-05	1.789520009437576e-05	1.643856320922973e-05	1.536716683315828e-05	1.459007186223922e-05	1.40397569131366e-05	1.36669265842558e-05	1.343566172586503e-05	1.33196747944543e-05	1.329960037838082e-05	1.336107960607824e-05	1.349341290632658e-05	1.368860934792681e-05	1.394071073132688e-05	1.424530637406426e-05	1.459918108614994e-05	1.500005696336049e-05	1.544640188083612e-05	1.593728584409174e-05	1.647227196404583e-05	1.705133264988461e-05	1.767478424422798e-05	1.83432351468273e-05	1.905754374317993e-05	1.981878334472319e-05	2.06282119732205e-05	2.148724526210684e-05	2.239743105588691e-05	2.336042450281443e-05	2.437796258291299e-05	2.545183711244717e-05	2.658386533239362e-05	2.777585723427349e-05	2.902957881252044e-05	3.034671046818721e-05
1.34482990438263e-05	1.228916518583082e-05	1.997856168948858e-05	1.422228108157702e-05	1.202306108022359e-05	1.299019481171888e-05	1.595014494142002e-05	2.064149499875533e-05	2.655819036437354e-05	3.208395570741313e-05	3.485060537544572e-05	3.392543127863662e-05	3.064100483227607e-05	2.678778208899187e-05	2.33455380561957e-05	2.058758711463035e-05	1.847716062999264e-05	1.689440995960606e-05	1.572072535428507e-05	1.486043120992093e-05	1.42414870773018e-05	1.381092547851995e-05	1.353000453879716e-05	1.337030542988176e-05	1.331085490247426e-05	1.333607135190272e-05	1.343431299603877e-05	1.359685079374399e-05	1.381713738248946e-05	1.409028214316683e-05	1.441267048521942e-05	1.478168480999935e-05	1.519549779911877e-05	1.565291762164726e-05	1.61532707368563e-05	1.669631212728461e-05	1.728215565905555e-05	1.791121925128786e-05	1.858418092273139e-05	1.930194275795129e-05	2.0065600522955e-05	2.087641714638249e-05	2.173579862574816e-05	2.264527115932468e-05	2.360645847168777e-05	2.462105841545333e-05	2.569081800845565e-05	2.681750611665417e-05	2.800288302807403e-05	2.924866619075529e-05
1.334865855140575e-05	1.204624986582088e-05	2.018072422848011e-05	1.461709198604638e-05	1.208065467085749e-05	1.280784429452378e-05	1.552541469384603e-05	1.995796007644185e-05	2.572258065752951e-05	3.146149354582767e-05	3.488061245976601e-05	3.464779786340732e-05	3.171114316294077e-05	2.787793170894919e-05	2.430120127815869e-05	2.137269589011972e-05	1.910427787442448e-05	1.738879073770588e-05	1.610693530243996e-05	1.515869448805339e-05	1.446745605478823e-05	1.397640879894865e-05	1.364381162748209e-05	1.343896604803832e-05	1.333917523596597e-05	1.33275475894604e-05	1.339143446076526e-05	1.352132132713398e-05	1.37100373082696e-05	1.395218725986012e-05	1.424373993945609e-05	1.458172633127253e-05	1.496401637292937e-05	1.538915198483964e-05	1.5856220891706e-05	1.636476023942557e-05	1.691468212255654e-05	1.750621529830974e-05	1.813985887440652e-05	1.881634482226401e-05	1.953660692028762e-05	2.030175426707636e-05	2.111304788471891e-05	2.197187920186774e-05	2.287974939584035e-05	2.383824870453984e-05	2.484903490846984e-05	2.591381024269113e-05	2.703429603762238e-05	2.821220441417278e-05
1.321485221951626e-05	1.182579299673304e-05	2.031118497749723e-05	1.504207370615005e-05	1.216270287805463e-05	1.264959360294283e-05	1.513098968691168e-05	1.930545217125839e-05	2.488620165577702e-05	3.075606371222431e-05	3.476061196411741e-05	3.525201530235291e-05	3.274675194395421e-05	2.899327312677006e-05	2.53057596104102e-05	2.220982211133715e-05	1.977863425586547e-05	1.792380930440193e-05	1.652762430008459e-05	1.548634971761702e-05	1.471883198898935e-05	1.416426712069844e-05	1.377773864648427e-05	1.352611340815242e-05	1.338484742178606e-05	1.333564468920258e-05	1.336477909966439e-05	1.346189849371943e-05	1.361917031085319e-05	1.383066726236283e-05	1.409192177889946e-05	1.439959975631507e-05	1.475125926872176e-05	1.514517032109787e-05	1.558017884109431e-05	1.605560300532046e-05	1.657115337625262e-05	1.712687067660097e-05	1.772307667416144e-05	1.836033481102229e-05	1.903941803461151e-05	1.976128187505263e-05	2.05270412326899e-05	2.133794963910441e-05	2.219537996775333e-05	2.310080572017976e-05	2.405578211746108e-05	2.50619262967285e-05	2.612089595878143e-05	2.72343658426215e-05
1.305123744966564e-05	1.162827732033475e-05	2.036646170640798e-05	1.54964036734573e-05	1.226972141245809e-05	1.251500960225384e-05	1.476611481565511e-05	1.868537978170356e-05	2.405817203973997e-05	2.998427695729485e-05	3.449573650496544e-05	3.572260393530688e-05	3.372908604480304e-05	3.012341575539574e-05	2.635621772908723e-05	2.309966063985426e-05	2.050220901570488e-05	1.850162923480038e-05	1.698473297486459e-05	1.584500571846536e-05	1.49968953775028e-05	1.437549083474831e-05	1.393252909694893e-05	1.363228225271152e-05	1.344822802550521e-05	1.336056433527228e-05	1.335441079124248e-05	1.341852037839909e-05	1.354435664234916e-05	1.372542930016722e-05	1.395681219472524e-05	1.423479037962825e-05	1.45565992601971e-05	1.492022989491734e-05	1.532428225949231e-05	1.576785357976241e-05	1.625045251015825e-05	1.677193248988065e-05	1.733243940070237e-05	1.793236991535253e-05	1.857233782448483e-05	1.925314627268692e-05	1.997576429474436e-05	2.074130637433312e-05	2.155101398456778e-05	2.240623823881083e-05	2.330842289908888e-05	2.425908707157909e-05	2.52598069737321e-05	2.6312196193388e-05
1.286279046763883e-05	1.145402123512372e-05	2.034542513648974e-05	1.597868048094936e-05	1.24023123066399e-05	1.240374003973027e-05	1.442998055491929e-05	1.809851718322484e-05	2.324599314699298e-05	2.916244377607294e-05	3.40951955579614e-05	3.604732354382791e-05	3.463836373045873e-05	3.125569030210691e-05	2.74480690675581e-05	2.40422434595229e-05	2.127679846125942e-05	1.912444272117796e-05	1.748030644948219e-05	1.623639294859727e-05	1.53030431192352e-05	1.461117476325819e-05	1.410901846125707e-05	1.37580886044094e-05	1.352974652388983e-05	1.340257504275175e-05	1.336045620797316e-05	1.339118558709147e-05	1.348547631413188e-05	1.363624082066322e-05	1.383806934429366e-05	1.408684812109537e-05	1.437947728007483e-05	1.471366043392183e-05	1.508774625816555e-05	1.550060809050285e-05	1.595155156337511e-05	1.644024305926937e-05	1.69666537270488e-05	1.753101517510901e-05	1.813378393739814e-05	1.877561251016387e-05	1.94573252621259e-05	2.017989788501105e-05	2.094443931423886e-05	2.175217523860968e-05	2.26044324527301e-05	2.350262340081096e-05	2.444823032562003e-05	2.544278847979309e-05
1.265482493006184e-05	1.130322709319903e-05	2.024935611171773e-05	1.648679599177719e-05	1.256115733211262e-05	1.231551848559333e-05	1.412175771594523e-05	1.754513365383742e-05	2.245565736291925e-05	2.830597416489318e-05	3.357158898727992e-05	3.621797978007531e-05	3.545454457535402e-05	3.237513917594475e-05	2.857503882604455e-05	2.503674575020547e-05	2.210391578579171e-05	1.979442852791932e-05	1.801648085673855e-05	1.666236236221368e-05	1.563879198282373e-05	1.487252281378382e-05	1.43081386269964e-05	1.390423343810842e-05	1.362990808427064e-05	1.346201405509557e-05	1.338310589329055e-05	1.337995357371865e-05	1.344246873746538e-05	1.356292857611844e-05	1.373541176718785e-05	1.395538538687654e-05	1.421939975884355e-05	1.45248609803823e-05	1.486985979163746e-05	1.525304165510269e-05	1.567350722698081e-05	1.613073541621815e-05	1.662452334545787e-05	1.715493902708383e-05	1.772228363532439e-05	1.83270610210089e-05	1.89699526674992e-05	1.96517966858893e-05	2.037356973737192e-05	2.113637098071947e-05	2.19414072943619e-05	2.27899791307351e-05	2.36834664365738e-05	2.462331412476914e-05
1.243273134821885e-05	1.117602146238698e-05	2.008182558701763e-05	1.701780200416887e-05	1.274700863394074e-05	1.225016812942307e-05	1.384062495166955e-05	1.702510605858116e-05	2.169179651715826e-05	2.742894374797783e-05	3.2940044655637e-05	3.623096943862508e-05	3.615827361530199e-05	3.346465512268646e-05	2.972884078058366e-05	2.608126443096313e-05	2.298466736479287e-05	2.051369661662899e-05	1.859546345366638e-05	1.712488156214464e-05	1.600578115308222e-05	1.516085252001223e-05	1.453092253934602e-05	1.40715067087361e-05	1.374929673339071e-05	1.353928962677205e-05	1.342261570718871e-05	1.33849453178363e-05	1.341533269954126e-05	1.350537795436839e-05	1.364861711592803e-05	1.384007523679805e-05	1.407593626019843e-05	1.435329702492253e-05	1.466998232327605e-05	1.502440462053324e-05	1.54154567141403e-05	1.584242888071494e-05	1.630494436030302e-05	1.68029086574506e-05	1.733646930101131e-05	1.790598353893282e-05	1.851199204674506e-05	1.915519716568178e-05	1.98364445047077e-05	2.0556706972807e-05	2.131707047670525e-05	2.211872064128809e-05	2.296292999722495e-05	2.38510451413843e-05
1.220175607773456e-05	1.107248796496406e-05	1.984841539444215e-05	1.756777939563323e-05	1.296067583881823e-05	1.220760469307005e-05	1.358579030792368e-05	1.653801493220292e-05	2.095785037602924e-05	2.654382200979791e-05	3.221728113929658e-05	3.608749543903838e-05	3.673192722796934e-05	3.450530306852742e-05	3.089897314667192e-05	2.717257282017613e-05	2.391960271726125e-05	2.128421663579756e-05	1.92195046114539e-05	1.762602733960115e-05	1.640577341345478e-05	1.547759926654097e-05	1.47785089965835e-05	1.426079170484128e-05	1.388857890980963e-05	1.363488369471686e-05	1.347930864666103e-05	1.340634435880075e-05	1.340412667949479e-05	1.346353263653567e-05	1.357752120415482e-05	1.374064986176096e-05	1.39487174191988e-05	1.419849793321445e-05	1.448754076858499e-05	1.481401905579359e-05	1.517661384436441e-05	1.557442479472092e-05	1.60069007499776e-05	1.647378530085688e-05	1.697507372144793e-05	1.751097856203611e-05	1.808190184205255e-05	1.868841226372969e-05	1.933122621572577e-05	2.001119159127265e-05	2.072927363233359e-05	2.148654214773886e-05	2.228415955213569e-05	2.312336924323444e-05
1.196683034805335e-05	1.099269336705828e-05	1.955631770131824e-05	1.813172112004247e-05	1.320300872621389e-05	1.218783864493507e-05	1.335650795116363e-05	1.608322505901835e-05	2.0256240149788e-05	2.566134365342387e-05	3.142069134481079e-05	3.5793425743182e-05	3.716066787659531e-05	3.547684895681077e-05	3.207258568121799e-05	2.830585911869861e-05	2.490853604622455e-05	2.210772720816833e-05	1.989085962923809e-05	1.816797347617029e-05	1.684065440039323e-05	1.582431993162607e-05	1.505214747181517e-05	1.447306968258005e-05	1.404850738741967e-05	1.374935493989725e-05	1.355357704687324e-05	1.344439819280074e-05	1.340896950953734e-05	1.343739458539291e-05	1.35220173748167e-05	1.365689937354371e-05	1.383743318669044e-05	1.406005467223983e-05	1.432202672820661e-05	1.462127551806571e-05	1.495626537496003e-05	1.532590246152038e-05	1.572945997265085e-05	1.616651959330358e-05	1.663692529824401e-05	1.714074656947417e-05	1.767824882241124e-05	1.824986935277923e-05	1.885619749725467e-05	1.949795798081054e-05	2.017599662966898e-05	2.089126778024589e-05	2.164482282536152e-05	2.243779941948054e-05
1.173245211717174e-05	1.093670755977856e-05	1.921386316945671e-05	1.870344408353274e-05	1.347487437307986e-05	1.219097683061621e-05	1.31520910391726e-05	1.565995203204401e-05	1.958853643537141e-05	2.479049599433557e-05	3.056752408020875e-05	3.535881886307223e-05	3.743339705370612e-05	3.635849961558097e-05	3.323445576258277e-05	2.947446174561575e-05	2.595033863319394e-05	2.298562281923468e-05	2.061173797186614e-05	1.875297242708857e-05	1.731242921592561e-05	1.620269560191163e-05	1.535320280337822e-05	1.470942471511994e-05	1.422992554864243e-05	1.388334223669843e-05	1.364588516802582e-05	1.349942003935027e-05	1.343004138699581e-05	1.342702436857715e-05	1.348205619106072e-05	1.358867090883545e-05	1.374183138203338e-05	1.393761783980329e-05	1.4172994017875e-05	1.444563010568271e-05	1.475376760216142e-05	1.509611532678354e-05	1.547176877018591e-05	1.588014705824709e-05	1.63209432977487e-05	1.679408514712109e-05	1.729970323450832e-05	1.783810561292674e-05	1.840975685811644e-05	1.901526072084629e-05	1.965534547150146e-05	2.033085124195078e-05	2.104271879308115e-05	2.179197922699906e-05
1.150261751490593e-05	1.090461797589842e-05	1.883003051350277e-05	1.927554821799635e-05	1.377712749808179e-05	1.221722356865292e-05	1.297192154774065e-05	1.526731648905905e-05	1.895561483078367e-05	2.393859278728295e-05	2.967421452747353e-05	3.479718176536167e-05	3.754349491572372e-05	3.7129830083095e-05	3.436711350849621e-05	3.066962104212205e-05	2.704270357351255e-05	2.391881521070892e-05	2.138423718762074e-05	1.93833292107932e-05	1.782321550335634e-05	1.66145329133509e-05	1.568315954447643e-05	1.497104866658031e-05	1.443377197362237e-05	1.403756848261944e-05	1.375677217114879e-05	1.357179098378151e-05	1.346758524368364e-05	1.343254182160014e-05	1.345764545304291e-05	1.353586804934441e-05	1.366171655539548e-05	1.383089599911153e-05	1.404005649921398e-05	1.428660180586008e-05	1.456854324651055e-05	1.488438742576813e-05	1.5233049208676e-05	1.561378378368193e-05	1.602613322464244e-05	1.646988414027177e-05	1.694503384671342e-05	1.745176311678232e-05	1.799041401268753e-05	1.856147164326946e-05	1.916554893426835e-05	1.980337368382314e-05	2.047577731185323e-05	2.118368481302532e-05
1.128079471385258e-05	1.089653884709906e-05	1.841398432069073e-05	1.983944316087272e-05	1.411057255491997e-05	1.226688119469918e-05	1.281545772786175e-05	1.490438775915786e-05	1.835779546119514e-05	2.311140639685029e-05	2.875588735287061e-05	3.412455519085525e-05	3.748925429875462e-05	3.777184248258784e-05	3.545115287035078e-05	3.188027408354906e-05	2.818188762348966e-05	2.490756664792533e-05	2.221025845992704e-05	2.006136550132411e-05	1.837523187405218e-05	1.706176344906863e-05	1.604362569692937e-05	1.52592461661495e-05	1.466108529544609e-05	1.421284479340708e-05	1.388685548327248e-05	1.3661962501722e-05	1.352190847947797e-05	1.345412705639985e-05	1.344885054460981e-05	1.349845056022478e-05	1.359694916067238e-05	1.373965431920134e-05	1.392288621308274e-05	1.414377014140321e-05	1.440007863121313e-05	1.469011011253542e-05	1.501259498193055e-05	1.536662233122135e-05	1.575158238002478e-05	1.616712092110816e-05	1.661310300891771e-05	1.708958379398539e-05	1.759678489952857e-05	1.813507510096383e-05	1.870495433938001e-05	1.93070403012679e-05	1.994205694691674e-05	2.061082448185352e-05
1.106993115202271e-05	1.091261554190612e-05	1.797467628721349e-05	2.038546275875026e-05	1.447591597860613e-05	1.234034997006519e-05	1.268223974586718e-05	1.457021857672582e-05	1.779496487248934e-05	2.231333413884909e-05	2.782603268518466e-05	3.335853217045629e-05	3.727395415728547e-05	3.826806917387036e-05	3.646575498470997e-05	3.309292642356537e-05	2.936243946065979e-05	2.595129343337634e-05	2.309140054707678e-05	2.078937156744642e-05	1.897078031787415e-05	1.754644047353601e-05	1.643633547127545e-05	1.557543941497429e-05	1.491300924989541e-05	1.441007503862245e-05	1.403683454816957e-05	1.377045937028112e-05	1.359338506715493e-05	1.349202182194108e-05	1.345579511467308e-05	1.347643444973992e-05	1.354744504037314e-05	1.366371352159018e-05	1.382121181586155e-05	1.401677311803642e-05	1.424792115803125e-05	1.451273908069876e-05	1.480976799506321e-05	1.513792790530673e-05	1.549645564738741e-05	1.588485583493611e-05	1.630286181956812e-05	1.675040440205016e-05	1.722758656796107e-05	1.773466291844843e-05	1.827202276150054e-05	1.884017604912529e-05	1.943974151042308e-05	2.00714364538914e-05
1.087248472164512e-05	1.095302404409927e-05	1.752053080443978e-05	2.090308399434156e-05	1.487370690790335e-05	1.243812719831765e-05	1.257189395282804e-05	1.426387237923529e-05	1.726668027839213e-05	2.154757958233739e-05	2.689633806368658e-05	3.251730828281105e-05	3.69055659974261e-05	3.860560992164085e-05	3.73894306112851e-05	3.4291640107675e-05	3.057692948746008e-05	2.704833978859596e-05	2.402882885350995e-05	2.15695433454508e-05	1.96122209352038e-05	1.807073209882173e-05	1.686315061249551e-05	1.592117260362675e-05	1.519079782019663e-05	1.463026067894869e-05	1.420749495277021e-05	1.38978829684742e-05	1.368245803527521e-05	1.354653122400327e-05	1.347866209903428e-05	1.346989235396609e-05	1.351317522436345e-05	1.360294913364765e-05	1.373481731846056e-05	1.390530547245738e-05	1.411167708239848e-05	1.435179168066127e-05	1.462399523848552e-05	1.492703480092362e-05	1.525999153630529e-05	1.56222278707729e-05	1.601334546659592e-05	1.643315159807214e-05	1.688163206321149e-05	1.735892920150201e-05	1.7865323909261e-05	1.840122078409488e-05	1.896713570998432e-05	1.956368532990162e-05
1.069047031572455e-05	1.101796544311681e-05	1.705922213540957e-05	2.138125899187084e-05	1.530426474135414e-05	1.25608053135239e-05	1.248413613810981e-05	1.398444453453901e-05	1.677225712594164e-05	2.081633464079031e-05	2.597664935114715e-05	3.161884146038934e-05	3.639613632667096e-05	3.877598544532812e-05	3.820096070826827e-05	3.545817926804041e-05	3.181570325466748e-05	2.819572495200488e-05	2.50231166771757e-05	2.240390160565505e-05	2.030193699766774e-05	1.863690975892283e-05	1.732605970312495e-05	1.629811564854079e-05	1.549582034097517e-05	1.487450584838911e-05	1.43997129108061e-05	1.404491496592829e-05	1.378964233501709e-05	1.361802581163979e-05	1.3517695089285e-05	1.347895425132322e-05	1.349416604524353e-05	1.355729104962801e-05	1.36635411277745e-05	1.380911722037285e-05	1.399100958760741e-05	1.420684453509578e-05	1.445476595768304e-05	1.47333431409198e-05	1.504149850338351e-05	1.537845058768738e-05	1.574366878979349e-05	1.613683718036189e-05	1.65578254073821e-05	1.700666513941193e-05	1.748353085848241e-05	1.798872407324477e-05	1.852266021946125e-05	1.908585766303333e-05
1.052551449504491e-05	1.110765511841224e-05	1.659753934964904e-05	2.180885626449601e-05	1.576759210181224e-05	1.270906861281027e-05	1.241877404318738e-05	1.373107866460409e-05	1.631084150496957e-05	2.012095280653009e-05	2.507502970923788e-05	3.068017145078068e-05	3.576092806569906e-05	3.877570257001265e-05	3.888048103788005e-05	3.65723507595194e-05	3.306668809339101e-05	2.938887025465161e-05	2.607405645112202e-05	2.329418993002573e-05	2.1042287986767e-05	1.924733060917721e-05	1.782717469940853e-05	1.670806686877855e-05	1.58295663791583e-05	1.514402260062247e-05	1.461446007360532e-05	1.421232139377476e-05	1.391552809510887e-05	1.370694403777834e-05	1.357320005618389e-05	1.350380851275823e-05	1.349049957409018e-05	1.35267234011098e-05	1.3607275390653e-05	1.372801250355488e-05	1.388563715688784e-05	1.407753145233504e-05	1.430162912061636e-05	1.455631590867867e-05	1.484035156227533e-05	1.515280831748808e-05	1.549302209744961e-05	1.5860553549315e-05	1.625515674737103e-05	1.667675389940321e-05	1.712541477398286e-05	1.760133985111148e-05	1.810484641283305e-05	1.863635695219225e-05
1.037891261375431e-05	1.12223061163559e-05	1.614132768878611e-05	2.217519123310113e-05	1.626327227392157e-05	1.288368820123938e-05	1.23757093435042e-05	1.350297905956192e-05	1.588146918898307e-05	1.94621076132331e-05	2.419788647706018e-05	2.971692081777505e-05	3.501742677384776e-05	3.860645917189159e-05	3.941062378228248e-05	3.7612565499383e-05	3.4315289570706e-05	3.062131817604888e-05	2.718044024367981e-05	2.424174814084074e-05	2.183554789307955e-05	1.990441216868759e-05	1.836872376688794e-05	1.71529541159447e-05	1.619365015046474e-05	1.544013620775078e-05	1.485280862235787e-05	1.440095708434397e-05	1.406078426612364e-05	1.381379510078989e-05	1.364554743539359e-05	1.354470329438813e-05	1.350231438142566e-05	1.351128473953452e-05	1.356596564115112e-05	1.366184873518244e-05	1.379533224180844e-05	1.396354163611317e-05	1.416419118228527e-05	1.439547627813051e-05	1.465598918892368e-05	1.494465265624506e-05	1.526066725878231e-05	1.560346942152886e-05	1.597269772051129e-05	1.636816568603637e-05	1.678983972131759e-05	1.72378210632396e-05	1.771233094525707e-05	1.821369829880575e-05
1.025168425708588e-05	1.136210605168982e-05	1.569549111117193e-05	2.247060855926186e-05	1.679035104845048e-05	1.308551459594747e-05	1.235493924590748e-05	1.329942001628862e-05	1.548311315408776e-05	1.883993327989129e-05	2.335013944962884e-05	2.874297542620022e-05	3.418432082644725e-05	3.827496463433111e-05	3.977760402532043e-05	3.855662525607435e-05	3.5544419292882e-05	3.188446191374958e-05	2.833981112945666e-05	2.524735802220176e-05	2.268382571586918e-05	2.06105971873045e-05	1.895303925541408e-05	1.763483373607869e-05	1.658981415546525e-05	1.576429035968084e-05	1.511593657550725e-05	1.461177045621403e-05	1.42261626510099e-05	1.393916217249704e-05	1.373517458361511e-05	1.360194828026519e-05	1.35298066293748e-05	1.351106853465611e-05	1.353961075273132e-05	1.361053604331882e-05	1.371992022551799e-05	1.386461818952999e-05	1.404211414454674e-05	1.425040524051126e-05	1.448791052411002e-05	1.475339925113765e-05	1.504593408524633e-05	1.536482581954601e-05	1.570959707297855e-05	1.607995301755457e-05	1.647575764255083e-05	1.689701439883788e-05	1.734385032036115e-05	1.781650291187886e-05
1.014462414980559e-05	1.152718673150334e-05	1.526403978873019e-05	2.26870635255588e-05	1.734720427649951e-05	1.331546729692741e-05	1.235655779465537e-05	1.311975279313635e-05	1.511472135367121e-05	1.825414655762707e-05	2.253540911223233e-05	2.777032524631757e-05	3.328055071963899e-05	3.779240379428073e-05	3.997212924566531e-05	3.938271028371408e-05	3.673469622303322e-05	3.316731149020061e-05	2.954819052442664e-05	2.631105881070405e-05	2.358896483552949e-05	2.136830635392171e-05	1.958253938705075e-05	1.815588657838947e-05	1.701993162567843e-05	1.611805206125436e-05	1.540513321797501e-05	1.484580860752961e-05	1.441250231241113e-05	1.408370601564093e-05	1.384258861276647e-05	1.367591678354211e-05	1.357323150203295e-05	1.352622399388941e-05	1.35282631981842e-05	1.357403701321915e-05	1.365927867983843e-05	1.378055691109543e-05	1.393511390858444e-05	1.412073952566785e-05	1.433567287262906e-05	1.457852488483527e-05	1.484821700751316e-05	1.514393235078156e-05	1.546507655401325e-05	1.581124625504821e-05	1.618220354895629e-05	1.657785518758647e-05	1.699823554724899e-05	1.744349260096743e-05
1.005834672569392e-05	1.171758562162951e-05	1.485016742041362e-05	2.28186406290766e-05	1.793139441995455e-05	1.357452047282217e-05	1.238075692777325e-05	1.296341074794285e-05	1.47752463837391e-05	1.770415019322094e-05	2.17562087296698e-05	2.680903651341805e-05	3.232449728977736e-05	3.717361819693348e-05	3.9990020871867e-05	4.007050871552415e-05	3.786485768397601e-05	3.445633009445035e-05	3.079979137618672e-05	2.743193119279448e-05	2.455241781695919e-05	2.217987608791152e-05	2.025970192292666e-05	1.87184100673433e-05	1.748600725384487e-05	1.650311595933396e-05	1.572180452394056e-05	1.510422266240999e-05	1.462073433845945e-05	1.424816899002537e-05	1.396836960871999e-05	1.376704821460477e-05	1.363290498202147e-05	1.355695720874418e-05	1.353202962123737e-05	1.355236673023146e-05	1.361333691599138e-05	1.371120538108322e-05	1.384295891726056e-05	1.400616981486456e-05	1.41988894966225e-05	1.44195648566171e-05	1.466697205040279e-05	1.494016378269317e-05	1.523842709992492e-05	1.556124940799756e-05	1.590829096711106e-05	1.627936251408511e-05	1.667440696280578e-05	1.70934843608616e-05
9.993323302100568e-06	1.193319828671514e-05	1.445634550854245e-05	2.286194814908378e-05	1.853952206109389e-05	1.386368373253117e-05	1.24278272752792e-05	1.282991311945828e-05	1.446366849489227e-05	1.718911928410866e-05	2.101412910756508e-05	2.586732281672248e-05	3.133334883361094e-05	3.643610877148264e-05	3.983246896662107e-05	4.060239504659432e-05	3.891240157454415e-05	3.573538087855369e-05	3.208673326770071e-05	2.860785066216219e-05	2.55750933515752e-05	2.304747830263514e-05	2.098702772980673e-05	1.932480511784982e-05	1.799017553919612e-05	1.692130775036617e-05	1.606747840001495e-05	1.538827329141538e-05	1.485188693669507e-05	1.443337944097437e-05	1.41131742390658e-05	1.387585092450173e-05	1.370920598190394e-05	1.360353263564355e-05	1.355107172506453e-05	1.354559312621471e-05	1.358207582974583e-05	1.365646233712368e-05	1.376546908487214e-05	1.390643924175802e-05	1.407722769961171e-05	1.427611065752298e-05	1.450171410488401e-05	1.475295691650694e-05	1.502900531509927e-05	1.532923623046072e-05	1.565320766232045e-05	1.600063458682763e-05	1.63713692731204e-05	1.676538512373488e-05
9.949911308256111e-06	1.217372108147237e-05	1.40844245027465e-05	2.281633918199576e-05	1.916708169927425e-05	1.418397676136761e-05	1.249815863906691e-05	1.271886782131827e-05	1.417901321701377e-05	1.670807226608234e-05	2.031000897235655e-05	2.49516838861774e-05	3.032265905859101e-05	3.55989742715928e-05	3.950588907167214e-05	4.096454024182819e-05	3.985445725442612e-05	3.698582787252726e-05	3.339878283440335e-05	2.983521430173099e-05	2.665717260914759e-05	2.397301875063698e-05	2.176699179359617e-05	1.997755639528342e-05	1.85346959036093e-05	1.737458621672517e-05	1.644380951844212e-05	1.569933629603945e-05	1.510709080956593e-05	1.464025645584312e-05	1.427773975097679e-05	1.400290543109976e-05	1.380257883951685e-05	1.366627491944649e-05	1.358560748416821e-05	1.355383763371236e-05	1.356552804292491e-05	1.361627733890996e-05	1.370251501244811e-05	1.382134217840736e-05	1.397040719738778e-05	1.414780793569782e-05	1.43520144941931e-05	1.458180775851415e-05	1.483623025234045e-05	1.511454661522329e-05	1.541621165380208e-05	1.574084438581138e-05	1.608820685108003e-05	1.645818673262075e-05
9.928375316075738e-06	1.243858371021519e-05	1.373573445267908e-05	2.268393116720005e-05	1.980833506294675e-05	1.453639640270955e-05	1.259224003856848e-05	1.262997354063967e-05	1.392036467744426e-05	1.625992846442805e-05	1.964408714158636e-05	2.406708489862023e-05	2.930608555766612e-05	3.468189081750338e-05	3.902140436809132e-05	4.114782775618723e-05	4.066885042607683e-05	3.818683268449014e-05	3.47231508243483e-05	3.110864957078438e-05	2.779789343979755e-05	2.495801043224775e-05	2.260197884426883e-05	2.067920410250795e-05	1.912194352352067e-05	1.786504331350536e-05	1.685258343756831e-05	1.60389081071971e-05	1.538758474363002e-05	1.486981496346335e-05	1.446288835527378e-05	1.414886803359072e-05	1.391353618617417e-05	1.374557106874994e-05	1.363591268727335e-05	1.35772761533887e-05	1.356377834449798e-05	1.35906507230067e-05	1.36540174876107e-05	1.375072330372556e-05	1.387819877202081e-05	1.403435474760876e-05	1.421749882986851e-05	1.442626898573761e-05	1.465958049141938e-05	1.491658328819814e-05	1.519662752896697e-05	1.549923560327104e-05	1.582407931425882e-05	1.617096117319688e-05
9.928899766631814e-06	1.272687187450395e-05	1.341118023094325e-05	2.246942315358497e-05	2.045621922401196e-05	1.492187457835587e-05	1.27106591441371e-05	1.256302136801047e-05	1.368687552176189e-05	1.584355414538994e-05	1.901613501659425e-05	2.321715449653218e-05	2.829528381398542e-05	3.370421471378998e-05	3.83940250111362e-05	4.114846306454076e-05	4.13352913461769e-05	3.93158788438076e-05	3.604438453182246e-05	3.242071960196564e-05	2.899530286998882e-05	2.600341868409134e-05	2.349420039852789e-05	2.143230511884883e-05	1.975439457151191e-05	1.839490157175081e-05	1.7295719615905e-05	1.640861099651551e-05	1.569472131664679e-05	1.512317113677041e-05	1.466953198561037e-05	1.431447481795763e-05	1.404266219595252e-05	1.384187299252039e-05	1.370232281992937e-05	1.361614034156446e-05	1.357696443580993e-05	1.35796338500174e-05	1.361994726908819e-05	1.369447695259553e-05	1.380042320570864e-05	1.393550009083666e-05	1.409784515295038e-05	1.42859477014413e-05	1.449859151238988e-05	1.473480880178742e-05	1.499384305899182e-05	1.527511888481147e-05	1.557821739753555e-05	1.590285608788095e-05
9.951593322043066e-06	1.303724116988362e-05	1.31113283586853e-05	2.21797371993274e-05	2.110231035197727e-05	1.534122528880192e-05	1.285410084868977e-05	1.251789612984402e-05	1.34777741926367e-05	1.545779889831591e-05	1.842556954613482e-05	2.240438528049154e-05	2.729992439204602e-05	3.268426052780074e-05	3.764162995595968e-05	4.096819916397641e-05	4.183658270708092e-05	4.034953638370578e-05	3.734439947846447e-05	3.376164673301996e-05	3.024598142072667e-05	2.710947511241359e-05	2.444558974667269e-05	2.223938093189921e-05	2.043460426809469e-05	1.896650789481954e-05	1.777527281288616e-05	1.681019773422715e-05	1.602997259060072e-05	1.540154803943168e-05	1.48986774117697e-05	1.450054605143495e-05	1.41906162226644e-05	1.395570040757261e-05	1.378523529633063e-05	1.367071922587157e-05	1.360527798586012e-05	1.358332964769175e-05	1.360032515721427e-05	1.365254674490661e-05	1.373695049196286e-05	1.385104271453708e-05	1.399278235551202e-05	1.416050347530065e-05	1.435285335882104e-05	1.456874282352093e-05	1.480730611420804e-05	1.506786837297909e-05	1.534991912755009e-05	1.565309058645677e-05
9.99648474596546e-06	1.336782474052492e-05	1.283648396481247e-05	2.182353165267574e-05	2.173686600752552e-05	1.579507885740264e-05	1.302334464472725e-05	1.249457754555853e-05	1.329237018808761e-05	1.510152401029604e-05	1.787154783150973e-05	2.163032560267994e-05	2.632779956465782e-05	3.163877608161503e-05	3.678386951836232e-05	4.061415109096864e-05	4.215972187348787e-05	4.126445058811885e-05	3.86026948298757e-05	3.511908404463389e-05	3.154474716559888e-05	2.82754586920509e-05	2.545767128961287e-05	2.310284941361806e-05	2.116517580895158e-05	1.958232259718274e-05	1.829343222940712e-05	1.724555534557551e-05	1.639493561230816e-05	1.570628143178219e-05	1.515143167264815e-05	1.470799095741127e-05	1.435813682834993e-05	1.408764412579952e-05	1.388511205037533e-05	1.374136115815264e-05	1.36489660038659e-05	1.360189345495278e-05	1.359522235304808e-05	1.362492549495694e-05	1.36876993225911e-05	1.378083020437909e-05	1.390208887804539e-05	1.404964666291581e-05	1.422200858535153e-05	1.441795971478714e-05	1.463652187534565e-05	1.487691855156585e-05	1.513854630083739e-05	1.542095136012138e-05
1.006351016863672e-05	1.371613899423879e-05	1.258675747692623e-05	2.141064570722033e-05	2.234896822321105e-05	1.62838016359753e-05	1.3219260375584e-05	1.249314128871018e-05	1.313005780541289e-05	1.477362429930731e-05	1.73530451190044e-05	2.089575570592237e-05	2.53849882958511e-05	3.05826105741695e-05	3.584109958305037e-05	4.009822837295922e-05	4.229676934302776e-05	4.203850336132141e-05	3.979679061512449e-05	3.647797257326797e-05	3.288435327167709e-05	2.949944434728529e-05	2.653140078607795e-05	2.402493713420402e-05	2.194871786100045e-05	2.024490226587856e-05	1.885251756997529e-05	1.771670751508183e-05	1.679133748409076e-05	1.603882561826149e-05	1.542900777651287e-05	1.493781285298495e-05	1.454604620290485e-05	1.423836972858592e-05	1.400248249602846e-05	1.382847611455974e-05	1.370833253758972e-05	1.363553417320985e-05	1.36047611101739e-05	1.361165540297212e-05	1.365263685010757e-05	1.372475833969751e-05	1.382559167886552e-05	1.395313699965146e-05	1.410575048380148e-05	1.428208639368703e-05	1.448105033514033e-05	1.470176138641651e-05	1.494352126366346e-05	1.520578910050771e-05
1.0152491566826e-05	1.407899389690723e-05	1.236212134910181e-05	2.095153540191917e-05	2.292678498824918e-05	1.680739965043548e-05	1.344280181387642e-05	1.251375999099781e-05	1.29903187796702e-05	1.447304467141529e-05	1.686891818270537e-05	2.020084452214139e-05	2.447605345156605e-05	2.952855410287608e-05	3.48334356548276e-05	3.943626356602436e-05	4.224537527852318e-05	4.265205899205818e-05	4.090290924975429e-05	3.782052802722818e-05	3.425519995887935e-05	3.077802241763605e-05	2.766697365528672e-05	2.500756863919467e-05	2.278778792542218e-05	2.095687471228223e-05	1.945497100091729e-05	1.822581506083149e-05	1.722103969224513e-05	1.640075917586244e-05	1.573273059254805e-05	1.519111461889065e-05	1.475525496824551e-05	1.440862163324752e-05	1.413794686650625e-05	1.39325383533631e-05	1.378374070700231e-05	1.368451573265703e-05	1.362911568463514e-05	1.361282853188038e-05	1.363177872646518e-05	1.368277072171081e-05	1.376316547259505e-05	1.387078246436907e-05	1.400382158231044e-05	1.416080047580671e-05	1.434050408394285e-05	1.454194375690816e-05	1.476432398904134e-05	1.500701522141341e-05
1.026310632975102e-05	1.445241687652202e-05	1.216245755749174e-05	2.045675269413736e-05	2.345795821126843e-05	1.73654052324377e-05	1.369499738430072e-05	1.255670418893505e-05	1.287272414382983e-05	1.419879247617867e-05	1.641795614456923e-05	1.954528581994851e-05	2.360425090532579e-05	2.84873167792162e-05	3.377998411742925e-05	3.86469477952409e-05	4.200889710495586e-05	4.308917612074851e-05	4.189689833922568e-05	3.912640306692115e-05	3.564508996472122e-05	3.210599682213637e-05	2.886359969646873e-05	2.605222902417816e-05	2.368481847208545e-05	2.172090392771511e-05	2.010334373135053e-05	1.877517374433889e-05	1.768604128709443e-05	1.679379034860555e-05	1.606404282688384e-05	1.546910445465039e-05	1.498676735175531e-05	1.459922755234843e-05	1.429217994041275e-05	1.405408944103727e-05	1.387561508371172e-05	1.374915888253998e-05	1.366851358989166e-05	1.362858757391978e-05	1.362518942038561e-05	1.365485867291163e-05	1.371473223586602e-05	1.380243840949243e-05	1.391601241252368e-05	1.405382868689991e-05	1.421454637273228e-05	1.439706517138893e-05	1.460048944475577e-05	1.482409887839678e-05
1.039484793818311e-05	1.483160189145301e-05	1.198759681284589e-05	1.993650472615783e-05	2.3930111671102e-05	1.795674667606408e-05	1.397693719061811e-05	1.262234317294872e-05	1.277693556943029e-05	1.394994655961897e-05	1.599892068858122e-05	1.89284140050372e-05	2.277173586025853e-05	2.746761230517753e-05	3.269827637408684e-05	3.775069556547973e-05	4.159609596302684e-05	4.333865301745793e-05	4.275535773934719e-05	4.037306696589603e-05	3.703906480910694e-05	3.347607561124019e-05	3.011924467237216e-05	2.715979635099342e-05	2.464202239984799e-05	2.253964256813081e-05	2.08002756524611e-05	1.936720849091428e-05	1.818848039139331e-05	1.721976182385988e-05	1.64245109365806e-05	1.577310184968681e-05	1.52416867018895e-05	1.481110334084725e-05	1.446593516050609e-05	1.419374165670308e-05	1.398444442715551e-05	1.382984331544017e-05	1.372323716502799e-05	1.365912691309865e-05	1.363298281700306e-05	1.364106140907576e-05	1.368026097959048e-05	1.374800695486698e-05	1.384216054067351e-05	1.396094554199888e-05	1.41028894470655e-05	1.426677575957051e-05	1.44516052453408e-05	1.465656427972712e-05
1.05469781097139e-05	1.521089728366927e-05	1.183735051141628e-05	1.940031382238789e-05	2.433145408220133e-05	1.857960250847116e-05	1.428975532792134e-05	1.271114565561507e-05	1.270270638945239e-05	1.37256637593686e-05	1.561057745986045e-05	1.834930088672566e-05	2.197975665480459e-05	2.647631245004227e-05	3.160390447107393e-05	3.676855182358394e-05	4.102045674035395e-05	4.339478031389125e-05	4.345689582066653e-05	4.153643138073296e-05	3.841936589978707e-05	3.487857488115631e-05	3.143034241672468e-05	2.833034112494061e-05	2.566127413649119e-05	2.341566908752435e-05	2.154846613542989e-05	2.000446286595924e-05	1.873063336931069e-05	1.76806545192858e-05	1.681583078410276e-05	1.610454367210606e-05	1.552122130285649e-05	1.504525821772215e-05	1.46600491469154e-05	1.435218178366271e-05	1.411078478861832e-05	1.392701013652018e-05	1.379362546571743e-05	1.370469399096e-05	1.365532310497461e-05	1.364146648677828e-05	1.36597677884878e-05	1.370743664407524e-05	1.378214985940591e-05	1.388197228624515e-05	1.40052931460028e-05	1.415077453499527e-05	1.431730958061111e-05	1.450398828127967e-05
1.071847131542806e-05	1.558384698002733e-05	1.171153642103655e-05	1.885678342109877e-05	2.465143295543495e-05	1.923124419342763e-05	1.463460626366154e-05	1.282368012750887e-05	1.264988245710321e-05	1.352518345263169e-05	1.525172023775617e-05	1.780683528222025e-05	2.12288303133963e-05	2.551864340433234e-05	3.051033731524063e-05	3.572122969278145e-05	4.029922338292916e-05	4.325770586913852e-05	4.398340510715057e-05	4.259172770123628e-05	3.976556765576133e-05	3.630116532679374e-05	3.279148570025059e-05	2.956289140477264e-05	2.674396265741627e-05	2.435140624696163e-05	2.235063371286332e-05	2.06895823804165e-05	1.931491081122345e-05	1.817858990028128e-05	1.72398327700924e-05	1.646499023935735e-05	1.582669042417973e-05	1.530280033734216e-05	1.487544660091727e-05	1.453017529436361e-05	1.425526299365242e-05	1.404116468918875e-05	1.388007648852599e-05	1.37655909844569e-05	1.369242595771486e-05	1.365621053074762e-05	1.365331612995556e-05	1.368072236317541e-05	1.373591013836515e-05	1.381677609372398e-05	1.392156376079904e-05	1.404880792116252e-05	1.419728941347436e-05	1.436599825762047e-05
1.090795340492713e-05	1.594329862649977e-05	1.160999901356347e-05	1.831346319543754e-05	2.488137850140166e-05	1.990787407751565e-05	1.501263386126445e-05	1.296061471339909e-05	1.261840295316027e-05	1.334783065354499e-05	1.492118926067245e-05	1.729978756918695e-05	2.051889711833523e-05	2.459840085148714e-05	2.94288853074646e-05	3.462833507456503e-05	3.945226924665058e-05	4.293336610464811e-05	4.432122474292303e-05	4.351460877034475e-05	4.105492677399041e-05	3.772869913620853e-05	3.419511016433427e-05	3.085516439386837e-05	2.789081300895992e-05	2.534901739593185e-05	2.320946196377483e-05	2.142528988153035e-05	1.99438492753896e-05	1.871583021288288e-05	1.769848610050004e-05	1.685613118684436e-05	1.615953051331496e-05	1.558494267050019e-05	1.51131455873454e-05	1.472857093135167e-05	1.441858051214504e-05	1.417287974874455e-05	1.39830497400016e-05	1.384217680600805e-05	1.374456001680618e-05	1.368548024689299e-05	1.366101743582696e-05	1.366790552319542e-05	1.370341683282387e-05	1.37652695217121e-05	1.385155314911182e-05	1.396066853563656e-05	1.40912789401881e-05	1.424227024161293e-05
1.111363722363728e-05	1.628158856906338e-05	1.153262523369889e-05	1.777679889039802e-05	2.501506792963555e-05	2.060446912450301e-05	1.542493141137478e-05	1.312271627574197e-05	1.260830121865318e-05	1.319301806065579e-05	1.461788487598138e-05	1.68268613233823e-05	1.984945361230759e-05	2.371816660614948e-05	2.836877709128225e-05	3.350780180959261e-05	3.850092788168101e-05	4.243299705238724e-05	4.446205448887204e-05	4.428240930334308e-05	4.226298001495808e-05	3.914316196591025e-05	3.563119313659358e-05	3.22032688249101e-05	2.910167374980624e-05	2.6410276730937e-05	2.412752850969257e-05	2.221435092424914e-05	2.062009747160117e-05	1.929477585125305e-05	1.819390174171542e-05	1.727979088918044e-05	1.652130140363785e-05	1.589300913465445e-05	1.537426317259293e-05	1.494830568117124e-05	1.460151772289753e-05	1.432279909501054e-05	1.410306916249639e-05	1.393486943686861e-05	1.381204868701718e-05	1.372951372829816e-05	1.368303196206705e-05	1.366907450919855e-05	1.36846911510117e-05	1.372741021899848e-05	1.379515810157235e-05	1.388619422739043e-05	1.399905830694833e-05	1.413252732532965e-05
1.133325956650899e-05	1.659080674134571e-05	1.147935635423565e-05	1.725214869630055e-05	2.504914275919184e-05	2.131464527925969e-05	1.587249084984511e-05	1.331084843397137e-05	1.261970565708802e-05	1.306024737538541e-05	1.434077750012731e-05	1.638673407207373e-05	1.921966484595584e-05	2.287951509509467e-05	2.73373132925305e-05	3.237553374638661e-05	3.746689511540827e-05	4.177229393283509e-05	4.440350629962528e-05	4.487546180558856e-05	4.336440082727551e-05	4.052379821934178e-05	3.70869976557568e-05	3.360138733244393e-05	3.037526929696351e-05	2.753640979296525e-05	2.510721364716423e-05	2.305952662087142e-05	2.13463952711446e-05	1.991795887717331e-05	1.872833349003658e-05	1.773793311119217e-05	1.691369236402824e-05	1.622844088625845e-05	1.566002138022977e-05	1.519041013022995e-05	1.480493857579721e-05	1.449164147363921e-05	1.424072642873047e-05	1.404414860577558e-05	1.389527225358319e-05	1.37886020629128e-05	1.371956993291919e-05	1.36843654001744e-05	1.367980038222325e-05	1.370320088828674e-05	1.37523199588091e-05	1.382526736371805e-05	1.392045257759833e-05	1.403653831573964e-05
1.15640255168746e-05	1.68631345972028e-05	1.145019641921693e-05	1.674384747593241e-05	2.498332645196508e-05	2.203056172263257e-05	1.635613921289238e-05	1.352596807410363e-05	1.265284071948603e-05	1.294911014622796e-05	1.408891470637767e-05	1.597808901405257e-05	1.862845752673664e-05	2.208320244932626e-05	2.634006658235343e-05	3.124523070917142e-05	3.637128503169021e-05	4.097032885075907e-05	4.414922320190824e-05	4.527833697951573e-05	4.433409310424945e-05	4.184745515655538e-05	3.854690061723595e-05	3.504145442681573e-05	3.170891874005035e-05	2.872790092224583e-05	2.615058484970064e-05	2.396351104746122e-05	2.212554358097105e-05	2.058803146666762e-05	1.930417642479099e-05	1.823266446832494e-05	1.733852775745165e-05	1.659280265334727e-05	1.597175340637024e-05	1.545601418070852e-05	1.502979564909136e-05	1.468020495332269e-05	1.439668461651244e-05	1.417055882530969e-05	1.399467033346489e-05	1.386309125301532e-05	1.377089297752474e-05	1.371396296556077e-05	1.368885848927332e-05	1.369268950410024e-05	1.372302447832698e-05	1.377781436427383e-05	1.38553309483276e-05	1.39541166395377e-05
1.180256799980791e-05	1.709123723739175e-05	1.144521762483314e-05	1.625530181905123e-05	2.482041488700548e-05	2.27428880657695e-05	1.687646035905716e-05	1.376911981092587e-05	1.270802795449163e-05	1.285928833880167e-05	1.386142611194897e-05	1.559963934335629e-05	1.807459615581244e-05	2.132933444181778e-05	2.538110338995739e-05	3.012836443365458e-05	3.52338884479324e-05	4.004835517897822e-05	4.370855319890807e-05	4.548086820299463e-05	4.514846156473669e-05	4.308917990052005e-05	3.999235102563586e-05	3.651285352705875e-05	3.309822653521915e-05	2.998426544300851e-05	2.725925326006648e-05	2.492884987407929e-05	2.29603627319321e-05	2.130774777205075e-05	1.992396182287449e-05	1.876623615468569e-05	1.7797772001411e-05	1.69877889419385e-05	1.631091001081461e-05	1.574635308983749e-05	1.527713559130825e-05	1.488937168233688e-05	1.457168227362269e-05	1.431471279839346e-05	1.411074467306457e-05	1.395338445771632e-05	1.383731586843328e-05	1.375810194566491e-05	1.371202697034665e-05	1.369596978905533e-05	1.370730195203425e-05	1.374380548106905e-05	1.380360620640344e-05	1.388511949255031e-05
1.204493193796713e-05	1.72686788044353e-05	1.146456283528779e-05	1.578910173063711e-05	2.456604299597595e-05	2.344085958861227e-05	1.743370014579609e-05	1.40414277318754e-05	1.278568707297769e-05	1.279055478662586e-05	1.365752661189376e-05	1.525014659267928e-05	1.755674438607879e-05	2.061751201185189e-05	2.446320884455276e-05	2.903426686972726e-05	3.40726499726971e-05	3.90286234447863e-05	4.309582605980755e-05	4.547883429881841e-05	4.578675905378006e-05	4.422308145033508e-05	4.140200766772525e-05	3.800216528356694e-05	3.453675582575389e-05	3.130378624427952e-05	2.843419848937189e-05	2.595783652997834e-05	2.385363661229223e-05	2.207993735434622e-05	2.059034738116711e-05	1.93410432468266e-05	1.829353342942184e-05	1.741522989275477e-05	1.667906596609563e-05	1.606277377619979e-05	1.554810492649394e-05	1.512011304215743e-05	1.476653788036025e-05	1.447729520668824e-05	1.424406230531459e-05	1.405994457081294e-05	1.391920857274229e-05	1.381706862473231e-05	1.374951599682423e-05	1.371318195289654e-05	1.370522757666297e-05	1.372325482465957e-05	1.376523443127465e-05	1.382944723029667e-05
1.228659329712293e-05	1.739032077226563e-05	1.150844527737089e-05	1.534713799372719e-05	2.422826071104486e-05	2.411244459845329e-05	1.802765368010585e-05	1.434408359574844e-05	1.288633694017311e-05	1.274277363968807e-05	1.347651840250151e-05	1.492843419996236e-05	1.707351379632569e-05	1.994695481010357e-05	2.358810223788761e-05	2.797029486352523e-05	3.290335358719524e-05	3.793331150323867e-05	4.232933036512922e-05	4.527421356517091e-05	4.623238023864265e-05	4.522343756363667e-05	4.275210240531182e-05	3.949300808072921e-05	3.601570203944836e-05	3.268321742539741e-05	2.967555871485576e-05	2.705238198855164e-05	2.480803935098564e-05	2.290746796312156e-05	2.130610131806282e-05	1.995962070772994e-05	1.882806653559855e-05	1.787709649238787e-05	1.707792640279478e-05	1.640674131092532e-05	1.584395618663187e-05	1.537349518788615e-05	1.498215471328251e-05	1.465906689114731e-05	1.43952590789433e-05	1.418329714698619e-05	1.40169986277976e-05	1.389120270681877e-05	1.380158583515675e-05	1.374451370016733e-05	1.371692208081163e-05	1.371622063816533e-05	1.3740214937728e-05	1.37870429975772e-05
1.252252300124195e-05	1.745265874262254e-05	1.15771453019586e-05	1.493071736143686e-05	2.381697402157349e-05	2.474464250025994e-05	1.865753408555574e-05	1.467833047987693e-05	1.301059636637564e-05	1.271590089573577e-05	1.331779214989452e-05	1.463339730686068e-05	1.662350212804531e-05	1.931660424983624e-05	2.275663506674487e-05	2.694204005293948e-05	3.173948913022659e-05	3.678363912781202e-05	4.143011761977881e-05	4.487497844168448e-05	4.647395784273158e-05	4.606598691866264e-05	4.401706310406068e-05	4.096601844429783e-05	3.752359269406141e-05	3.411746205017689e-05	3.098238444302431e-05	2.821385426841266e-05	2.582604095893328e-05	2.379319502597632e-05	2.207407860326077e-05	2.062463499282036e-05	1.940377193958342e-05	1.837550475194999e-05	1.750933283359632e-05	1.677984547806104e-05	1.616605431548951e-05	1.565068495416641e-05	1.521952610788219e-05	1.486086943231348e-05	1.456504357196356e-05	1.432403368971525e-05	1.413117385432444e-05	1.398089950590014e-05	1.38685485622887e-05	1.379020151391353e-05	1.374255261383465e-05	1.372280582224027e-05	1.372859046219297e-05	1.375789259626814e-05
1.274730361841648e-05	1.745405677012545e-05	1.167100394157837e-05	1.454067043147747e-05	2.334331837050989e-05	2.532392026314272e-05	1.932182357916884e-05	1.504544066792559e-05	1.315918451772185e-05	1.270998507114041e-05	1.318082758762244e-05	1.436400962488682e-05	1.620532282503195e-05	1.872520812315725e-05	2.196896741962507e-05	2.595355907867113e-05	3.059226299970269e-05	3.559920202048301e-05	4.042076597237628e-05	4.4294462645935e-05	4.650612823096695e-05	4.672930665939742e-05	4.517040726469886e-05	4.239902171796096e-05	3.904604838171954e-05	3.559923699121425e-05	3.235235663885815e-05	2.944288414636899e-05	2.690978803310441e-05	2.473989477594257e-05	2.289718719634616e-05	2.133886989388317e-05	2.002319323116143e-05	1.891271835227645e-05	1.797526856752458e-05	1.718380724510707e-05	1.651588326232414e-05	1.595295609033846e-05	1.54797411096977e-05	1.508363013382796e-05	1.475420139978309e-05	1.448281531405561e-05	1.426228542052571e-05	1.408661246278351e-05	1.395077008554852e-05	1.385053222431662e-05	1.378233390333708e-05	1.374315871560516e-05	1.373044759474572e-05	1.374202459191413e-05
1.295530245176668e-05	1.739484940013321e-05	1.179041282951024e-05	1.417744921938698e-05	2.281903096777114e-05	2.583677861775903e-05	2.001810967130618e-05	1.54466863521306e-05	1.333292070892518e-05	1.272516804263838e-05	1.306519376805873e-05	1.411932805516213e-05	1.581762748712618e-05	1.817138907860104e-05	2.122472116962335e-05	2.500760565267393e-05	2.947071429358974e-05	3.439752915431197e-05	3.932422053483726e-05	4.355038777899946e-05	4.63298689926697e-05	4.719614314700187e-05	4.618588402816026e-05	4.376743903718972e-05	4.056564848888663e-05	3.711874535731864e-05	3.378147349354472e-05	3.073913456287382e-05	2.806095550942628e-05	2.575017752366351e-05	2.377834176499113e-05	2.210520494380058e-05	2.068900963798306e-05	1.94911491134727e-05	1.847786313631336e-05	1.762048492929043e-05	1.68950526503008e-05	1.628169576873022e-05	1.576399049206467e-05	1.532836740658629e-05	1.496359992546643e-05	1.466037679653455e-05	1.44109512709206e-05	1.420885600229985e-05	1.404867247913576e-05	1.392584487255047e-05	1.38365296895222e-05	1.377747413727679e-05	1.374591746084298e-05	1.373951066113683e-05
1.314089816397665e-05	1.727729878423625e-05	1.193579987787532e-05	1.384121306792735e-05	2.225587792277438e-05	2.627041897587878e-05	2.074291210608089e-05	1.588330149938317e-05	1.353272326781187e-05	1.276168606679106e-05	1.297054914409047e-05	1.389849562012216e-05	1.545912262086554e-05	1.765369927050319e-05	2.052311027208776e-05	2.410585185216542e-05	2.838190037944657e-05	3.319384414679255e-05	3.81627972959411e-05	4.266367323950155e-05	4.595236664017535e-05	4.745454886511189e-05	4.703880169400129e-05	4.504496270553206e-05	4.206195143312411e-05	3.866338577137043e-05	3.526371516161648e-05	3.210103301449911e-05	2.928056564878141e-05	2.682637722487546e-05	2.47204019167761e-05	2.292658434427797e-05	2.140402320077774e-05	2.01133544729102e-05	1.90193952428415e-05	1.809187977478241e-05	1.730530436114638e-05	1.663841128390401e-05	1.607357310343365e-05	1.559619654240677e-05	1.519419337533791e-05	1.485753102257563e-05	1.45778599333739e-05	1.434820874479701e-05	1.416273665044185e-05	1.401653288154505e-05	1.390545444611909e-05	1.382599469813176e-05	1.3775176658328e-05	1.375046618334801e-05
1.329874985435498e-05	1.710541396350099e-05	1.210760994252985e-05	1.353190266842395e-05	2.16651753118241e-05	2.661346087820758e-05	2.149150979276697e-05	1.635643301897993e-05	1.375960707413313e-05	1.28198709592214e-05	1.289664161797314e-05	1.370074315841436e-05	1.51285818549028e-05	1.71706633671663e-05	1.986304961765781e-05	2.324909083605752e-05	2.733112142090266e-05	3.200099718209161e-05	3.695740164415023e-05	4.16571662030296e-05	4.538643645692627e-05	4.749868786004147e-05	4.770743685588959e-05	4.620450705779909e-05	4.351172051419155e-05	4.021753699993425e-05	3.67907024813116e-05	3.352546914860731e-05	3.05687711327909e-05	2.797041328265019e-05	2.572609154134418e-05	2.380597397401582e-05	2.217113883444736e-05	2.078203094438628e-05	1.960229360248439e-05	1.860014056723472e-05	1.774851882211413e-05	1.702473682673023e-05	1.640990248691883e-05	1.588833585442699e-05	1.544702835672242e-05	1.507517383878151e-05	1.476377471667331e-05	1.450531708609037e-05	1.429350535023834e-05	1.412304654649993e-05	1.39894753990144e-05	1.388901239093727e-05	1.38184484567588e-05	1.377505108175606e-05
1.342408882184008e-05	1.688465745946617e-05	1.230627953780916e-05	1.324930271209817e-05	2.105742473021751e-05	2.685664229255163e-05	2.22577813436523e-05	1.686707920164522e-05	1.401467926966035e-05	1.290015138908973e-05	1.284330866152414e-05	1.352539014532778e-05	1.482485459390074e-05	1.672081190526786e-05	1.924324453093843e-05	2.243741690937199e-05	2.632216001145134e-05	3.082952801949128e-05	3.572697816264009e-05	4.055441821954297e-05	4.46495752144625e-05	4.732920739271726e-05	4.817438887627426e-05	4.721940648179441e-05	4.488940002171708e-05	4.176246467934015e-05	3.835137390304251e-05	3.500746407994597e-05	3.192460055928971e-05	2.918362057473532e-05	2.679789546691669e-05	2.474630359720135e-05	2.299333529887237e-05	2.150000227701571e-05	2.022913487707211e-05	1.914756680088626e-05	1.822672071086709e-05	1.744244017337787e-05	1.677451368809557e-05	1.620611314563147e-05	1.572324976568335e-05	1.531428931270268e-05	1.496953830896836e-05	1.46808991595367e-05	1.44415865412317e-05	1.424589585903382e-05	1.408901485502901e-05	1.396687046943065e-05	1.387600426761985e-05	1.381347092015201e-05
1.351300590345704e-05	1.662157701185005e-05	1.253220451635991e-05	1.29930941271139e-05	2.044206710891844e-05	2.699342623527205e-05	2.30340776088101e-05	1.741601332066694e-05	1.429913251015344e-05	1.300305421436382e-05	1.281047758441287e-05	1.337184492792988e-05	1.454687191412548e-05	1.630270674452337e-05	1.866226328183944e-05	2.167038156001945e-05	2.535751859797506e-05	2.968782091442017e-05	3.448818079274664e-05	3.937860761400475e-05	4.376276896399696e-05	4.695312937319306e-05	4.842772923524031e-05	4.806479032230263e-05	4.616786951379312e-05	4.327640197206005e-05	3.99317140996558e-05	3.653982385175762e-05	3.334566703015841e-05	3.046654416982132e-05	2.793792935802774e-05	2.575039094461234e-05	2.387362470248512e-05	2.22702007312522e-05	2.090263769250377e-05	1.973660977529783e-05	1.874208370498365e-05	1.789342907328789e-05	1.716907013242643e-05	1.655097244601902e-05	1.602410706039338e-05	1.557595539595967e-05	1.519607778396464e-05	1.487574919260704e-05	1.460765713946302e-05	1.438565367955603e-05	1.4204552854414e-05	1.405996562841409e-05	1.394816539544678e-05	1.386597826348613e-05
1.356270329682707e-05	1.632340557706079e-05	1.278569951827859e-05	1.276289707320365e-05	1.982734579754484e-05	2.702044077886582e-05	2.381114914952658e-05	1.800369036267073e-05	1.461423498000911e-05	1.312920574850248e-05	1.279816600377767e-05	1.323960460430096e-05	1.42936503574051e-05	1.59149601368492e-05	1.811859501102697e-05	2.094712591694589e-05	2.443864313203527e-05	2.85823166076533e-05	3.325523397831852e-05	3.81516708459144e-05	4.274919558243763e-05	4.638328044327872e-05	4.846180616265586e-05	4.871902312622081e-05	4.731947605492527e-05	4.473485517423175e-05	4.151457696088481e-05	3.811279701368608e-05	3.482784420436825e-05	3.181869630265587e-05	2.914777872399577e-05	2.68208439216116e-05	2.481499772409255e-05	2.309563953904926e-05	2.162565147976304e-05	2.036987082862853e-05	1.929693379140278e-05	1.837975704897635e-05	1.759537040903837e-05	1.692448093142954e-05	1.635096085930581e-05	1.586134997709842e-05	1.544441001671249e-05	1.509074226798114e-05	1.479246714234958e-05	1.45429592727882e-05	1.433663016157018e-05	1.416875049805864e-05	1.40353050813265e-05	1.393287431172572e-05
1.357168077414471e-05	1.599767050548912e-05	1.306694794966095e-05	1.255830592929886e-05	1.922026189218159e-05	2.693769667425863e-05	2.457815491909745e-05	1.863013517733868e-05	1.496131621572075e-05	1.327933280738079e-05	1.280648254739549e-05	1.312825472759777e-05	1.40642941561452e-05	1.555624869493365e-05	1.761069535445864e-05	2.02664912126932e-05	2.356612606075643e-05	2.751775290790039e-05	3.203994590073186e-05	3.689366957352492e-05	4.163295496526596e-05	4.563734030530326e-05	4.827760218499546e-05	4.916506767388132e-05	4.831730606670704e-05	4.61111756842989e-05	4.307965312370769e-05	3.971376522488253e-05	3.636491940560314e-05	3.323827517385149e-05	3.042830321724613e-05	2.795993687226416e-05	2.582035128369439e-05	2.397937421704743e-05	2.240113858065204e-05	2.105009570674149e-05	1.989375051271905e-05	1.890362823068531e-05	1.805535474041476e-05	1.732833590140031e-05	1.670528980150284e-05	1.617175729764319e-05	1.571564750352928e-05	1.532683949543445e-05	1.499684415561753e-05	1.471852222116456e-05	1.448585160910582e-05	1.429373646671537e-05	1.413785085155471e-05	1.401451081793776e-05
1.353983274823368e-05	1.565184482893409e-05	1.337594131647175e-05	1.23789174741789e-05	1.862660117656272e-05	2.674855516138985e-05	2.532277918172461e-05	1.929481101764597e-05	1.534174758486077e-05	1.345426333453787e-05	1.28356278029372e-05	1.303746897616288e-05	1.385799631860734e-05	1.52253233355517e-05	1.713702185090985e-05	1.962710945321828e-05	2.273988531445442e-05	2.649741228894108e-05	3.085183277261352e-05	3.562238949416218e-05	4.043793409056004e-05	4.473663160477722e-05	4.788260009092139e-05	4.939161703789063e-05	4.913661504017067e-05	4.737741909778063e-05	4.460363539517847e-05	4.132700536972064e-05	3.794824027121209e-05	3.472184831500158e-05	3.177940327238849e-05	2.916945669197649e-05	2.689239495690084e-05	2.492444996373059e-05	2.323214771131208e-05	2.178016381708489e-05	2.053516535661024e-05	1.946740073633624e-05	1.855111084499238e-05	1.776437164741072e-05	1.708869757802426e-05	1.650857468749125e-05	1.601100457046166e-05	1.558509359522541e-05	1.522169832868915e-05	1.491312672991848e-05	1.465288981052372e-05	1.443549684733445e-05	1.425628718543344e-05	1.411129230294639e-05
1.346844390461881e-05	1.529306243650492e-05	1.371240697346501e-05	1.222435336525368e-05	1.805101187475644e-05	2.645945246759135e-05	2.603148038415585e-05	1.999646862326569e-05	1.575691604620353e-05	1.365492634078326e-05	1.28858955062455e-05	1.296700889872869e-05	1.367403891816851e-05	1.492101608737007e-05	1.669606097638902e-05	1.902747675538774e-05	2.195931846866907e-05	2.552336136359284e-05	2.969831613203415e-05	3.435314528413999e-05	3.918687811235276e-05	4.370479402509038e-05	4.729017968116214e-05	4.939385688738721e-05	4.975629274099276e-05	4.850548004328039e-05	4.606063145427126e-05	4.293357050210478e-05	3.956637991209863e-05	3.626400789658409e-05	3.31997478166446e-05	3.045051476799305e-05	2.803353206766419e-05	2.593383191133619e-05	2.412177647951165e-05	2.256307081850021e-05	2.122395628646978e-05	2.007358796736401e-05	1.908487880803193e-05	1.823456598410705e-05	1.750292000590112e-05	1.687331955286118e-05	1.633180394092898e-05	1.586665488578937e-05	1.546802770388098e-05	1.512763633583671e-05	1.483848925642256e-05	1.459467040308796e-05	1.439115851718294e-05	1.422367858016983e-05
1.336008487407844e-05	1.492790727587365e-05	1.407572382346681e-05	1.209427789384411e-05	1.749711450799613e-05	2.607941975564823e-05	2.6689886969568e-05	2.073297783057822e-05	1.620818958152511e-05	1.388235081826582e-05	1.295767394085947e-05	1.291672381738563e-05	1.351179286025506e-05	1.464224449242715e-05	1.628634840032952e-05	1.846601182961058e-05	2.122343292745803e-05	2.459667256144424e-05	2.85849609653452e-05	3.309875366551629e-05	3.790070087403071e-05	4.256647960929037e-05	4.651862921584011e-05	4.917376076019421e-05	5.016021372487456e-05	4.946845013672729e-05	4.742285926717274e-05	4.451134287996786e-05	4.120485512043203e-05	3.785701166272592e-05	3.468646455488936e-05	3.180332142149923e-05	2.924571119858421e-05	2.701031455365131e-05	2.507312021247119e-05	2.340190265002994e-05	2.196303716001138e-05	2.072485701860153e-05	1.965905446149685e-05	1.874104614142806e-05	1.794983196887022e-05	1.726763652006426e-05	1.667948361479711e-05	1.617277765760878e-05	1.573692397865905e-05	1.536299902853573e-05	1.504347080790758e-05	1.47719652477554e-05	1.45430725876359e-05	1.435218760538038e-05
1.321842275481092e-05	1.45622766506698e-05	1.446482630672163e-05	1.198841185502731e-05	1.696762842957826e-05	2.56194612025432e-05	2.728334037257145e-05	2.150114631316876e-05	1.669687245518676e-05	1.413766319646123e-05	1.30514474978866e-05	1.288655094900684e-05	1.337071734368706e-05	1.438801419403141e-05	1.59064838188838e-05	1.794110195360249e-05	2.053095398270934e-05	2.371762264128878e-05	2.751572950255382e-05	3.186963247036883e-05	3.659803549356179e-05	4.134618092655461e-05	4.558989913599122e-05	4.873988225828009e-05	5.033831727633332e-05	5.024210204808467e-05	4.866163499173908e-05	4.603531263760283e-05	4.284594172742345e-05	3.949043117452754e-05	3.623479849436891e-05	3.322692096160997e-05	3.05302439540056e-05	2.815640628535877e-05	2.6089203887077e-05	2.429979870388389e-05	2.275544048354168e-05	2.142402318988125e-05	2.027619063112252e-05	1.92860936214375e-05	1.843145398776142e-05	1.769330459944506e-05	1.705560398681699e-05	1.65048269003442e-05	1.602957867152366e-05	1.562025278842422e-05	1.526873659870544e-05	1.496816313582072e-05	1.471270416170875e-05	1.449739866701145e-05
1.304797142204993e-05	1.420131134615242e-05	1.487809824520461e-05	1.190654322754254e-05	1.646450324853264e-05	2.509186431396448e-05	2.779756535929043e-05	2.229653355436648e-05	1.722414824856457e-05	1.442208279522073e-05	1.316779831843753e-05	1.28765157870135e-05	1.325035918707189e-05	1.415742018946841e-05	1.555514150083314e-05	1.745113856960278e-05	1.988041312717851e-05	2.288586584378054e-05	2.649323243836976e-05	3.067398535401168e-05	3.52950017419905e-05	4.006726713360192e-05	4.452824421021095e-05	4.810667654489673e-05	5.028728259754762e-05	5.08063641993199e-05	4.974862632018961e-05	4.747812724620315e-05	4.446863896580476e-05	4.115083841395669e-05	3.783775017334291e-05	3.471888792009771e-05	3.188758537264881e-05	2.937418475023477e-05	2.717289349416201e-05	2.525990140612471e-05	2.360429159962066e-05	2.217403933307416e-05	2.093899543328024e-05	1.987214750588081e-05	1.894995810614756e-05	1.815224418392847e-05	1.746185510067906e-05	1.686428533060033e-05	1.634728967022304e-05	1.59005315386745e-05	1.551527535388488e-05	1.518412415567468e-05	1.490079912741444e-05	1.465995593319285e-05
1.285381168237863e-05	1.384938098497415e-05	1.531325983337088e-05	1.184853522061051e-05	1.598904679604136e-05	2.450951483318507e-05	2.821942494428492e-05	2.311327250026658e-05	1.779100847140417e-05	1.473691459518567e-05	1.330740790860541e-05	1.288673276860827e-05	1.315035215370077e-05	1.394964713119237e-05	1.523107748643313e-05	1.699454438699612e-05	1.927021918555404e-05	2.21005816813118e-05	2.551896541326878e-05	2.951803719991123e-05	3.400515276279045e-05	3.875126420476347e-05	4.335889340340199e-05	4.729344450191283e-05	5.001071290610117e-05	5.114662837418506e-05	5.065730003829448e-05	4.881093734016483e-05	4.604883808765086e-05	4.282157170416955e-05	3.948571259806689e-05	3.627498881828412e-05	3.331707463938668e-05	3.066511872493932e-05	2.832678276420438e-05	2.628528899886834e-05	2.451277200519731e-05	2.297797846586869e-05	2.165032658996434e-05	2.05018055541619e-05	1.950767267936579e-05	1.864652363277244e-05	1.790006389383995e-05	1.725276064174492e-05	1.669146812497848e-05	1.620507149901407e-05	1.578416812774988e-05	1.542079183670166e-05	1.51081789912313e-05	1.484057237182932e-05
1.264131104291602e-05	1.351011134698241e-05	1.576725333512481e-05	1.181433211244862e-05	1.554204423819679e-05	2.388527616887069e-05	2.853769555452918e-05	2.394391630979514e-05	1.839816452828991e-05	1.508353848605976e-05	1.34710585776751e-05	1.291740623684623e-05	1.307041637839273e-05	1.376396898244332e-05	1.493313421029918e-05	1.656979361488641e-05	1.86987147950956e-05	2.136059876182277e-05	2.459352352248799e-05	2.840629228249328e-05	3.273955816467832e-05	3.741738166252353e-05	4.210686006062289e-05	4.632303418773978e-05	4.951880754979653e-05	5.125473509668274e-05	5.136444847271586e-05	5.000453288962817e-05	4.755974649674451e-05	4.448263081122911e-05	4.116613499104619e-05	3.788881919871974e-05	3.481663596451268e-05	3.202985272933779e-05	2.955305091257867e-05	2.737888784904803e-05	2.548406905197975e-05	2.383900772974408e-05	2.241318047171884e-05	2.117782225130852e-05	2.010708553310409e-05	1.917836511032939e-05	1.837220123559891e-05	1.767199286339227e-05	1.706364562812932e-05	1.65352179161203e-05	1.607659445585908e-05	1.567919867686267e-05	1.533574578274898e-05	1.504003405952888e-05
1.241586809254941e-05	1.318644071025141e-05	1.623613581530156e-05	1.180396317998955e-05	1.512386528025949e-05	2.323147452610831e-05	2.874378320776856e-05	2.477933268538595e-05	1.904594099553711e-05	1.546339396703355e-05	1.365963450187064e-05	1.296883169113245e-05	1.301035797544261e-05	1.359974826995271e-05	1.46602431753813e-05	1.617542670288694e-05	1.816422060247955e-05	2.066449684345916e-05	2.371679035993345e-05	2.73417944765395e-05	3.150698149759905e-05	3.608226308037331e-05	4.079596730559618e-05	4.522044941235633e-05	4.882757064075215e-05	5.112951255688487e-05	5.185164548319932e-05	5.103072206323196e-05	4.89726043608451e-05	4.611075671357632e-05	4.286325146460697e-05	3.955143279547483e-05	3.638244298769962e-05	3.346795167248173e-05	3.085328704485849e-05	2.854336019067003e-05	2.652130880573496e-05	2.476035136438065e-05	2.323067427073211e-05	2.190310274579111e-05	2.075084480645136e-05	1.975014924784395e-05	1.88803884936751e-05	1.81238616744727e-05	1.746548159369256e-05	1.689243212791513e-05	1.639383890552489e-05	1.596047209133527e-05	1.558448737834027e-05	1.525920489392326e-05
1.218269898064547e-05	1.288069384278002e-05	1.671499032488478e-05	1.181754489947228e-05	1.473455814739474e-05	2.255951060109419e-05	2.883229817573412e-05	2.560867253810405e-05	1.973414864817058e-05	1.587795906152998e-05	1.387412215622214e-05	1.304139730289434e-05	1.297006888692189e-05	1.345643512521043e-05	1.441142618424026e-05	1.581006074321824e-05	1.766506930856444e-05	2.001068968806597e-05	2.28881007596279e-05	2.632637533965406e-05	3.031411518456409e-05	3.475992256965572e-05	3.944812398754472e-05	4.401150493042517e-05	4.79576632759918e-05	5.077680046523896e-05	5.210646897541212e-05	5.186385904720973e-05	5.025770426279408e-05	4.767975092931504e-05	4.455792236549948e-05	4.125098853525303e-05	3.800855511491133e-05	3.497760488521838e-05	3.222827725876857e-05	2.978096291699125e-05	2.762746836521118e-05	2.574523992015192e-05	2.4106019346564e-05	2.268069135230089e-05	2.144175660818713e-05	2.036441806927863e-05	1.942690327950669e-05	1.861039345776957e-05	1.789877071399918e-05	1.727829889599326e-05	1.673729799480701e-05	1.626584077416292e-05	1.585548324881878e-05	1.549903172152836e-05
1.194667516613019e-05	1.259466444675616e-05	1.719787000143771e-05	1.185528148080931e-05	1.437393023726306e-05	2.187960060546111e-05	2.880141678092311e-05	2.641944192916913e-05	2.046193660121389e-05	1.6328721974048e-05	1.411560978349855e-05	1.313558565418937e-05	1.294952701396414e-05	1.33335662645889e-05	1.418579553361643e-05	1.547239648780062e-05	1.719963142976097e-05	1.939749136238034e-05	2.210637815385144e-05	2.536088131397465e-05	2.916584302164939e-05	3.346182336979277e-05	3.808285214912961e-05	4.272163830301384e-05	4.693304276280008e-05	5.020895984927755e-05	5.212334067851281e-05	5.248238554755047e-05	5.138568644640898e-05	4.916107936479817e-05	4.622764322962189e-05	4.297245105967245e-05	3.968654101133578e-05	3.655529216154266e-05	3.367775150378421e-05	3.109337299043384e-05	2.880526351341437e-05	2.679684244939301e-05	2.504248337524474e-05	2.351375297983044e-05	2.218277838844324e-05	2.102387546457294e-05	2.001418391555536e-05	1.913376781255966e-05	1.836545032375538e-05	1.76945339100961e-05	1.710848743083852e-05	1.659664145308773e-05	1.614991062907153e-05	1.576054988954848e-05
1.171221409719983e-05	1.232969914879494e-05	1.76777919329728e-05	1.191746368200619e-05	1.404161612038391e-05	2.120063579562564e-05	2.865298402423932e-05	2.719770476612731e-05	2.122762444824813e-05	1.681714376902924e-05	1.438528547876077e-05	1.325197563466349e-05	1.294879665929548e-05	1.32307640255983e-05	1.39825534960276e-05	1.516122276148728e-05	1.676633438061149e-05	1.88231685332824e-05	2.137024852581418e-05	2.444537547897659e-05	2.806550780716443e-05	3.219705535502039e-05	3.671704182572806e-05	4.137494916182953e-05	4.577954149469973e-05	4.944393867521494e-05	5.190387605492338e-05	5.287022439330913e-05	5.232903652055001e-05	5.052478394701979e-05	4.784677825711511e-05	4.469739053490906e-05	4.140511304228364e-05	3.819541923457602e-05	3.52000891789728e-05	3.248147539066405e-05	3.005700727031027e-05	2.791817793489215e-05	2.604333847522095e-05	2.440554547770304e-05	2.297700665492107e-05	2.173138430028063e-05	2.064483203455624e-05	1.969632315184261e-05	1.886760744195711e-05	1.81429913293201e-05	1.750904959302271e-05	1.695432600178948e-05	1.646905109797473e-05	1.604488922442999e-05
1.14832187531849e-05	1.208677823519544e-05	1.814679852648452e-05	1.200446573024991e-05	1.373713401697801e-05	2.05301413157739e-05	2.839234523733715e-05	2.792843705156098e-05	2.202851755201511e-05	1.734461010670763e-05	1.468443335795308e-05	1.339124440523492e-05	1.296802929622512e-05	1.314773555010058e-05	1.380099134513033e-05	1.487541890593914e-05	1.63636762331062e-05	1.828598109552489e-05	2.067813348202944e-05	2.357931231662036e-05	2.701516852361194e-05	3.097257328280866e-05	3.536489404356343e-05	3.999349656358769e-05	4.452352238820928e-05	4.850401683240157e-05	5.145670101709559e-05	5.301786198906274e-05	5.306366672639396e-05	5.174069122937101e-05	4.93870687921105e-05	4.640393581198856e-05	4.314980639059855e-05	3.988993667948706e-05	3.679198557066422e-05	3.394511048747697e-05	3.138443485028617e-05	2.911200177956874e-05	2.71117919960884e-05	2.535938047225948e-05	2.382765733905835e-05	2.248995902209873e-05	2.132161255554566e-05	2.030056089757271e-05	1.940748518594013e-05	1.862567117422289e-05	1.794076115366182e-05	1.734046885258565e-05	1.681429754363149e-05	1.635328043197763e-05
1.126305837748805e-05	1.186659009441766e-05	1.859610254066047e-05	1.211674005044844e-05	1.345993209555585e-05	1.987431156831521e-05	2.80279317036922e-05	2.859604051786958e-05	2.286071179832463e-05	1.791236985625339e-05	1.501442714601798e-05	1.355416930361049e-05	1.300746466672982e-05	1.308427218408647e-05	1.364048812742444e-05	1.461395576578586e-05	1.599023528278168e-05	1.778421321130141e-05	2.002832516256672e-05	2.276168599793655e-05	2.601583725998029e-05	2.979346475322759e-05	3.403800702942904e-05	3.859685116804798e-05	4.319071454459755e-05	4.741438267319696e-05	5.07967646588259e-05	5.292298399224048e-05	5.357042641142759e-05	5.277986317606623e-05	5.081844962324505e-05	4.806693888911911e-05	4.490274692964374e-05	4.162796460732583e-05	3.844808586557298e-05	3.548277957051764e-05	3.278849085863746e-05	3.038066287188965e-05	2.825089616838835e-05	2.637856980132138e-05	2.473803673998597e-05	2.330275232104174e-05	2.204745007904138e-05	2.09491476464413e-05	1.998748815576167e-05	1.91447263194842e-05	1.840554068581856e-05	1.775677462482725e-05	1.718716147122086e-05	1.668706190285282e-05
1.105458110129923e-05	1.166959769985873e-05	1.901632696914564e-05	1.225480936729812e-05	1.320942599399538e-05	1.923809939994921e-05	2.757065636711969e-05	2.918500429693444e-05	2.371889821691117e-05	1.85214582647401e-05	1.537672036160728e-05	1.374162952543057e-05	1.30674321982404e-05	1.304024914642232e-05	1.350050933937047e-05	1.437589562693943e-05	1.564467635336731e-05	1.731619656678261e-05	1.941904566952056e-05	2.19911539723714e-05	2.506769056330873e-05	2.866322448558953e-05	3.274556161540296e-05	3.720187473475698e-05	4.180529173086981e-05	4.620169425004706e-05	4.994424294957685e-05	5.259058291790714e-05	5.38363728201802e-05	5.361618767084445e-05	5.211017559791378e-05	4.965840494145186e-05	4.664256100384193e-05	4.339545538607579e-05	4.016059987178368e-05	3.709131030023869e-05	3.426907550120354e-05	3.172592667130987e-05	2.946343237516661e-05	2.746635415908781e-05	2.571150054397102e-05	2.41730341000623e-05	2.282542049799563e-05	2.164491450472848e-05	2.06101862667784e-05	1.970246875492571e-05	1.890545605345046e-05	1.820508584797241e-05	1.758928058718848e-05	1.704768689231291e-05
1.086014906557828e-05	1.149609646143981e-05	1.939784207218189e-05	1.241925560145605e-05	1.298502891639163e-05	1.862533884461151e-05	2.70331952631292e-05	2.968067965012409e-05	2.459618279526375e-05	1.917260235386485e-05	1.577283208964528e-05	1.395460736346364e-05	1.314835271441214e-05	1.30156255048119e-05	1.338060563419513e-05	1.416039143348229e-05	1.532575460109974e-05	1.688032738378808e-05	1.884849351740794e-05	2.12661383359856e-05	2.417025320166382e-05	2.758401859828266e-05	3.149456709679155e-05	3.582268558421495e-05	4.03892163168383e-05	4.48927557990905e-05	4.892317395792519e-05	5.203252733389324e-05	5.385564715060623e-05	5.422796457547105e-05	5.32322193537687e-05	5.114822783465653e-05	4.834448557330156e-05	4.517493715475702e-05	4.191891881868899e-05	3.876548838133782e-05	3.582474839647779e-05	3.314876008751385e-05	3.075176549773352e-05	2.862581007195839e-05	2.675139794212178e-05	2.510416058860614e-05	2.365873632641857e-05	2.239085257767896e-05	2.127831635856667e-05	2.030137467968276e-05	1.944273130889992e-05	1.868739061163987e-05	1.802242656274591e-05	1.743673102311643e-05
1.068168756681481e-05	1.134626344594696e-05	1.973118931361705e-05	1.261070482369077e-05	1.278617555110869e-05	1.803888483151639e-05	2.64292354884607e-05	3.007010846638032e-05	2.548394220468409e-05	1.986610643190906e-05	1.620432711958153e-05	1.419418872342913e-05	1.325074039851113e-05	1.301044448517314e-05	1.328041165495888e-05	1.396668554164646e-05	1.503231743541781e-05	1.647507847791783e-05	1.831487935919488e-05	2.058490774258893e-05	2.332255457364584e-05	2.655692855060863e-05	3.02901361660648e-05	3.447076382697137e-05	3.896183870871689e-05	4.351340255137489e-05	4.775998333776353e-05	5.126665493296054e-05	5.362984408534804e-05	5.459931847120891e-05	5.415685288236567e-05	5.250524403037584e-05	4.998073559229123e-05	4.694539051938363e-05	4.370926544020423e-05	4.049766806476245e-05	3.745239158011693e-05	3.464907487061657e-05	3.211766372573396e-05	2.985973088865974e-05	2.786099736716966e-05	2.609953101069345e-05	2.455072389971487e-05	2.319010334087312e-05	2.199478072389372e-05	2.094408786541311e-05	2.001975273444787e-05	1.920582991502311e-05	1.848851283966311e-05	1.785590003425041e-05
1.052074119652078e-05	1.122019837723488e-05	2.000756714463747e-05	1.282980736485891e-05	1.261234091694357e-05	1.748075726065061e-05	2.577276243714731e-05	3.034282652512356e-05	2.637174131208053e-05	2.060171616088685e-05	1.667278898868552e-05	1.446156255606298e-05	1.337520494803841e-05	1.302483412991381e-05	1.31996450684154e-05	1.379410821459454e-05	1.476330505216068e-05	1.609900743406058e-05	1.78164529624971e-05	1.994564263990773e-05	2.252325942173551e-05	2.558216908755027e-05	2.913576535140797e-05	3.315515193219651e-05	3.753972003890961e-05	4.208764453996788e-05	4.648204965247156e-05	5.031551068804797e-05	5.316782888905325e-05	5.472127089621361e-05	5.486027985802056e-05	5.369857849745602e-05	5.152117377893784e-05	4.868231715894562e-05	4.551441920809203e-05	4.227738226022802e-05	3.914683780055584e-05	3.622542805592128e-05	3.356207956939529e-05	3.117047716826544e-05	2.904338987501683e-05	2.716252872653368e-05	2.550479019771999e-05	2.40459423126167e-05	2.276264147602968e-05	2.163342056460825e-05	2.063907355342112e-05	1.976270441198637e-05	1.898960228989597e-05	1.830703766388535e-05
1.037853154194349e-05	1.111795704087059e-05	2.021933904652282e-05	1.307721200973336e-05	1.246305509479869e-05	1.695228059180364e-05	2.507744157778602e-05	3.049155308007989e-05	2.724734214243012e-05	2.137846065092909e-05	1.717978421351135e-05	1.475801874797313e-05	1.352245383456645e-05	1.305900831040709e-05	1.31381058566373e-05	1.364207601774324e-05	1.451774997581297e-05	1.575076177833632e-05	1.735152313059202e-05	1.93464864642344e-05	2.177077530446489e-05	2.46592779659238e-05	2.803360458736346e-05	3.188271202607922e-05	3.613663402034397e-05	4.063708112441762e-05	4.511642901635478e-05	4.920488538312771e-05	5.248503131123248e-05	5.459233699279966e-05	5.532415325098539e-05	5.469920854757586e-05	5.293430368836894e-05	5.035805905052124e-05	4.731356860098735e-05	4.409098287755222e-05	4.090047649328385e-05	3.787468103023078e-05	3.508488878789678e-05	3.255979180816417e-05	3.030136576413903e-05	2.829644325851347e-05	2.652437658615309e-05	2.496175408343092e-05	2.358510940061094e-05	2.237235104339413e-05	2.130341669769634e-05	2.036048015200142e-05	1.95279144749528e-05	1.879213351061055e-05
1.025601251925066e-05	1.103957778796531e-05	2.036051338468197e-05	1.335353303981964e-05	1.233791465392471e-05	1.645421327703545e-05	2.435612834494383e-05	3.05126834023879e-05	2.809683487532621e-05	2.219447372927121e-05	1.772681573287932e-05	1.508494389555163e-05	1.369329455205801e-05	1.311326808861762e-05	1.309567590926917e-05	1.351009023929569e-05	1.4294775925862e-05	1.542908186170297e-05	1.691847199909918e-05	1.878558518622867e-05	2.106333963619008e-05	2.37872776012813e-05	2.698470559563411e-05	3.06584089887215e-05	3.476370071276631e-05	3.918056780844286e-05	4.368881722294986e-05	4.796231507574417e-05	5.160231387199104e-05	5.421857037215002e-05	5.553680423993434e-05	5.548162321593215e-05	5.418856990222288e-05	5.194241732418182e-05	4.908234937595931e-05	4.592135279599763e-05	4.270285800730783e-05	3.959162333386575e-05	3.668458582627741e-05	3.402857564022238e-05	3.163725974277859e-05	2.950436911615725e-05	2.761289627537023e-05	2.594099634022666e-05	2.446552561400899e-05	2.31640165787243e-05	2.201567484678256e-05	2.100179279659457e-05	2.010583216748929e-05	1.931333066015323e-05
1.015392068514223e-05	1.098510180348963e-05	2.042714080113049e-05	1.365930875260755e-05	1.223659144149865e-05	1.598686387886444e-05	2.362051851870528e-05	3.040652161742133e-05	2.890491779425155e-05	2.304679801585864e-05	1.831526334703968e-05	1.544381424362104e-05	1.388863669848837e-05	1.318800341150596e-05	1.307231894773171e-05	1.339773543282147e-05	1.409359625621863e-05	1.513280203265673e-05	1.651576490054976e-05	1.826111731868933e-05	2.039908915925242e-05	2.296481027265634e-05	2.598924348197451e-05	2.948559636001937e-05	3.342960792694905e-05	3.773409760903944e-05	4.222278480558416e-05	4.661568183144155e-05	5.05445597528305e-05	5.361305449802176e-05	5.549403021877076e-05	5.602541768038382e-05	5.52539022010736e-05	5.340359768628011e-05	5.079312891646478e-05	4.774774116954019e-05	4.454032654846418e-05	4.136857366043107e-05	3.835793745296772e-05	3.55766202620737e-05	3.305275994707269e-05	3.078907691171278e-05	2.877365177933792e-05	2.698715005280869e-05	2.540733397023298e-05	2.401170047163374e-05	2.277890674310059e-05	2.168944964093256e-05	2.072590669270871e-05	1.98729327923236e-05
1.007281886672904e-05	1.09545877082746e-05	2.041758030842371e-05	1.399495000054412e-05	1.215883927515038e-05	1.555019257254693e-05	2.288093411289351e-05	3.017722447575853e-05	2.965534334527939e-05	2.393117886413695e-05	1.894630875898913e-05	1.58361849008368e-05	1.410949368741722e-05	1.328369510874227e-05	1.306808080296798e-05	1.330467815671152e-05	1.39135121633909e-05	1.486085056199033e-05	1.614195677931345e-05	1.777131620753433e-05	1.977611458301035e-05	2.219024936922249e-05	2.504670941556095e-05	2.836628927966735e-05	3.214088254787805e-05	3.631085015491561e-05	4.0739283804163e-05	4.519201886532443e-05	4.933914476376246e-05	5.279491318331309e-05	5.519934094389197e-05	5.631664549225074e-05	5.610339077963067e-05	5.470947406938801e-05	5.241558848692025e-05	4.954578136866653e-05	4.639572320794128e-05	4.319497878593396e-05	4.009960094133394e-05	3.720229684236842e-05	3.454867655960324e-05	3.215285200095374e-05	3.000972816346538e-05	2.810365248183516e-05	2.641404172276407e-05	2.491881128608499e-05	2.359632853249924e-05	2.242642858507373e-05	2.139086151579098e-05	2.047341039123842e-05
1.001313216532613e-05	1.094812092483961e-05	2.033260003493595e-05	1.436067730390754e-05	1.21044989607183e-05	1.514389801426113e-05	2.214622788378001e-05	2.98324659841809e-05	3.033153088447229e-05	2.484185963477967e-05	1.962084276333307e-05	1.626367424547104e-05	1.435698382598215e-05	1.340091714848929e-05	1.308309005968443e-05	1.323066596795485e-05	1.375391081646758e-05	1.461224868842699e-05	1.57956959588792e-05	1.731448615024254e-05	1.919250288859598e-05	2.146178954583578e-05	2.415607462581518e-05	2.730141468283111e-05	3.090218208107539e-05	3.492136071135803e-05	3.925639848914025e-05	4.371657935190603e-05	4.80144487298624e-05	5.178797125892939e-05	5.466363370929292e-05	5.634876418021467e-05	5.671493728186158e-05	5.582911600726234e-05	5.391763473593361e-05	5.128775271848762e-05	4.824821096748014e-05	4.505704116103445e-05	4.190171961952915e-05	3.89022028689019e-05	3.612466691077319e-05	3.359729592751835e-05	3.132385746284162e-05	2.929380914611739e-05	2.748916546210096e-05	2.588885212418583e-05	2.447129857250121e-05	2.321587297297477e-05	2.210359333862994e-05	2.111740556667373e-05
9.975175860690919e-06	1.096581807148678e-05	2.017530027606316e-05	1.475644525516562e-05	1.207350195103501e-05	1.476749037824236e-05	2.142378319387807e-05	2.938286969141646e-05	3.091732405991877e-05	2.577139502737756e-05	2.03393522678422e-05	1.672794220815778e-05	1.463233042099253e-05	1.354033908650295e-05	1.311755907185731e-05	1.317552671393519e-05	1.361426352806879e-05	1.438610907722343e-05	1.547572591081841e-05	1.688901363284732e-05	1.864636951322204e-05	2.077751872505326e-05	2.331592744755454e-05	2.629103361406393e-05	2.971658473396154e-05	3.357376576944513e-05	3.778929683400079e-05	4.221218673508675e-05	4.659853068124664e-05	5.061922834576529e-05	5.390434595533983e-05	5.612305362543183e-05	5.707270327856186e-05	5.673447451266301e-05	5.526663785768287e-05	5.29431398997263e-05	5.007328148682998e-05	4.693741694074727e-05	4.375351703964054e-05	4.067077363012111e-05	3.777891605433543e-05	3.512308647980506e-05	3.27182494330367e-05	3.056068039876473e-05	2.863615882988831e-05	2.692537729423763e-05	2.54072937888049e-05	2.406108094352443e-05	2.286716976860303e-05	2.180773485074306e-05
9.959175014830552e-06	1.100782646784589e-05	1.995087068007369e-05	1.518185332369875e-05	1.206587286398414e-05	1.44203518367279e-05	2.071958421344875e-05	2.884128227855183e-05	3.139784483701834e-05	2.671050488822654e-05	2.110178528360704e-05	1.723066086588843e-05	1.493686048242033e-05	1.370272861935325e-05	1.317178534588473e-05	1.313916815494561e-05	1.349412405859784e-05	1.418163392178079e-05	1.518088554729309e-05	1.649337475243233e-05	1.813588233031485e-05	2.01354747576068e-05	2.252458598513816e-05	2.533453388773031e-05	2.858586345434015e-05	3.227408919419822e-05	3.635033378431106e-05	4.069885146109335e-05	4.51180494947697e-05	4.931731073151806e-05	5.2944200373491e-05	5.564845480332138e-05	5.71681831290019e-05	5.740207595538731e-05	5.643094827743908e-05	5.447952440263015e-05	5.184300576267962e-05	4.88150369034518e-05	4.564092118708353e-05	4.24998719083153e-05	3.95077752249345e-05	3.672969343119692e-05	3.419438390820991e-05	3.190693787877369e-05	2.985831798637569e-05	2.803193322632335e-05	2.640787524108426e-05	2.496548761094837e-05	2.368482237778164e-05	2.254738915631209e-05
9.965275698592291e-06	1.107431864614703e-05	1.966621487174319e-05	1.56360428815956e-05	1.208173098684729e-05	1.410178597607568e-05	2.003833296924238e-05	2.822197436753673e-05	3.176037168624194e-05	2.764799625051911e-05	2.190739292172698e-05	1.777347551257089e-05	1.527200148050751e-05	1.38889541217484e-05	1.324615327853986e-05	1.312157794116674e-05	1.339312712502824e-05	1.399811286845386e-05	1.49101084537235e-05	1.612613969814669e-05	1.765927905440483e-05	1.953368931596048e-05	2.178018933940896e-05	2.443079360326635e-05	2.751073515537501e-05	3.102654123899051e-05	3.494925884342812e-05	3.919361726960589e-05	4.359746730194977e-05	4.791104285556451e-05	5.180970023809068e-05	5.494085531745914e-05	5.700076538060667e-05	5.781454538083597e-05	5.738159238974569e-05	5.586380931987116e-05	5.352658394135546e-05	5.066511077906103e-05	4.754626134470129e-05	4.437837801895555e-05	4.130536564514297e-05	3.841504932710427e-05	3.575276068389316e-05	3.333468593684427e-05	3.115866033119619e-05	2.921197995993244e-05	2.747664008503278e-05	2.593263800797388e-05	2.455993367663642e-05	2.333952986554949e-05
9.993547787772602e-06	1.116548157264894e-05	1.932949028106438e-05	1.611758140806432e-05	1.212129080615361e-05	1.381105769173571e-05	1.938359319585521e-05	2.753985158759032e-05	3.19951523878743e-05	2.857078511703564e-05	2.275454895360675e-05	1.835795410219789e-05	1.563927547560045e-05	1.409998700906795e-05	1.334113622607054e-05	1.312282396026193e-05	1.331098716890069e-05	1.3834920905008e-05	1.46624213921414e-05	1.578597499897672e-05	1.721487943544741e-05	1.897022130509845e-05	2.108077040130386e-05	2.357831744400194e-05	2.649108078331296e-05	2.983381068903463e-05	3.359348645392322e-05	3.771058924682324e-05	4.205853483331254e-05	4.642824002932515e-05	5.05295452860261e-05	5.402192075235293e-05	5.65777111995395e-05	5.796178010084475e-05	5.809400043560925e-05	5.706373353855128e-05	5.509123054965321e-05	5.24593779120847e-05	4.944809100217945e-05	4.62918127226066e-05	4.316316211826558e-05	4.017517834489256e-05	3.73926042711719e-05	3.484524333760845e-05	3.253977162927102e-05	3.046878900487799e-05	2.861715659981393e-05	2.696614828339169e-05	2.549601617680386e-05	2.418747975247679e-05
1.004397924321628e-05	1.128150010038123e-05	1.894961616531502e-05	1.66243364949745e-05	1.218486151472401e-05	1.35474250461892e-05	1.875794518725649e-05	2.680974397177936e-05	3.209605789717494e-05	2.946405004034558e-05	2.364054980418024e-05	1.898552271890416e-05	1.604028977572895e-05	1.433690371726569e-05	1.345729886764072e-05	1.314305506495613e-05	1.324749742524597e-05	1.369151632164756e-05	1.443694233591277e-05	1.547164410844572e-05	1.680109337216063e-05	1.844318176974646e-05	2.042431308006984e-05	2.27753484675597e-05	2.552613504652113e-05	2.869733726244827e-05	3.228839573326246e-05	3.626109372148089e-05	4.052003021205124e-05	4.489477844958013e-05	4.91331228119894e-05	5.291762240489453e-05	5.59135573013412e-05	5.784162609075466e-05	5.854958793325733e-05	5.804957953098251e-05	5.650339859257835e-05	5.416666042531807e-05	5.132119826152993e-05	4.822203689397538e-05	4.506957979897197e-05	4.20037916203375e-05	3.911152339692063e-05	3.643888132697043e-05	3.400361659475187e-05	3.180531291943541e-05	2.983287841181857e-05	2.806965215109782e-05	2.649668130956434e-05	2.509470712625681e-05
1.011646174397614e-05	1.142253400803314e-05	1.853579903935359e-05	1.715334454590105e-05	1.227284535712055e-05	1.331016445306849e-05	1.816314009232023e-05	2.60458198298498e-05	3.206099607068408e-05	3.031154508868016e-05	2.456140110850963e-05	1.965738455738524e-05	1.647672308347963e-05	1.460088703100043e-05	1.359529980987529e-05	1.318250218338537e-05	1.320252932393345e-05	1.356743882871344e-05	1.423287824024563e-05	1.518200678207829e-05	1.641642586993359e-05	1.79507519817936e-05	1.980879658721901e-05	2.20199584227665e-05	2.461464672983297e-05	2.761755688013235e-05	3.103763457956859e-05	3.48539240189241e-05	3.899770652974009e-05	4.333395643832992e-05	4.764919271044347e-05	5.165663389412312e-05	5.50290276445565e-05	5.745997054785712e-05	5.873700701583e-05	5.879592993860742e-05	5.773030068545268e-05	5.575375595130674e-05	5.313686742325038e-05	5.014708264491624e-05	4.700959819612551e-05	4.389186475857512e-05	4.090512909715047e-05	3.811451579432622e-05	3.555130830647776e-05	3.322402164980558e-05	3.112703352883145e-05	2.924672905493044e-05	2.75655955013951e-05	2.606480120758262e-05
1.021076752684488e-05	1.158868784587709e-05	1.809711423039977e-05	1.770068194672371e-05	1.238573457802648e-05	1.309859039912141e-05	1.76002458755802e-05	2.526114679003778e-05	3.189203218247247e-05	3.109608876764124e-05	2.551160125402283e-05	2.037441986174158e-05	1.695030587013381e-05	1.489322641447233e-05	1.375589435850491e-05	1.324147980811509e-05	1.317603224683175e-05	1.346230789570483e-05	1.404952270792645e-05	1.49160176096981e-05	1.605947959498937e-05	1.749119611938235e-05	1.92322290984848e-05	2.131011965416016e-05	2.375501179889746e-05	2.659411651106086e-05	2.984341090318612e-05	3.34956334164165e-05	3.750439746211911e-05	4.176612803597302e-05	4.610483970445362e-05	5.026876107128852e-05	5.394959672916584e-05	5.683024254311412e-05	5.865291150174564e-05	5.928329394137723e-05	5.874163297150773e-05	5.718667392515458e-05	5.486344829343218e-05	5.204117848043072e-05	4.896446798553863e-05	4.582722256931895e-05	4.276662099917318e-05	3.986935407965375e-05	3.718283279638816e-05	3.472670066655067e-05	3.250248337139229e-05	3.05008099710201e-05	2.870642019304296e-05	2.710143631702936e-05
1.03265173448515e-05	1.177997273092178e-05	1.764216833464277e-05	1.826134987717605e-05	1.252410663204761e-05	1.291207075441855e-05	1.706978025406971e-05	2.44674020387351e-05	3.159520212718263e-05	3.180022727096474e-05	2.648393758244417e-05	2.11370644610312e-05	1.74627934632066e-05	1.521531690501284e-05	1.39399373567288e-05	1.332038785191395e-05	1.316803365749707e-05	1.33758213611217e-05	1.388625367396107e-05	1.46727239883774e-05	1.572895563051481e-05	1.706286970655781e-05	1.869267280390001e-05	2.064376149524539e-05	2.29453821726237e-05	2.562605816459276e-05	2.870676020792047e-05	3.219084523030247e-05	3.60502316295004e-05	4.020856888629955e-05	4.452472107698246e-05	4.878353812504332e-05	5.270387722095149e-05	5.597239342330137e-05	5.830213753975277e-05	5.949941627383706e-05	5.951135744825724e-05	5.843217368721264e-05	5.646727004003259e-05	5.387503282541136e-05	5.091155697951655e-05	4.779416703730681e-05	4.468635914226757e-05	4.169850132681738e-05	3.88967270557045e-05	3.631420640323753e-05	3.396154675403754e-05	3.183505626700532e-05	2.992273204295797e-05	2.820832196456277e-05
1.046313964154127e-05	1.199625924271376e-05	1.717885319937918e-05	1.88291875329071e-05	1.268861719517852e-05	1.275003856322175e-05	1.65718282792429e-05	2.367471843129703e-05	3.11800459029607e-05	3.240704605636631e-05	2.74693168116196e-05	2.194516507619108e-05	1.801593005978306e-05	1.556865601372759e-05	1.414838595640665e-05	1.341971384901515e-05	1.317863961438934e-05	1.330775435085433e-05	1.374253120459023e-05	1.445126376032299e-05	1.542365291936499e-05	1.666422477155803e-05	1.818826205458464e-05	2.001881378847775e-05	2.2183753292404e-05	2.47119734614829e-05	2.76277837751196e-05	3.094255834755107e-05	3.464291254294898e-05	3.86755242311221e-05	4.293060110078227e-05	4.722907825619543e-05	5.132200338525321e-05	5.491149265335113e-05	5.769727977431887e-05	5.944010634318004e-05	6.001936253174355e-05	5.945950957327302e-05	5.791390255033699e-05	5.561643229302782e-05	5.282439911222972e-05	4.977319621014962e-05	4.665144843477468e-05	4.359453749019267e-05	4.068971188009879e-05	3.798617569638187e-05	3.550578387801875e-05	3.325220665408058e-05	3.121791901490558e-05	2.938913539520849e-05
1.061982140158113e-05	1.223722071281395e-05	1.671419008528785e-05	1.939683179140758e-05	1.287999038542615e-05	1.261200106054596e-05	1.610614391959543e-05	2.289164383679893e-05	3.065892450334689e-05	3.290107631394859e-05	2.845665706744823e-05	2.279781060660235e-05	1.861140159567027e-05	1.59548379370307e-05	1.438230214577237e-05	1.354003546898628e-05	1.320803567332217e-05	1.325795853370337e-05	1.361789548402722e-05	1.425086269066355e-05	1.5142466778478e-05	1.629381250205199e-05	1.771721603747499e-05	1.943323986032673e-05	2.146803359035165e-05	2.385013130593645e-05	2.660585536710461e-05	2.975243384617532e-05	3.328802934207407e-05	3.717838752075403e-05	4.13411376189088e-05	4.563122055365671e-05	4.983415465143233e-05	5.367611112485537e-05	5.685772479892637e-05	5.910948106235335e-05	6.02528117866226e-05	6.024223727396414e-05	5.916972161867954e-05	5.72311902060811e-05	5.467301125627924e-05	5.174087230508085e-05	4.864537414944478e-05	4.554708435797795e-05	4.2556285780183e-05	3.974068814961268e-05	3.71357360542758e-05	3.475438712192084e-05	3.259504757253665e-05	3.064743259137951e-05
1.079545173768613e-05	1.250226653218256e-05	1.625425414508331e-05	1.995574345923258e-05	1.309900545158738e-05	1.249754652612695e-05	1.567223612411831e-05	2.212518722898721e-05	3.004620576351313e-05	3.326921760741854e-05	2.943287355234955e-05	2.369314031160333e-05	1.925077513270749e-05	1.637554421463126e-05	1.464285480388631e-05	1.36820232956264e-05	1.325648817952482e-05	1.322636173545177e-05	1.351196504502304e-05	1.407083192085214e-05	1.488438678914003e-05	1.595028402458117e-05	1.727784716246547e-05	1.888506096092738e-05	2.079609876453957e-05	2.303858171476918e-05	2.563979686028347e-05	2.862105426752601e-05	3.198937230612216e-05	3.572596276899361e-05	3.977187219338752e-05	4.40129741059708e-05	4.826932054999881e-05	5.229666852396128e-05	5.580827181342445e-05	5.851959290188518e-05	6.020701383853012e-05	6.075989921152048e-05	6.020368045462137e-05	5.868444566712274e-05	5.642453343818217e-05	5.366990425086703e-05	5.064773863414456e-05	4.754239218115338e-05	4.448829292514785e-05	4.157388394924928e-05	3.885061834758892e-05	3.634287900599856e-05	3.405669588271002e-05	3.198653320134018e-05
1.098856015920111e-05	1.279046568996096e-05	1.580416451214172e-05	2.049632012368362e-05	1.334647902542098e-05	1.24063494691374e-05	1.526944053209343e-05	2.138092534165002e-05	2.935741087845428e-05	3.350158116982415e-05	3.038299173622028e-05	2.462813236550516e-05	1.993542221132562e-05	1.68325297709275e-05	1.493132098504264e-05	1.38464438045046e-05	1.332434594382782e-05	1.321296792718532e-05	1.342443528604343e-05	1.391056550236539e-05	1.464849430177695e-05	1.563238981006857e-05	1.686856613224918e-05	1.837237387236469e-05	2.016583348501038e-05	2.227523901280203e-05	2.472802478190726e-05	2.754815156779834e-05	3.074923516263391e-05	3.432477162708788e-05	3.823537108979781e-05	4.239423065671406e-05	4.665436043179708e-05	5.080389811112472e-05	5.457751173886646e-05	5.768949807914554e-05	5.988570186483919e-05	6.099939625584333e-05	6.09891386696994e-05	5.994226557782594e-05	5.804422547227588e-05	5.552950966974142e-05	5.263415973938592e-05	4.956298713597559e-05	4.647448691441287e-05	4.34795449977971e-05	4.064796494439483e-05	3.801784122832518e-05	3.560474789998835e-05	3.340937442651261e-05
1.119725266859953e-05	1.310046167861724e-05	1.536812362815942e-05	2.100811216494917e-05	1.362324185671294e-05	1.233817453286233e-05	1.489697835643484e-05	2.066314667575191e-05	2.860840437378673e-05	3.359215580087897e-05	3.129041917134632e-05	2.55983798385933e-05	2.066642350976041e-05	1.732760304691997e-05	1.524908605298003e-05	1.403416244871323e-05	1.341204229055122e-05	1.321785759878379e-05	1.335507730756277e-05	1.376953809100693e-05	1.443395974145076e-05	1.533897810421441e-05	1.648788448259964e-05	1.789336311022796e-05	1.957516283305971e-05	2.155794751257557e-05	2.386867059156198e-05	2.653280293087679e-05	2.956869294570155e-05	3.297937508729024e-05	3.674146728762501e-05	4.079169946843732e-05	4.501336805560535e-05	4.92275407249992e-05	5.319614520704279e-05	5.664389095933835e-05	5.930068921057141e-05	6.095587605689164e-05	6.150556345608678e-05	6.09734473184435e-05	5.949681595667483e-05	5.728611028654121e-05	5.457639750527341e-05	5.158743264786178e-05	4.850012291137047e-05	4.544865458871239e-05	4.252323115839454e-05	3.977798456512239e-05	3.724014365594657e-05	3.49183286657423e-05
1.141915033568905e-05	1.343038122175572e-05	1.494949010041883e-05	2.148015075803556e-05	1.393010877056736e-05	1.229287941695817e-05	1.455400410381737e-05	1.997501394536669e-05	2.781469064185942e-05	3.353921317189115e-05	3.213739783652197e-05	2.659786580712798e-05	2.144445223698922e-05	1.786259867042919e-05	1.559764218181811e-05	1.42461467316749e-05	1.352009745610233e-05	1.324118852424582e-05	1.330373709211172e-05	1.364730286313395e-05	1.424003985836861e-05	1.50689926976387e-05	1.613441522758532e-05	1.744630889548901e-05	1.902207545206793e-05	2.088453256216787e-05	2.305967792244839e-05	2.557359569829872e-05	2.844784939127461e-05	3.169268831622286e-05	3.529756081874868e-05	3.921901116189836e-05	4.336731804235051e-05	4.759533136705967e-05	5.169539979124632e-05	5.541147569395028e-05	5.847095240859248e-05	6.063302401468416e-05	6.173990794361561e-05	6.175136839781583e-05	6.07481500584851e-05	5.890438996521923e-05	5.6442773855187e-05	5.359026743712232e-05	5.054662262002627e-05	4.746896030422609e-05	4.44693619473076e-05	4.162019887088783e-05	3.896258225919717e-05	3.651497983769444e-05
1.165133672012286e-05	1.37777410419317e-05	1.45508714607802e-05	2.190138445393607e-05	1.426784041537515e-05	1.227041703362081e-05	1.423964378285651e-05	1.93187306749192e-05	2.699085555707977e-05	3.334540048893776e-05	3.29056422573207e-05	2.761875491344382e-05	2.226963407516856e-05	1.843934082980367e-05	1.597858461477537e-05	1.448346910673497e-05	1.364912130639514e-05	1.328319692132527e-05	1.32703350466284e-05	1.3543489700434e-05	1.406607503460578e-05	1.48214702827721e-05	1.580687211703838e-05	1.702959185946432e-05	1.850464008140611e-05	2.025283953812315e-05	2.229888004211935e-05	2.466876391023952e-05	2.738605167332585e-05	3.046627455313544e-05	3.39089436379104e-05	3.768693846929455e-05	4.173395036382427e-05	4.593229630133874e-05	5.010566664135386e-05	5.402325858613945e-05	5.74212661096819e-05	6.004272190293288e-05	6.168749590765279e-05	6.225569388716494e-05	6.176702696652143e-05	6.03487051436924e-05	5.819893672871754e-05	5.554218797633949e-05	5.25913682825826e-05	4.95245760851081e-05	4.647634486400812e-05	4.353913889533508e-05	4.077017633730737e-05	3.819985399618436e-05
1.189032226021564e-05	1.413935906642027e-05	1.417422592660004e-05	2.226120501970925e-05	1.463709523091833e-05	1.227083704043988e-05	1.395302514972068e-05	1.869570196382196e-05	2.615016756919343e-05	3.301751026867522e-05	3.357714494821313e-05	2.865122488932544e-05	2.314138232294328e-05	1.905959522370075e-05	1.639360491941668e-05	1.474730949377358e-05	1.379981632717793e-05	1.334419900346066e-05	1.325486592091133e-05	1.345780367860146e-05	1.391148673219723e-05	1.459553759000141e-05	1.550406790914713e-05	1.664169526245395e-05	1.80210168666696e-05	1.966076302861552e-05	2.158406063210701e-05	2.381629957995022e-05	2.638207288470928e-05	2.930060995934478e-05	3.257912421070151e-05	3.62036880991012e-05	4.012783961572091e-05	4.426034276655153e-05	4.845542783818886e-05	5.251092688856918e-05	5.618056167813657e-05	5.920412506244355e-05	6.135229926004167e-05	6.247374466184572e-05	6.252706687874299e-05	6.158478602695389e-05	5.980899250469159e-05	5.741053919257584e-05	5.460769095522465e-05	5.159567160813587e-05	4.853077550179508e-05	4.552678099765623e-05	4.265906027958307e-05	3.997210139371215e-05
1.213203519715381e-05	1.451127894641968e-05	1.382096507633104e-05	2.255002585092834e-05	1.503836999332345e-05	1.229428682419564e-05	1.369330139025424e-05	1.810668307467743e-05	2.530433287319872e-05	3.256596067800304e-05	3.413510250539383e-05	2.968336753072272e-05	2.405820834702279e-05	1.972500718031058e-05	1.684448029637131e-05	1.503895714082516e-05	1.397298082327447e-05	1.342459291667307e-05	1.325739911209159e-05	1.339002388667806e-05	1.377577514744793e-05	1.439040845215621e-05	1.522491197596596e-05	1.628120535395484e-05	1.756946459442069e-05	1.910626812486569e-05	2.091300071094935e-05	2.301404203214678e-05	2.543426429840573e-05	2.819531575963618e-05	3.131013503573589e-05	3.477522663588018e-05	3.856059532126186e-05	4.259809987344611e-05	4.677049875255485e-05	5.090544044755987e-05	5.478019563904226e-05	5.814228354420512e-05	6.074657520129179e-05	6.240135624434453e-05	6.300841378123152e-05	6.258161060062505e-05	6.12369883372666e-05	5.916016106810147e-05	5.65651215232539e-05	5.365830851239377e-05	5.061547527136704e-05	4.757197187654622e-05	4.462296003707759e-05	4.182912987114987e-05
1.237184929905868e-05	1.488871926750812e-05	1.349205190180482e-05	2.275986090840307e-05	1.547192733670508e-05	1.234101194359401e-05	1.345966946714398e-05	1.7551912360283e-05	2.446338562227778e-05	3.200405619366401e-05	3.456488774720775e-05	3.070119310405317e-05	2.501750971624547e-05	2.043702331170318e-05	1.733305778483404e-05	1.535981148090039e-05	1.416951223943062e-05	1.352486104755145e-05	1.327807936165984e-05	1.334000259731513e-05	1.365851712060018e-05	1.420538091201284e-05	1.496840749087708e-05	1.59468103758642e-05	1.714834478846154e-05	1.858740543395857e-05	2.028351419758852e-05	2.225974857144257e-05	2.454068035131725e-05	2.714935713914354e-05	3.010281291222341e-05	3.34056126407685e-05	3.704114489070988e-05	4.096095765378205e-05	4.507357168443039e-05	4.923591340822677e-05	5.325229760708748e-05	5.688648086599188e-05	5.988991686152367e-05	6.2043117929475e-05	6.319907570386896e-05	6.331328350358626e-05	6.244867255995374e-05	6.075460786745327e-05	5.842996645296874e-05	5.568449099930729e-05	5.270921365206187e-05	4.966000127364798e-05	4.665273970160992e-05	4.376619372852256e-05
1.260465803322879e-05	1.526606089697795e-05	1.318809081364468e-05	2.288484281261024e-05	1.593770887825298e-05	1.241135597207906e-05	1.325138418798908e-05	1.703122714742376e-05	2.363568681091622e-05	3.134712026246986e-05	3.485497207543953e-05	3.168877345778283e-05	2.601534164906426e-05	2.119679395054958e-05	1.786123196243737e-05	1.571138153781143e-05	1.43904104855407e-05	1.364557268002421e-05	1.331712784832854e-05	1.330766480327569e-05	1.35593643379484e-05	1.403983446045715e-05	1.473364839186921e-05	1.563729860631406e-05	1.67561234258039e-05	1.810232115250651e-05	1.969347427264045e-05	2.155114952017135e-05	2.369917968526217e-05	2.616121039173971e-05	2.895704681417502e-05	3.20973156376958e-05	3.557605933198923e-05	3.9361249227374e-05	4.338402136653704e-05	4.752881492915057e-05	5.16283283750662e-05	5.54684791011963e-05	5.8807846154605e-05	6.141196432126969e-05	6.309573482158007e-05	6.376072113571633e-05	6.341340454318328e-05	6.215771132275343e-05	6.016625063014817e-05	5.76424994095417e-05	5.478659790621864e-05	5.177224283474664e-05	4.873594972151493e-05	4.577594842005775e-05
1.282500236007496e-05	1.563688689488371e-05	1.290940780896881e-05	2.292161891314097e-05	1.643523307214808e-05	1.250575961151984e-05	1.30677688861719e-05	1.654416264208263e-05	2.282800339456454e-05	3.061159636533888e-05	3.499769419978902e-05	3.262855524191091e-05	2.704618176868434e-05	2.200505369043442e-05	1.843091446193582e-05	1.609528331633442e-05	1.463678111084708e-05	1.378738696770573e-05	1.337484367650269e-05	1.329300813171264e-05	1.347804185434476e-05	1.389322747183639e-05	1.451981627050433e-05	1.535155575735423e-05	1.639137088101098e-05	1.764926330133698e-05	1.914083236870562e-05	2.088599035353842e-05	2.290750562886976e-05	2.522900101202575e-05	2.787199185614534e-05	3.085150982712605e-05	3.416989121155217e-05	3.780852561214663e-05	4.171791952596668e-05	4.580747820214749e-05	4.993792919794581e-05	5.392084259519694e-05	5.753012564214396e-05	6.052817923461607e-05	6.27039233118587e-05	6.391294435893813e-05	6.41060371403891e-05	6.333540357722607e-05	6.173703484342553e-05	5.949756569227619e-05	5.681819969640935e-05	5.388591954316511e-05	5.085641314406123e-05	4.78479897624896e-05
1.302725462702383e-05	1.599408852361592e-05	1.265612019085769e-05	2.286957541678302e-05	1.696347779450843e-05	1.262475887079746e-05	1.290822345694002e-05	1.609003484032641e-05	2.204564090379654e-05	2.981420302954318e-05	3.498978093679818e-05	3.350186382868372e-05	2.81027036064644e-05	2.286197773100972e-05	1.904399333074796e-05	1.651323446796775e-05	1.490983812324015e-05	1.395105617437313e-05	1.345160575600318e-05	1.329610314472333e-05	1.341434695717137e-05	1.376509488670498e-05	1.432617730162637e-05	1.508856197154123e-05	1.605276058405411e-05	1.722658501644125e-05	1.862363132158948e-05	2.026206331655178e-05	2.216334933934373e-05	2.435061601275453e-05	2.68462502602462e-05	2.966833595813581e-05	3.282550327549252e-05	3.630988089642662e-05	4.008820246161038e-05	4.409187975350387e-05	4.820809408538417e-05	5.227547334316194e-05	5.608898054636333e-05	5.941794640078358e-05	6.203754575123225e-05	6.376781603839976e-05	6.45085683555259e-05	6.425765894021289e-05	6.310606665421675e-05	6.121292594217963e-05	5.877098640181608e-05	5.597406006370822e-05	5.299389882736843e-05	4.996840683762132e-05
1.320585417259392e-05	1.633004735452716e-05	1.242819602447467e-05	2.273086080872744e-05	1.75207490343221e-05	1.276898201714701e-05	1.277223035846165e-05	1.566800895084328e-05	2.129260670682897e-05	2.897120676015694e-05	3.483255335501278e-05	3.428959987653704e-05	2.917558055432179e-05	2.37670125624787e-05	1.970227995761809e-05	1.696704535040815e-05	1.521090618872879e-05	1.413742911664138e-05	1.354787506348743e-05	1.331709403208114e-05	1.336814838772523e-05	1.365504617965558e-05	1.415207930149017e-05	1.484738860783052e-05	1.573906677567769e-05	1.683274561860529e-05	1.814001394866691e-05	1.967723056494935e-05	2.146439853844558e-05	2.352379392397855e-05	2.58780217194602e-05	2.85471288773704e-05	3.154437377706322e-05	3.487029499454357e-05	3.850493946443399e-05	4.239863627944148e-05	4.646265610708737e-05	5.056244081149338e-05	5.45174046580604e-05	5.811162801877355e-05	6.111781722032084e-05	6.333212875221104e-05	6.461136479294903e-05	6.4900368043188e-05	6.423966600071799e-05	6.27512460636516e-05	6.060911133731999e-05	5.800571670576674e-05	5.512394243603277e-05	5.21193899362686e-05
1.335558187062665e-05	1.663689678570238e-05	1.222550400524988e-05	2.251020685644072e-05	1.810453904586774e-05	1.293914490961854e-05	1.265935907200913e-05	1.527715507266086e-05	2.057178589227894e-05	2.809785072877087e-05	3.453179265160174e-05	3.497310473922386e-05	3.025334840640039e-05	2.471868098843332e-05	2.040744101131067e-05	1.745860539385913e-05	1.554142186969629e-05	1.434745471896937e-05	1.36641972692714e-05	1.335619969954242e-05	1.333938593216187e-05	1.35627636404482e-05	1.399694898062758e-05	1.462719496364129e-05	1.544916166212764e-05	1.646631004024411e-05	1.768822809040717e-05	1.912944055120838e-05	2.080837443729002e-05	2.274619583789799e-05	2.496522634313494e-05	2.748661106856632e-05	3.032687061915182e-05	3.349297042918368e-05	3.697565785978227e-05	4.074116211573531e-05	4.472205030765039e-05	4.880913903079755e-05	5.284768364993712e-05	5.664196450305337e-05	5.997175941895204e-05	6.262103550994685e-05	6.441380175587341e-05	6.524693702352895e-05	6.510869092219801e-05	6.407636430209507e-05	6.229508862705399e-05	5.994651065484559e-05	5.721788455717261e-05	5.427894756555227e-05
1.347185230346082e-05	1.690685653301763e-05	1.204785467712304e-05	2.221457271820147e-05	1.871137998221906e-05	1.313604421046815e-05	1.256926941573695e-05	1.491649291769133e-05	1.988511657734116e-05	2.720795194630722e-05	3.409728643124714e-05	3.553514111880415e-05	3.132236014693355e-05	2.571436377897968e-05	2.116091262320915e-05	1.798986344897596e-05	1.590293346564848e-05	1.458218556035083e-05	1.380120570438916e-05	1.341371525339791e-05	1.332807039127802e-05	1.34880009895552e-05	1.386028944125736e-05	1.442722504552671e-05	1.51820122048748e-05	1.61259470694062e-05	1.726662895514087e-05	1.861673908702142e-05	2.019305909213193e-05	2.201546061400955e-05	2.410560367602627e-05	2.648505425902591e-05	2.917249092382981e-05	3.217964761947246e-05	3.55056900214969e-05	3.912993380780509e-05	4.300330024818047e-05	4.703976228451091e-05	5.111021826103294e-05	5.504236934918817e-05	5.86304409321967e-05	6.165690475376508e-05	6.392423816039225e-05	6.528941766120973e-05	6.569038738587958e-05	6.515523559705004e-05	6.3791334699507e-05	6.175955189521555e-05	5.924319689460332e-05	5.642079765682746e-05
1.355099543689173e-05	1.713262178862235e-05	1.189503403975747e-05	2.185265934548997e-05	1.933670236889599e-05	1.336054783940952e-05	1.250171402087565e-05	1.458502729333593e-05	1.923375575184783e-05	2.631365938726638e-05	3.354211761521015e-05	3.596090684825364e-05	3.236686963596628e-05	2.675006355476997e-05	2.196379396500555e-05	1.856280052082059e-05	1.62970989032709e-05	1.48427812526915e-05	1.395962463104361e-05	1.349001387863607e-05	1.333428393616639e-05	1.343058234400998e-05	1.374167795640063e-05	1.424680447382835e-05	1.493667672794995e-05	1.581042677411464e-05	1.687367944282522e-05	1.81372762595248e-05	1.96163150942534e-05	2.132924702986179e-05	2.329679126844941e-05	2.554041215625264e-05	2.808006577282587e-05	3.093088961964642e-05	3.409851717880235e-05	3.757281603426186e-05	4.132017047933382e-05	4.527506175612557e-05	4.93326793434882e-05	5.334545120519837e-05	5.7127156772124e-05	6.046775160511232e-05	6.315933452227965e-05	6.502902419003207e-05	6.596991331320363e-05	6.595990861621982e-05	6.506200270363e-05	6.340674751363207e-05	6.116415823750319e-05	5.851450462020291e-05
1.359049656700711e-05	1.73077766843733e-05	1.176683057573882e-05	2.143435343762949e-05	1.997471163541485e-05	1.36135818860494e-05	1.245654020531243e-05	1.428177591718189e-05	1.861823029338367e-05	2.542535186862818e-05	3.288178664315486e-05	3.623897931530453e-05	3.336927934259338e-05	2.782016095427901e-05	2.281671751773167e-05	1.917939299610922e-05	1.672568098013934e-05	1.513051144093581e-05	1.414027276427277e-05	1.358554910385918e-05	1.33581808548649e-05	1.339040154563155e-05	1.364076405830002e-05	1.408533758561959e-05	1.471230148333677e-05	1.551861739175455e-05	1.65079489873042e-05	1.768931016032676e-05	1.907609918608397e-05	2.06852653052108e-05	2.253638606664003e-05	2.465042781354598e-05	2.704793188078017e-05	2.974633211582075e-05	3.275609319810681e-05	3.607541277575333e-05	3.968343033744352e-05	4.353232955217724e-05	4.753948501498708e-05	5.158184325171258e-05	5.549571986499501e-05	5.908543705630312e-05	6.214280997284159e-05	6.447597142092473e-05	6.594134897774808e-05	6.646933053133631e-05	6.607497677679415e-05	6.485046345821182e-05	6.294291829681032e-05	6.052593196905372e-05
1.358916537860514e-05	1.742719212949543e-05	1.166305665176505e-05	2.097016138431332e-05	2.061829992215634e-05	1.389611302770561e-05	1.243369141506692e-05	1.400579095968397e-05	1.803857048074809e-05	2.455164739344715e-05	3.213326844826556e-05	3.636208238272953e-05	3.431057927387e-05	2.891717871879276e-05	2.371969382556022e-05	1.984156415960016e-05	1.719053909475318e-05	1.544675815201751e-05	1.434406697265526e-05	1.370085744046351e-05	1.339998869322238e-05	1.336742186094485e-05	1.355726795661667e-05	1.394230478395047e-05	1.450811728156054e-05	1.524948190513443e-05	1.616811134472973e-05	1.727120820195321e-05	1.857047111952787e-05	2.008130007434102e-05	2.182199157866316e-05	2.381271918936269e-05	2.607407313251898e-05	2.862489791379139e-05	3.147913831937044e-05	3.464141729464811e-05	3.810118218366544e-05	4.182555162180114e-05	4.57515611768331e-05	4.977936923381258e-05	5.376899319347248e-05	5.754383122830695e-05	6.090380124678213e-05	6.364866107333771e-05	6.560806409031584e-05	6.667076945015165e-05	6.680384230157426e-05	6.60554462839122e-05	6.454094803355753e-05	6.241806591751928e-05
1.354721251690782e-05	1.748736381920941e-05	1.158356512994384e-05	2.047068536133036e-05	2.125901385524793e-05	1.420912531595792e-05	1.243320834664317e-05	1.375617552534767e-05	1.749442525959742e-05	2.369949399091132e-05	3.131409915054837e-05	3.632758076916736e-05	3.517098832462855e-05	3.00315757825383e-05	2.467192953783541e-05	2.055112149211772e-05	1.769361639158634e-05	1.579301714089589e-05	1.457202605996914e-05	1.383656137609236e-05	1.34600097910858e-05	1.336167606010096e-05	1.349097930165211e-05	1.381726016896847e-05	1.432343626847266e-05	1.500207447641447e-05	1.585294166474419e-05	1.688144664251874e-05	1.809759883314764e-05	1.951522655185775e-05	2.11512534128499e-05	2.3024846300378e-05	2.515623547384255e-05	2.75649773934257e-05	3.026739798643915e-05	3.32729431104354e-05	3.657921693379663e-05	4.016567414498107e-05	4.398633083495413e-05	4.796253395537042e-05	5.197773831443496e-05	5.587711046708196e-05	5.947502084236222e-05	6.257232908760123e-05	6.498239644312065e-05	6.656067657875115e-05	6.722961990321709e-05	6.699085267149683e-05	6.592082176362567e-05	6.415223567274567e-05
1.346622399963023e-05	1.748664927757275e-05	1.152826188546148e-05	1.994617933396678e-05	2.188710095890623e-05	1.455359000254879e-05	1.245522981020597e-05	1.353209610296544e-05	1.698515979929589e-05	2.287431418834814e-05	3.044156773084258e-05	3.613763834591539e-05	3.593078538437653e-05	3.115160014853209e-05	2.56716192566847e-05	2.130967698439118e-05	1.823692101175534e-05	1.617089778405779e-05	1.482527449640627e-05	1.399337269236081e-05	1.353862321220923e-05	1.337326688054531e-05	1.344175630409721e-05	1.37098294770962e-05	1.415764890891775e-05	1.477553687007397e-05	1.556131310746831e-05	1.651860881250944e-05	1.765576082111162e-05	1.89850213412402e-05	2.052188542221464e-05	2.228436307287771e-05	2.429201878795779e-05	2.656457773631881e-05	2.911986557999224e-05	3.197082521354881e-05	3.512136956879102e-05	3.856093575521103e-05	4.225787295996761e-05	4.615229756973493e-05	5.014980521708081e-05	5.41183115784883e-05	5.789091026787369e-05	6.127732854206811e-05	6.408469058976149e-05	6.614487721091484e-05	6.734205624597372e-05	6.763218882680885e-05	6.704821578358287e-05	6.568971068404831e-05
1.334903769676321e-05	1.742537362321604e-05	1.149711477686539e-05	1.940620607717041e-05	2.249165663799278e-05	1.49304268865533e-05	1.249999334257317e-05	1.333279184922304e-05	1.650993666378809e-05	2.208017952171551e-05	2.953206137350449e-05	3.579902127487311e-05	3.657128777640795e-05	3.226323515366141e-05	2.671571432996578e-05	2.211854754435446e-05	1.882249986815435e-05	1.658212095035566e-05	1.510504592537677e-05	1.417209606356877e-05	1.363628706271709e-05	1.340236787984282e-05	1.340952522017037e-05	1.361970834747637e-05	1.401022122227893e-05	1.456909496453203e-05	1.529219321031722e-05	1.618138243379429e-05	1.724334639593313e-05	1.848876907653013e-05	1.99316883432343e-05	2.158885664106981e-05	2.34789492676052e-05	2.562144440123476e-05	2.803497029140685e-05	3.073488615163787e-05	3.372985613164702e-05	3.701722781173046e-05	4.057719488509323e-05	4.436607778083044e-05	4.830964765298294e-05	5.229821256805613e-05	5.618595334764625e-05	5.979725019745561e-05	6.294182767964108e-05	6.54380694019003e-05	6.714030802366263e-05	6.796294291536325e-05	6.789395180385389e-05	6.699359752869448e-05
1.319953900805208e-05	1.730579069932594e-05	1.149015946156228e-05	1.885940082248761e-05	2.306088896456483e-05	1.534045550157388e-05	1.256783552769546e-05	1.31575814214678e-05	1.606778233334579e-05	2.131999661533919e-05	2.86005859274647e-05	3.532257515382515e-05	3.707590355951165e-05	3.335027705187471e-05	2.779967544441725e-05	2.297863260340357e-05	1.945240306308013e-05	1.702851413220886e-05	1.541268621799058e-05	1.437363287568412e-05	1.375354118806167e-05	1.344922468067267e-05	1.339428020918002e-05	1.354666092981998e-05	1.388069230296653e-05	1.438205542733149e-05	1.504464016160204e-05	1.586855633679378e-05	1.685885440531748e-05	1.802466586564154e-05	1.937856250368731e-05	2.093597646968208e-05	2.271453551711183e-05	2.473315853341158e-05	2.701073284196641e-05	2.956416548086112e-05	3.24055809640898e-05	3.553845492094829e-05	3.895257022699085e-05	4.261791992932253e-05	4.647812062441504e-05	5.044455886974694e-05	5.439326537836343e-05	5.816707469174443e-05	6.158543270044369e-05	6.446270285529285e-05	6.663293152943781e-05	6.797571109961836e-05	6.84358750829895e-05	6.803089794651394e-05
1.302240212466757e-05	1.713190588705471e-05	1.15075022947557e-05	1.83133349901742e-05	2.358250892599279e-05	1.578433435751452e-05	1.265919192815852e-05	1.300586794577493e-05	1.565764097031359e-05	2.059569142445143e-05	2.766045972711587e-05	3.472244704858025e-05	3.743115853138829e-05	3.439458064078e-05	2.891722078531097e-05	2.389026635336756e-05	2.012863674730911e-05	1.751200294324288e-05	1.574965577936485e-05	1.459898518213433e-05	1.389101023179196e-05	1.351415660931787e-05	1.33960835692672e-05	1.349051884419885e-05	1.376867214992017e-05	1.421380260962876e-05	1.481779910062019e-05	1.557901681394849e-05	1.650089084709759e-05	1.759102031661557e-05	1.886051589756253e-05	2.032345532013386e-05	2.199631126649868e-05	2.389721391089727e-05	2.604489251119405e-05	2.845711364881677e-05	3.114840849225916e-05	3.41268768605512e-05	3.738990432121077e-05	4.091877864805425e-05	4.467250256030926e-05	4.858161442810147e-05	5.254351926112127e-05	5.642151439987188e-05	6.004996459570071e-05	6.324738823287827e-05	6.583718417217037e-05	6.767267299240727e-05	6.86603497761007e-05	6.877453750800466e-05
1.282280731782149e-05	1.690918511646188e-05	1.154932039541151e-05	1.777446555234845e-05	2.40442392480105e-05	1.626248645504791e-05	1.277459647173414e-05	1.287714259510443e-05	1.527841730908836e-05	1.990838269859446e-05	2.672316236480657e-05	3.401515022732782e-05	3.762758567303307e-05	3.537650183372166e-05	3.006008757019744e-05	2.485304282011881e-05	2.085310190292525e-05	1.803459787831165e-05	1.611753072601272e-05	1.484925968354353e-05	1.404940703047257e-05	1.359755872669994e-05	1.341506635610635e-05	1.345118050084897e-05	1.367383982256202e-05	1.406379570098973e-05	1.461089853463794e-05	1.531174379337706e-05	1.616816573152383e-05	1.718625277222921e-05	1.837566868635686e-05	1.974912375043248e-05	2.132186720304582e-05	2.311107677345521e-05	2.513500920734361e-05	2.741175294554286e-05	2.995739786082882e-05	3.278342042794268e-05	3.589309926592226e-05	3.927686306821226e-05	4.290668147176423e-05	4.672999110195453e-05	5.066422018891169e-05	5.459365110702838e-05	5.837087921390518e-05	6.182503384906538e-05	6.477773628944329e-05	6.706535681060878e-05	6.856318496242594e-05	6.920514576953796e-05
1.260616342785756e-05	1.66441875732782e-05	1.161585880700126e-05	1.724815173239519e-05	2.443441660553119e-05	1.677500947010498e-05	1.29146800694891e-05	1.27709871577184e-05	1.492901043504552e-05	1.925853935033587e-05	2.579831042635946e-05	3.321857765920916e-05	3.76603698817089e-05	3.627555010030233e-05	3.121783158165491e-05	2.58656133855696e-05	2.162751625229175e-05	1.859837498659807e-05	1.65180024483589e-05	1.512567158081407e-05	1.422953630710818e-05	1.369990424785032e-05	1.345142938846653e-05	1.342861078641356e-05	1.359594193584562e-05	1.393156617429476e-05	1.442324694028591e-05	1.506580697351621e-05	1.585948946363645e-05	1.680889324991162e-05	1.79222549837441e-05	1.921091954633553e-05	2.068887405676447e-05	2.237223153186419e-05	2.427854426283566e-05	2.64258089881456e-05	2.883100138764061e-05	3.150795538730349e-05	3.446439970269826e-05	3.769800775086244e-05	4.119144874590641e-05	4.490669719247524e-05	4.877930260781619e-05	5.271392063324565e-05	5.658301376386747e-05	6.023091654684006e-05	6.348496233973973e-05	6.617373112542439e-05	6.814987217126257e-05	6.931237506309579e-05
1.237785925778397e-05	1.63441652074293e-05	1.170742452226514e-05	1.673872016716699e-05	2.474264273378181e-05	1.732156944996879e-05	1.308016816369813e-05	1.268707589605869e-05	1.460834004636008e-05	1.864611916411935e-05	2.489372878153484e-05	3.235106092718929e-05	3.752966588931325e-05	3.707123940150006e-05	3.237769614781706e-05	2.69254586150212e-05	2.245331630606728e-05	1.920544882870838e-05	1.695287494315306e-05	1.542954810291451e-05	1.443229860955646e-05	1.382174734126763e-05	1.350544464350566e-05	1.342284112201068e-05	1.353479150369335e-05	1.381671554218129e-05	1.425422959919994e-05	1.484036202547719e-05	1.557376895701606e-05	1.645757847895034e-05	1.749862261133284e-05	1.870689322746442e-05	2.009509873375243e-05	2.16782149744695e-05	2.347292339493698e-05	2.549681651727934e-05	2.776722944999836e-05	3.029953275240081e-05	3.310470788286471e-05	3.618604171011354e-05	3.953485294314492e-05	4.31253438635327e-05	4.6908999323265e-05	5.080944739489193e-05	5.47192871824281e-05	5.850087000955648e-05	6.199301726409524e-05	6.502474819250698e-05	6.743510699683421e-05	6.909559057177558e-05
1.214305974060821e-05	1.601667023762038e-05	1.182437697884259e-05	1.624956129216055e-05	2.496042371153622e-05	1.790127768253548e-05	1.327187681198687e-05	1.262517692865149e-05	1.43153665989644e-05	1.807068823430109e-05	2.401558714364423e-05	3.143054902135324e-05	3.72405488051759e-05	3.774409564487071e-05	3.352458756445265e-05	2.802863953728203e-05	2.333153654290397e-05	1.985793577910418e-05	1.742405914339402e-05	1.576233144995538e-05	1.465869441962267e-05	1.396372629347828e-05	1.357745704328794e-05	1.34339698978223e-05	1.349026713786286e-05	1.371891344029345e-05	1.410330570417752e-05	1.463464694318157e-05	1.531000364122587e-05	1.613104834192804e-05	1.710323137328609e-05	1.823521055577361e-05	1.953841498481438e-05	2.102664120980666e-05	2.271558492782106e-05	2.462220325751469e-05	2.676378528835115e-05	2.915658636604646e-05	3.18138622498771e-05	3.474313695231712e-05	3.794257635850521e-05	4.139645341973622e-05	4.506992183359674e-05	4.890369635163508e-05	5.280975602624536e-05	5.666972732098807e-05	6.033790330539867e-05	6.365052547420204e-05	6.644166440928023e-05	6.856384329147726e-05
1.190655446216153e-05	1.566920403183277e-05	1.196711446625968e-05	1.578324255718999e-05	2.508172800676188e-05	1.851255172220767e-05	1.349070680603743e-05	1.258515330998172e-05	1.40491065390074e-05	1.753152181409021e-05	2.316857553236569e-05	3.047395319028804e-05	3.680260658349695e-05	3.82767463795113e-05	3.464119640979779e-05	2.916953801561944e-05	2.426266297257097e-05	2.05579054071279e-05	1.79335632845878e-05	1.612558081586337e-05	1.490982833152772e-05	1.412656701572257e-05	1.366788663198627e-05	1.346216328839178e-05	1.346231260786435e-05	1.363789604822297e-05	1.397000576187758e-05	1.44479786005706e-05	1.506728148646257e-05	1.582814195884547e-05	1.673465028288914e-05	1.779415279227313e-05	1.901680982932623e-05	2.041521923016869e-05	2.200401598749997e-05	2.379935536177806e-05	2.581817355290118e-05	2.80771004094992e-05	3.059087784464485e-05	3.33701253582297e-05	3.641830735331754e-05	3.972782259167093e-05	4.327529038975277e-05	4.70163884585282e-05	5.088101938159707e-05	5.477009845976679e-05	5.855570082930873e-05	6.208637710230942e-05	6.519877897841e-05	6.773513458745709e-05
1.167265888012553e-05	1.530892963229993e-05	1.21360557165385e-05	1.534162735057673e-05	2.51033963338633e-05	1.915296350683475e-05	1.373763519632367e-05	1.25669639333932e-05	1.380864364161186e-05	1.702768803599274e-05	2.235609749036517e-05	2.94966759696063e-05	3.622923125487694e-05	3.865499122324141e-05	3.570830141168865e-05	3.034060156510291e-05	2.524645901866437e-05	2.130731734461632e-05	1.848347812271541e-05	1.652097305997121e-05	1.518691316368768e-05	1.431108685838774e-05	1.377723114028821e-05	1.350765645226672e-05	1.345093676672361e-05	1.357346485598966e-05	1.385392931046664e-05	1.427974955918518e-05	1.484477513839574e-05	1.554779359768102e-05	1.639155408097608e-05	1.738211529730872e-05	1.852838672564378e-05	1.984176466232988e-05	2.133577899524123e-05	2.302566761747873e-05	2.492778640645244e-05	2.705874636938051e-05	2.943414956795481e-05	3.206677837971982e-05	3.496409048328131e-05	3.812490457212526e-05	4.153525843360296e-05	4.516361715651624e-05	4.89559336415056e-05	5.283150956396055e-05	5.668108555000589e-05	6.03688955738708e-05	6.374023157298186e-05	6.663507565083927e-05
1.144516324418117e-05	1.494245848561156e-05	1.233161578615771e-05	1.492599166767942e-05	2.502535121515444e-05	1.981908017939755e-05	1.401370344695491e-05	1.257066433771826e-05	1.359313730617184e-05	1.655811636668367e-05	2.158046531970344e-05	2.851231923989998e-05	3.553670111626158e-05	3.886873689776893e-05	3.670528239770027e-05	3.153211470521192e-05	2.62817629490245e-05	2.210794076119694e-05	1.907595555969464e-05	1.6950301479488e-05	1.549127382330225e-05	1.451819868376341e-05	1.390606892928092e-05	1.357075511885144e-05	1.345621384695639e-05	1.352548578194425e-05	1.375474296507182e-05	1.412942515722106e-05	1.464173823232362e-05	1.528902855162473e-05	1.607271931094017e-05	1.699760494601422e-05	1.80713662867755e-05	1.930420699242894e-05	2.070853042145909e-05	2.229858120355719e-05	2.408997076986163e-05	2.609899333928667e-05	2.834162100370067e-05	3.083204805484767e-05	3.358064376545442e-05	3.659118380017584e-05	3.985728576242206e-05	4.335810448779361e-05	4.705357960715025e-05	5.087988741670803e-05	5.474619738483471e-05	5.85342442721388e-05	6.21023564178246e-05	6.529511747517732e-05
1.12273210241932e-05	1.457571174245026e-05	1.25541751869513e-05	1.453713330094747e-05	2.485057941984159e-05	2.050630666178991e-05	1.432000127618979e-05	1.259640745742131e-05	1.340182850973287e-05	1.612165280059e-05	2.084308653405902e-05	2.753254996853177e-05	3.474316306647995e-05	3.891268474997491e-05	3.761085007968047e-05	3.273202610689813e-05	2.736625819176414e-05	2.296125337530837e-05	1.971317893770669e-05	1.741547199124546e-05	1.582435068691458e-05	1.47489151279408e-05	1.405506230013829e-05	1.365183756410662e-05	1.347828413089042e-05	1.349388864679549e-05	1.367217879998915e-05	1.399654090200323e-05	1.445750193730702e-05	1.505095908892865e-05	1.577702015480879e-05	1.663923672979418e-05	1.764408517986406e-05	1.880059331248305e-05	2.012003343307341e-05	2.161561139493625e-05	2.330207995300231e-05	2.519519552409765e-05	2.731092239467452e-05	2.966427052933775e-05	3.226763796888206e-05	3.512852640564007e-05	3.82465255327299e-05	4.160954260362054e-05	4.518941824046288e-05	4.89373433955753e-05	5.277987411787406e-05	5.661676638657238e-05	6.032215981665849e-05	6.375056401651697e-05
1.102186736738258e-05	1.421384900595249e-05	1.280404110568355e-05	1.417547052774324e-05	2.458489124474923e-05	2.120874310338628e-05	1.46576450502201e-05	1.264444431650209e-05	1.323404399156856e-05	1.5717103767957e-05	2.014463482598537e-05	2.656709340746997e-05	3.386762184031219e-05	3.878668336840717e-05	3.840397332774736e-05	3.392586733033833e-05	2.849622101795953e-05	2.386831691107041e-05	2.039732294060341e-05	1.791849585737924e-05	1.618770218914663e-05	1.500435295690434e-05	1.422496114772965e-05	1.375135697479801e-05	1.351735499928752e-05	1.347866700786778e-05	1.360603307396448e-05	1.388070018106566e-05	1.429147176677519e-05	1.483278055440747e-05	1.550342418688402e-05	1.630572983325872e-05	1.724499371617169e-05	1.832908943374822e-05	1.956816577811608e-05	2.097436723898846e-05	2.256151252135322e-05	2.434466058665096e-05	2.63394817046039e-05	2.85613349041364e-05	3.102393674624452e-05	3.373749638803968e-05	3.670620041818367e-05	3.992497663071435e-05	4.337557419694679e-05	4.702219601915705e-05	5.080722312066898e-05	5.464795860915996e-05	5.84356948952615e-05	6.203857990148948e-05
1.083105826156075e-05	1.386125294895672e-05	1.308139949399674e-05	1.384112892096169e-05	2.423649034076421e-05	2.191907471384871e-05	1.502774939552349e-05	1.271512462618045e-05	1.308919913282931e-05	1.534327060255552e-05	1.948520202714234e-05	2.562382083559646e-05	3.29290246420688e-05	3.84957011357019e-05	3.906495192351038e-05	3.509680322914695e-05	2.966625442525981e-05	2.482962618211364e-05	2.11305007022176e-05	1.846147788204571e-05	1.658300622315432e-05	1.528573738864952e-05	1.441660692515759e-05	1.386984419808111e-05	1.357370236188757e-05	1.347987835749633e-05	1.355616530320686e-05	1.378157230216553e-05	1.414312468136471e-05	1.463376768071254e-05	1.5250988163498e-05	1.599590341062052e-05	1.687265253064904e-05	1.788797904354848e-05	1.905092400265217e-05	2.037256489109467e-05	2.186574084939878e-05	2.354470212911232e-05	2.542461268282754e-05	2.752082108554453e-05	2.984779902094229e-05	3.241763298137418e-05	3.523795197757913e-05	3.830919574721155e-05	4.162119448809356e-05	4.51491677176545e-05	4.884947909354871e-05	5.265580869756152e-05	5.647677898824685e-05	6.019637073177558e-05
1.06567221500499e-05	1.352155646126876e-05	1.338625685198736e-05	1.353401606486922e-05	2.381541027929083e-05	2.262851556275137e-05	1.543139048891409e-05	1.280889720341602e-05	1.296679990324278e-05	1.499897622973307e-05	1.886442984614559e-05	2.470890069951566e-05	3.194550205223665e-05	3.804942506766148e-05	3.957654995944736e-05	3.622585402014155e-05	3.086902268377453e-05	2.58449296937356e-05	2.191469539239676e-05	1.904659876239687e-05	1.701205984643103e-05	1.55944062105823e-05	1.463093687142321e-05	1.400791086893607e-05	1.364767247283313e-05	1.349764468948015e-05	1.352249768589154e-05	1.369889086920051e-05	1.40120065017661e-05	1.44532711513839e-05	1.501885393760073e-05	1.570867223338902e-05	1.652572866303357e-05	1.747566144315885e-05	1.856642488455268e-05	1.980803599892529e-05	2.121233143327774e-05	2.279267920332532e-05	2.456358361198212e-05	2.65401106317906e-05	2.873704660505751e-05	3.116768843695444e-05	3.384215422770227e-05	3.6765109397457e-05	3.993284027609094e-05	4.332969603863989e-05	4.692408421832452e-05	5.066446021147837e-05	5.447608429320803e-05	5.825966099889474e-05
1.050031725666082e-05	1.319769926085928e-05	1.371837072404099e-05	1.325388471256936e-05	2.333288529570742e-05	2.332683072469814e-05	1.586955929272706e-05	1.292631007939266e-05	1.286644417004826e-05	1.468308552976099e-05	1.828162173198505e-05	2.382698641987504e-05	3.093379605532963e-05	3.746154210321364e-05	3.992507946947388e-05	3.729232232067215e-05	3.209500775270508e-05	2.691302099221552e-05	2.275167327236361e-05	1.967608999613868e-05	1.747677665056364e-05	1.593181346739365e-05	1.486898843488614e-05	1.416625290191045e-05	1.373968413272965e-05	1.353215343762008e-05	1.350501488154995e-05	1.363245249879228e-05	1.38977296435138e-05	1.429071444540904e-05	1.480624456363167e-05	1.544304233983344e-05	1.620299128232624e-05	1.709064829069768e-05	1.81129047929684e-05	1.92787322687937e-05	2.059895869066375e-05	2.2086025339808e-05	2.375367006474525e-05	2.561647455393927e-05	2.768920082598345e-05	2.998582792613524e-05	3.251818756878395e-05	3.529409406834256e-05	3.831488073085272e-05	4.157230870958058e-05	4.504492629904305e-05	4.869414676345908e-05	5.246058686329967e-05	5.626153563820497e-05
1.036298948552184e-05	1.2892002459448e-05	1.40771683445863e-05	1.300038536520098e-05	2.280072179452155e-05	2.400246140425772e-05	1.63431028545908e-05	1.306801011193641e-05	1.278782260031879e-05	1.439452062528239e-05	1.773583618517126e-05	2.298141968316422e-05	2.990887926787483e-05	3.674879673986348e-05	4.010131317266083e-05	3.827444330450034e-05	3.333231613966231e-05	2.803150217095324e-05	2.364287504371194e-05	2.035219943327466e-05	1.797918098932383e-05	1.629953242634051e-05	1.513190379972466e-05	1.43456543252609e-05	1.385023127710649e-05	1.358365879036322e-05	1.350376414875498e-05	1.358211588100383e-05	1.379997118153473e-05	1.414559098378293e-05	1.461246064012625e-05	1.519810678410213e-05	1.590330724049599e-05	1.67315596808146e-05	1.768871753720772e-05	1.878272713025463e-05	2.002341367196909e-05	2.142226920067565e-05	2.29921945914672e-05	2.474714177932338e-05	2.670159221689426e-05	2.886979472544126e-05	3.126467279208758e-05	3.389630269944327e-05	3.676986775214838e-05	3.988302299842068e-05	4.32226767856697e-05	4.676133022940549e-05	5.045332799160815e-05	5.423165776624907e-05
1.024562723641284e-05	1.260625175403215e-05	1.44616535977349e-05	1.277310947102966e-05	2.223072634913001e-05	2.464277400117832e-05	1.68526517309443e-05	1.323474185093622e-05	1.273071933427493e-05	1.413227214750737e-05	1.722596337331135e-05	2.217443365622734e-05	2.888374931938136e-05	3.592993783786527e-05	4.010111479657933e-05	3.915025196122698e-05	3.456657176927745e-05	2.919652418908155e-05	2.458928235009618e-05	2.107714521989898e-05	1.852139806219887e-05	1.669925744145613e-05	1.542093438971414e-05	1.454699142423118e-05	1.397988594795513e-05	1.365248338534077e-05	1.351885584475509e-05	1.354780118703337e-05	1.371847124948434e-05	1.401746159176801e-05	1.443687692373221e-05	1.497304155741395e-05	1.56256365967907e-05	1.639711981875135e-05	1.729233114997643e-05	1.831821523359986e-05	1.948360884483319e-05	2.079904861204065e-05	2.227655585068644e-05	2.392935162147592e-05	2.57714472621583e-05	2.781704457410599e-05	3.0079667205562e-05	3.257093367373205e-05	3.529887852965908e-05	3.826574068529015e-05	4.146518066868299e-05	4.487897920777549e-05	4.847342566671137e-05	5.219583425945699e-05
1.014891070465237e-05	1.234178222974467e-05	1.487030357920877e-05	1.257162450539373e-05	2.163422901024136e-05	2.523444530660139e-05	1.739853168344182e-05	1.342734532860782e-05	1.269501256196015e-05	1.389540736022391e-05	1.675078713217604e-05	2.140734559106579e-05	2.786936994098654e-05	3.50246660944405e-05	3.992570618133525e-05	3.989862986428558e-05	3.578093550217734e-05	3.040251314983952e-05	2.559125665202526e-05	2.185305553507848e-05	1.910563861688509e-05	1.713280423204525e-05	1.573744518145047e-05	1.477123714504823e-05	1.412930164049644e-05	1.373902038690276e-05	1.355046429103527e-05	1.352948982660689e-05	1.365303177715843e-05	1.390595228565619e-05	1.427893923788392e-05	1.476710173396648e-05	1.53690282189387e-05	1.608615248696595e-05	1.692232395352069e-05	1.78835103648596e-05	1.897757989154506e-05	2.021411942284037e-05	2.160424930570572e-05	2.316039318943332e-05	2.48959559200221e-05	2.682485331806108e-05	2.896082624829468e-05	3.131645967656364e-05	3.390181921170807e-05	3.672261953539249e-05	3.977786149512878e-05	4.305693194008478e-05	4.653626957263515e-05	5.017587507089997e-05
1.007335417683191e-05	1.209955989250246e-05	1.530095765508041e-05	1.239550215468728e-05	2.102172209499589e-05	2.576398171684928e-05	1.798065812235602e-05	1.364675235407733e-05	1.268067509669692e-05	1.368307586635014e-05	1.63090344513499e-05	2.068073242228014e-05	2.68747249890937e-05	3.405267560073556e-05	3.958153748292714e-05	4.050045918567781e-05	3.695629302507742e-05	3.16418974873337e-05	2.66483485461182e-05	2.268189119910619e-05	1.973417676276495e-05	1.760210796011852e-05	1.608291860554105e-05	1.501946569126258e-05	1.429921701089754e-05	1.38437359484358e-05	1.359882900905228e-05	1.352722455802325e-05	1.36035155683304e-05	1.381075238946538e-05	1.413816169164895e-05	1.457961787901839e-05	1.513261554004413e-05	1.579757645530838e-05	1.657738017950052e-05	1.747704224002541e-05	1.850348527315199e-05	1.966536037075641e-05	2.097288125702962e-05	2.243763425473989e-05	2.407232326851022e-05	2.589040185420445e-05	2.790553459997569e-05	3.013081882348415e-05	3.257768750125798e-05	3.525440993534196e-05	3.81641154583615e-05	4.130229872165949e-05	4.465383746829754e-05	4.818968052022937e-05
1.001934050061672e-05	1.188025683978143e-05	1.575070405038346e-05	1.224434072952369e-05	2.040261783953619e-05	2.621835135180441e-05	1.859841243927238e-05	1.389398078158283e-05	1.268777500419954e-05	1.349451348893505e-05	1.589941443404568e-05	1.999458612814542e-05	2.590695174591763e-05	3.303285461024689e-05	3.907978077812789e-05	4.093978078401074e-05	3.807164758020614e-05	3.290485795951139e-05	2.775907714085615e-05	2.356534798221614e-05	2.040931907930952e-05	1.810921833196948e-05	1.645895774654701e-05	1.529285721799082e-05	1.449045992176594e-05	1.396717205901545e-05	1.366425633046993e-05	1.354110995423365e-05	1.356984572103216e-05	1.373161298479127e-05	1.401412421861644e-05	1.440999274506265e-05	1.491561252858892e-05	1.553040094843374e-05	1.625628535118805e-05	1.70973525403795e-05	1.8059604160224e-05	1.915077491004483e-05	2.03801776688603e-05	2.175854170247913e-05	2.32978082020342e-05	2.501084209681203e-05	2.691101095153881e-05	2.901157164569819e-05	3.132479506268758e-05	3.386075124460184e-05	3.66256777011862e-05	3.96198701855358e-05	4.283508010914344e-05	4.625149015402727e-05
9.987147335945085e-06	1.168431837153809e-05	1.621577165090655e-05	1.211778280207934e-05	1.978511554841262e-05	2.65856867618027e-05	1.925050051184732e-05	1.417012609103462e-05	1.271647631427607e-05	1.332904480596125e-05	1.552064854038655e-05	1.934844790122641e-05	2.497152348357441e-05	3.198267944118449e-05	3.843551667508905e-05	4.120483409405676e-05	3.910474036694065e-05	3.417912991990208e-05	2.892068155738869e-05	2.450473534172628e-05	2.113336286484044e-05	1.865629075690925e-05	1.686728846760114e-05	1.559270249600228e-05	1.470395179022516e-05	1.410994977051714e-05	1.374712138592486e-05	1.357131322887135e-05	1.35520053924192e-05	1.366834569576363e-05	1.39064704417419e-05	1.425769827337362e-05	1.471730991248713e-05	1.52837212548674e-05	1.595792158704241e-05	1.674309047026983e-05	1.76443332042603e-05	1.866849076721612e-05	1.982398897912696e-05	2.112069533728279e-05	2.256975168762093e-05	2.418334729771803e-05	2.597439046067152e-05	2.795602805209604e-05	3.014095251820437e-05	3.254042659405393e-05	3.516295127594197e-05	3.801250824956692e-05	4.108633321138628e-05	4.437223341540116e-05
9.976965034689767e-06	1.151202135637987e-05	1.669143771979662e-05	1.201552891903258e-05	1.917616091286556e-05	2.68559965698374e-05	1.993479541541362e-05	1.4476349466867e-05	1.276703981100252e-05	1.318608472408067e-05	1.517149371144217e-05	1.874152169740279e-05	2.407245672420821e-05	3.091780730326377e-05	3.766671810684113e-05	4.128885625102469e-05	4.003289849045449e-05	3.544989452127729e-05	3.012885021957295e-05	2.550082846830074e-05	2.190854101613955e-05	1.92455723676308e-05	1.730975998009643e-05	1.592040737445475e-05	1.494071218733806e-05	1.427277279626458e-05	1.38478704755296e-05	1.361806542662258e-05	1.355003791078518e-05	1.362082181047462e-05	1.381490586740538e-05	1.412227291187395e-05	1.453707168556321e-05	1.505671453933911e-05	1.568126294556159e-05	1.641300805416028e-05	1.725618252133004e-05	1.821675783422446e-05	1.930229185472558e-05	2.052179650236563e-05	2.188559669591186e-05	2.340514962607399e-05	2.509278859778507e-05	2.696134847476867e-05	2.902362083894888e-05	3.129157762523324e-05	3.377529463679936e-05	3.648150522206746e-05	3.941172623455485e-05	4.255993283066865e-05
9.988906096379285e-06	1.136352385202205e-05	1.717196529329837e-05	1.193734809594552e-05	1.858147663870059e-05	2.702181184037426e-05	2.06481688666427e-05	1.481386138536981e-05	1.283982386535474e-05	1.306513939818192e-05	1.485075975302077e-05	1.817276866542042e-05	2.321252455878701e-05	2.985185245646501e-05	3.679314967802309e-05	4.119053970966568e-05	4.08340791548402e-05	3.669980068928213e-05	3.137743849961363e-05	2.655369107184332e-05	2.273695068342128e-05	1.987938143959813e-05	1.778834324871241e-05	1.627749681627253e-05	1.520186361652946e-05	1.445643146519593e-05	1.396702382270708e-05	1.368166298265142e-05	1.356404723790518e-05	1.358897174020906e-05	1.373919641031174e-05	1.400331925575441e-05	1.437433191539028e-05	1.484863590238774e-05	1.542537090052104e-05	1.610595533836787e-05	1.689377117690707e-05	1.779394488080415e-05	1.881318866316273e-05	1.995967270016169e-05	2.124290156626941e-05	2.267356749186131e-05	2.42633496831891e-05	2.602462321615205e-05	2.797003335132167e-05	3.011188232417271e-05	3.246126732035413e-05	3.502690333383718e-05	3.781356774338333e-05	4.082012204815913e-05
1.002300615664712e-05	1.123890639832489e-05	1.765058657619665e-05	1.188308565769481e-05	1.800564343495824e-05	2.707869159943952e-05	2.138631922795286e-05	1.518389952352987e-05	1.293528523978649e-05	1.296580673906633e-05	1.455732214921478e-05	1.76409844563181e-05	2.239346294330305e-05	2.879631673997371e-05	3.58352946512893e-05	4.091408937167793e-05	4.148804324084169e-05	3.790916075465162e-05	3.265819152072568e-05	2.766246746742096e-05	2.362046255012012e-05	2.056007844160006e-05	1.830512646317596e-05	1.666561821093235e-05	1.548863637120041e-05	1.466180700575113e-05	1.410517871032046e-05	1.376246965579698e-05	1.359419878558632e-05	1.357278481814756e-05	1.367916725002676e-05	1.390050201418931e-05	1.422859186443857e-05	1.465881471777186e-05	1.51893900117134e-05	1.582087562225414e-05	1.65558223946219e-05	1.739853546351347e-05	1.835490527428963e-05	1.943227917493415e-05	2.063934825291014e-05	2.198602470327963e-05	2.348328298352343e-05	2.514293367024332e-05	2.697729259032349e-05	2.899869995794337e-05	3.121883590935061e-05	3.364777189870317e-05	3.629269524710787e-05	3.915625208257165e-05
1.007921642721468e-05	1.113820561928827e-05	1.811954992057063e-05	1.185266885530449e-05	1.745221258166478e-05	2.702552405052547e-05	2.214360798056301e-05	1.55876995888409e-05	1.305397975528513e-05	1.288777669820324e-05	1.429013128458522e-05	1.714486160444291e-05	2.161616161361438e-05	2.776063956245941e-05	3.481339953745697e-05	4.046887412258413e-05	4.197755803691745e-05	3.905635714451732e-05	3.396049625272916e-05	2.882514444964736e-05	2.456060740726999e-05	2.129002661086515e-05	1.886230661627342e-05	1.70865435827002e-05	1.580237333624421e-05	1.488987612049566e-05	1.426301299403096e-05	1.386091883979331e-05	1.36407205909532e-05	1.357230943983687e-05	1.363470201971223e-05	1.381354630452527e-05	1.409941743146512e-05	1.448665126806261e-05	1.49725438377287e-05	1.555680081163904e-05	1.624115865889423e-05	1.702912332505507e-05	1.792578767677828e-05	1.89376982270583e-05	2.007274663038998e-05	2.134006319359101e-05	2.274988881214128e-05	2.431339867098195e-05	2.604244599473305e-05	2.794918741778687e-05	3.004554378955198e-05	3.234244266370794e-05	3.484878360253844e-05	3.757006855964864e-05
1.015738746412538e-05	1.106144084269955e-05	1.85702469855358e-05	1.184611056249916e-05	1.692383463456827e-05	2.686458462522309e-05	2.291292120048793e-05	1.602645745003734e-05	1.319656266599585e-05	1.283083147439344e-05	1.4048218884601e-05	1.668303916359805e-05	2.08808349836833e-05	2.67523322695377e-05	3.374669551144287e-05	3.986872231668303e-05	4.228950591143482e-05	4.011848340490567e-05	3.527119483523403e-05	3.003828640549694e-05	2.555843672160282e-05	2.207153958574942e-05	1.94621759991104e-05	1.754217020451086e-05	1.614453455280989e-05	1.51417157949985e-05	1.444128898202168e-05	1.397751625560972e-05	1.370390485551134e-05	1.358765354849528e-05	1.360574232785925e-05	1.374223627423123e-05	1.398643691658662e-05	1.433161369124313e-05	1.47741311230858e-05	1.531284696225826e-05	1.59486968396267e-05	1.668440751012508e-05	1.75242977891183e-05	1.847413687112912e-05	1.954103580967697e-05	2.073335074274585e-05	2.206057668531963e-05	2.35332087824682e-05	2.516254406563857e-05	2.696039120555805e-05	2.89386488871928e-05	3.110870601527242e-05	3.348061047596476e-05	3.606195024965113e-05
1.025724413783959e-05	1.100863441718919e-05	1.899343249415236e-05	1.186351123408689e-05	1.642239250359918e-05	2.660134458808861e-05	2.368557723838216e-05	1.65012807417434e-05	1.336378853240571e-05	1.279484575024462e-05	1.383070233748092e-05	1.625414165146659e-05	2.018717113973708e-05	2.577716541695683e-05	3.265282387026499e-05	3.91309545910093e-05	4.241577079387036e-05	4.107221910832722e-05	3.657449815494291e-05	3.129675132483533e-05	2.661435426466603e-05	2.290681326922211e-05	2.010710215684944e-05	1.803451899475587e-05	1.651670130798766e-05	1.541850826149714e-05	1.464085766207739e-05	1.411284302596535e-05	1.37841098532523e-05	1.361898546905537e-05	1.359228761437379e-05	1.368641405047299e-05	1.388933911120311e-05	1.419323524567218e-05	1.459352228125893e-05	1.508821006173199e-05	1.567744343427763e-05	1.636318737038023e-05	1.714900876032366e-05	1.80399233210133e-05	1.904228322654413e-05	2.016368485304435e-05	2.141287723472932e-05	2.279965092209627e-05	2.433468417705765e-05	2.602931901522541e-05	2.789523374982708e-05	2.994397187407701e-05	3.218628028388327e-05	3.463120474266092e-05
1.037835176088995e-05	1.09798263099315e-05	1.937954099140906e-05	1.190505919051925e-05	1.594913061174899e-05	2.624405763455424e-05	2.445130565501201e-05	1.701312795127029e-05	1.355651031889399e-05	1.277978703485658e-05	1.363678743606248e-05	1.585680915890589e-05	1.953445893980469e-05	2.483938306214414e-05	3.154746513908729e-05	3.827527220959863e-05	4.235379191312089e-05	4.18949060544336e-05	3.785204331510553e-05	3.259340095113979e-05	2.772791674703095e-05	2.379783877499383e-05	2.079949954117008e-05	1.856572991189753e-05	1.692057943840377e-05	1.572154600805242e-05	1.486266324594383e-05	1.426755912978493e-05	1.388176221287337e-05	1.366653509565355e-05	1.359439534316712e-05	1.364597901728042e-05	1.380787171260289e-05	1.407111189692998e-05	1.44301561871127e-05	1.488216208368348e-05	1.542648999696864e-05	1.606435758865052e-05	1.679859998770911e-05	1.763350268021983e-05	1.857468210755587e-05	1.962899371356584e-05	2.080444927012692e-05	2.211012531795714e-05	2.355604278486159e-05	2.515299446171605e-05	2.691229218882209e-05	2.884539961299402e-05	3.096340980199579e-05	3.327632098575016e-05
1.052007354683014e-05	1.097508342830549e-05	1.971909322627711e-05	1.197102917569959e-05	1.550477480443597e-05	2.580317962410471e-05	2.519832428458163e-05	1.75627329182294e-05	1.377567736257715e-05	1.278571616141557e-05	1.346576997388756e-05	1.54897202562253e-05	1.892169443887685e-05	2.394192434480287e-05	3.044415136378113e-05	3.732262215288033e-05	4.210671336164924e-05	4.256575657861652e-05	3.908313847843756e-05	3.391882520865585e-05	2.889760299623297e-05	2.474629308406019e-05	2.154179075354166e-05	1.913805336586355e-05	1.735800144569311e-05	1.605223668547596e-05	1.510774798599143e-05	1.444240722950649e-05	1.399735957836879e-05	1.373059543792572e-05	1.361218153431446e-05	1.362088742075013e-05	1.374184006247681e-05	1.396490022750607e-05	1.42835372864187e-05	1.469404733639342e-05	1.519500880437375e-05	1.578690331909688e-05	1.647185202507473e-05	1.72534321314313e-05	1.813654779095865e-05	1.91273350010363e-05	2.023308312428011e-05	2.146215645518047e-05	2.282389835826416e-05	2.432849806509167e-05	2.59867963711125e-05	2.781000139013555e-05	2.98092795527612e-05	3.199518089120878e-05
1.068151998316029e-05	1.099450394220533e-05	2.000317034522322e-05	1.20617790151326e-05	1.508964002504222e-05	2.529069298294531e-05	2.591353962247906e-05	1.81505127514406e-05	1.402233176505119e-05	1.281278796295597e-05	1.3317036543033e-05	1.515160910083599e-05	1.834766855114949e-05	2.308663843926821e-05	2.935422935442269e-05	3.629414410276265e-05	4.168311182078452e-05	4.306709052278718e-05	4.024523117736435e-05	3.526110886016866e-05	3.012055376634374e-05	2.575340399962014e-05	2.233635490703828e-05	1.975383643172066e-05	1.783092690879058e-05	1.641210771525017e-05	1.537725719958264e-05	1.463821685722964e-05	1.413147365062607e-05	1.381152453186151e-05	1.364582163980893e-05	1.361115230349119e-05	1.369110620853415e-05	1.387431566873831e-05	1.415323302597513e-05	1.452327911996881e-05	1.498224879285827e-05	1.552989551389985e-05	1.616764151185925e-05	1.689837585134015e-05	1.772631327591408e-05	1.86568931105885e-05	1.969670119157036e-05	2.085339936495692e-05	2.213564697337202e-05	2.355299715357207e-05	2.51157478248375e-05	2.683472307110168e-05	2.872095541310301e-05	3.078523366477082e-05
1.086149135606728e-05	1.103821670168025e-05	2.022391930234595e-05	1.217774407571465e-05	1.470372450950507e-05	2.471941035804271e-05	2.658288912552992e-05	1.877645748039506e-05	1.429760264403638e-05	1.286125212493128e-05	1.319006480985414e-05	1.484127793459852e-05	1.781103817999521e-05	2.227448392701737e-05	2.828693819333309e-05	3.52102758691282e-05	4.109634199056557e-05	4.338547394231171e-05	4.131461958146212e-05	3.660567623467604e-05	3.139228800606635e-05	2.681978625480477e-05	2.31854602649943e-05	2.041550237767923e-05	1.834144053882548e-05	1.680281033943986e-05	1.567244441082642e-05	1.485590893614188e-05	1.428475360991819e-05	1.390974772098055e-05	1.369555176785345e-05	1.361684377045792e-05	1.365558828880137e-05	1.379913105364269e-05	1.403887160507207e-05	1.436933669985206e-05	1.478753178973348e-05	1.529248648682302e-05	1.588493622018184e-05	1.656709982301086e-05	1.734252428979788e-05	1.821597528385043e-05	1.919335638829373e-05	2.028164235355984e-05	2.148881216816878e-05	2.282376693070943e-05	2.429621537038605e-05	2.591650654214382e-05	2.769538483044243e-05	2.964363718719783e-05
1.105841561284788e-05	1.110637565524553e-05	2.03750410078732e-05	1.231942909414756e-05	1.434679045659823e-05	2.410232319878074e-05	2.719183153227269e-05	1.944000042283628e-05	1.460269754551534e-05	1.293145418797703e-05	1.308442348636252e-05	1.455760596283658e-05	1.731038311416143e-05	2.15057075696991e-05	2.724956533314456e-05	3.409006048112404e-05	4.036358772730802e-05	4.351262779380782e-05	4.226739980077362e-05	3.793525636981341e-05	3.270640651963231e-05	2.794524636264098e-05	2.409117797853007e-05	2.112552170596744e-05	1.889174705270544e-05	1.722612277529402e-05	1.599467648618603e-05	1.509650060072635e-05	1.445792991502828e-05	1.402576031301773e-05	1.37616702614015e-05	1.363808958936054e-05	1.363526023888921e-05	1.373917548911042e-05	1.3940140047296e-05	1.423176260011852e-05	1.461024905281138e-05	1.507390574843153e-05	1.562279029039141e-05	1.625846667531341e-05	1.698383409625727e-05	1.780300699964113e-05	1.872122911176379e-05	1.974480705340902e-05	2.08810503644546e-05	2.213820457417888e-05	2.352536254449751e-05	2.505233677316605e-05	2.672947174981971e-05	2.856737095358676e-05
1.127028501090151e-05	1.119914898432767e-05	2.045220719816442e-05	1.248739679627274e-05	1.401843190243497e-05	2.345204393373552e-05	2.772597310789714e-05	2.013986940138818e-05	1.493889015673838e-05	1.302383664688311e-05	1.299977216717461e-05	1.429955543387631e-05	1.68442508978715e-05	2.078000037615086e-05	2.624765003616774e-05	3.295066696108619e-05	3.950473713760391e-05	4.344599318910672e-05	4.308060785608411e-05	3.92300139868338e-05	3.405430046401434e-05	2.912855520481394e-05	2.505527349879673e-05	2.188637255576716e-05	1.948416183693027e-05	1.76839520394074e-05	1.634543859770577e-05	1.53611102620477e-05	1.465181846868964e-05	1.416013061598886e-05	1.38445396371717e-05	1.367507612990615e-05	1.3630151823452e-05	1.369433354624021e-05	1.385678259075933e-05	1.411016021703239e-05	1.444985812606394e-05	1.487345613592747e-05	1.538033970536015e-05	1.597143064542663e-05	1.664899821337069e-05	1.741652691027049e-05	1.827862315210606e-05	1.924094649958436e-05	2.031015291282612e-05	2.14938379017877e-05	2.280046667288145e-05	2.42392765309775e-05	2.582013394629439e-05	2.755332491939567e-05
1.149459655397223e-05	1.131670248641196e-05	2.04533553778503e-05	1.268225257418139e-05	1.371813097134241e-05	2.278037008033383e-05	2.817179556669925e-05	2.087392072883812e-05	1.53075032757747e-05	1.313894006073569e-05	1.293586116283143e-05	1.406617558871559e-05	1.641119170067639e-05	2.009663087641859e-05	2.528520895923292e-05	3.180711220656625e-05	3.854120775063064e-05	4.31888802594744e-05	4.373347720469549e-05	4.046788887939323e-05	3.542488980206844e-05	3.036718967152793e-05	2.607907216861351e-05	2.270048794338085e-05	2.012109613001678e-05	1.817833388507288e-05	1.672633879329395e-05	1.565096284180088e-05	1.486732513060497e-05	1.431350335516524e-05	1.394458889151172e-05	1.372804964712086e-05	1.364034899412818e-05	1.366454476823234e-05	1.378859939456417e-05	1.40041917514376e-05	1.430588001464583e-05	1.469051025171054e-05	1.51567980380961e-05	1.570503273416829e-05	1.633686916905549e-05	1.705518154061965e-05	1.786396091091438e-05	1.876824178847059e-05	1.977404560798063e-05	2.088832985511497e-05	2.211893137785987e-05	2.347449120270777e-05	2.496434599880576e-05	2.659836825733669e-05
1.172830295161366e-05	1.145917657387928e-05	2.037882407188592e-05	1.290462432375652e-05	1.344530388295942e-05	2.209797925933736e-05	2.851742891918403e-05	2.163896044242935e-05	1.57098857856662e-05	1.327740405273715e-05	1.289253142797746e-05	1.385660502393422e-05	1.60097849872154e-05	1.945455681175561e-05	2.436496504704523e-05	3.067215529312074e-05	3.749483508007576e-05	4.275018309941618e-05	4.420869914395378e-05	4.162517512323512e-05	3.680442502157252e-05	3.165704813454417e-05	2.716329572133128e-05	2.357018693775708e-05	2.080503516778521e-05	1.871143014749415e-05	1.71391118847434e-05	1.596739506939699e-05	1.510545054779197e-05	1.448660346880941e-05	1.406231617909271e-05	1.379731791486322e-05	1.366599457740544e-05	1.364980349616381e-05	1.373544555951704e-05	1.391357645753685e-05	1.417789667941617e-05	1.452450721825893e-05	1.495145249533934e-05	1.545839610362547e-05	1.60463913877057e-05	1.671771991484023e-05	1.747577820068071e-05	1.832499775563341e-05	1.927078634878493e-05	2.031947980997429e-05	2.147829398566681e-05	2.275526578553833e-05	2.415917068145112e-05	2.569940159102922e-05
1.196778253994121e-05	1.162665612256111e-05	2.023131114178495e-05	1.315513637790984e-05	1.319933814295222e-05	2.141424858560822e-05	2.875339462737231e-05	2.243056069138971e-05	1.614738215595824e-05	1.343996803446349e-05	1.286971465577914e-05	1.36700729051757e-05	1.563865954859792e-05	1.885251719558542e-05	2.348856672819054e-05	2.955632759648585e-05	3.63869104964597e-05	4.214370209246386e-05	4.449355280123219e-05	4.267735041496119e-05	3.81763929232689e-05	3.29921493651716e-05	2.830786709280799e-05	2.449758652642865e-05	2.15385074110003e-05	1.9285522610422e-05	1.75856222779123e-05	1.631186069843888e-05	1.536729525659318e-05	1.468024027512864e-05	1.419829186930008e-05	1.388325221624393e-05	1.37072892969888e-05	1.365015901404515e-05	1.369723046170918e-05	1.383808920523291e-05	1.406554884910213e-05	1.437494975227181e-05	1.476366027089604e-05	1.523072175092614e-05	1.577659627615046e-05	1.640298823413261e-05	1.711271883481446e-05	1.790963801338758e-05	1.879856147587105e-05	1.978522252166747e-05	2.08762290228394e-05	2.207901574077371e-05	2.340178111409134e-05	2.485339580321649e-05
[truncated: 146 more rows]
[truncated: 650 more columns]

## Sheet: 5d_scaling
frequencyscaling	carrierdensityscaling
0.001	0.01
0.002	0.02
0.003	0.03
0.004	0.04
0.005	0.05
0.006	0.06
0.007	0.07
0.008	0.08
0.009	0.09
0.01	0.1
0.011	0.11
0.012	0.12
0.013	0.13
0.014	0.14
0.015	0.15
0.016	0.16
0.017	0.17
0.018	0.18
0.019	0.19
0.02	0.2
0.021	0.21
0.022	0.22
0.023	0.23
0.024	0.24
0.025	0.25
0.026	0.26
0.027	0.27
0.028	0.28
0.029	0.29
0.03	0.3
0.031	0.31
0.032	0.32
0.033	0.33
0.034	0.34
0.035	0.35
0.036	0.36
0.037	0.37
0.038	0.38
0.039	0.39
0.04	0.4
0.041	0.41
0.042	0.42
0.043	0.43
0.044	0.44
0.045	0.45
0.046	0.46
0.047	0.47
0.048	0.48
0.049	0.49
0.05	0.5
0.051	0.51
0.052	0.52
0.053	0.53
0.054	0.54
0.055	0.55
0.056	0.56
0.057	0.57
0.058	0.58
0.059	0.59
0.06	0.6
0.061	0.61
0.062	0.62
0.063	0.63
0.064	0.64
0.065	0.65
0.066	0.66
0.067	0.67
0.068	0.68
0.069	0.69
0.07	0.7
0.071	0.71
0.072	0.72
0.073	0.73
0.074	0.74
0.075	0.75
0.076	0.76
0.077	0.77
0.078	0.78
0.079	0.79
0.08	0.8
0.081	0.81
0.082	0.82
0.083	0.83
0.084	0.84
0.085	0.85
0.086	0.86
0.087	0.87
0.088	0.88
0.089	0.89
0.09	0.9
0.091	0.91
0.092	0.92
0.093	0.93
[truncated: 308 more rows]

## Sheet: 5d_colormapdata
outWave
[truncated: 401 more rows]
[truncated: 206 more columns]

[truncated: 1 more sheets: 5e]
